# Supplementary material for: A synergistic Rh(I)/organoboron-catalysed site-selective carbohydrate functionalization that involves multiple stereocontrol
Source: Nat Chem. 2022 Dec 30;15(3):424–35. doi: 10.1038/s41557-022-01110-z (PMC9986112; doi:10.1038/s41557-022-01110-z)
Supplement: Supplementary file 2 — Cartesian coordinates of structures from VCD calculations. [file 41557_2022_1110_MOESM2_ESM.zip]

Archive with 36 entries (36 files):
- 17s_c1.gjf
- 17s_c2.gjf
- 17s_c3.gjf
- 17s_c4.gjf
- 17s_c5.gjf
- 17u_c1.gjf
- 17u_c2.gjf
- 17u_c3.gjf
- 17u_c4.gjf
- 17u_c5.gjf
- 17v_c1.gjf
- 17v_c2.gjf
- 17v_c3.gjf
- 17v_c4.gjf
- 17v_c5.gjf
- 18a_c1.gjf
- 18a_c2.gjf
- 18a_c3.gjf
- 18a_c4.gjf
- 19a_c1.gjf
- 19a_c2.gjf
- 19a_c3.gjf
- 19a_c4.gjf
- 20a_c1.gjf
- 20a_c2.gjf
- 20a_c3.gjf
- 20v_c1.gjf
- 20v_c2.gjf
- 20v_c3.gjf
- 20v_c4.gjf
- 20v_c5.gjf
- 17a_c1.gjf
- 17a_c2.gjf
- 17a_c3.gjf
- 17a_c4.gjf
- 17a_c5.gjf
