# Supplementary material for: A synergistic Rh(I)/organoboron-catalysed site-selective carbohydrate functionalization that involves multiple stereocontrol
Source: Nat Chem. 2022 Dec 30;15(3):424–35. doi: 10.1038/s41557-022-01110-z (PMC9986112; doi:10.1038/s41557-022-01110-z)
Supplement: Supplementary file 2 — Cartesian coordinates of structures from VCD calculations. [file 41557_2022_1110_MOESM2_ESM.zip › 17s_c1.gjf]

%chk=17s_c1.chk
%mem=40GB
%nprocshared=16
# opt=tight freq=(noraman,vcd) b3lyp/6-31g(2d,p) scrf=(solvent=chloroform)
cphf=ultrafine int=ultrafine

M0002

0 1
 C                 -0.41004900   -1.28623000   -1.23238900
 C                  0.19745200    0.02322400   -0.74651600
 C                  1.36350000    0.39942600   -1.68517400
 C                  2.32697200   -0.77693000   -1.92735400
 O                  1.65879500   -1.95875300   -2.31646600
 C                  0.66986200   -2.36010800   -1.37404400
 C                  0.00394200   -3.64828600   -1.84048700
 O                 -1.38711900   -1.75464000   -0.30985800
 O                 -1.02622300   -3.98715400   -0.91555600
 C                 -1.98764500   -2.96373900   -0.76193000
 O                  2.08396500    1.52685700   -1.22593000
 O                  3.05260800   -0.94551500   -0.72973100
 C                  4.32446600   -1.62293800   -0.86759600
 C                  4.54406200   -2.42282100    0.38643700
 C                  5.24823600   -1.92025700    1.40906500
 C                  5.85143500   -0.58540900    1.36411500
 C                  5.89418400    0.11073400    0.13971800
 C                  5.44667400   -0.59907500   -1.12022300
 C                  6.36268300    0.02288500    2.51642700
 C                  6.89385300    1.30944200    2.46232900
 C                  6.92159500    2.00091100    1.25217500
 C                  6.42505700    1.39667700    0.09595000
 O                  6.55325800   -1.24202900   -1.76430000
 O                 -0.72331200    1.08572800   -0.77488800
 C                 -1.75622600    3.58937600   -0.20588600
 Si                -1.85268400    1.76213700    0.24247500
 C                 -3.54567000    1.11409600   -0.28494800
 C                 -0.55257700    4.15102500   -0.66718200
 C                 -0.46022800    5.50998800   -0.96711000
 C                 -1.57088300    6.33871300   -0.81241400
 C                 -2.77602200    5.80144300   -0.36144600
 C                 -2.86379400    4.44202800   -0.06496200
 C                 -4.66747700    1.00813100    0.55264600
 C                 -5.90526400    0.58603200    0.06546500
 C                 -6.05158900    0.25738200   -1.28041500
 C                 -4.95152100    0.35022000   -2.13381800
 C                 -3.71964700    0.77347900   -1.63919300
 C                 -1.43867300    1.53307700    2.10237400
 C                 -2.30136500    2.48210900    2.96749300
 C                  0.03863500    1.92840700    2.33415000
 C                 -1.66682200    0.08168800    2.57473000
 C                 -3.00496400   -3.39692800    0.26153100
 C                 -4.34697200   -3.05652300    0.09366500
 C                 -5.29017100   -3.42535700    1.05194600
 C                 -4.89398300   -4.13843900    2.18194500
 C                 -3.55157200   -4.47935100    2.35272000
 C                 -2.60934100   -4.10875400    1.39686100
 H                 -0.87949700   -1.11630400   -2.21513100
 H                  0.58943600   -0.13184800    0.26569800
 H                  0.92837500    0.68358700   -2.64842200
 H                  2.99837200   -0.54367500   -2.76046600
 H                  1.12768000   -2.53294100   -0.39312100
 H                 -0.40735600   -3.51427600   -2.85244500
 H                  0.70500100   -4.48532500   -1.85563400
 H                 -2.46436700   -2.76512100   -1.73711300
 H                  2.65385600    1.20859300   -0.51151900
 H                  4.27960000   -2.28609700   -1.73744500
 H                  4.07062100   -3.39658300    0.45722200
 H                  5.36530600   -2.48866900    2.32815200
 H                  5.08434800    0.13430500   -1.84708900
 H                  6.33120400   -0.51465300    3.45965200
 H                  7.28159500    1.77256700    3.36370000
 H                  7.33059000    3.00469400    1.20593100
 H                  6.45550200    1.92833200   -0.85073200
 H                  6.99968600   -1.78497100   -1.10217200
 H                  0.31550300    3.51295300   -0.80447700
 H                  0.47873300    5.92165600   -1.32507400
 H                 -1.49970500    7.39629900   -1.04724800
 H                 -3.64737200    6.43892900   -0.24627800
 H                 -3.81526800    4.03849200    0.27140800
 H                 -4.58755600    1.25222500    1.60610700
 H                 -6.75370400    0.51495600    0.73900400
 H                 -7.01428100   -0.06731200   -1.66276300
 H                 -5.05505800    0.09739700   -3.18472200
 H                 -2.87354200    0.83907100   -2.31648700
 H                 -3.37001500    2.25479100    2.91370500
 H                 -2.00694000    2.38561500    4.02126600
 H                 -2.16886800    3.53013700    2.68257500
 H                  0.74111700    1.28337100    1.79967600
 H                  0.27822800    1.85478200    3.40344200
 H                  0.23529300    2.96002800    2.02396300
 H                 -2.71743900   -0.21229100    2.48724000
 H                 -1.08624300   -0.64425700    1.99985300
 H                 -1.38172600   -0.01712100    3.63126600
 H                 -4.65468500   -2.49486000   -0.78272700
 H                 -6.33221200   -3.15634000    0.91346600
 H                 -5.62776900   -4.42933900    2.92683200
 H                 -3.23912000   -5.03553000    3.23074000
 H                 -1.56641900   -4.37721800    1.51742200
