# Supplementary material for: A synergistic Rh(I)/organoboron-catalysed site-selective carbohydrate functionalization that involves multiple stereocontrol
Source: Nat Chem. 2022 Dec 30;15(3):424–35. doi: 10.1038/s41557-022-01110-z (PMC9986112; doi:10.1038/s41557-022-01110-z)
Supplement: Supplementary file 2 — Cartesian coordinates of structures from VCD calculations. [file 41557_2022_1110_MOESM2_ESM.zip › 17s_c2.gjf]

%chk=17s_c2.chk
%mem=40GB
%nprocshared=16
# opt=tight freq=(noraman,vcd) b3lyp/6-31g(2d,p) scrf=(solvent=chloroform)
cphf=ultrafine int=ultrafine

M0007

0 1
 C                  0.74931200    0.77552900   -1.46640700
 C                  0.14728300   -0.49142000   -0.87813000
 C                 -1.07596500   -0.85090300   -1.73309400
 C                 -2.06853300    0.31727400   -1.85509500
 O                 -1.41213500    1.46786500   -2.35383800
 C                 -0.32035700    1.86808500   -1.52473700
 C                  0.33335800    3.14483800   -2.08067000
 O                  1.80285500    1.26111100   -0.64772800
 O                  1.73086200    2.93178100   -2.30433600
 C                  2.42626100    2.43259700   -1.18029400
 O                 -1.77477100   -1.96861400   -1.19142000
 O                 -2.64792700    0.55292100   -0.59764800
 C                 -4.06873400    0.73800400   -0.56140500
 C                 -4.41244700    1.74555100    0.50190900
 C                 -5.61354100    1.72743900    1.09303000
 C                 -6.62137800    0.71857000    0.75047600
 C                 -6.22652900   -0.41917800    0.01528700
 C                 -4.75027700   -0.60773000   -0.27562800
 C                 -7.96268700    0.86275800    1.11884000
 C                 -8.90808200   -0.09207700    0.74727900
 C                 -8.51462300   -1.20397900    0.00667700
 C                 -7.17325700   -1.36867000   -0.34963400
 O                 -4.56823600   -1.52561100   -1.33640800
 O                  1.02329000   -1.60532500   -0.91516300
 C                  3.87956600   -1.57683600   -0.48110000
 Si                 2.19334000   -2.09758900    0.17779600
 C                  1.83571600   -1.35391100    1.87280100
 C                  3.99234900   -1.04176100   -1.77565100
 C                  5.22838700   -0.68186600   -2.31114600
 C                  6.39071800   -0.84958500   -1.55970600
 C                  6.30789900   -1.38504900   -0.27575400
 C                  5.06835400   -1.74604900    0.25164900
 C                  0.56836500   -1.51885500    2.46530600
 C                  0.27024600   -0.97588400    3.71359300
 C                  1.23809200   -0.25175700    4.40830800
 C                  2.49705900   -0.06606000    3.84062600
 C                  2.78683000   -0.60649200    2.58754200
 C                  2.07191200   -4.01000000    0.17013500
 C                  3.18076300   -4.62688300    1.04812600
 C                  2.24321400   -4.51016800   -1.28113200
 C                  0.70535400   -4.48749200    0.70307000
 C                  2.59388700    3.47290600   -0.08194400
 C                  3.09123800    4.73320900   -0.43237600
 C                  3.28211700    5.71154800    0.53900800
 C                  2.98243200    5.43755800    1.87452400
 C                  2.49097100    4.18302200    2.22803400
 C                  2.29616600    3.20245600    1.25416400
 H                  1.11288100    0.56155700   -2.47996600
 H                 -0.17802300   -0.29643900    0.14928900
 H                 -0.72687200   -1.08566300   -2.74682300
 H                 -2.83520500    0.07518900   -2.59493000
 H                 -0.68690500    2.04272200   -0.50730500
 H                 -0.09055200    3.37916500   -3.05895700
 H                  0.17897900    3.99694400   -1.41006500
 H                  3.40585200    2.14635800   -1.58437800
 H                 -1.24165100   -2.75435400   -1.35859300
 H                 -4.40659200    1.10727800   -1.54314000
 H                 -3.67452300    2.51040500    0.72053900
 H                 -5.88650700    2.49265000    1.81467900
 H                 -4.27514900   -0.99391900    0.64335100
 H                 -8.26457600    1.73542100    1.69083900
 H                 -9.94717000    0.03502900    1.03325100
 H                 -9.24689000   -1.94723200   -0.29206300
 H                 -6.85360300   -2.23508500   -0.91613300
 H                 -3.64992500   -1.84380300   -1.28813300
 H                  3.09813500   -0.90998600   -2.37527700
 H                  5.28350900   -0.27247500   -3.31519900
 H                  7.35410900   -0.56804700   -1.97287800
 H                  7.20716100   -1.52295500    0.31641600
 H                  5.03621600   -2.16409300    1.25338700
 H                 -0.20834500   -2.06777300    1.94218100
 H                 -0.71728300   -1.11662200    4.14149200
 H                  1.01019600    0.16940400    5.38236900
 H                  3.25475500    0.50357000    4.36962500
 H                  3.76692400   -0.42962700    2.15852300
 H                  3.11925700   -4.28321000    2.08697300
 H                  3.08667000   -5.72104100    1.05954000
 H                  4.18032200   -4.39030000    0.67113400
 H                  1.45424400   -4.12812100   -1.93702200
 H                  2.19765900   -5.60708300   -1.31001400
 H                  3.20624300   -4.20849200   -1.70589300
 H                  0.58313300   -4.26594400    1.76737300
 H                 -0.13303300   -4.02748600    0.16907700
 H                  0.61341200   -5.57517700    0.58284400
 H                  3.31846700    4.94505600   -1.47233600
 H                  3.66386500    6.68706100    0.25512900
 H                  3.13255900    6.19882900    2.63333100
 H                  2.25637000    3.96228400    3.26458700
 H                  1.91497000    2.22681300    1.52744200
