# Supplementary material for: A synergistic Rh(I)/organoboron-catalysed site-selective carbohydrate functionalization that involves multiple stereocontrol
Source: Nat Chem. 2022 Dec 30;15(3):424–35. doi: 10.1038/s41557-022-01110-z (PMC9986112; doi:10.1038/s41557-022-01110-z)
Supplement: Supplementary file 2 — Cartesian coordinates of structures from VCD calculations. [file 41557_2022_1110_MOESM2_ESM.zip › 17s_c3.gjf]

%chk=17s_c3.chk
%mem=40GB
%nprocshared=16
# opt=tight freq=(noraman,vcd) b3lyp/6-31g(2d,p) scrf=(solvent=chloroform)
cphf=ultrafine int=ultrafine

M0019

0 1
 C                  1.13900900    1.28528300   -1.50365400
 C                  0.52500500   -0.02974900   -1.03986900
 C                 -0.79082900   -0.20767000   -1.82387100
 C                 -1.71051800    1.02757000   -1.72095300
 O                 -1.03458900    2.21547000   -2.07519700
 C                  0.13838700    2.42254500   -1.29008400
 C                  0.81941200    3.74475000   -1.68296600
 O                  2.29868600    1.60425300   -0.74661700
 O                  2.15445000    3.50227900   -2.13389100
 C                  2.95071400    2.78824000   -1.21184800
 O                 -1.50511900   -1.37863500   -1.43609100
 O                 -2.21174800    1.07922000   -0.40389700
 C                 -3.61272700    1.35359300   -0.26545600
 C                 -3.84315400    2.12891400    1.00300200
 C                 -5.02799500    2.07882500    1.62425600
 C                 -6.12671500    1.25305500    1.11277700
 C                 -5.84767500    0.27339100    0.13640000
 C                 -4.39895500    0.03436500   -0.24311400
 C                 -7.44258300    1.42162100    1.55500400
 C                 -8.47459800    0.64890200    1.02462100
 C                 -8.19453100   -0.30437700    0.04870100
 C                 -6.88018200   -0.49576700   -0.38624800
 O                 -4.31942200   -0.65373100   -1.47803900
 O                  1.39281900   -1.11329900   -1.29556500
 C                  3.37376700   -2.07376000    0.58508000
 Si                 1.76317300   -2.42619700   -0.32500100
 C                  0.42568700   -2.67046900    0.99098400
 C                  4.21624000   -1.01996800    0.19410800
 C                  5.43427200   -0.79214000    0.83496300
 C                  5.83970100   -1.61857300    1.88158000
 C                  5.01777000   -2.66850700    2.29049400
 C                  3.79938900   -2.88807400    1.65033000
 C                 -0.68565100   -3.52070600    0.83684700
 C                 -1.67247700   -3.61818500    1.81786900
 C                 -1.57533600   -2.86127100    2.98493800
 C                 -0.48404000   -2.01394900    3.16614900
 C                  0.50137600   -1.92561900    2.18371300
 C                  2.00623600   -3.87607300   -1.54737400
 C                  2.21884700   -5.20012600   -0.78363900
 C                  3.26958500   -3.58183100   -2.39046400
 C                  0.81513700   -4.02064200   -2.51821500
 C                  3.38126900    3.63263600   -0.02095800
 C                  3.88248500    4.91689100   -0.25990400
 C                  4.31741900    5.71195200    0.79678400
 C                  4.26163200    5.22787000    2.10457100
 C                  3.76725200    3.94802500    2.34650100
 C                  3.32705900    3.15225400    1.28821500
 H                  1.38641600    1.20097800   -2.56961700
 H                  0.29877800    0.04529500    0.03240400
 H                 -0.53853800   -0.35232600   -2.87856800
 H                 -2.52901600    0.93571500   -2.43810000
 H                 -0.13790400    2.44337100   -0.22974100
 H                  0.29565200    4.19199400   -2.52968100
 H                  0.82079700    4.45390300   -0.84806300
 H                  3.82880800    2.49455200   -1.80277500
 H                 -1.48490100   -1.43620400   -0.47052800
 H                 -3.94445800    1.95176800   -1.12914900
 H                 -3.03661800    2.76618700    1.35034500
 H                 -5.21759300    2.68749200    2.50417600
 H                 -3.94275900   -0.57425400    0.55849600
 H                 -7.65582500    2.17134900    2.31148500
 H                 -9.49266400    0.79433000    1.37099000
 H                 -8.99453300   -0.90390800   -0.37360200
 H                 -6.64906500   -1.24220200   -1.13662200
 H                 -3.43219400   -1.04909300   -1.53592900
 H                  3.90239800   -0.35850100   -0.60559700
 H                  6.06497700    0.03306900    0.51864300
 H                  6.78780500   -1.44273600    2.38020100
 H                  5.32279100   -3.31193500    3.10999900
 H                  3.16651100   -3.70061700    1.99694300
 H                 -0.79050200   -4.11941600   -0.06064500
 H                 -2.51471300   -4.28674600    1.67056100
 H                 -2.34313800   -2.93476300    3.74835800
 H                 -0.39744100   -1.42314600    4.07252400
 H                  1.35004600   -1.26982800    2.35280200
 H                  1.34542000   -5.47878800   -0.18506800
 H                  2.40635300   -6.01751500   -1.49265700
 H                  3.08267800   -5.14878200   -0.11216900
 H                  3.16999200   -2.65081900   -2.95844000
 H                  3.43125500   -4.39321300   -3.11262300
 H                  4.16823700   -3.50452900   -1.77135200
 H                 -0.11936400   -4.28031400   -2.01312500
 H                  0.64080700   -3.09771700   -3.07780000
 H                  1.02395800   -4.81911500   -3.24305800
 H                  3.92011800    5.29188700   -1.27750300
 H                  4.69939400    6.70865100    0.60046200
 H                  4.60230100    5.84598000    2.92896800
 H                  3.72104500    3.56530900    3.36113600
 H                  2.94156100    2.15758800    1.47268600
