# Supplementary material for: A synergistic Rh(I)/organoboron-catalysed site-selective carbohydrate functionalization that involves multiple stereocontrol
Source: Nat Chem. 2022 Dec 30;15(3):424–35. doi: 10.1038/s41557-022-01110-z (PMC9986112; doi:10.1038/s41557-022-01110-z)
Supplement: Supplementary file 2 — Cartesian coordinates of structures from VCD calculations. [file 41557_2022_1110_MOESM2_ESM.zip › 17s_c4.gjf]

%chk=17s_c4.chk
%mem=40GB
%nprocshared=16
# opt=tight freq=(noraman,vcd) b3lyp/6-31g(2d,p) scrf=(solvent=chloroform)
cphf=ultrafine int=ultrafine

M0042

0 1
 C                  1.24895100    1.18713700   -1.50759100
 C                  0.61707900   -0.06332500   -0.90879400
 C                 -0.69692100   -0.32795800   -1.66890000
 C                 -1.59947900    0.91915400   -1.74996300
 O                 -0.89287000    2.01802900   -2.29198700
 C                  0.25348800    2.34551300   -1.50833500
 C                  0.96148700    3.58520300   -2.08223800
 O                  2.37530500    1.60238800   -0.74242000
 O                  2.32562900    3.28307000   -2.38736200
 C                  3.05208400    2.72517200   -1.30970000
 O                 -1.46704200   -1.35495300   -1.05762700
 O                 -2.09176200    1.20646300   -0.46604300
 C                 -3.48764200    1.51346200   -0.36024200
 C                 -3.69025000    2.55438900    0.70731000
 C                 -4.85755100    2.64397700    1.35683000
 C                 -5.96415600    1.72372800    1.07488200
 C                 -5.70479100    0.55102000    0.33435400
 C                 -4.26609100    0.23356500   -0.02426000
 C                 -7.26853300    1.98589400    1.50557800
 C                 -8.30943600    1.11367700    1.19034100
 C                 -8.04960500   -0.03295900    0.44373600
 C                 -6.74630700   -0.31535300    0.02524100
 O                 -4.21366200   -0.70633500   -1.07905800
 O                  1.50927200   -1.15382900   -1.07382400
 C                  2.34554300   -1.88058800    1.64772900
 Si                 1.93755000   -2.44211200   -0.10284200
 C                  0.50800000   -3.68542000   -0.09254600
 C                  2.65890600   -0.53550200    1.91451700
 C                  3.03831300   -0.11885900    3.19042900
 C                  3.12181200   -1.03934300    4.23326800
 C                  2.83372700   -2.38142700    3.99039500
 C                  2.45314000   -2.79320900    2.71408000
 C                  0.07570800   -4.27156600   -1.30147500
 C                 -1.01267900   -5.14365500   -1.34529500
 C                 -1.70245400   -5.45709900   -0.17526100
 C                 -1.30436200   -4.88302400    1.03007400
 C                 -0.21987800   -4.00725900    1.06683500
 C                  3.52376600   -3.11961500   -0.93261200
 C                  3.99662500   -4.39404800   -0.20246600
 C                  4.62214400   -2.03777500   -0.82240900
 C                  3.31459200   -3.44427600   -2.42685900
 C                  3.36707600    3.74393100   -0.22523400
 C                  4.23995000    4.79051600   -0.54150900
 C                  4.54875400    5.76356600    0.40405100
 C                  3.98717000    5.69929800    1.68053600
 C                  3.11833900    4.65899200    2.00142300
 C                  2.80939400    3.68323300    1.05232500
 H                  1.55060400    0.95787000   -2.53749600
 H                  0.38724100    0.10104800    0.14996500
 H                 -0.43795900   -0.60630500   -2.69872400
 H                 -2.42077800    0.72791000   -2.44472800
 H                 -0.06077100    2.53373700   -0.47600000
 H                  0.50112600    3.86537000   -3.03152700
 H                  0.90127900    4.43375200   -1.39200300
 H                  3.98176700    2.37757800   -1.77786600
 H                 -1.05251600   -2.21255300   -1.22776500
 H                 -3.84245600    1.90331800   -1.32798700
 H                 -2.87980400    3.25457800    0.88154000
 H                 -5.02744000    3.43450500    2.08279500
 H                 -3.78141400   -0.18266000    0.87650000
 H                 -7.46622100    2.88532000    2.08169900
 H                 -9.31857800    1.33191200    1.52451600
 H                 -8.85684400   -0.71206300    0.18856200
 H                 -6.52972600   -1.20987200   -0.54641500
 H                 -3.31852700   -1.09029700   -1.07466600
 H                  2.62750000    0.19600000    1.11438100
 H                  3.27454400    0.92631900    3.36548100
 H                  3.41647300   -0.71556900    5.22651600
 H                  2.90685000   -3.10885900    4.79278900
 H                  2.24214700   -3.84601000    2.55271300
 H                  0.58560400   -4.03734000   -2.23003900
 H                 -1.31913400   -5.57638000   -2.29232400
 H                 -2.54845500   -6.13597400   -0.20516700
 H                 -1.84416100   -5.10894400    1.94423100
 H                  0.05200600   -3.55868600    2.01541900
 H                  3.25242100   -5.19632100   -0.25613900
 H                  4.92010800   -4.77119700   -0.66160100
 H                  4.21283600   -4.20386600    0.85404800
 H                  4.32991600   -1.11307600   -1.32995700
 H                  5.54843500   -2.39761400   -1.28968600
 H                  4.85088600   -1.79057600    0.21865700
 H                  2.65499100   -4.30463000   -2.57272200
 H                  2.89945500   -2.59376000   -2.97649600
 H                  4.27758500   -3.69968600   -2.88935900
 H                  4.67532100    4.84085300   -1.53524000
 H                  5.22811800    6.57002000    0.14761000
 H                  4.22938900    6.45550900    2.42020100
 H                  2.67870600    4.60298500    2.99219400
 H                  2.13932700    2.86956900    1.30097300
