# Supplementary material for: A synergistic Rh(I)/organoboron-catalysed site-selective carbohydrate functionalization that involves multiple stereocontrol
Source: Nat Chem. 2022 Dec 30;15(3):424–35. doi: 10.1038/s41557-022-01110-z (PMC9986112; doi:10.1038/s41557-022-01110-z)
Supplement: Supplementary file 2 — Cartesian coordinates of structures from VCD calculations. [file 41557_2022_1110_MOESM2_ESM.zip › 17s_c5.gjf]

%chk=17s_c5.chk
%mem=40GB
%nprocshared=16
# opt=tight freq=(noraman,vcd) b3lyp/6-31g(2d,p) scrf=(solvent=chloroform)
cphf=ultrafine int=ultrafine

M0035

0 1
 C                  0.96688000    1.16965600   -1.60145500
 C                  0.48964000   -0.23161300   -1.24204800
 C                 -0.62019700   -0.63012700   -2.23610300
 C                 -1.71166700    0.45414200   -2.32704400
 O                 -1.18254900    1.72744700   -2.62005700
 C                 -0.21404200    2.13976400   -1.65390400
 C                  0.32188500    3.53317400   -2.01828000
 O                  1.86141700    1.64635000   -0.60229100
 O                  1.75346500    3.53784800   -1.99816600
 C                  2.31705400    2.98064000   -0.83044300
 O                 -1.20979700   -1.87822700   -1.93535600
 O                 -2.39311900    0.44940700   -1.09052700
 C                 -3.81591000    0.34786500   -1.07976000
 C                 -4.48488700    1.68543100   -0.89278400
 C                 -5.66989100    1.77967600   -0.27799000
 C                 -6.35300300    0.60122600    0.26462800
 C                 -5.64064100   -0.61037000    0.39336700
 C                 -4.16024600   -0.61776600    0.05925300
 C                 -7.69583900    0.64590500    0.65223500
 C                 -8.33383200   -0.49213200    1.14324700
 C                 -7.62782400   -1.68625300    1.26102400
 C                 -6.28003600   -1.73855900    0.89551600
 O                 -3.63951100   -1.92167100   -0.19650000
 O                  1.54385500   -1.16935500   -1.33089900
 C                  4.01316100   -1.31762600    0.14595700
 Si                 2.29762200   -2.05146100   -0.13089600
 C                  1.26473600   -1.97456500    1.44802100
 C                  4.50962600   -0.33888700   -0.73161400
 C                  5.79360900    0.18543400   -0.58652300
 C                  6.61654300   -0.25555600    0.44860200
 C                  6.14910700   -1.22685300    1.33243600
 C                  4.86625700   -1.75108100    1.17754300
 C                 -0.07708200   -2.40434500    1.43928300
 C                 -0.87446800   -2.33258800    2.57966000
 C                 -0.34679500   -1.83088800    3.76907200
 C                  0.97496600   -1.39148700    3.80310800
 C                  1.76559200   -1.45833700    2.65531900
 C                  2.48132200   -3.82011900   -0.84272300
 C                  3.30577200   -4.71274800    0.10744800
 C                  3.21411800   -3.71760800   -2.19923200
 C                  1.10572300   -4.48074400   -1.07349200
 C                  2.07695500    3.83687800    0.40665300
 C                  2.36375600    5.20486200    0.33610500
 C                  2.18117200    6.02242600    1.44764200
 C                  1.71479100    5.47854000    2.64566000
 C                  1.43272500    4.11653900    2.72176000
 C                  1.61269600    3.29696700    1.60652400
 H                  1.46372800    1.13420600   -2.58015900
 H                  0.07326800   -0.21340500   -0.22866300
 H                 -0.16048000   -0.73466100   -3.22497100
 H                 -2.40064500    0.22238700   -3.14530800
 H                 -0.68207100    2.15902600   -0.66371400
 H                  0.04166500    3.77464000   -3.04562700
 H                 -0.07353600    4.30418300   -1.34826100
 H                  3.39127000    2.93772700   -1.05136100
 H                 -1.85610300   -1.74464500   -1.21878200
 H                 -4.14856400   -0.09529500   -2.03392900
 H                 -3.99231300    2.54809500   -1.32916500
 H                 -6.17657900    2.73753600   -0.19790700
 H                 -3.59963400   -0.27056800    0.93778200
 H                 -8.24303300    1.57925800    0.55844800
 H                 -9.37815700   -0.44385800    1.43349400
 H                 -8.11783400   -2.57599600    1.64227000
 H                 -5.72024500   -2.66080400    1.00619600
 H                 -4.18680800   -2.33531900   -0.87810700
 H                  3.87712100    0.01887700   -1.53587400
 H                  6.15140100    0.93873300   -1.28200000
 H                  7.61525200    0.15350300    0.56535800
 H                  6.78228100   -1.57782200    2.14148100
 H                  4.52974700   -2.50896100    1.87907800
 H                 -0.51606100   -2.77973200    0.52166700
 H                 -1.90741600   -2.66340600    2.53388300
 H                 -0.96392900   -1.77572500    4.66042900
 H                  1.39179000   -0.99020200    4.72176700
 H                  2.78596200   -1.09354800    2.70306600
 H                  2.84040800   -4.79738000    1.09634700
 H                  3.38324100   -5.72825600   -0.30423000
 H                  4.32480600   -4.33801600    0.24382100
 H                  2.64367900   -3.12335400   -2.91982000
 H                  3.35309800   -4.71938200   -2.62794500
 H                  4.20513500   -3.26271400   -2.09660300
 H                  0.60503700   -4.70834600   -0.12682700
 H                  0.43659900   -3.84855100   -1.66448200
 H                  1.23570900   -5.43277300   -1.60671800
 H                  2.72199800    5.62561800   -0.59814900
 H                  2.40225400    7.08287700    1.38017700
 H                  1.57391900    6.11444300    3.51376900
 H                  1.07077300    3.68691200    3.65048900
 H                  1.39611600    2.23750400    1.66199100
