# Supplementary material for: A synergistic Rh(I)/organoboron-catalysed site-selective carbohydrate functionalization that involves multiple stereocontrol
Source: Nat Chem. 2022 Dec 30;15(3):424–35. doi: 10.1038/s41557-022-01110-z (PMC9986112; doi:10.1038/s41557-022-01110-z)
Supplement: Supplementary file 2 — Cartesian coordinates of structures from VCD calculations. [file 41557_2022_1110_MOESM2_ESM.zip › 17u_c1.gjf]

%chk=17u_c1.chk
%mem=40GB
%nprocshared=16
# opt=tight freq=(noraman,vcd) b3lyp/6-31g(2d,p) scrf=(solvent=chloroform)
cphf=ultrafine int=ultrafine

M0009

0 1
 C                 -0.68473100    0.78839800    0.12910100
 C                 -0.59581600   -0.71194000   -0.18084000
 C                  0.70939900   -1.28929700    0.37677800
 C                  1.91039300   -0.48025100   -0.13552600
 O                  1.75507300    0.90196300    0.19999900
 C                  0.58582200    1.48422800   -0.37112600
 O                  0.65786800   -1.25445900    1.78983000
 O                 -1.77466100    1.39190100   -0.54653600
 O                 -1.67522900   -1.43811300    0.36344000
 Si                -3.36817100    1.46392500   -0.05977800
 Si                -3.25386900   -1.55574600   -0.14829100
 O                 -3.98782600   -0.07405400   -0.02952000
 O                  3.03349900   -0.96146700    0.52085500
 C                  4.32419800   -0.81437400   -0.10730000
 C                  5.15278200   -1.99941300    0.30849600
 C                  6.48625800   -1.92394100    0.37938100
 C                  7.20298800   -0.68290900    0.07606800
 C                  6.47282600    0.51738800   -0.03454500
 C                  4.98984100    0.51151700    0.29523200
 C                  8.58685600   -0.66592900   -0.12582500
 C                  9.24219700    0.51966000   -0.45317200
 C                  8.51329900    1.69978000   -0.57776200
 C                  7.13281900    1.69675000   -0.36105800
 O                  4.37499800    1.62704500   -0.31431500
 C                 -4.22053200    2.39179600   -1.46092800
 C                 -3.64015400    3.78830200   -1.74969500
 C                 -5.75396500    2.44352500   -1.32290200
 C                 -3.47261800    2.14365800    1.70024700
 C                 -4.89622100    2.10688900    2.28903300
 C                 -2.83462200    3.53389000    1.87855800
 C                 -3.27954200   -2.10957800   -1.95556000
 C                 -4.64304900   -1.94460700   -2.65212500
 C                 -2.72720300   -3.53629300   -2.13838800
 C                 -4.04113800   -2.73167300    1.09305200
 C                 -5.56013000   -2.89735700    0.89778300
 C                 -3.71779900   -2.31476200    2.54143800
 H                 -0.76601500    0.91604300    1.21390200
 H                 -0.57081000   -0.82288100   -1.27584200
 H                  0.82188800   -2.32178500    0.01250700
 H                  2.01323100   -0.57911000   -1.22894900
 H                  0.58568900    2.53482100   -0.07681600
 H                  0.62036300    1.43251900   -1.46957900
 H                  1.56588900   -1.37983400    2.09663600
 H                  4.17603100   -0.81603200   -1.19952300
 H                  4.61911400   -2.92523200    0.49645600
 H                  7.07529600   -2.80312200    0.62587500
 H                  4.89450700    0.57112800    1.39527000
 H                  9.14681200   -1.59218900   -0.03507600
 H                 10.31545700    0.51937500   -0.61314000
 H                  9.01503200    2.62571900   -0.83984800
 H                  6.55963700    2.61170000   -0.44739700
 H                  3.43731400    1.61414900   -0.05397000
 H                 -3.99307200    1.75650400   -2.33150900
 H                 -4.07764800    4.20706500   -2.66439100
 H                 -3.86045200    4.49128700   -0.93878900
 H                 -2.55449400    3.76019800   -1.88077400
 H                 -6.18334400    1.45430500   -1.13648900
 H                 -6.21140200    2.83924000   -2.23789800
 H                 -6.06119100    3.10019600   -0.50145700
 H                 -2.86998400    1.42744900    2.28116200
 H                 -5.35516300    1.11882800    2.18794000
 H                 -4.88068500    2.36167900    3.35576200
 H                 -5.55384200    2.83111900    1.79564000
 H                 -1.81477300    3.57582800    1.48308100
 H                 -2.79090300    3.80791600    2.93968800
 H                 -3.41721100    4.30995500    1.37019100
 H                 -2.58131200   -1.41851100   -2.45452900
 H                 -5.03353000   -0.92826400   -2.54630600
 H                 -4.56044500   -2.16324700   -3.72395700
 H                 -5.39198100   -2.63123500   -2.24233100
 H                 -1.73678400   -3.65502400   -1.68660300
 H                 -2.64060800   -3.79058500   -3.20181300
 H                 -3.38873800   -4.28141400   -1.68144000
 H                 -3.56876600   -3.70908700    0.91531300
 H                 -5.81248700   -3.30088600   -0.08778700
 H                 -5.97385400   -3.58306300    1.64740100
 H                 -6.08200700   -1.94014900    1.00757600
 H                 -2.64061800   -2.22997300    2.70742200
 H                 -4.11804800   -3.04717900    3.25328800
 H                 -4.17027300   -1.34600600    2.78357500
