# Supplementary material for: A synergistic Rh(I)/organoboron-catalysed site-selective carbohydrate functionalization that involves multiple stereocontrol
Source: Nat Chem. 2022 Dec 30;15(3):424–35. doi: 10.1038/s41557-022-01110-z (PMC9986112; doi:10.1038/s41557-022-01110-z)
Supplement: Supplementary file 2 — Cartesian coordinates of structures from VCD calculations. [file 41557_2022_1110_MOESM2_ESM.zip › 17u_c2.gjf]

%chk=17u_c2.chk
%mem=40GB
%nprocshared=16
# opt=tight freq=(noraman,vcd) b3lyp/6-31g(2d,p) scrf=(solvent=chloroform)
cphf=ultrafine int=ultrafine

M0010

0 1
 C                 -0.74337400    0.81379400    0.13008800
 C                 -0.65110600   -0.68694200   -0.17659600
 C                  0.65812000   -1.25974400    0.37548600
 C                  1.85449700   -0.44865300   -0.14461600
 O                  1.69739500    0.93321700    0.19108700
 C                  0.52420400    1.51203600   -0.37498300
 O                  0.61459700   -1.22060900    1.78844000
 O                 -1.83540600    1.41202500   -0.54692300
 O                 -1.72803800   -1.41652400    0.37216900
 Si                -3.42565800    1.48802500   -0.04914300
 Si                -3.30362800   -1.52864700   -0.14637900
 O                 -4.04273900   -0.04970400   -0.00092600
 O                  2.98161900   -0.92722900    0.50659100
 C                  4.27032100   -0.77119700   -0.12376000
 C                  5.10169300   -1.95972600    0.27620300
 C                  6.43502300   -1.88267700    0.34779100
 C                  7.14959400   -0.63665800    0.06043100
 C                  6.41736200    0.56357600   -0.03600200
 C                  4.93417300    0.55132000    0.29274600
 C                  8.53361900   -0.61474800   -0.13994600
 C                  9.18719000    0.57595800   -0.45184100
 C                  8.45628900    1.75622900   -0.56248600
 C                  7.07560500    1.74805500   -0.34724800
 O                  4.31778700    1.67242000   -0.30485600
 C                 -4.28564500    2.40751800   -1.45139000
 C                 -3.77227900    3.84046200   -1.68325200
 C                 -5.82310600    2.37492000   -1.36192500
 C                 -3.51872300    2.18275900    1.70583600
 C                 -4.95480400    2.24016600    2.26214900
 C                 -2.79769300    3.53026900    1.89458000
 C                 -3.37482600   -2.01085500   -1.97401200
 C                 -4.82464600   -2.23272000   -2.44869400
 C                 -2.47251400   -3.19223700   -2.37531700
 C                 -4.14913800   -2.69113600    1.06932300
 C                 -4.05818600   -2.14724500    2.50901900
 C                 -3.64722700   -4.14570700    1.00579400
 H                 -0.82388700    0.94422300    1.21467200
 H                 -0.63182400   -0.79892200   -1.27148100
 H                  0.77132300   -2.29292300    0.01333300
 H                  1.95211900   -0.54783300   -1.23850500
 H                  0.52248500    2.56288800   -0.08143200
 H                  0.55395100    1.45988700   -1.47355000
 H                  1.52498800   -1.34122200    2.09007500
 H                  4.11897200   -0.76050200   -1.21546100
 H                  4.56992400   -2.88895200    0.45237800
 H                  7.02567700   -2.76390100    0.58286700
 H                  4.83837700    0.59886600    1.39336100
 H                  9.09509300   -1.54110100   -0.06014400
 H                 10.26061100    0.57957000   -0.61068000
 H                  8.95662000    2.68625600   -0.81249900
 H                  6.50094800    2.66303300   -0.42286600
 H                  3.37892400    1.65261700   -0.04934400
 H                 -3.99827500    1.81013900   -2.33100000
 H                 -4.06201500    4.50794100   -0.86413100
 H                 -2.68245100    3.87619700   -1.77326800
 H                 -4.19764700    4.25984800   -2.60333700
 H                 -6.20328500    1.35851000   -1.22188500
 H                 -6.27201100    2.77708900   -2.27835600
 H                 -6.19150200    2.98520900   -0.52996300
 H                 -2.97577800    1.43192900    2.30140900
 H                 -5.47737200    1.28532400    2.14904900
 H                 -4.94750800    2.49298300    3.32940400
 H                 -5.55030900    3.00741900    1.75487500
 H                 -1.76562800    3.50192700    1.53115500
 H                 -2.76865000    3.80932700    2.95493700
 H                 -3.31103800    4.33889300    1.36312400
 H                 -2.99659800   -1.11751400   -2.49553900
 H                 -5.46407500   -1.37356800   -2.22246600
 H                 -4.86098900   -2.39880600   -3.53227800
 H                 -5.27083000   -3.11370600   -1.97242800
 H                 -1.43394500   -3.04569600   -2.06233800
 H                 -2.47549100   -3.32953200   -3.46371800
 H                 -2.81588600   -4.13288200   -1.93246500
 H                 -5.21068100   -2.68797100    0.77891900
 H                 -4.46031200   -1.13283200    2.58742000
 H                 -4.62226700   -2.78579500    3.19986700
 H                 -3.01943500   -2.12265200    2.85549100
 H                 -3.81696800   -4.60133900    0.02558500
 H                 -4.16652400   -4.76525500    1.74737400
 H                 -2.57509100   -4.20813500    1.22220900
