# Supplementary material for: A synergistic Rh(I)/organoboron-catalysed site-selective carbohydrate functionalization that involves multiple stereocontrol
Source: Nat Chem. 2022 Dec 30;15(3):424–35. doi: 10.1038/s41557-022-01110-z (PMC9986112; doi:10.1038/s41557-022-01110-z)
Supplement: Supplementary file 2 — Cartesian coordinates of structures from VCD calculations. [file 41557_2022_1110_MOESM2_ESM.zip › 17u_c3.gjf]

%chk=17u_c3.chk
%mem=40GB
%nprocshared=16
# opt=tight freq=(noraman,vcd) b3lyp/6-31g(2d,p) scrf=(solvent=chloroform)
cphf=ultrafine int=ultrafine

M0003

0 1
 C                 -0.72942800    0.77259500    0.09893200
 C                 -0.62866100   -0.72018900   -0.24176800
 C                  0.67666700   -1.29910000    0.31532400
 C                  1.87686100   -0.47286300   -0.17045500
 O                  1.70988400    0.90070300    0.19269500
 C                  0.54132500    1.48617400   -0.37581100
 O                  0.61326300   -1.29083800    1.72830400
 O                 -1.81482300    1.38770900   -0.57247200
 O                 -1.70386700   -1.46763700    0.28160500
 Si                -3.41428800    1.42035400   -0.10471000
 Si                -3.29759000   -1.61432300   -0.16132000
 O                 -4.01967100   -0.12232200   -0.16023500
 O                  2.99686300   -0.96153800    0.48554600
 C                  4.29352900   -0.78615100   -0.12315200
 C                  5.12410400   -1.98033600    0.26126600
 C                  6.45592900   -1.89986700    0.35384600
 C                  7.16943700   -0.64490800    0.10550100
 C                  6.43379600    0.55447000    0.02591800
 C                  4.94600900    0.52913900    0.33261800
 C                  8.55612300   -0.61332700   -0.07414300
 C                  9.20936900    0.58663100   -0.34902900
 C                  8.47538300    1.76641400   -0.44321100
 C                  7.09176600    1.74822500   -0.24839600
 O                  4.33386300    1.66116000   -0.24848300
 C                 -4.26094300    2.41246700   -1.46486300
 C                 -3.83706600    3.89167500   -1.52583300
 C                 -5.79486800    2.27167400   -1.47102000
 C                 -3.55082300    2.01874300    1.68325600
 C                 -5.00600500    2.08352800    2.18694700
 C                 -2.80534800    3.33421400    1.97606900
 C                 -3.50877000   -2.38971600   -1.87239800
 C                 -2.75598600   -3.72819000   -2.00109600
 C                 -3.17214700   -1.45006100   -3.04511700
 C                 -4.05293900   -2.67703400    1.19720000
 C                 -5.57291600   -2.85971900    1.02397700
 C                 -3.71710900   -2.14406100    2.60283200
 H                 -0.82024500    0.87615200    1.18569900
 H                 -0.59493800   -0.80914700   -1.33746900
 H                  0.79882500   -2.32379400   -0.06719900
 H                  1.98956800   -0.54816200   -1.26482200
 H                  0.53056600    2.53050000   -0.06022900
 H                  0.58494000    1.45721300   -1.47474200
 H                  1.51955500   -1.41525800    2.04052700
 H                  4.15721900   -0.75110900   -1.21633400
 H                  4.59374900   -2.91540300    0.40841000
 H                  7.04680100   -2.78398500    0.57718200
 H                  4.83407500    0.55141400    1.43251900
 H                  9.12005700   -1.53922800   -0.00743300
 H                 10.28495500    0.59787700   -0.49208000
 H                  8.97552200    2.70379500   -0.66449500
 H                  6.51474700    2.66266700   -0.31150100
 H                  3.39141100    1.63205700   -0.00754400
 H                 -3.88483500    1.92826000   -2.37950800
 H                 -4.22182700    4.45464600   -0.66820000
 H                 -2.74896100    4.00739100   -1.54063800
 H                 -4.23557600    4.37135500   -2.42823200
 H                 -6.10746800    1.22339800   -1.46734700
 H                 -6.22235100    2.74673900   -2.36249300
 H                 -6.24844400    2.75692700   -0.59974700
 H                 -3.04947800    1.22236000    2.25544400
 H                 -5.54535100    1.14864200    2.00546000
 H                 -5.03547700    2.28205500    3.26525400
 H                 -5.56344400    2.88980900    1.69704800
 H                 -1.75929300    3.29770600    1.65607700
 H                 -2.81580100    3.55386200    3.05067500
 H                 -3.27382200    4.18439800    1.46901400
 H                 -4.58591500   -2.60850600   -1.93726800
 H                 -3.04583200   -4.44270900   -1.22367000
 H                 -2.95758300   -4.19848000   -2.97125100
 H                 -1.67207600   -3.58438900   -1.92656700
 H                 -3.73129100   -0.51193200   -2.98733300
 H                 -3.41445900   -1.92462200   -4.00408500
 H                 -2.10558000   -1.19956000   -3.07375000
 H                 -3.58142100   -3.66583800    1.09703200
 H                 -5.83012500   -3.31815400    0.06323800
 H                 -5.98015000   -3.50326600    1.81329600
 H                 -6.09709200   -1.89910900    1.08335000
 H                 -2.63793500   -2.05143900    2.75190100
 H                 -4.11248900   -2.81298000    3.37723600
 H                 -4.16427700   -1.15703600    2.76895300
