# Supplementary material for: A synergistic Rh(I)/organoboron-catalysed site-selective carbohydrate functionalization that involves multiple stereocontrol
Source: Nat Chem. 2022 Dec 30;15(3):424–35. doi: 10.1038/s41557-022-01110-z (PMC9986112; doi:10.1038/s41557-022-01110-z)
Supplement: Supplementary file 2 — Cartesian coordinates of structures from VCD calculations. [file 41557_2022_1110_MOESM2_ESM.zip › 17u_c4.gjf]

%chk=17u_c4.chk
%mem=40GB
%nprocshared=16
# opt=tight freq=(noraman,vcd) b3lyp/6-31g(2d,p) scrf=(solvent=chloroform)
cphf=ultrafine int=ultrafine

M0025

0 1
 C                 -0.67208500    0.78696800    0.17855400
 C                 -0.58392700   -0.71054400   -0.14276500
 C                  0.70605900   -1.31701500    0.43695300
 C                  1.91823600   -0.49428200   -0.00474100
 O                  1.75339100    0.87604500    0.38445500
 C                  0.62702600    1.48225800   -0.24095000
 O                  0.65331600   -1.34039500    1.84850200
 O                 -1.72908400    1.40515100   -0.53513600
 O                 -1.66491600   -1.43296700    0.42904600
 Si                -3.33942100    1.48347200   -0.11015100
 Si                -3.24158000   -1.55127200   -0.11916100
 O                 -3.95236400   -0.05839800   -0.05544700
 O                  3.05743700   -0.99564400    0.59231300
 C                  4.31576000   -0.80094100   -0.08168100
 C                  5.15519800   -2.02174900    0.18449800
 C                  6.49121000   -1.95931200    0.19153700
 C                  7.20171900   -0.69890200   -0.03857800
 C                  6.47717400    0.50942200    0.00125200
 C                  5.01415600    0.47761000    0.40908500
 C                  8.57247400   -0.66867300   -0.31480600
 C                  9.21954500    0.53934100   -0.56866100
 C                  8.49561600    1.72881000   -0.54410100
 C                  7.12909000    1.71107900   -0.25243800
 O                  4.37807800    1.65012900   -0.05504900
 C                 -4.14471500    2.36594600   -1.56651100
 C                 -3.55665100    3.75524400   -1.87466800
 C                 -5.68220500    2.41754700   -1.48396300
 C                 -3.51111400    2.21079500    1.62527300
 C                 -4.95617200    2.19049200    2.16014100
 C                 -2.87916600    3.60580700    1.78797200
 C                 -3.21840600   -2.15645700   -1.90874500
 C                 -4.54638600   -1.95771800   -2.66348000
 C                 -2.71630700   -3.60853100   -2.02734600
 C                 -4.07550100   -2.68722600    1.12880300
 C                 -5.55785400   -2.95586100    0.80419200
 C                 -3.92364500   -2.16179400    2.56939900
 H                 -0.80142500    0.90026000    1.26096200
 H                 -0.57672600   -0.82625400   -1.23551200
 H                  0.82892900   -2.33277100    0.03079000
 H                  1.99634600   -0.53570500   -1.10564900
 H                  0.61574100    2.52732800    0.07238300
 H                  0.72287900    1.44993500   -1.33682100
 H                 -0.22340400   -1.68441900    2.06726700
 H                  4.12250900   -0.70158100   -1.16309600
 H                  4.62288600   -2.95701100    0.32283000
 H                  7.08479900   -2.85888000    0.33016900
 H                  4.97819400    0.43024400    1.51322300
 H                  9.12835200   -1.60153300   -0.34003400
 H                 10.28240900    0.54945800   -0.78731400
 H                  8.99056700    2.67297600   -0.74770300
 H                  6.56024600    2.63234400   -0.22247500
 H                  3.44623400    1.59823000    0.22098400
 H                 -3.88546600    1.70671400   -2.40994200
 H                 -2.46689200    3.72668500   -1.96506400
 H                 -3.96134000    4.14542600   -2.81660100
 H                 -3.80808900    4.48082700   -1.09334000
 H                 -6.11666700    1.43328400   -1.28352500
 H                 -6.10729000    2.78455600   -2.42603700
 H                 -6.01938300    3.09769500   -0.69405300
 H                 -2.93122400    1.51231900    2.24951600
 H                 -5.41322500    1.20067700    2.06773200
 H                 -4.98084300    2.47358900    3.21946400
 H                 -5.59296000    2.90190200    1.62290100
 H                 -1.84440600    3.63588400    1.43243600
 H                 -2.87759200    3.91052900    2.84152800
 H                 -3.44031200    4.36648300    1.23436400
 H                 -2.47526700   -1.50916300   -2.40077500
 H                 -4.89472700   -0.92243100   -2.60595800
 H                 -4.43059400   -2.21534500   -3.72332400
 H                 -5.34080400   -2.59653600   -2.26293700
 H                 -1.74621900   -3.74953500   -1.53922400
 H                 -2.60423500   -3.89925500   -3.07877700
 H                 -3.42073700   -4.31352700   -1.57099500
 H                 -3.53759600   -3.64434400    1.06286700
 H                 -5.68899100   -3.44430900   -0.16609500
 H                 -6.00568900   -3.60977900    1.56229600
 H                 -6.13909700   -2.02703300    0.79076900
 H                 -2.87552500   -2.01195900    2.84426200
 H                 -4.36003600   -2.86760300    3.28642800
 H                 -4.44095800   -1.20443200    2.69761500
