# Supplementary material for: A synergistic Rh(I)/organoboron-catalysed site-selective carbohydrate functionalization that involves multiple stereocontrol
Source: Nat Chem. 2022 Dec 30;15(3):424–35. doi: 10.1038/s41557-022-01110-z (PMC9986112; doi:10.1038/s41557-022-01110-z)
Supplement: Supplementary file 2 — Cartesian coordinates of structures from VCD calculations. [file 41557_2022_1110_MOESM2_ESM.zip › 17u_c5.gjf]

%chk=17u_c5.chk
%mem=40GB
%nprocshared=16
# opt=tight freq=(noraman,vcd) b3lyp/6-31g(2d,p) scrf=(solvent=chloroform)
cphf=ultrafine int=ultrafine

M0027

0 1
 C                 -0.73372300    0.80303700    0.17011100
 C                 -0.63745800   -0.69011600   -0.16866700
 C                  0.65548600   -1.29624400    0.40451500
 C                  1.86395200   -0.46199200   -0.02555800
 O                  1.69100800    0.90328000    0.37774900
 C                  0.56164700    1.50952700   -0.24210600
 O                  0.59956900   -1.33678800    1.81560300
 O                 -1.79481000    1.42254500   -0.53636200
 O                 -1.71362500   -1.42638200    0.39633700
 Si                -3.40008000    1.49947000   -0.09079200
 Si                -3.29216700   -1.53204200   -0.14320700
 O                 -4.00859900   -0.04299700   -0.02760500
 O                  3.00446900   -0.96344500    0.56888400
 C                  4.26326000   -0.75595400   -0.10033500
 C                  5.10866900   -1.97446400    0.15732300
 C                  6.44429700   -1.90484000    0.16821300
 C                  7.14849900   -0.63866000   -0.04925900
 C                  6.41730900    0.56534400   -0.00082800
 C                  4.95353400    0.52203500    0.40322300
 C                  8.51974600   -0.59864800   -0.32177400
 C                  9.16088400    0.61499200   -0.56356700
 C                  8.43044500    1.80027000   -0.53062500
 C                  7.06331000    1.77264900   -0.24259400
 O                  4.31210500    1.69508400   -0.05216600
 C                 -4.22219800    2.38593200   -1.53541300
 C                 -3.73696800    3.83127000   -1.75176500
 C                 -5.76071700    2.31258100   -1.51326000
 C                 -3.55541300    2.22633300    1.64677900
 C                 -5.01440600    2.32494700    2.13391900
 C                 -2.81516900    3.56209900    1.84506200
 C                 -3.32769700   -2.03596100   -1.96426500
 C                 -4.77013300   -2.20277800   -2.48242100
 C                 -2.46437400   -3.25872200   -2.32520000
 C                 -4.16066400   -2.67560800    1.07423000
 C                 -4.20739500   -2.06233800    2.48773000
 C                 -3.57869900   -4.10102900    1.11968900
 H                 -0.86298300    0.90305500    1.25393300
 H                 -0.63295000   -0.79305100   -1.26272300
 H                  0.78471200   -2.30644900   -0.01339900
 H                  1.94466000   -0.49141300   -1.12668200
 H                  0.54463500    2.55148500    0.08130100
 H                  0.65784300    1.48866000   -1.33822000
 H                 -0.27996000   -1.67793900    2.02816500
 H                  4.07203500   -0.64827300   -1.18131200
 H                  4.58109500   -2.91374000    0.28626500
 H                  7.04243800   -2.80233500    0.30054200
 H                  4.91526700    0.46485600    1.50681400
 H                  9.08073400   -1.52824300   -0.35365300
 H                 10.22422200    0.63274000   -0.77940900
 H                  8.92077000    2.74881800   -0.72483900
 H                  6.48944200    2.69056800   -0.20619400
 H                  3.38020600    1.63617900    0.22223200
 H                 -3.88033200    1.79274300   -2.39811800
 H                 -4.13230700    4.23525000   -2.69181400
 H                 -4.08057200    4.49378300   -0.94960500
 H                 -2.64553800    3.89632100   -1.79415200
 H                 -6.11925800    1.28638600   -1.38812800
 H                 -6.17890600    2.70183700   -2.44948900
 H                 -6.18173800    2.91313500   -0.69950300
 H                 -3.05701500    1.47606600    2.28083100
 H                 -5.55414900    1.38069700    2.01190100
 H                 -5.05112800    2.59582300    3.19604600
 H                 -5.56687600    3.09696400    1.58675500
 H                 -1.76641500    3.50374600    1.53777100
 H                 -2.83575500    3.86320200    2.89951100
 H                 -3.28143700    4.36959600    1.27048400
 H                 -2.89676800   -1.16508200   -2.48305300
 H                 -5.38036000   -1.31591500   -2.28483800
 H                 -4.77807400   -2.37840100   -3.56491700
 H                 -5.26657800   -3.06015000   -2.01303300
 H                 -1.43558700   -3.16303700   -1.96393200
 H                 -2.42380200   -3.39550700   -3.41269600
 H                 -2.87485700   -4.18146600   -1.90206500
 H                 -5.19701100   -2.74620100    0.71060900
 H                 -4.66515800   -1.06916300    2.48681300
 H                 -4.78677000   -2.69990800    3.16631700
 H                 -3.20135000   -1.96572000    2.91169900
 H                 -3.64295300   -4.60826400    0.15273300
 H                 -4.12179100   -4.71559200    1.84786700
 H                 -2.52529800   -4.09240400    1.42070000
