# Supplementary material for: A synergistic Rh(I)/organoboron-catalysed site-selective carbohydrate functionalization that involves multiple stereocontrol
Source: Nat Chem. 2022 Dec 30;15(3):424–35. doi: 10.1038/s41557-022-01110-z (PMC9986112; doi:10.1038/s41557-022-01110-z)
Supplement: Supplementary file 2 — Cartesian coordinates of structures from VCD calculations. [file 41557_2022_1110_MOESM2_ESM.zip › 17v_c1.gjf]

%chk=17v_c1.chk
%mem=40GB
%nprocshared=16
# opt=tight freq=(noraman,vcd) b3lyp/6-31g(2d,p) scrf=(solvent=chloroform)
cphf=ultrafine int=ultrafine

M0031

0 1
 C                 -0.75260100   -1.54934500   -1.37627000
 C                 -2.26671800   -1.33218300   -1.33863800
 C                 -2.64527700   -0.29254200   -0.28033200
 C                 -1.99791000   -0.65876600    1.06609900
 O                 -0.60892600   -0.89295100    0.94963400
 C                 -0.23722300   -1.91620500    0.01511200
 O                 -2.18444700    0.97034800   -0.75221400
 O                 -0.43046800   -2.60497500   -2.27012000
 O                 -2.74219100   -0.96756600   -2.62877300
 C                  1.27637000   -2.08145000    0.08661800
 C                 -3.08844500    2.08101800   -0.58554500
 C                 -3.19997800    2.49411100    0.85814100
 C                 -2.53840800    3.20511500   -1.45713600
 C                 -4.33891500    2.52222500    1.54631200
 O                 -2.69452900   -1.77926300    1.54595800
 C                 -2.38110300   -2.11883700    2.89102000
 O                  1.99357600   -0.96763500   -0.39977500
 Si                 2.51193800    0.39691400    0.41661100
 C                  4.32261000    0.65539500   -0.13666700
 C                  2.39774700    0.14370000    2.27834300
 C                  1.44463500    1.85571400   -0.10213600
 C                  5.18821800   -0.53285200    0.33071600
 C                  4.88238500    1.95860400    0.47092600
 C                  4.39531400    0.74423900   -1.67549900
 H                 -0.26679000   -0.61462300   -1.68821000
 H                 -2.74888400   -2.28254500   -1.09031700
 H                 -3.73248300   -0.27511300   -0.14833500
 H                 -2.07544200    0.17811400    1.76941000
 H                 -0.68539700   -2.87335500    0.31704100
 H                 -0.94673900   -2.43229700   -3.06907900
 H                 -2.48629300   -0.04033100   -2.74110800
 H                  1.54291900   -2.94640600   -0.52993100
 H                  1.54923500   -2.30779900    1.12520300
 H                 -4.08093300    1.78019900   -0.95084700
 H                 -2.26503800    2.80059100    1.32607500
 H                 -3.20041900    4.07395500   -1.41281300
 H                 -2.45823500    2.87716800   -2.49745900
 H                 -1.54492600    3.50674100   -1.11189000
 H                 -4.37499400    2.85086300    2.58005100
 H                 -5.28233400    2.22403300    1.09621100
 H                 -3.00142400   -2.97758500    3.15328600
 H                 -1.32472300   -2.38514300    3.00316100
 H                 -2.61181900   -1.28581300    3.56898600
 H                  1.36052400   -0.04563500    2.56935200
 H                  2.74017300    1.03889600    2.80881000
 H                  3.00589300   -0.69878200    2.62328800
 H                  1.66072100    2.74621300    0.49859300
 H                  1.60368200    2.11588700   -1.15392800
 H                  0.38746800    1.60222500    0.02091200
 H                  4.81777300   -1.48257700   -0.06952900
 H                  6.22517300   -0.41186200   -0.01204500
 H                  5.21517200   -0.61602800    1.42282500
 H                  4.31432700    2.83828700    0.14839700
 H                  5.92441500    2.11154800    0.15773300
 H                  4.87371800    1.93829700    1.56672800
 H                  5.43639800    0.87367900   -2.00278200
 H                  4.00875600   -0.16365900   -2.14932300
 H                  3.82506400    1.59474000   -2.06507400
