# Supplementary material for: A synergistic Rh(I)/organoboron-catalysed site-selective carbohydrate functionalization that involves multiple stereocontrol
Source: Nat Chem. 2022 Dec 30;15(3):424–35. doi: 10.1038/s41557-022-01110-z (PMC9986112; doi:10.1038/s41557-022-01110-z)
Supplement: Supplementary file 2 — Cartesian coordinates of structures from VCD calculations. [file 41557_2022_1110_MOESM2_ESM.zip › 17v_c2.gjf]

%chk=17v_c2.chk
%mem=40GB
%nprocshared=16
# opt=tight freq=(noraman,vcd) b3lyp/6-31g(2d,p) scrf=(solvent=chloroform)
cphf=ultrafine int=ultrafine

M0013

0 1
 C                 -0.74914900   -1.56852600   -1.45276500
 C                 -2.24812200   -1.28452000   -1.34547100
 C                 -2.53253900   -0.27615700   -0.22988400
 C                 -1.85684000   -0.73728500    1.07322900
 O                 -0.48885000   -1.03551300    0.89796800
 C                 -0.19711400   -2.02139100   -0.10079900
 O                 -2.02381700    0.98081700   -0.66750600
 O                 -0.51199300   -2.59644400   -2.40442600
 O                 -2.75345300   -0.84021000   -2.59904100
 C                  1.31140100   -2.23362900   -0.10316100
 C                 -2.85957000    2.12754900   -0.41586400
 C                 -2.87557000    2.49205000    1.04512900
 C                 -2.29896800    3.25484000   -1.27672300
 C                 -3.97560400    2.56065800    1.79126000
 O                 -2.59757300   -1.84220000    1.52712800
 C                 -2.25517100   -2.26087600    2.84209700
 O                  1.99506100   -1.06189200   -0.49736100
 Si                 3.16622000   -0.23307300    0.35642500
 C                  2.96407600    1.59561500   -0.14454400
 C                  4.85985300   -0.88957400   -0.13968500
 C                  2.92152200   -0.47507200    2.20788200
 C                  2.92484500    1.71902800   -1.68209500
 C                  4.14914800    2.42445400    0.39511700
 C                  1.65114100    2.15955400    0.43954900
 H                 -0.23220000   -0.64402400   -1.74405100
 H                 -2.76601500   -2.22135000   -1.11880600
 H                 -3.61177800   -0.20904400   -0.05469800
 H                 -1.86777200    0.06830700    1.81632800
 H                 -0.66784000   -2.97771000    0.16769900
 H                 -1.05037100   -2.36378200   -3.17300600
 H                 -2.45758500    0.07852700   -2.67929200
 H                  1.53762700   -3.04115200   -0.80908100
 H                  1.61421900   -2.56056000    0.89929600
 H                 -3.88378400    1.89031500   -0.73816000
 H                 -1.90200100    2.72539100    1.47478500
 H                 -2.91409800    4.15214600   -1.16898600
 H                 -2.28794000    2.96089900   -2.33026500
 H                 -1.27570800    3.49649800   -0.97401200
 H                 -3.94103500    2.85208300    2.83616800
 H                 -4.95624700    2.33467700    1.38038900
 H                 -2.90599400   -3.10227700    3.08637000
 H                 -1.20919600   -2.57976200    2.90335700
 H                 -2.42285800   -1.45233500    3.56681200
 H                  4.92279400   -1.96631800    0.05418500
 H                  5.66228300   -0.40604300    0.42799300
 H                  5.05925100   -0.73300500   -1.20480200
 H                  3.53145600    0.23610300    2.77564500
 H                  1.87403900   -0.32740200    2.48648500
 H                  3.21691400   -1.48063700    2.52639900
 H                  2.08939400    1.15647800   -2.10966000
 H                  2.80736700    2.77085500   -1.97782300
 H                  3.84742500    1.35227500   -2.14626300
 H                  4.22735700    2.37080700    1.48721600
 H                  4.02416500    3.48368900    0.13174000
 H                  5.10575400    2.09571000   -0.02522400
 H                  1.51134100    3.20205600    0.11959200
 H                  0.77599500    1.58876100    0.11462600
 H                  1.66293100    2.15605600    1.53537300
