# Supplementary material for: A synergistic Rh(I)/organoboron-catalysed site-selective carbohydrate functionalization that involves multiple stereocontrol
Source: Nat Chem. 2022 Dec 30;15(3):424–35. doi: 10.1038/s41557-022-01110-z (PMC9986112; doi:10.1038/s41557-022-01110-z)
Supplement: Supplementary file 2 — Cartesian coordinates of structures from VCD calculations. [file 41557_2022_1110_MOESM2_ESM.zip › 17v_c3.gjf]

%chk=17v_c3.chk
%mem=40GB
%nprocshared=16
# opt=tight freq=(noraman,vcd) b3lyp/6-31g(2d,p) scrf=(solvent=chloroform)
cphf=ultrafine int=ultrafine

Title Card Required

0 1
 C                  0.58017400   -0.37900000   -0.63125700
 C                  1.92524200   -0.27625300   -1.34122500
 C                  2.98468200    0.26059800   -0.37878100
 C                  2.50283600    1.60335500    0.18963000
 O                  1.23089300    1.49617700    0.79984500
 C                  0.19051000    0.98443000   -0.03863400
 O                  3.18356300   -0.60133000    0.73210100
 O                 -0.35812600   -0.82412000   -1.60574100
 O                  2.32942900   -1.53689000   -1.85561100
 C                 -1.03377800    0.90901400    0.87387700
 C                  4.26099100   -1.54963600    0.59801600
 C                  5.58849400   -0.85198200    0.73775200
 C                  4.04166500   -2.58616700    1.69471400
 C                  6.55302400   -0.86868700   -0.17950600
 O                  2.52102200    2.53571200   -0.85767500
 C                  2.32634200    3.87843300   -0.43228600
 O                 -2.12519600    0.34534300    0.15425800
 Si                -3.69989900    0.21878300    0.74275000
 C                 -4.59275100   -0.85377300   -0.55238400
 C                 -4.43921300    1.94121100    0.87707300
 C                 -3.66947300   -0.58987100    2.43916700
 C                 -4.50979700   -0.19012100   -1.94367600
 C                 -6.07774300   -1.00598700   -0.15654000
 C                 -3.94807200   -2.25506800   -0.62198500
 H                  0.67348300   -1.11005000    0.18466800
 H                  1.81985800    0.45084700   -2.16035600
 H                  3.92689800    0.43341100   -0.91038100
 H                  3.16604900    1.91632600    1.00575500
 H                 -0.01101200    1.67654200   -0.86749700
 H                 -1.23456900   -0.67646400   -1.21813000
 H                  1.54427100   -1.91479800   -2.27343800
 H                 -1.27628100    1.91747200    1.23151900
 H                 -0.78631100    0.28780800    1.74407400
 H                  4.19487000   -2.03041400   -0.38340300
 H                  5.72709200   -0.30719700    1.67160100
 H                  4.81715300   -3.35588700    1.65158300
 H                  3.06430200   -3.06120400    1.57238200
 H                  4.07590200   -2.11383800    2.68181900
 H                  7.49957400   -0.35957800   -0.02641500
 H                  6.43328100   -1.40398700   -1.11801500
 H                  2.38072300    4.50444500   -1.32456600
 H                  1.35043300    4.01082300    0.04689200
 H                  3.11225700    4.18408600    0.27200800
 H                 -3.85335000    2.56569800    1.56040700
 H                 -5.46086800    1.90188900    1.26980100
 H                 -4.46967900    2.44597300   -0.09339300
 H                 -4.68602600   -0.72307600    2.82479000
 H                 -3.18818000   -1.57245800    2.41352200
 H                 -3.12739100    0.02984600    3.16158900
 H                 -3.47473800   -0.06063200   -2.27638000
 H                 -5.02104100   -0.81103000   -2.69150900
 H                 -4.98892100    0.79485000   -1.95576400
 H                 -6.19591600   -1.48994800    0.81934500
 H                 -6.60473400   -1.62692000   -0.89309700
 H                 -6.59360900   -0.04032300   -0.11744200
 H                 -4.45880200   -2.87058200   -1.37454100
 H                 -2.88997200   -2.21179400   -0.90115400
 H                 -4.01764000   -2.78490700    0.33409000
