# Supplementary material for: A synergistic Rh(I)/organoboron-catalysed site-selective carbohydrate functionalization that involves multiple stereocontrol
Source: Nat Chem. 2022 Dec 30;15(3):424–35. doi: 10.1038/s41557-022-01110-z (PMC9986112; doi:10.1038/s41557-022-01110-z)
Supplement: Supplementary file 2 — Cartesian coordinates of structures from VCD calculations. [file 41557_2022_1110_MOESM2_ESM.zip › 17v_c4.gjf]

%chk=17v_c4.chk
%mem=40GB
%nprocshared=16
# opt=tight freq=(noraman,vcd) b3lyp/6-31g(2d,p) scrf=(solvent=chloroform)
cphf=ultrafine int=ultrafine

M0021

0 1
 C                 -0.78890200   -1.96794600   -0.90443100
 C                 -2.29369300   -1.73586300   -0.75728500
 C                 -2.57045100   -0.40496000   -0.05371600
 C                 -1.76962000   -0.33800800    1.25771000
 O                 -0.39736900   -0.60623100    1.06118300
 C                 -0.09778300   -1.87094400    0.45591700
 O                 -2.18281700    0.62759400   -0.95525800
 O                 -0.54052500   -3.25791000   -1.44523100
 O                 -2.92433600   -1.80096700   -2.03092200
 C                  1.41773200   -1.99567700    0.37209900
 C                 -3.05992300    1.76764700   -1.03533200
 C                 -2.96832100    2.62732800    0.19776000
 C                 -2.64447600    2.53089800   -2.28893800
 C                 -4.00145300    2.93636100    0.97790700
 O                 -2.37872100   -1.24804300    2.13746600
 C                 -1.91004300   -1.15381600    3.47671400
 O                  1.96029300   -1.07824000   -0.55576400
 Si                 3.29665200   -0.09042400   -0.39679600
 C                  2.81966200    1.56698000    0.42815500
 C                  3.87852800    0.18171300   -2.16123800
 C                  4.63640100   -0.97390500    0.59036700
 C                  1.62328300    2.19171400   -0.32183700
 C                  4.01633000    2.54074400    0.37526600
 C                  2.42089600    1.34589100    1.90304100
 H                 -0.37219700   -1.18686100   -1.55432800
 H                 -2.71860300   -2.54881500   -0.16094400
 H                 -3.63670900   -0.32316700    0.18462600
 H                 -1.79255300    0.67629200    1.67160200
 H                 -0.46254800   -2.68544100    1.09713400
 H                 -1.15061800   -3.34577600   -2.19003400
 H                 -2.70569200   -0.96314300   -2.46463400
 H                  1.65034100   -3.01778600    0.05031100
 H                  1.83129300   -1.85258800    1.37808400
 H                 -4.09297300    1.40732800   -1.14636300
 H                 -1.97469900    3.01668300    0.41701700
 H                 -3.29646100    3.39591600   -2.43642600
 H                 -2.71241700    1.88562500   -3.16946200
 H                 -1.61308200    2.88466700   -2.19767100
 H                 -3.89193800    3.58181700    1.84355600
 H                 -5.00048800    2.55970000    0.77379200
 H                 -2.47523200   -1.88131200    4.06190800
 H                 -0.84118800   -1.38249100    3.54612900
 H                 -2.08522700   -0.14844000    3.88338600
 H                  3.10004500    0.64587800   -2.77494400
 H                  4.14138300   -0.77523900   -2.62414600
 H                  4.76408200    0.82463000   -2.19892000
 H                  4.31789900   -1.21800300    1.60874100
 H                  4.92126500   -1.90909300    0.09615700
 H                  5.53627600   -0.35395900    0.66754500
 H                  0.74865600    1.53480700   -0.29998600
 H                  1.34052700    3.14701000    0.14345100
 H                  1.86407000    2.40272600   -1.37018900
 H                  4.89361600    2.14579400    0.90051100
 H                  3.75301500    3.49282000    0.85655500
 H                  4.31695600    2.76957900   -0.65296800
 H                  2.15335800    2.30422300    2.37067900
 H                  1.55369100    0.68470700    1.98975500
 H                  3.24183600    0.91928500    2.49048200
