# Supplementary material for: A synergistic Rh(I)/organoboron-catalysed site-selective carbohydrate functionalization that involves multiple stereocontrol
Source: Nat Chem. 2022 Dec 30;15(3):424–35. doi: 10.1038/s41557-022-01110-z (PMC9986112; doi:10.1038/s41557-022-01110-z)
Supplement: Supplementary file 2 — Cartesian coordinates of structures from VCD calculations. [file 41557_2022_1110_MOESM2_ESM.zip › 17v_c5.gjf]

%chk=17v_c5.chk
%mem=40GB
%nprocshared=16
# opt=tight freq=(noraman,vcd) b3lyp/6-31g(2d,p) scrf=(solvent=chloroform)
cphf=ultrafine int=ultrafine

M0008

0 1
 C                  1.32050300    1.95392600    0.35665100
 C                  2.55638200    1.46689600    1.11831400
 C                  2.97778000    0.07552600    0.63872000
 C                  1.76501800   -0.87269900    0.66526400
 O                  0.64762800   -0.33431500   -0.00583400
 C                  0.19255800    0.92995600    0.49333900
 O                  3.48699500    0.23658900   -0.68214400
 O                  0.88780900    3.20329200    0.87224400
 O                  3.61166700    2.41161900    0.99063900
 C                 -1.04281100    1.31261900   -0.30203800
 C                  4.67033200   -0.51782400   -1.00700200
 C                  4.37037500   -1.98617700   -1.15514800
 C                  5.20828600    0.08250200   -2.30215600
 C                  4.96082100   -2.94914200   -0.45129000
 O                  1.50991300   -1.14194000    2.02051900
 C                  0.52076100   -2.14307200    2.22867200
 O                 -2.11008100    0.44312700    0.03262200
 Si                -3.58820800    0.40141700   -0.74571500
 C                 -4.54956300   -0.98813600    0.13419000
 C                 -3.33857600    0.03063300   -2.57457900
 C                 -4.44951800    2.06659100   -0.57044100
 C                 -3.81512900   -2.33324200   -0.04548000
 C                 -5.96783000   -1.10534500   -0.46366900
 C                 -4.66241500   -0.67622300    1.64121200
 H                  1.58172800    2.04271500   -0.71002300
 H                  2.31050100    1.41879400    2.18327400
 H                  3.75224000   -0.32839600    1.30015500
 H                  1.98967400   -1.79807700    0.12209700
 H                 -0.08604100    0.83864500    1.55098900
 H                  1.69353500    3.72590800    0.98766800
 H                  3.97215900    2.26861800    0.10296300
 H                 -0.80459000    1.24917500   -1.37304600
 H                 -1.29572400    2.35258800   -0.06376000
 H                  5.40621900   -0.38108200   -0.20131500
 H                  3.62827100   -2.23244900   -1.91382900
 H                  6.13390800   -0.42015800   -2.59456600
 H                  5.41359100    1.14913600   -2.17307300
 H                  4.47937300   -0.03471800   -3.10985600
 H                  4.73042200   -3.99769400   -0.61046900
 H                  5.70486200   -2.72307900    0.30821400
 H                  0.44658300   -2.29398400    3.30713700
 H                 -0.45250100   -1.83187400    1.83496300
 H                  0.81339000   -3.08810100    1.75067600
 H                 -2.76959000    0.82839500   -3.06453100
 H                 -4.29946900   -0.04674000   -3.09493500
 H                 -2.79591900   -0.90743500   -2.72716500
 H                 -5.41979500    2.06651300   -1.07885700
 H                 -4.61899900    2.32792600    0.47888600
 H                 -3.84869500    2.86575800   -1.01878800
 H                 -2.79829900   -2.29559200    0.35833100
 H                 -4.35304400   -3.13515000    0.47874200
 H                 -3.74540300   -2.62329400   -1.09960700
 H                 -6.54347400   -0.18126900   -0.34061400
 H                 -6.52757200   -1.90628300    0.03816800
 H                 -5.94553100   -1.34674400   -1.53234200
 H                 -5.20511300   -1.47976700    2.15792800
 H                 -3.67699900   -0.58545900    2.10859100
 H                 -5.20807800    0.25563900    1.82629000
