# Supplementary material for: A synergistic Rh(I)/organoboron-catalysed site-selective carbohydrate functionalization that involves multiple stereocontrol
Source: Nat Chem. 2022 Dec 30;15(3):424–35. doi: 10.1038/s41557-022-01110-z (PMC9986112; doi:10.1038/s41557-022-01110-z)
Supplement: Supplementary file 2 — Cartesian coordinates of structures from VCD calculations. [file 41557_2022_1110_MOESM2_ESM.zip › 18a_c1.gjf]

%chk=18a_c1.chk
%mem=40GB
%nprocshared=16
# opt=tight freq=(noraman,vcd) b3lyp/6-311+g(2d,p)
scrf=(solvent=chloroform) geom=connectivity cphf=ultrafine int=ultrafine

Title Card Required

0 1
 C                  5.96734900   -2.69631000    0.51284700
 C                  4.90269000   -2.94686500    1.37097400
 C                  3.71165700   -2.23279000    1.23532000
 C                  3.58509300   -1.25636800    0.25670400
 C                  4.66571700   -0.98682900   -0.60570800
 C                  5.84591100   -1.72158900   -0.47249200
 C                  2.28120300   -0.52525200    0.01646800
 C                  2.51920800    0.91166000   -0.45076800
 C                  3.53244300    0.95763900   -1.56257300
 C                  4.52998200    0.07063800   -1.61127200
 O                  1.46863800   -0.57338200    1.17907300
 C                 -1.55134900    2.16100300   -0.97718800
 C                 -0.36923100    3.10849900   -1.19204700
 C                  0.82709000    2.67859200   -0.34671800
 C                  0.39327300    2.54278300    1.12126500
 O                 -0.69296000    1.64038800    1.24578600
 C                 -1.87362600    2.01600600    0.51200300
 O                 -2.71864400    2.66550800   -1.62421800
 O                  0.10158500    3.83122500    1.58666800
 C                 -0.06081600    3.91506400    3.00433700
 O                  1.24980400    1.42670600   -0.88108500
 C                 -2.94820800    0.98404800    0.80483800
 O                 -2.59225300   -0.28815600    0.28619400
 Si                -3.64329500   -1.59132900    0.22893600
 C                 -4.23836800   -1.99765700    1.96742000
 C                 -5.13115700   -1.15594600   -0.83789600
 C                 -2.61654700   -3.00919800   -0.52706600
 C                 -1.43293200   -3.35590600    0.39702500
 C                 -3.50199300   -4.25982000   -0.70005700
 C                 -2.07041400   -2.58532700   -1.90465400
 H                  6.89032000   -3.25529800    0.61036900
 H                  4.99283000   -3.70012000    2.14458300
 H                  2.87665000   -2.43351200    1.89323600
 H                  6.67549100   -1.51859600   -1.14081800
 H                  1.76426000   -1.03467100   -0.81273200
 H                  2.88373900    1.50292800    0.39956700
 H                  3.45279600    1.76537400   -2.28103600
 H                  5.28977200    0.13937900   -2.38250200
 H                  0.61600600   -0.15796400    0.97446700
 H                 -1.29775900    1.17462400   -1.37624600
 H                 -0.66586000    4.11523200   -0.89464900
 H                  1.62828300    3.42076400   -0.42024400
 H                  1.18421100    2.09003000    1.72566900
 H                 -2.23694200    2.98015800    0.88520700
 H                 -2.46950900    2.87472700   -2.53412800
 H                 -0.91756800    3.32686200    3.34015400
 H                 -0.22578100    4.96513200    3.23686500
 H                  0.84125000    3.56452700    3.51599200
 H                 -3.88160200    1.34313600    0.36018400
 H                 -3.08157700    0.92997000    1.89091900
 H                 -4.82090800   -1.16976200    2.38128400
 H                 -4.88515900   -2.87905900    1.96497400
 H                 -3.40471200   -2.19212700    2.64603100
 H                 -5.67917300   -0.30779400   -0.41855300
 H                 -5.82897400   -1.99564400   -0.89397700
 H                 -4.83746500   -0.89102400   -1.85605300
 H                 -0.83279000   -4.15962600   -0.04623200
 H                 -0.77393900   -2.49931400    0.55407300
 H                 -1.76886300   -3.70410500    1.37728200
 H                 -2.91279000   -5.08016000   -1.12650000
 H                 -4.34262400   -4.07866500   -1.37510100
 H                 -3.90633500   -4.61273100    0.25265900
 H                 -1.47673300   -3.39784200   -2.34041700
 H                 -2.87291300   -2.35366900   -2.61009300
 H                 -1.42656900   -1.70644300   -1.82888500
 O                 -0.03916600    3.19005000   -2.57784600
 H                  0.43918700    2.37871300   -2.80161400

 1 2 1.5 6 1.5 31 1.0
 2 3 1.5 32 1.0
 3 4 1.5 33 1.0
 4 5 1.5 7 1.0
 5 6 1.5 10 1.0
 6 34 1.0
 7 8 1.0 11 1.0 35 1.0
 8 9 1.0 21 1.0 36 1.0
 9 10 2.0 37 1.0
 10 38 1.0
 11 39 1.0
 12 13 1.0 17 1.0 18 1.0 40 1.0
 13 14 1.0 41 1.0 66 1.0
 14 15 1.0 21 1.0 42 1.0
 15 16 1.0 19 1.0 43 1.0
 16 17 1.0
 17 22 1.0 44 1.0
 18 45 1.0
 19 20 1.0
 20 46 1.0 47 1.0 48 1.0
 21
 22 23 1.0 49 1.0 50 1.0
 23 24 1.5
 24 25 1.0 26 1.0 27 1.0
 25 51 1.0 52 1.0 53 1.0
 26 54 1.0 55 1.0 56 1.0
 27 28 1.0 29 1.0 30 1.0
 28 57 1.0 58 1.0 59 1.0
 29 60 1.0 61 1.0 62 1.0
 30 63 1.0 64 1.0 65 1.0
 31
 32
 33
 34
 35
 36
 37
 38
 39
 40
 41
 42
 43
 44
 45
 46
 47
 48
 49
 50
 51
 52
 53
 54
 55
 56
 57
 58
 59
 60
 61
 62
 63
 64
 65
 66 67 1.0
 67
