# Supplementary material for: A synergistic Rh(I)/organoboron-catalysed site-selective carbohydrate functionalization that involves multiple stereocontrol
Source: Nat Chem. 2022 Dec 30;15(3):424–35. doi: 10.1038/s41557-022-01110-z (PMC9986112; doi:10.1038/s41557-022-01110-z)
Supplement: Supplementary file 2 — Cartesian coordinates of structures from VCD calculations. [file 41557_2022_1110_MOESM2_ESM.zip › 18a_c2.gjf]

%chk=18a_c2.chk
%mem=40GB
%nprocshared=16
# opt=tight freq=(noraman,vcd) b3lyp/6-311+g(2d,p)
scrf=(solvent=chloroform) geom=connectivity cphf=ultrafine int=ultrafine

Title Card Required

0 1
 C                 -5.92984500    2.79919200    0.54396600
 C                 -4.85243500    3.03457100    1.39039200
 C                 -3.67372200    2.30268800    1.24265000
 C                 -3.57220500    1.32364500    0.26374300
 C                 -4.66592800    1.06949700   -0.58674600
 C                 -5.83352800    1.82189400   -0.44159700
 C                 -2.28212900    0.57266900    0.01037600
 C                 -2.54775400   -0.86135800   -0.45099500
 C                 -3.57226200   -0.89274800   -1.55304600
 C                 -4.55658300    0.00934900   -1.59270400
 O                 -1.45613000    0.61057400    1.16393300
 C                  1.49514600   -2.20488500   -1.01996900
 C                  0.28546500   -3.12206700   -1.21192600
 C                 -0.88811000   -2.65706200   -0.35318700
 C                 -0.43119100   -2.51834100    1.10734200
 O                  0.67951200   -1.64344900    1.20848800
 C                  1.84033800   -2.05845600    0.46379600
 O                  2.63990800   -2.74486300   -1.67836500
 O                 -0.16657000   -3.80945100    1.58206400
 C                  0.01252100   -3.88333500    2.99815500
 O                 -1.29183400   -1.40038900   -0.89137000
 C                  2.94687000   -1.05517200    0.73577000
 O                  2.64429600    0.20851400    0.16561200
 Si                 3.51213400    1.60402700    0.48898300
 C                  3.11498300    2.19287000    2.23083400
 C                  5.35600000    1.24491200    0.37071900
 C                  2.94215100    2.85098500   -0.83659900
 C                  1.41372400    3.03450600   -0.76613800
 C                  3.62402400    4.21347000   -0.60049700
 C                  3.32046900    2.33444500   -2.23872600
 H                 -6.84326700    3.37198800    0.65080000
 H                 -4.92302600    3.78973100    2.16417700
 H                 -2.82885800    2.49133800    1.89149900
 H                 -6.67318000    1.63071100   -1.10075900
 H                 -1.76685400    1.07291100   -0.82536700
 H                 -2.91475700   -1.44403500    0.40425400
 H                 -3.51192900   -1.70212900   -2.27153700
 H                 -5.32496800   -0.04823600   -2.35628600
 H                 -0.60784000    0.19336900    0.94631100
 H                  1.26256600   -1.21458600   -1.42211800
 H                  0.56007000   -4.13432300   -0.91195100
 H                 -1.70659300   -3.38161100   -0.40896200
 H                 -1.20220000   -2.03938100    1.71719700
 H                  2.17994800   -3.02968100    0.84077800
 H                  2.37421300   -2.95092100   -2.58427000
 H                  0.88859200   -3.31427700    3.31679100
 H                  0.15342900   -4.93493500    3.23944900
 H                 -0.87327100   -3.50439400    3.51796500
 H                  3.87390200   -1.45286700    0.31224900
 H                  3.06958200   -0.97822400    1.82223500
 H                  3.37961800    1.42750900    2.96585100
 H                  3.68018500    3.09433800    2.48212300
 H                  2.05201000    2.41420400    2.34995500
 H                  5.66480400    0.53465900    1.14271700
 H                  5.94013600    2.15718600    0.51814500
 H                  5.62848900    0.82345400   -0.59960100
 H                  1.08461300    3.74689500   -1.53218700
 H                  0.88720700    2.09358600   -0.93910800
 H                  1.09128100    3.42519600    0.20234800
 H                  3.30463100    4.93084700   -1.36558300
 H                  4.71380700    4.14347700   -0.65653800
 H                  3.36432600    4.63909300    0.37240600
 H                  2.97450400    3.03811100   -3.00534900
 H                  4.40197500    2.22912700   -2.35784900
 H                  2.86471400    1.36410100   -2.44860200
 O                 -0.06620100   -3.20391900   -2.59237500
 H                 -0.52759000   -2.38236400   -2.81451300

 1 2 1.5 6 1.5 31 1.0
 2 3 1.5 32 1.0
 3 4 1.5 33 1.0
 4 5 1.5 7 1.0
 5 6 1.5 10 1.0
 6 34 1.0
 7 8 1.0 11 1.0 35 1.0
 8 9 1.0 21 1.0 36 1.0
 9 10 2.0 37 1.0
 10 38 1.0
 11 39 1.0
 12 13 1.0 17 1.0 18 1.0 40 1.0
 13 14 1.0 41 1.0 66 1.0
 14 15 1.0 21 1.0 42 1.0
 15 16 1.0 19 1.0 43 1.0
 16 17 1.0
 17 22 1.0 44 1.0
 18 45 1.0
 19 20 1.0
 20 46 1.0 47 1.0 48 1.0
 21
 22 23 1.0 49 1.0 50 1.0
 23 24 1.5
 24 25 1.0 26 1.0 27 1.0
 25 51 1.0 52 1.0 53 1.0
 26 54 1.0 55 1.0 56 1.0
 27 28 1.0 29 1.0 30 1.0
 28 57 1.0 58 1.0 59 1.0
 29 60 1.0 61 1.0 62 1.0
 30 63 1.0 64 1.0 65 1.0
 31
 32
 33
 34
 35
 36
 37
 38
 39
 40
 41
 42
 43
 44
 45
 46
 47
 48
 49
 50
 51
 52
 53
 54
 55
 56
 57
 58
 59
 60
 61
 62
 63
 64
 65
 66 67 1.0
 67
