# Supplementary material for: A synergistic Rh(I)/organoboron-catalysed site-selective carbohydrate functionalization that involves multiple stereocontrol
Source: Nat Chem. 2022 Dec 30;15(3):424–35. doi: 10.1038/s41557-022-01110-z (PMC9986112; doi:10.1038/s41557-022-01110-z)
Supplement: Supplementary file 2 — Cartesian coordinates of structures from VCD calculations. [file 41557_2022_1110_MOESM2_ESM.zip › 18a_c3.gjf]

%chk=18a_c3.chk
%mem=40GB
%nprocshared=16
# opt=tight freq=(noraman,vcd) b3lyp/6-311+g(2d,p)
scrf=(solvent=chloroform) geom=connectivity cphf=ultrafine int=ultrafine

Title Card Required

0 1
 C                  6.63731400   -3.12102100   -0.02609400
 C                  5.38550500   -3.72571900   -0.02246200
 C                  4.23290900   -2.94887800   -0.14417600
 C                  4.32456600   -1.56794500   -0.25218100
 C                  5.58915900   -0.94777400   -0.24041000
 C                  6.73622100   -1.73773000   -0.13742900
 C                  3.10687700   -0.69781300   -0.47903700
 C                  3.25765800    0.66872400    0.18981500
 C                  4.59306000    1.28339900   -0.13232700
 C                  5.66853800    0.51353800   -0.31935800
 O                  1.93374500   -1.36948700   -0.04434900
 C                 -0.44885300    2.51067500   -0.99727100
 C                  0.57754700    3.20621100   -0.09848400
 C                  1.39905600    2.18453900    0.68311600
 C                  0.45278700    1.23171200    1.43064700
 O                 -0.45197500    0.61542600    0.52968500
 C                 -1.30341500    1.53018600   -0.18715200
 O                 -1.31730900    3.47141400   -1.59277300
 O                 -0.17792600    1.97734000    2.43280700
 C                 -0.91157500    1.18590300    3.37157500
 O                  2.17587600    1.48494600   -0.28675400
 C                 -2.22094600    0.70512700   -1.06931700
 O                 -3.16595300    0.01105800   -0.27045500
 Si                -4.32371900   -1.03366500   -0.87735600
 C                 -5.42942100   -0.11651500   -2.09319500
 C                 -3.48604600   -2.45984600   -1.77455700
 C                 -5.28292700   -1.62010800    0.66288000
 C                 -5.89599900   -0.40823100    1.39183600
 C                 -6.41386400   -2.58008100    0.24294900
 C                 -4.32988700   -2.35544500    1.62574200
 H                  7.53428300   -3.72257200    0.05981100
 H                  5.30117500   -4.80186300    0.07093000
 H                  3.25758600   -3.41703000   -0.15288800
 H                  7.71016100   -1.26089500   -0.13466300
 H                  3.03668100   -0.50261900   -1.56148500
 H                  3.16620600    0.54120900    1.27650900
 H                  4.65726700    2.36529800   -0.14891700
 H                  6.64068300    0.96093000   -0.49708000
 H                  1.17078000   -0.80279200   -0.23600200
 H                  0.08571400    1.95575500   -1.77838500
 H                  0.04464500    3.84278700    0.60908600
 H                  2.04682600    2.69379700    1.40335800
 H                  1.00334800    0.39370500    1.86817000
 H                 -1.91220600    2.09341100    0.52638400
 H                 -0.75816500    4.17276500   -1.95339000
 H                 -1.73864900    0.66478800    2.88588000
 H                 -1.30041100    1.87363500    4.11968800
 H                 -0.25431400    0.45468000    3.85299400
 H                 -1.61138100    0.00309800   -1.65133600
 H                 -2.72365100    1.38404400   -1.76422100
 H                 -5.91625300    0.74508400   -1.63059800
 H                 -4.85036300    0.24636600   -2.94694800
 H                 -6.20874600   -0.77433400   -2.48705900
 H                 -2.92260400   -2.09849400   -2.63932000
 H                 -4.22424000   -3.17558500   -2.14613700
 H                 -2.79177700   -2.99665200   -1.12422300
 H                 -6.43719200   -0.74087800    2.28574600
 H                 -5.12897800    0.30067300    1.71124600
 H                 -6.60882700    0.13034300    0.76170700
 H                 -6.96427600   -2.92215300    1.12729800
 H                 -6.03087500   -3.46959900   -0.26459400
 H                 -7.13562400   -2.09858800   -0.42229900
 H                 -4.87372400   -2.67401900    2.52319700
 H                 -3.90036900   -3.25159100    1.17029300
 H                 -3.50503400   -1.71481400    1.94540500
 O                  1.40301800    4.07837800   -0.86785700
 H                  2.04896900    3.52338600   -1.32826000

 1 2 1.5 6 1.5 31 1.0
 2 3 1.5 32 1.0
 3 4 1.5 33 1.0
 4 5 1.5 7 1.0
 5 6 1.5 10 1.0
 6 34 1.0
 7 8 1.0 11 1.0 35 1.0
 8 9 1.0 21 1.0 36 1.0
 9 10 2.0 37 1.0
 10 38 1.0
 11 39 1.0
 12 13 1.0 17 1.0 18 1.0 40 1.0
 13 14 1.0 41 1.0 66 1.0
 14 15 1.0 21 1.0 42 1.0
 15 16 1.0 19 1.0 43 1.0
 16 17 1.0
 17 22 1.0 44 1.0
 18 45 1.0
 19 20 1.0
 20 46 1.0 47 1.0 48 1.0
 21
 22 23 1.0 49 1.0 50 1.0
 23 24 1.5
 24 25 1.0 26 1.0 27 1.0
 25 51 1.0 52 1.0 53 1.0
 26 54 1.0 55 1.0 56 1.0
 27 28 1.0 29 1.0 30 1.0
 28 57 1.0 58 1.0 59 1.0
 29 60 1.0 61 1.0 62 1.0
 30 63 1.0 64 1.0 65 1.0
 31
 32
 33
 34
 35
 36
 37
 38
 39
 40
 41
 42
 43
 44
 45
 46
 47
 48
 49
 50
 51
 52
 53
 54
 55
 56
 57
 58
 59
 60
 61
 62
 63
 64
 65
 66 67 1.0
 67
