# Supplementary material for: A synergistic Rh(I)/organoboron-catalysed site-selective carbohydrate functionalization that involves multiple stereocontrol
Source: Nat Chem. 2022 Dec 30;15(3):424–35. doi: 10.1038/s41557-022-01110-z (PMC9986112; doi:10.1038/s41557-022-01110-z)
Supplement: Supplementary file 2 — Cartesian coordinates of structures from VCD calculations. [file 41557_2022_1110_MOESM2_ESM.zip › 18a_c4.gjf]

%chk=18a_c4.chk
%mem=40GB
%nprocshared=16
# opt=tight freq=(noraman,vcd) b3lyp/6-311+g(2d,p)
scrf=(solvent=chloroform) geom=connectivity cphf=ultrafine int=ultrafine

Title Card Required

0 1
 C                  6.61933200   -3.13093900    0.01322600
 C                  5.36561400   -3.73148700    0.02870000
 C                  4.21515500   -2.95260500   -0.09993200
 C                  4.31086800   -1.57353700   -0.22665800
 C                  5.57746000   -0.95737900   -0.22709000
 C                  6.72230000   -1.74959600   -0.11696100
 C                  3.09523800   -0.70280000   -0.46197000
 C                  3.25210000    0.67300500    0.18623400
 C                  4.58888900    1.27839500   -0.14741900
 C                  5.66135300    0.50242700   -0.32628000
 O                  1.92137100   -1.36444200   -0.01393300
 C                 -0.44861100    2.50591100   -1.02593800
 C                  0.57864600    3.21330600   -0.13745900
 C                  1.39837000    2.20184300    0.65901600
 C                  0.45015400    1.26333800    1.42204500
 O                 -0.45619900    0.63439700    0.53144100
 C                 -1.30510200    1.53838200   -0.20219400
 O                 -1.31586000    3.45882900   -1.63552600
 O                 -0.17850400    2.02680400    2.41190100
 C                 -0.91065900    1.25260000    3.36597300
 O                  2.17234300    1.48568900   -0.30094800
 C                 -2.21981600    0.69938600   -1.07412300
 O                 -3.17982900    0.03162400   -0.27025700
 Si                -4.23933800   -1.12837900   -0.84762100
 C                 -5.20483200   -0.43565800   -2.30727900
 C                 -3.27327800   -2.63869400   -1.41833100
 C                 -5.36878900   -1.52046300    0.63797300
 C                 -6.12387200   -0.24907400    1.07281100
 C                 -6.39187600   -2.60565100    0.24753600
 C                 -4.52110100   -2.02867500    1.82057800
 H                  7.51463700   -3.73418200    0.10444500
 H                  5.27813400   -4.80601400    0.13667800
 H                  3.23830400   -3.41763400   -0.09957400
 H                  7.69776300   -1.27592200   -0.12362300
 H                  3.02217000   -0.52307200   -1.54691000
 H                  3.16204600    0.56222400    1.27488600
 H                  4.65672400    2.35973900   -0.17917500
 H                  6.63452100    0.94412300   -0.51245800
 H                  1.15948800   -0.79820600   -0.21132300
 H                  0.08544700    1.93909900   -1.79884100
 H                  0.04671500    3.86119500    0.56048200
 H                  2.04808000    2.72037000    1.37085700
 H                  0.99891000    0.43128300    1.87300600
 H                 -1.91595000    2.11293600    0.50045900
 H                 -0.75586700    4.15378000   -2.00703600
 H                 -0.25212600    0.53198900    3.86144000
 H                 -1.73684000    0.72080800    2.89050300
 H                 -1.30072800    1.95403000    4.10059300
 H                 -1.60750700   -0.01812500   -1.63430600
 H                 -2.71269200    1.36405200   -1.78923300
 H                 -5.74231700    0.47804800   -2.04329200
 H                 -4.53553900   -0.20063700   -3.13962600
 H                 -5.93426100   -1.16276100   -2.67395800
 H                 -2.59534400   -2.38027800   -2.23648600
 H                 -3.94570000   -3.41693900   -1.78906000
 H                 -2.67344700   -3.06510000   -0.61123600
 H                 -5.43662700    0.54978200    1.36026100
 H                 -6.76228100   -0.46731500    1.93733200
 H                 -6.77068400    0.13398300    0.27909700
 H                 -7.04274300   -2.83265900    1.10010800
 H                 -5.90714700   -3.53985100   -0.04855600
 H                 -7.03599300   -2.28589400   -0.57610200
 H                 -5.16514400   -2.23824000    2.68311000
 H                 -3.99157800   -2.95350100    1.57704300
 H                 -3.77893800   -1.28959200    2.12975600
 O                  1.40558100    4.07257500   -0.91964900
 H                  2.05075200    3.50976600   -1.37155000

 1 2 1.5 6 1.5 31 1.0
 2 3 1.5 32 1.0
 3 4 1.5 33 1.0
 4 5 1.5 7 1.0
 5 6 1.5 10 1.0
 6 34 1.0
 7 8 1.0 11 1.0 35 1.0
 8 9 1.0 21 1.0 36 1.0
 9 10 2.0 37 1.0
 10 38 1.0
 11 39 1.0
 12 13 1.0 17 1.0 18 1.0 40 1.0
 13 14 1.0 41 1.0 66 1.0
 14 15 1.0 21 1.0 42 1.0
 15 16 1.0 19 1.0 43 1.0
 16 17 1.0
 17 22 1.0 44 1.0
 18 45 1.0
 19 20 1.0
 20 46 1.0 47 1.0 48 1.0
 21
 22 23 1.0 49 1.0 50 1.0
 23 24 1.5
 24 25 1.0 26 1.0 27 1.0
 25 51 1.0 52 1.0 53 1.0
 26 54 1.0 55 1.0 56 1.0
 27 28 1.0 29 1.0 30 1.0
 28 57 1.0 58 1.0 59 1.0
 29 60 1.0 61 1.0 62 1.0
 30 63 1.0 64 1.0 65 1.0
 31
 32
 33
 34
 35
 36
 37
 38
 39
 40
 41
 42
 43
 44
 45
 46
 47
 48
 49
 50
 51
 52
 53
 54
 55
 56
 57
 58
 59
 60
 61
 62
 63
 64
 65
 66 67 1.0
 67
