# Supplementary material for: A synergistic Rh(I)/organoboron-catalysed site-selective carbohydrate functionalization that involves multiple stereocontrol
Source: Nat Chem. 2022 Dec 30;15(3):424–35. doi: 10.1038/s41557-022-01110-z (PMC9986112; doi:10.1038/s41557-022-01110-z)
Supplement: Supplementary file 2 — Cartesian coordinates of structures from VCD calculations. [file 41557_2022_1110_MOESM2_ESM.zip › 19a_c1.gjf]

%chk=19a_c1.chk
%mem=20GB
%nprocshared=8
# opt=tight freq=(noraman,vcd) b3lyp/6-311+g(2d,p)
scrf=(solvent=chloroform) geom=connectivity cphf=ultrafine int=ultrafine

Title Card Required

0 1
 C                 -6.87894700   -2.68023500    0.68963800
 C                 -5.72918500   -3.21008700    1.26414600
 C                 -4.48643600   -2.63114200    1.00441700
 C                 -4.38628700   -1.51410000    0.18592400
 C                 -5.54974900   -0.96386900   -0.38500600
 C                 -6.78635700   -1.56238300   -0.13346800
 C                 -3.04253300   -0.91874400   -0.19132500
 C                 -3.13225000    0.60110300   -0.38314800
 C                 -4.31565000    0.96607800   -1.23643700
 C                 -5.43335900    0.23603500   -1.21648800
 O                 -2.06581600   -1.28112100    0.76878000
 O                 -1.93871000    1.09007800   -1.01728600
 C                  0.42415000    0.99468300   -0.58165700
 C                 -0.90643900    1.61374000   -0.17428400
 C                 -0.87963500    3.13985000   -0.32490300
 C                  0.36024100    3.74214600    0.33684800
 O                  1.55203500    3.09809500   -0.07645600
 C                  1.58203000    1.68696900    0.15356000
 O                  0.38168700   -0.39888300   -0.26289100
 O                  0.15973100    3.67307700    1.72324000
 C                  1.11283800    4.41335700    2.48625100
 O                 -0.85771100    3.51731700   -1.69604100
 C                  2.95509400    1.23711700   -0.33858100
 O                  3.10521600   -0.16747800   -0.12122900
 Si                 4.58741600   -0.96676700   -0.26866300
 C                  5.24057400   -0.72873700   -2.01363100
 C                  5.79838300   -0.22151400    0.95921900
 C                  4.19266900   -2.78978300    0.11990700
 C                  3.20533000   -3.36076500   -0.91722100
 C                  5.49674100   -3.61319600    0.06993000
 C                  3.57640600   -2.91224800    1.52771400
 H                 -7.84450500   -3.13230300    0.88281300
 H                 -5.79419100   -4.07601100    1.91235600
 H                 -3.58782000   -3.04625800    1.44073600
 H                 -7.68034400   -1.14074600   -0.57983900
 H                 -2.76421000   -1.33184100   -1.17425700
 H                 -3.23296900    1.07626700    0.60316000
 H                 -4.24273500    1.87596400   -1.82081300
 H                 -6.30011600    0.54351300   -1.79182200
 H                 -1.18346300   -1.07960000    0.40409600
 H                  0.56176600    1.12267000   -1.66103000
 H                 -1.10420300    1.36156700    0.86980600
 H                 -1.76124900    3.56269800    0.16875500
 H                  0.48874200    4.77940200    0.01184000
 H                  1.49601500    1.47408700    1.22502300
 H                  1.30209100   -0.71372200   -0.22727400
 H                  0.80909400    4.33146800    3.52794100
 H                  2.11980700    4.00751200    2.36657600
 H                  1.11045800    5.46670200    2.18701000
 H                 -1.49656600    2.94751100   -2.14739900
 H                  3.71861100    1.80084800    0.20477400
 H                  3.04847300    1.46883200   -1.40450300
 H                  6.18494200   -1.26187500   -2.15114500
 H                  4.53621100   -1.09057500   -2.76592500
 H                  5.43318400    0.32842200   -2.21538300
 H                  6.76404900   -0.73086900    0.90489800
 H                  5.97925900    0.83442300    0.74181500
 H                  5.43496300   -0.29572400    1.98654400
 H                  2.98632400   -4.40982300   -0.68742100
 H                  3.61167600   -3.32706300   -1.93116200
 H                  2.25330500   -2.82482600   -0.92183900
 H                  5.96932300   -3.57664100   -0.91527400
 H                  6.22776100   -3.27113200    0.80702900
 H                  5.28181200   -4.66538400    0.28850700
 H                  4.25805800   -2.55602200    2.30438700
 H                  2.64477000   -2.34906000    1.61706700
 H                  3.35060400   -3.96200200    1.74787100

 1 2 1.5 6 1.5 32 1.0
 2 3 1.5 33 1.0
 3 4 1.5 34 1.0
 4 5 1.5 7 1.0
 5 6 1.5 10 1.0
 6 35 1.0
 7 8 1.0 11 1.0 36 1.0
 8 9 1.0 12 1.0 37 1.0
 9 10 2.0 38 1.0
 10 39 1.0
 11 40 1.0
 12 14 1.0
 13 14 1.0 18 1.0 19 1.0 41 1.0
 14 15 1.0 42 1.0
 15 16 1.0 22 1.0 43 1.0
 16 17 1.0 20 1.0 44 1.0
 17 18 1.0
 18 23 1.0 45 1.0
 19 46 1.0
 20 21 1.0
 21 47 1.0 48 1.0 49 1.0
 22 50 1.0
 23 24 1.0 51 1.0 52 1.0
 24 25 1.5
 25 26 1.0 27 1.0 28 1.0
 26 53 1.0 54 1.0 55 1.0
 27 56 1.0 57 1.0 58 1.0
 28 29 1.0 30 1.0 31 1.0
 29 59 1.0 60 1.0 61 1.0
 30 62 1.0 63 1.0 64 1.0
 31 65 1.0 66 1.0 67 1.0
 32
 33
 34
 35
 36
 37
 38
 39
 40
 41
 42
 43
 44
 45
 46
 47
 48
 49
 50
 51
 52
 53
 54
 55
 56
 57
 58
 59
 60
 61
 62
 63
 64
 65
 66
 67
