# Supplementary material for: A synergistic Rh(I)/organoboron-catalysed site-selective carbohydrate functionalization that involves multiple stereocontrol
Source: Nat Chem. 2022 Dec 30;15(3):424–35. doi: 10.1038/s41557-022-01110-z (PMC9986112; doi:10.1038/s41557-022-01110-z)
Supplement: Supplementary file 2 — Cartesian coordinates of structures from VCD calculations. [file 41557_2022_1110_MOESM2_ESM.zip › 19a_c2.gjf]

%chk=19a_c2.chk
%mem=20GB
%nprocshared=8
# opt=tight freq=(noraman,vcd) b3lyp/6-311+g(2d,p)
scrf=(solvent=chloroform) geom=connectivity cphf=ultrafine int=ultrafine

Title Card Required

0 1
 C                  7.17977800   -2.49638200   -0.66864300
 C                  6.09024000   -3.01272900   -1.36078000
 C                  4.81041300   -2.50771700   -1.12835100
 C                  4.61342400   -1.47728700   -0.21889000
 C                  5.71587400   -0.94006900    0.47260000
 C                  6.99006500   -1.46514400    0.24579200
 C                  3.22473500   -0.97202700    0.12557300
 C                  3.23517600    0.52441100    0.46537700
 C                  4.35030300    0.85176400    1.41996300
 C                  5.49836300    0.17041000    1.40209600
 O                  2.32467500   -1.27637400   -0.92534000
 O                  1.98642100    0.90201500    1.06879800
 C                 -0.34017100    0.75761300    0.47772800
 C                  0.98205400    1.46841700    0.21980900
 C                  0.87584800    2.96812700    0.52294700
 C                 -0.34884500    3.58648700   -0.15218400
 O                 -1.53225200    2.85650800    0.11667800
 C                 -1.48438300    1.47645400   -0.25527700
 O                 -0.21262100   -0.59305000    0.02586900
 O                 -0.06344600    3.66986900   -1.52298900
 C                 -1.00007100    4.45093300   -2.26536200
 O                  0.75430100    3.19911600    1.92117400
 C                 -2.86163000    0.92392300    0.10539500
 O                 -2.92344500   -0.45884600   -0.23844900
 Si                -4.30701600   -1.34225000   -0.63350800
 C                 -5.36968300   -0.32834100   -1.80495500
 C                 -3.61548700   -2.84773200   -1.50794100
 C                 -5.26059800   -1.82029500    0.95276700
 C                 -6.41574600   -2.77525800    0.58676300
 C                 -4.30998500   -2.53215300    1.93545000
 C                 -5.84968700   -0.57236300    1.64027800
 H                  8.17378100   -2.89168900   -0.84090000
 H                  6.23112900   -3.81082600   -2.08009800
 H                  3.95801600   -2.91294500   -1.65693200
 H                  7.83676900   -1.05402800    0.78459400
 H                  2.90603700   -1.48882500    1.04517500
 H                  3.37010700    1.09657600   -0.46367900
 H                  4.20410800    1.69875600    2.08012800
 H                  6.31574600    0.45509500    2.05606000
 H                  1.41392200   -1.14299100   -0.60074900
 H                 -0.54609700    0.76941600    1.55374100
 H                  1.25233100    1.33444000   -0.82987100
 H                  1.76502600    3.47502900    0.13279000
 H                 -0.54356500    4.57850100    0.26732900
 H                 -1.32707300    1.37808800   -1.33528400
 H                 -1.11285200   -0.94675700   -0.08703600
 H                 -0.63377900    4.48639600   -3.28942100
 H                 -1.99510100    4.00071400   -2.24887100
 H                 -1.05752100    5.46773400   -1.86295000
 H                  1.39108200    2.61206700    2.35278500
 H                 -3.62089500    1.49980100   -0.42994000
 H                 -3.02603100    1.05293000    1.17949600
 H                 -4.78968900   -0.03190300   -2.68297100
 H                 -6.21746900   -0.92275600   -2.15572800
 H                 -5.77185100    0.57613900   -1.34397200
 H                 -3.05697300   -2.54081200   -2.39579600
 H                 -4.41294500   -3.52065000   -1.83191800
 H                 -2.93819900   -3.41496700   -0.86546800
 H                 -7.12983700   -2.31288700   -0.10016700
 H                 -6.96954800   -3.05603200    1.49018100
 H                 -6.05567600   -3.69865000    0.12623000
 H                 -4.85013100   -2.80971300    2.84815600
 H                 -3.89470400   -3.45004900    1.51146700
 H                 -3.47450700   -1.89169900    2.22861800
 H                 -6.54726400   -0.03582600    0.99220200
 H                 -6.40243600   -0.86689800    2.54009200
 H                 -5.07466800    0.13057600    1.95497400

 1 2 1.5 6 1.5 32 1.0
 2 3 1.5 33 1.0
 3 4 1.5 34 1.0
 4 5 1.5 7 1.0
 5 6 1.5 10 1.0
 6 35 1.0
 7 8 1.0 11 1.0 36 1.0
 8 9 1.0 12 1.0 37 1.0
 9 10 2.0 38 1.0
 10 39 1.0
 11 40 1.0
 12 14 1.0
 13 14 1.0 18 1.0 19 1.0 41 1.0
 14 15 1.0 42 1.0
 15 16 1.0 22 1.0 43 1.0
 16 17 1.0 20 1.0 44 1.0
 17 18 1.0
 18 23 1.0 45 1.0
 19 46 1.0
 20 21 1.0
 21 47 1.0 48 1.0 49 1.0
 22 50 1.0
 23 24 1.0 51 1.0 52 1.0
 24 25 1.5
 25 26 1.0 27 1.0 28 1.0
 26 53 1.0 54 1.0 55 1.0
 27 56 1.0 57 1.0 58 1.0
 28 29 1.0 30 1.0 31 1.0
 29 59 1.0 60 1.0 61 1.0
 30 62 1.0 63 1.0 64 1.0
 31 65 1.0 66 1.0 67 1.0
 32
 33
 34
 35
 36
 37
 38
 39
 40
 41
 42
 43
 44
 45
 46
 47
 48
 49
 50
 51
 52
 53
 54
 55
 56
 57
 58
 59
 60
 61
 62
 63
 64
 65
 66
 67
