# Supplementary material for: A synergistic Rh(I)/organoboron-catalysed site-selective carbohydrate functionalization that involves multiple stereocontrol
Source: Nat Chem. 2022 Dec 30;15(3):424–35. doi: 10.1038/s41557-022-01110-z (PMC9986112; doi:10.1038/s41557-022-01110-z)
Supplement: Supplementary file 2 — Cartesian coordinates of structures from VCD calculations. [file 41557_2022_1110_MOESM2_ESM.zip › 19a_c3.gjf]

%chk=19a_c3.chk
%mem=20GB
%nprocshared=8
# opt=tight freq=(noraman,vcd) b3lyp/6-311+g(2d,p)
scrf=(solvent=chloroform) geom=connectivity cphf=ultrafine int=ultrafine

Title Card Required

0 1
 C                 -7.20484500   -2.48321500    0.65934600
 C                 -6.11033400   -3.01796900    1.32929400
 C                 -4.83028100   -2.51659500    1.09024700
 C                 -4.63788300   -1.47151100    0.19669400
 C                 -5.74522500   -0.91564900   -0.47192200
 C                 -7.01976300   -1.43723200   -0.23917500
 C                 -3.25049100   -0.96775000   -0.15529500
 C                 -3.25741600    0.53537700   -0.46462200
 C                 -4.38042800    0.88574000   -1.40168900
 C                 -5.53185700    0.21007800   -1.38389700
 O                 -2.33905300   -1.29836100    0.87775700
 O                 -2.01356400    0.92166400   -1.07236100
 C                  0.31902900    0.74546300   -0.51259400
 C                 -0.99581600    1.45592500   -0.21845200
 C                 -0.88355200    2.96352600   -0.47653700
 C                  0.35131500    3.55359300    0.20539900
 O                  1.52742200    2.82502000   -0.09706300
 C                  1.47422200    1.43423500    0.23192700
 O                  0.18733500   -0.61788400   -0.10186400
 O                  0.07937100    3.59669200    1.58079800
 C                  1.02883300    4.34748300    2.33795000
 O                 -0.77405300    3.23720300   -1.86804100
 C                  2.84567100    0.88628000   -0.15755800
 O                  2.90146900   -0.51047400    0.12561000
 Si                 4.26216000   -1.39160400    0.59694100
 C                  5.14941300   -0.46393100    1.96884300
 C                  3.52816300   -2.98619600    1.25050800
 C                  5.40600700   -1.69789800   -0.90359300
 C                  6.54896200   -2.64792200   -0.48923600
 C                  4.60063000   -2.34642100   -2.04674400
 C                  6.02025400   -0.37711700   -1.40945300
 H                 -8.19912300   -2.87560000    0.83662700
 H                 -6.24751900   -3.82765800    2.03626800
 H                 -3.97410600   -2.93612900    1.60125400
 H                 -7.87030800   -1.01178500   -0.76051300
 H                 -2.94638900   -1.46767700   -1.08901300
 H                 -3.38176700    1.08904700    0.47710800
 H                 -4.23638400    1.74357000   -2.04817600
 H                 -6.35458500    0.51056300   -2.02393300
 H                 -1.43174200   -1.16784100    0.54254800
 H                  0.51431900    0.78982400   -1.58971200
 H                 -1.25490700    1.29177500    0.82973700
 H                 -1.76589600    3.46317900   -0.06228900
 H                  0.54838900    4.55679100   -0.18548900
 H                  1.32509000    1.30328000    1.30965400
 H                  1.08638900   -0.98182800   -0.01515800
 H                  1.09137800    5.37543000    1.96575900
 H                  0.67162900    4.35510500    3.36579600
 H                  2.01987800    3.88989900    2.29919500
 H                 -1.41923200    2.66842500   -2.31146100
 H                  3.61101300    1.43623700    0.39604600
 H                  3.00617500    1.05637800   -1.22644800
 H                  4.46382700   -0.26956200    2.79788600
 H                  5.97618300   -1.06373900    2.35838300
 H                  5.56389100    0.49188600    1.64192500
 H                  2.94849100   -3.50939800    0.48675200
 H                  2.86255100   -2.77516800    2.09131500
 H                  4.30690400   -3.66552800    1.60511800
 H                  7.16302000   -2.22809700    0.31218600
 H                  6.17567500   -3.61867400   -0.15341300
 H                  7.21113000   -2.83128600   -1.34341400
 H                  5.25008500   -2.52371000   -2.91196000
 H                  3.77769600   -1.70796100   -2.37735400
 H                  4.17812700   -3.31105200   -1.75406000
 H                  5.25959200    0.32835100   -1.75226600
 H                  6.61825500    0.11966700   -0.64130900
 H                  6.68297900   -0.57490600   -2.26011000

 1 2 1.5 6 1.5 32 1.0
 2 3 1.5 33 1.0
 3 4 1.5 34 1.0
 4 5 1.5 7 1.0
 5 6 1.5 10 1.0
 6 35 1.0
 7 8 1.0 11 1.0 36 1.0
 8 9 1.0 12 1.0 37 1.0
 9 10 2.0 38 1.0
 10 39 1.0
 11 40 1.0
 12 14 1.0
 13 14 1.0 18 1.0 19 1.0 41 1.0
 14 15 1.0 42 1.0
 15 16 1.0 22 1.0 43 1.0
 16 17 1.0 20 1.0 44 1.0
 17 18 1.0
 18 23 1.0 45 1.0
 19 46 1.0
 20 21 1.0
 21 47 1.0 48 1.0 49 1.0
 22 50 1.0
 23 24 1.0 51 1.0 52 1.0
 24 25 1.5
 25 26 1.0 27 1.0 28 1.0
 26 53 1.0 54 1.0 55 1.0
 27 56 1.0 57 1.0 58 1.0
 28 29 1.0 30 1.0 31 1.0
 29 59 1.0 60 1.0 61 1.0
 30 62 1.0 63 1.0 64 1.0
 31 65 1.0 66 1.0 67 1.0
 32
 33
 34
 35
 36
 37
 38
 39
 40
 41
 42
 43
 44
 45
 46
 47
 48
 49
 50
 51
 52
 53
 54
 55
 56
 57
 58
 59
 60
 61
 62
 63
 64
 65
 66
 67
