# Supplementary material for: A synergistic Rh(I)/organoboron-catalysed site-selective carbohydrate functionalization that involves multiple stereocontrol
Source: Nat Chem. 2022 Dec 30;15(3):424–35. doi: 10.1038/s41557-022-01110-z (PMC9986112; doi:10.1038/s41557-022-01110-z)
Supplement: Supplementary file 2 — Cartesian coordinates of structures from VCD calculations. [file 41557_2022_1110_MOESM2_ESM.zip › 19a_c4.gjf]

%chk=19a_c4.chk
%mem=20GB
%nprocshared=8
# opt=tight freq=(noraman,vcd) b3lyp/6-311+g(2d,p)
scrf=(solvent=chloroform) geom=connectivity cphf=ultrafine int=ultrafine

Title Card Required

0 1
 C                 -7.11655600   -2.57497500    0.76834200
 C                 -5.96512900   -3.19613000    1.23858000
 C                 -4.71101200   -2.65827700    0.94713900
 C                 -4.59972200   -1.49268800    0.20090100
 C                 -5.76356500   -0.85135200   -0.26420200
 C                 -7.01307000   -1.40805100    0.01793000
 C                 -3.25005000   -0.93576000   -0.21240600
 C                 -3.27292000    0.59601100   -0.30293700
 C                 -4.48283400    1.07282200   -1.05834100
 C                 -5.63312500    0.39609100   -1.02002000
 O                 -2.24323000   -1.40516300    0.66669500
 O                 -2.09374500    1.06751600   -0.97643700
 C                  0.28184200    0.83354700   -0.68346300
 C                 -0.99098300    1.49272800   -0.16798100
 C                 -0.89520600    3.02188800   -0.23851400
 C                  0.40832400    3.52731500    0.38064600
 O                  1.54126700    2.85030400   -0.13328800
 C                  1.51225900    1.42868900    0.01967600
 O                  0.18373300   -0.57170500   -0.43764300
 O                  0.28177500    3.39370400    1.77108300
 C                  1.30566400    4.05554900    2.51417400
 O                 -0.93040600    3.47436800   -1.58657800
 C                  2.83207500    0.94268800   -0.57366700
 O                  2.90741500   -0.47827800   -0.45358800
 Si                 4.26423800   -1.42386200   -0.80321000
 C                  3.54994600   -3.03049300   -1.45103900
 C                  5.28275600   -0.56989800   -2.13022900
 C                  5.26349600   -1.69360900    0.80239300
 C                  6.52053300   -2.53251400    0.49472500
 C                  5.69788900   -0.34286900    1.40481000
 C                  4.39753900   -2.44217500    1.83515800
 H                 -8.09156000   -2.99433400    0.98625900
 H                 -6.03792100   -4.10123300    1.82994700
 H                 -3.81200100   -3.14383600    1.30240200
 H                 -7.90777600   -0.91552800   -0.34697900
 H                 -3.04515700   -1.29573300   -1.23356100
 H                 -3.29196200    1.00971800    0.71552600
 H                 -4.39763000    2.01624000   -1.58496900
 H                 -6.51406300    0.78248000   -1.52149600
 H                 -1.37219700   -1.21759800    0.26817200
 H                  0.36654200    1.01543100   -1.76060500
 H                 -1.14359200    1.19239300    0.87097600
 H                 -1.72561500    3.45787000    0.32729100
 H                  0.57089700    4.57319500    0.10197300
 H                  1.47362300    1.16088200    1.08157700
 H                  1.08672400   -0.93475600   -0.47655800
 H                  1.32663900    5.12345100    2.27273200
 H                  1.06009900    3.92641800    3.56636900
 H                  2.28751600    3.62158000    2.31258800
 H                 -1.62088200    2.96146600   -2.02999000
 H                  3.65289500    1.42983900   -0.04119100
 H                  2.88276300    1.23826100   -1.62623200
 H                  3.01483700   -2.85431000   -2.38765900
 H                  4.33541000   -3.76399900   -1.64915600
 H                  2.84782200   -3.47505700   -0.74205200
 H                  5.70414900    0.38066500   -1.79596500
 H                  4.67035700   -0.37422800   -3.01446600
 H                  6.11290700   -1.20927200   -2.44103800
 H                  6.27039700   -3.50944700    0.07231400
 H                  7.19121300   -2.02591000   -0.20419300
 H                  7.08609900   -2.71244700    1.41640300
 H                  6.29282000   -0.51012500    2.31043600
 H                  4.83947900    0.26960000    1.69169700
 H                  6.31502900    0.23911600    0.71518200
 H                  3.48324200   -1.89289000    2.07377500
 H                  4.10990800   -3.43634000    1.48434000
 H                  4.95626600   -2.57469000    2.76907300

 1 2 1.5 6 1.5 32 1.0
 2 3 1.5 33 1.0
 3 4 1.5 34 1.0
 4 5 1.5 7 1.0
 5 6 1.5 10 1.0
 6 35 1.0
 7 8 1.0 11 1.0 36 1.0
 8 9 1.0 12 1.0 37 1.0
 9 10 2.0 38 1.0
 10 39 1.0
 11 40 1.0
 12 14 1.0
 13 14 1.0 18 1.0 19 1.0 41 1.0
 14 15 1.0 42 1.0
 15 16 1.0 22 1.0 43 1.0
 16 17 1.0 20 1.0 44 1.0
 17 18 1.0
 18 23 1.0 45 1.0
 19 46 1.0
 20 21 1.0
 21 47 1.0 48 1.0 49 1.0
 22 50 1.0
 23 24 1.0 51 1.0 52 1.0
 24 25 1.5
 25 26 1.0 27 1.0 28 1.0
 26 53 1.0 54 1.0 55 1.0
 27 56 1.0 57 1.0 58 1.0
 28 29 1.0 30 1.0 31 1.0
 29 59 1.0 60 1.0 61 1.0
 30 62 1.0 63 1.0 64 1.0
 31 65 1.0 66 1.0 67 1.0
 32
 33
 34
 35
 36
 37
 38
 39
 40
 41
 42
 43
 44
 45
 46
 47
 48
 49
 50
 51
 52
 53
 54
 55
 56
 57
 58
 59
 60
 61
 62
 63
 64
 65
 66
 67
