# Supplementary material for: A synergistic Rh(I)/organoboron-catalysed site-selective carbohydrate functionalization that involves multiple stereocontrol
Source: Nat Chem. 2022 Dec 30;15(3):424–35. doi: 10.1038/s41557-022-01110-z (PMC9986112; doi:10.1038/s41557-022-01110-z)
Supplement: Supplementary file 2 — Cartesian coordinates of structures from VCD calculations. [file 41557_2022_1110_MOESM2_ESM.zip › 20a_c1.gjf]

%chk=20a_c1.chk
%mem=40GB
%nprocshared=16
# opt=tight freq=(noraman,vcd) b3lyp/6-311+g(2d,p)
scrf=(solvent=chloroform) geom=connectivity cphf=ultrafine int=ultrafine

Title Card Required

0 1
 C                  8.03630700   -1.47296900    0.74118300
 C                  7.62792400   -1.74640900   -0.55928800
 C                  6.30899900   -1.50253100   -0.94427300
 C                  5.39805700   -0.97105400   -0.04129500
 C                  5.81108600   -0.67621900    1.27234700
 C                  7.12856200   -0.94192700    1.65217300
 C                  3.93620900   -0.78126200   -0.39709600
 C                  3.33597600    0.43671600    0.31479700
 C                  3.68984300    0.42785700    1.77751500
 C                  4.84819500   -0.08255400    2.20309800
 O                  3.78261900   -0.70534600   -1.80313500
 C                 -0.81882100    0.02601200   -0.84606400
 C                  0.34351900    0.56755900   -1.66270100
 C                  1.32630600    1.31557100   -0.76857100
 C                  0.56791900    2.41700100   -0.00866100
 O                 -0.53911400    1.89517900    0.70530800
 C                 -1.49583900    1.17326800   -0.08218900
 O                 -1.71344800   -0.59519700   -1.76831100
 O                  0.20257200    3.40005700   -0.93959900
 C                 -0.28590900    4.60621900   -0.35094900
 O                  1.90915200    0.42371700    0.17321300
 C                 -2.53694800    0.68722200    0.92217700
 O                 -3.54711600   -0.06138800    0.24457700
 Si                -5.02865400   -0.44749000    0.95609400
 C                 -4.71435900   -1.36248000    2.56657900
 C                 -5.96184000    1.14395900    1.31333000
 C                 -5.91809700   -1.53000900   -0.33546200
 C                 -6.06268500   -0.76241800   -1.66458100
 C                 -5.12616100   -2.82907500   -0.58391200
 C                 -7.32316000   -1.89561000    0.18694900
 H                  9.05751400   -1.66897100    1.04569800
 H                  8.33128700   -2.15262900   -1.27655200
 H                  5.98411000   -1.72321200   -1.95229800
 H                  7.44297800   -0.72107900    2.66639700
 H                  3.38816100   -1.65712700   -0.01296800
 H                  3.73588900    1.34812200   -0.15270500
 H                  2.98955500    0.89776000    2.45788100
 H                  5.11816700   -0.03307600    3.25268600
 H                  2.83073800   -0.74526200   -2.00929600
 H                 -0.44051900   -0.71148600   -0.12862700
 H                 -0.05443900    1.27986200   -2.39311000
 H                  2.09659000    1.78497800   -1.38424700
 H                  1.21135800    2.84026000    0.76902300
 H                 -1.97256500    1.84254300   -0.80709500
 H                 -2.54704200   -0.74134600   -1.29230700
 H                 -0.47259500    5.29904800   -1.16899000
 H                  0.46102500    5.03406700    0.32599900
 H                 -1.21312600    4.43206800    0.19933100
 H                 -2.96508800    1.55765300    1.42818000
 H                 -2.04256500    0.06237500    1.67306300
 H                 -4.18771400   -0.72289000    3.28010300
 H                 -5.65564400   -1.66273400    3.03416900
 H                 -4.11181000   -2.26066600    2.41392500
 H                 -6.92910400    0.92959600    1.77520100
 H                 -6.14195500    1.72242100    0.40452100
 H                 -5.40594500    1.77749700    2.00959300
 H                 -6.57582400   -1.38740900   -2.40461200
 H                 -6.65028900    0.15164300   -1.54667200
 H                 -5.09359600   -0.48354400   -2.08443500
 H                 -5.64107900   -3.44507300   -1.33014800
 H                 -5.02989100   -3.42959500    0.32409700
 H                 -4.11974300   -2.63362200   -0.96177100
 H                 -7.84208400   -2.52354100   -0.54626400
 H                 -7.28114600   -2.45806700    1.12354600
 H                 -7.94301500   -1.01078300    0.35330600
 O                  1.03159700   -0.47664700   -2.35375900
 H                  0.36995800   -1.04710100   -2.76692900

 1 2 1.5 6 1.5 31 1.0
 2 3 1.5 32 1.0
 3 4 1.5 33 1.0
 4 5 1.5 7 1.0
 5 6 1.5 10 1.0
 6 34 1.0
 7 8 1.0 11 1.0 35 1.0
 8 9 1.0 21 1.0 36 1.0
 9 10 2.0 37 1.0
 10 38 1.0
 11 39 1.0
 12 13 1.0 17 1.0 18 1.0 40 1.0
 13 14 1.0 41 1.0 66 1.0
 14 15 1.0 21 1.0 42 1.0
 15 16 1.0 19 1.0 43 1.0
 16 17 1.0
 17 22 1.0 44 1.0
 18 45 1.0
 19 20 1.0
 20 46 1.0 47 1.0 48 1.0
 21
 22 23 1.0 49 1.0 50 1.0
 23 24 1.5
 24 25 1.0 26 1.0 27 1.0
 25 51 1.0 52 1.0 53 1.0
 26 54 1.0 55 1.0 56 1.0
 27 28 1.0 29 1.0 30 1.0
 28 57 1.0 58 1.0 59 1.0
 29 60 1.0 61 1.0 62 1.0
 30 63 1.0 64 1.0 65 1.0
 31
 32
 33
 34
 35
 36
 37
 38
 39
 40
 41
 42
 43
 44
 45
 46
 47
 48
 49
 50
 51
 52
 53
 54
 55
 56
 57
 58
 59
 60
 61
 62
 63
 64
 65
 66 67 1.0
 67
