# Supplementary material for: A synergistic Rh(I)/organoboron-catalysed site-selective carbohydrate functionalization that involves multiple stereocontrol
Source: Nat Chem. 2022 Dec 30;15(3):424–35. doi: 10.1038/s41557-022-01110-z (PMC9986112; doi:10.1038/s41557-022-01110-z)
Supplement: Supplementary file 2 — Cartesian coordinates of structures from VCD calculations. [file 41557_2022_1110_MOESM2_ESM.zip › 20a_c2.gjf]

%chk=20a_c2.chk
%mem=40GB
%nprocshared=16
# opt=tight freq=(noraman,vcd) b3lyp/6-311+g(2d,p)
scrf=(solvent=chloroform) geom=connectivity cphf=ultrafine int=ultrafine

Title Card Required

0 1
 C                 -7.95057700   -1.74179000   -0.36745900
 C                 -7.66180500   -1.34382300    0.93293000
 C                 -6.37466500   -0.91943800    1.26518200
 C                 -5.37661800   -0.87472300    0.30112200
 C                 -5.66823900   -1.26057400   -1.02146700
 C                 -6.95497000   -1.70143900   -1.33857200
 C                 -3.94618400   -0.50841500    0.64623700
 C                 -3.25870300    0.22630800   -0.51063000
 C                 -3.48417800   -0.49823600   -1.81038000
 C                 -4.61398700   -1.17399300   -2.03488300
 O                 -3.91106300    0.23938600    1.84868400
 C                  0.77217600    0.52299600    1.05862600
 C                 -0.44871400    1.35521300    1.41645700
 C                 -1.33646100    1.56355300    0.19441600
 C                 -0.49565300    2.19297000   -0.92900400
 O                  0.66101800    1.42527700   -1.21174300
 C                  1.53291700    1.18942400   -0.09793500
 O                  1.56798100    0.43770900    2.24015500
 O                 -0.19766200    3.50981600   -0.54933500
 C                  0.35858700    4.30604100   -1.59646000
 O                 -1.85026500    0.31703600   -0.25801400
 C                  2.65100000    0.31239000   -0.65687100
 O                  3.56487900   -0.01714400    0.38611300
 Si                 5.21706700   -0.31130800    0.22635600
 C                  5.98070800    1.02121200   -0.85652900
 C                  5.84619600   -0.16808900    1.98540000
 C                  5.51602500   -2.05818000   -0.49150300
 C                  4.74530500   -3.10113600    0.34168600
 C                  5.04552100   -2.14094400   -1.95751800
 C                  7.02324900   -2.38337100   -0.43715900
 H                 -8.94685400   -2.07972400   -0.62679500
 H                 -8.43406300   -1.36520200    1.69278300
 H                 -6.14229500   -0.61907600    2.27815200
 H                 -7.17601600   -2.00496200   -2.35605100
 H                 -3.38911200   -1.44991600    0.78101400
 H                 -3.67803900    1.24049400   -0.58040400
 H                 -2.71606100   -0.40386100   -2.56886300
 H                 -4.79086500   -1.64540200   -2.99586600
 H                 -2.98196700    0.31777200    2.13295400
 H                  0.44689100   -0.47647700    0.74704000
 H                 -0.10442100    2.33918100    1.75196600
 H                 -2.14935100    2.24811800    0.44572900
 H                 -1.06091900    2.17890500   -1.86605400
 H                  1.95467300    2.13522000    0.26031900
 H                  2.43441200    0.09183600    1.96956300
 H                  0.48128900    5.30940100   -1.19354300
 H                 -0.31867400    4.33884700   -2.45640200
 H                  1.32871000    3.91961700   -1.91654200
 H                  3.14876400    0.85041100   -1.46823200
 H                  2.21039000   -0.60013300   -1.07014100
 H                  5.77543400    2.01090800   -0.44001300
 H                  7.06633000    0.89981100   -0.89862400
 H                  5.60909400    1.00310300   -1.88319000
 H                  6.92730100   -0.31814400    2.03446900
 H                  5.37545500   -0.90000900    2.64570400
 H                  5.62968600    0.82790500    2.37992500
 H                  3.66835900   -2.91655400    0.32832800
 H                  4.91385500   -4.10611400   -0.06269900
 H                  5.06934700   -3.11222200    1.38558200
 H                  3.97412800   -1.95200400   -2.05976900
 H                  5.23517600   -3.14494500   -2.35507200
 H                  5.57454700   -1.43240600   -2.59983000
 H                  7.20561100   -3.38223100   -0.85045200
 H                  7.61846500   -1.67725800   -1.02266200
 H                  7.40780000   -2.37975800    0.58581200
 O                 -1.21169800    0.74596900    2.45955000
 H                 -0.59712100    0.45304100    3.14546800

 1 2 1.5 6 1.5 31 1.0
 2 3 1.5 32 1.0
 3 4 1.5 33 1.0
 4 5 1.5 7 1.0
 5 6 1.5 10 1.0
 6 34 1.0
 7 8 1.0 11 1.0 35 1.0
 8 9 1.0 21 1.0 36 1.0
 9 10 2.0 37 1.0
 10 38 1.0
 11 39 1.0
 12 13 1.0 17 1.0 18 1.0 40 1.0
 13 14 1.0 41 1.0 66 1.0
 14 15 1.0 21 1.0 42 1.0
 15 16 1.0 19 1.0 43 1.0
 16 17 1.0
 17 22 1.0 44 1.0
 18 45 1.0
 19 20 1.0
 20 46 1.0 47 1.0 48 1.0
 21
 22 23 1.0 49 1.0 50 1.0
 23 24 1.5
 24 25 1.0 26 1.0 27 1.0
 25 51 1.0 52 1.0 53 1.0
 26 54 1.0 55 1.0 56 1.0
 27 28 1.0 29 1.0 30 1.0
 28 57 1.0 58 1.0 59 1.0
 29 60 1.0 61 1.0 62 1.0
 30 63 1.0 64 1.0 65 1.0
 31
 32
 33
 34
 35
 36
 37
 38
 39
 40
 41
 42
 43
 44
 45
 46
 47
 48
 49
 50
 51
 52
 53
 54
 55
 56
 57
 58
 59
 60
 61
 62
 63
 64
 65
 66 67 1.0
 67
