# Supplementary material for: A synergistic Rh(I)/organoboron-catalysed site-selective carbohydrate functionalization that involves multiple stereocontrol
Source: Nat Chem. 2022 Dec 30;15(3):424–35. doi: 10.1038/s41557-022-01110-z (PMC9986112; doi:10.1038/s41557-022-01110-z)
Supplement: Supplementary file 2 — Cartesian coordinates of structures from VCD calculations. [file 41557_2022_1110_MOESM2_ESM.zip › 20a_c3.gjf]

%chk=20a_c3.chk
%mem=40GB
%nprocshared=16
# opt=tight freq=(noraman,vcd) b3lyp/6-311+g(2d,p)
scrf=(solvent=chloroform) geom=connectivity cphf=ultrafine int=ultrafine

Title Card Required

0 1
 C                 -8.19243700   -1.14075600   -0.69662700
 C                 -7.84828800   -1.21440000    0.64832800
 C                 -6.52337700   -1.02427900    1.04292200
 C                 -5.54124500   -0.74456800    0.10234000
 C                 -5.88750400   -0.65229400   -1.25961300
 C                 -7.21323100   -0.86282000   -1.64521700
 C                 -4.07867500   -0.62281800    0.48364900
 C                 -3.35015300    0.39532800   -0.40109600
 C                 -3.65851800    0.15454500   -1.85442800
 C                 -4.84656400   -0.32145000   -2.23587400
 O                 -3.95766700   -0.31501400    1.86084300
 C                  0.71988400   -0.12293700    1.00691500
 C                 -0.41875000    0.64734500    1.65620200
 C                 -1.30651300    1.29260500    0.59775200
 C                 -0.43541500    2.17173700   -0.31528900
 O                  0.64450300    1.44202800   -0.87080900
 C                  1.51317700    0.80895600    0.07846600
 O                  1.52804800   -0.62923700    2.06848600
 O                 -0.01685800    3.27969100    0.43565900
 C                  0.58918200    4.31395300   -0.34090900
 O                 -1.93580600    0.29076300   -0.19120300
 C                  2.54322400    0.06821000   -0.76959800
 O                  3.45442100   -0.61756600    0.08826600
 Si                 4.88465400   -1.37159500   -0.39652700
 C                  5.05180600   -2.83205900    0.76611100
 C                  4.70491600   -1.95800200   -2.17216000
 C                  6.33528000   -0.14372600   -0.19707300
 C                  6.09388100    1.11979800   -1.04633400
 C                  6.46801000    0.26976600    1.28205900
 C                  7.64776600   -0.81161300   -0.65476400
 H                 -9.21885400   -1.29586000   -1.00714600
 H                 -8.60686700   -1.42277900    1.39354000
 H                 -6.24889400   -1.09074000    2.08722700
 H                 -7.47689900   -0.79817300   -2.69524500
 H                 -3.60321000   -1.59623000    0.27995100
 H                 -3.68186400    1.40508700   -0.11923400
 H                 -2.89731000    0.43122000   -2.57431900
 H                 -5.07972200   -0.43844200   -3.28893300
 H                 -3.01834500   -0.39037700    2.11019000
 H                  0.30449800   -0.94933900    0.41818200
 H                  0.01454300    1.44854300    2.26423100
 H                 -2.05174100    1.92655000    1.08301100
 H                 -1.01739100    2.49124300   -1.18552400
 H                  2.01928400    1.56362300    0.69088600
 H                  2.36189700   -0.92555900    1.66750100
 H                  0.80970700    5.12986900    0.34446300
 H                 -0.09853800    4.66565900   -1.11715900
 H                  1.51409900    3.96909400   -0.80830200
 H                  3.06119000    0.79267900   -1.40357000
 H                  2.02395500   -0.64432300   -1.41829400
 H                  4.23110600   -3.53593600    0.60570800
 H                  5.98876600   -3.36952600    0.60018700
 H                  5.02584900   -2.51949500    1.81254000
 H                  5.58207300   -2.53775800   -2.47072200
 H                  4.59532600   -1.13457800   -2.88135700
 H                  3.83163500   -2.60789300   -2.27326900
 H                  6.94291300    1.80651500   -0.94785600
 H                  5.98539100    0.88916600   -2.10947500
 H                  5.20144600    1.66197600   -0.72405400
 H                  5.55338800    0.73631700    1.65672800
 H                  7.28103400    0.99598900    1.39874600
 H                  6.69814800   -0.58259200    1.92615400
 H                  8.48706200   -0.11875000   -0.52300100
 H                  7.87610000   -1.71059400   -0.07593400
 H                  7.61979600   -1.09060000   -1.71135700
 O                 -1.21389400   -0.19615700    2.49154400
 H                 -0.61547000   -0.73085200    3.03001700

 1 2 1.5 6 1.5 31 1.0
 2 3 1.5 32 1.0
 3 4 1.5 33 1.0
 4 5 1.5 7 1.0
 5 6 1.5 10 1.0
 6 34 1.0
 7 8 1.0 11 1.0 35 1.0
 8 9 1.0 21 1.0 36 1.0
 9 10 2.0 37 1.0
 10 38 1.0
 11 39 1.0
 12 13 1.0 17 1.0 18 1.0 40 1.0
 13 14 1.0 41 1.0 66 1.0
 14 15 1.0 21 1.0 42 1.0
 15 16 1.0 19 1.0 43 1.0
 16 17 1.0
 17 22 1.0 44 1.0
 18 45 1.0
 19 20 1.0
 20 46 1.0 47 1.0 48 1.0
 21
 22 23 1.0 49 1.0 50 1.0
 23 24 1.5
 24 25 1.0 26 1.0 27 1.0
 25 51 1.0 52 1.0 53 1.0
 26 54 1.0 55 1.0 56 1.0
 27 28 1.0 29 1.0 30 1.0
 28 57 1.0 58 1.0 59 1.0
 29 60 1.0 61 1.0 62 1.0
 30 63 1.0 64 1.0 65 1.0
 31
 32
 33
 34
 35
 36
 37
 38
 39
 40
 41
 42
 43
 44
 45
 46
 47
 48
 49
 50
 51
 52
 53
 54
 55
 56
 57
 58
 59
 60
 61
 62
 63
 64
 65
 66 67 1.0
 67
