# Supplementary material for: A synergistic Rh(I)/organoboron-catalysed site-selective carbohydrate functionalization that involves multiple stereocontrol
Source: Nat Chem. 2022 Dec 30;15(3):424–35. doi: 10.1038/s41557-022-01110-z (PMC9986112; doi:10.1038/s41557-022-01110-z)
Supplement: Supplementary file 2 — Cartesian coordinates of structures from VCD calculations. [file 41557_2022_1110_MOESM2_ESM.zip › 20v_c1.gjf]

%chk=20v_c1.chk
%mem=40GB
%nprocshared=16
# opt=tight freq=(noraman,vcd) b3lyp/6-31g(2d,p) scrf=(solvent=chloroform)
cphf=ultrafine int=ultrafine

M0038

0 1
 C                 -0.75452600   -1.18860600   -1.55221900
 C                 -2.26727700   -1.05934200   -1.36335500
 C                 -2.60154400   -0.30416400   -0.07477300
 C                 -1.82318600   -0.89946900    1.11128100
 O                 -0.44435000   -1.05066200    0.84043000
 C                 -0.13291100   -1.83938800   -0.31742700
 O                 -2.24540600    1.05805700   -0.29097900
 O                 -0.47042200   -1.99728600   -2.68433200
 O                 -2.85478600   -0.44065700   -2.50119000
 C                  1.38203900   -1.98657100   -0.38993400
 C                 -3.04299600    2.03492400    0.41099600
 C                 -4.44706100    2.07164600   -0.13177300
 C                 -2.32650100    3.36900000    0.23234900
 C                 -5.54470700    1.88685700    0.59748100
 O                 -2.44790500   -2.11697400    1.42241500
 C                 -1.99794200   -2.70237900    2.63800900
 O                  2.05939400   -0.77501000   -0.64473200
 Si                 2.64605800    0.34912400    0.44580700
 C                  4.40109900    0.78242900   -0.17170700
 C                  2.68800900   -0.37143700    2.18437700
 C                  1.53265600    1.86372300    0.40975900
 C                  5.30278800   -0.46759300   -0.10881900
 C                  5.01325400    1.89281500    0.70757300
 C                  4.33710900    1.27338500   -1.63324300
 H                 -0.31996000   -0.18666300   -1.67151000
 H                 -2.69441500   -2.06542900   -1.30383500
 H                 -3.67304200   -0.38840200    0.13355400
 H                 -1.85274900   -0.21895300    1.97307600
 H                 -0.55215100   -2.84888300   -0.20063200
 H                 -1.05223300   -1.67233900   -3.38484900
 H                 -2.67750600    0.50543800   -2.39401300
 H                  1.60587300   -2.67562700   -1.21121500
 H                  1.72907700   -2.44745200    0.54352400
 H                 -3.07422400    1.77534700    1.47839200
 H                 -4.52451300    2.28092700   -1.19837700
 H                 -1.30471000    3.30680700    0.61528000
 H                 -2.86036100    4.15764500    0.76906200
 H                 -2.28285000    3.63979100   -0.82732300
 H                 -6.53730800    1.94760700    0.16295400
 H                 -5.49042900    1.67692400    1.66268400
 H                 -2.57822900   -3.61514900    2.78304700
 H                 -0.93231600   -2.95095900    2.59508400
 H                 -2.17113500   -2.02549700    3.48600500
 H                  1.67780200   -0.64724800    2.50119900
 H                  3.07500600    0.36616100    2.89582600
 H                  3.32043800   -1.26237700    2.25372300
 H                  1.79202600    2.57623000    1.20057800
 H                  1.59460700    2.38909600   -0.54880200
 H                  0.49419800    1.55014500    0.55072000
 H                  4.89987100   -1.28540100   -0.71557800
 H                  6.30713600   -0.23693200   -0.49018100
 H                  5.42167800   -0.83621500    0.91607000
 H                  4.41846500    2.81263100    0.67943600
 H                  6.02283700    2.14755600    0.35670100
 H                  5.10318300    1.58468400    1.75551600
 H                  5.34585700    1.49980900   -2.00580700
 H                  3.90125000    0.51648700   -2.29309400
 H                  3.74198500    2.18777300   -1.73285900
