# Supplementary material for: A synergistic Rh(I)/organoboron-catalysed site-selective carbohydrate functionalization that involves multiple stereocontrol
Source: Nat Chem. 2022 Dec 30;15(3):424–35. doi: 10.1038/s41557-022-01110-z (PMC9986112; doi:10.1038/s41557-022-01110-z)
Supplement: Supplementary file 2 — Cartesian coordinates of structures from VCD calculations. [file 41557_2022_1110_MOESM2_ESM.zip › 20v_c2.gjf]

%chk=20v_c2.chk
%mem=40GB
%nprocshared=16
# opt=tight freq=(noraman,vcd) b3lyp/6-31g(2d,p) scrf=(solvent=chloroform)
cphf=ultrafine int=ultrafine

Title Card Required

0 1
 C                 -1.28467200    1.76838400   -0.51663000
 C                 -2.52465800    1.17513800   -1.19069300
 C                 -2.93259300   -0.13750200   -0.52049000
 C                 -1.71685900   -1.07552500   -0.41309000
 O                 -0.59257900   -0.44268500    0.15514000
 C                 -0.15239000    0.73977000   -0.52586000
 O                 -3.42704800    0.20902700    0.76923100
 O                 -0.86572000    2.93695400   -1.20442100
 O                 -3.58521200    2.12266600   -1.18443100
 C                  1.09140100    1.23989600    0.18694100
 C                 -4.39859000   -0.69287300    1.33666300
 C                 -5.71635300   -0.57458100    0.61835900
 C                 -4.50629200   -0.31625500    2.81022600
 C                 -6.34312000   -1.58249600    0.01662400
 O                 -1.47682200   -1.55879800   -1.70954500
 C                 -0.49776900   -2.58971500   -1.76506200
 O                  2.16526200    0.34315100   -0.03764800
 Si                 3.69869100    0.52221500    0.60323900
 C                  4.66955400   -0.97867500   -0.05539800
 C                  3.60780800    0.52748000    2.48385000
 C                  4.44822700    2.14862600    0.02135500
 C                  4.01447200   -2.28595900    0.43708800
 C                  6.12705300   -0.92384800    0.44949700
 C                  4.67001300   -0.96838100   -1.59847200
 H                 -1.53370700    2.00156000    0.53064100
 H                 -2.28716400    0.98095600   -2.24111700
 H                 -3.71201900   -0.63109100   -1.11095200
 H                 -1.92972100   -1.90693100    0.27320800
 H                  0.11034000    0.49971500   -1.56416800
 H                 -1.67571300    3.43683400   -1.37672400
 H                 -3.96121500    2.07537200   -0.29296800
 H                  0.87136100    1.32496400    1.26038700
 H                  1.32579600    2.23889600   -0.19943600
 H                 -4.03016300   -1.72425900    1.24936800
 H                 -6.15634100    0.42237100    0.62272900
 H                 -3.52678400   -0.38919800    3.29036900
 H                 -5.20412700   -0.98405700    3.32207600
 H                 -4.86865700    0.71116700    2.91659800
 H                 -7.30219100   -1.44911900   -0.47352000
 H                 -5.92241800   -2.58468300    0.00079100
 H                 -0.42436800   -2.89941400   -2.80903100
 H                  0.47789200   -2.23389200   -1.41880400
 H                 -0.80119300   -3.45060300   -1.15318800
 H                  3.02378800    1.38059300    2.84650600
 H                  4.60633400    0.60750000    2.92722900
 H                  3.13999400   -0.38389100    2.86913500
 H                  5.45740200    2.28507100    0.42500300
 H                  4.51260600    2.19854700   -1.07017400
 H                  3.84716000    3.00052300    0.35812500
 H                  2.97336400   -2.36399700    0.10816900
 H                  4.55595300   -3.15691500    0.04283200
 H                  4.02644700   -2.36267600    1.52987600
 H                  6.64738500   -0.02277200    0.10628200
 H                  6.69248800   -1.78809000    0.07534900
 H                  6.18443900   -0.94806200    1.54346900
 H                  5.21384300   -1.84081400   -1.98615400
 H                  3.65332300   -1.00316900   -2.00216900
 H                  5.15974100   -0.07488300   -2.00113200
