# Supplementary material for: A synergistic Rh(I)/organoboron-catalysed site-selective carbohydrate functionalization that involves multiple stereocontrol
Source: Nat Chem. 2022 Dec 30;15(3):424–35. doi: 10.1038/s41557-022-01110-z (PMC9986112; doi:10.1038/s41557-022-01110-z)
Supplement: Supplementary file 2 — Cartesian coordinates of structures from VCD calculations. [file 41557_2022_1110_MOESM2_ESM.zip › 20v_c3.gjf]

%chk=20v_c3.chk
%mem=40GB
%nprocshared=16
# opt=tight freq=(noraman,vcd) b3lyp/6-31g(2d,p) scrf=(solvent=chloroform)
cphf=ultrafine int=ultrafine

M0005

0 1
 C                  0.72370600   -1.24413000    1.54961000
 C                  2.23021800   -1.07501400    1.34767500
 C                  2.52822000   -0.32302700    0.04935700
 C                  1.76185200   -0.96051000   -1.12289000
 O                  0.39251400   -1.15289900   -0.84478300
 C                  0.10900100   -1.92705700    0.32834500
 O                  2.12353100    1.02735900    0.25551400
 O                  0.47029600   -2.04504000    2.69495800
 O                  2.80857400   -0.42805300    2.47480900
 C                 -1.40224100   -2.08892700    0.41664700
 C                  2.86691600    2.02247900   -0.47848900
 C                  4.27323600    2.13619800    0.04762400
 C                  2.09190900    3.32629500   -0.32440300
 C                  5.37104700    1.97480200   -0.68693000
 O                  2.42831000   -2.16125200   -1.42018400
 C                  1.98899600   -2.77968400   -2.62278900
 O                 -2.03828400   -0.84360400    0.61971500
 Si                -3.30408200   -0.20795600   -0.26347700
 C                 -3.19735800    1.67291300    0.02500800
 C                 -4.92943600   -0.91134500    0.37590600
 C                 -3.11434300   -0.64496700   -2.08547000
 C                 -3.17949800    1.97214400    1.53855800
 C                 -4.41387100    2.37689300   -0.61224200
 C                 -1.90508100    2.22561700   -0.61332900
 H                  0.26203900   -0.25332600    1.65802400
 H                  2.68631000   -2.06858200    1.29396700
 H                  3.60053700   -0.37031800   -0.16689800
 H                  1.76597200   -0.29266800   -1.99523500
 H                  0.54479600   -2.93128500    0.22853400
 H                  1.04989100   -1.69543400    3.38538500
 H                  2.60426900    0.51152100    2.35881500
 H                 -1.62211400   -2.75479700    1.25926200
 H                 -1.74877700   -2.57527200   -0.50405600
 H                  2.89962800    1.73902800   -1.53972600
 H                  4.35135900    2.38170700    1.10642600
 H                  1.07276000    3.20982700   -0.70155700
 H                  2.58715800    4.12684300   -0.88026700
 H                  2.04024200    3.61714700    0.72957600
 H                  6.36418900    2.08990300   -0.26475000
 H                  5.31592300    1.73009300   -1.74464400
 H                  2.59027500   -3.68106000   -2.75342900
 H                  0.92957300   -3.05203800   -2.57142500
 H                  2.14300000   -2.11487500   -3.48410200
 H                 -4.93272900   -2.00404800    0.29214700
 H                 -5.78408700   -0.53648200   -0.19782700
 H                 -5.09342400   -0.65973900    1.42864400
 H                 -3.80995900   -0.06231600   -2.69928200
 H                 -2.09751600   -0.44400800   -2.43540600
 H                 -3.32982000   -1.70291000   -2.27031800
 H                 -2.32846800    1.49455000    2.03332500
 H                 -3.10521300    3.05446000    1.71313600
 H                 -4.09278900    1.62489800    2.03463700
 H                 -4.47176200    2.20339300   -1.69291800
 H                 -4.34795800    3.46311500   -0.46180400
 H                 -5.35876300    2.04431700   -0.16879100
 H                 -1.81289300    3.30263400   -0.41468900
 H                 -1.01005100    1.73465100   -0.21826200
 H                 -1.90362600    2.09429000   -1.70118600
