# Supplementary material for: A synergistic Rh(I)/organoboron-catalysed site-selective carbohydrate functionalization that involves multiple stereocontrol
Source: Nat Chem. 2022 Dec 30;15(3):424–35. doi: 10.1038/s41557-022-01110-z (PMC9986112; doi:10.1038/s41557-022-01110-z)
Supplement: Supplementary file 2 — Cartesian coordinates of structures from VCD calculations. [file 41557_2022_1110_MOESM2_ESM.zip › 20v_c4.gjf]

%chk=20v_c4.chk
%mem=40GB
%nprocshared=16
# opt=tight freq=(noraman,vcd) b3lyp/6-31g(2d,p) scrf=(solvent=chloroform)
cphf=ultrafine int=ultrafine

M0014

0 1
 C                 -0.78316400   -1.69404600   -1.13260100
 C                 -2.27637400   -1.53812200   -0.83982700
 C                 -2.52532200   -0.37338500    0.12011500
 C                 -1.61508400   -0.50059600    1.35360700
 O                 -0.26057300   -0.70420500    1.01069700
 C                 -0.00532200   -1.84186300    0.17483500
 O                 -2.24118800    0.81917200   -0.60409700
 O                 -0.55776000   -2.84745600   -1.92994200
 O                 -3.00027300   -1.38218400   -2.05443200
 C                  1.50053900   -1.94882900   -0.02129600
 C                 -2.98086700    1.99043000   -0.20264700
 C                 -4.42761700    1.86950300   -0.60192000
 C                 -2.29329300    3.17163200   -0.87840000
 C                 -5.45423100    1.94670300    0.24125500
 O                 -2.14222200   -1.54702700    2.12707400
 C                 -1.55808400   -1.66032300    3.41868900
 O                  1.99784500   -0.87670100   -0.79615200
 Si                 3.38104500    0.02649000   -0.55315000
 C                  3.03533900    1.47325400    0.64760400
 C                  3.82348900    0.66208400   -2.26349800
 C                  4.76382700   -1.07568400    0.09729100
 C                  1.81750200    2.27708300    0.14293900
 C                  4.26579400    2.40228100    0.71798300
 C                  2.72575800    0.94407500    2.06444800
 H                 -0.42295200   -0.79077000   -1.64265300
 H                 -2.64004200   -2.46202900   -0.37946700
 H                 -3.56949400   -0.38138600    0.45023100
 H                 -1.60658600    0.43603800    1.92733400
 H                 -0.33657700   -2.75764000    0.68422300
 H                 -1.22070600   -2.80633300   -2.63252600
 H                 -2.86258600   -0.45919700   -2.31365400
 H                  1.70187100   -2.89551300   -0.53670900
 H                  1.97372500   -1.99252700    0.96753100
 H                 -2.91507800    2.10379200    0.88839800
 H                 -4.60144800    1.71874800   -1.66705600
 H                 -1.24226700    3.21840200   -0.58117300
 H                 -2.78464100    4.10667500   -0.59670000
 H                 -2.34114000    3.06922300   -1.96711600
 H                 -6.48183500    1.87294800   -0.09995900
 H                 -5.30383800    2.09719000    1.30726400
 H                 -2.06938600   -2.48004600    3.92628000
 H                 -0.48703500   -1.88053700    3.35845400
 H                 -1.69857400   -0.73515400    3.99450700
 H                  4.01324300   -0.17756200   -2.94038100
 H                  4.72525700    1.28285300   -2.24132200
 H                  3.01409000    1.26031900   -2.69344700
 H                  5.69136800   -0.50587200    0.21979600
 H                  4.52438700   -1.52534800    1.06611600
 H                  4.96695500   -1.88930800   -0.60750300
 H                  0.92520800    1.64697400    0.07984300
 H                  1.59806300    3.10760200    0.82898500
 H                  1.99700100    2.71337700   -0.84625000
 H                  5.15684400    1.87916700    1.08378600
 H                  4.07429400    3.23600100    1.40764500
 H                  4.51018300    2.83774200   -0.25708900
 H                  2.54171200    1.78327200    2.75033600
 H                  1.83161200    0.31359200    2.07077100
 H                  3.55978700    0.36646600    2.47895500
