# Supplementary material for: A synergistic Rh(I)/organoboron-catalysed site-selective carbohydrate functionalization that involves multiple stereocontrol
Source: Nat Chem. 2022 Dec 30;15(3):424–35. doi: 10.1038/s41557-022-01110-z (PMC9986112; doi:10.1038/s41557-022-01110-z)
Supplement: Supplementary file 2 — Cartesian coordinates of structures from VCD calculations. [file 41557_2022_1110_MOESM2_ESM.zip › 20v_c5.gjf]

%chk=20v_c5.chk
%mem=40GB
%nprocshared=16
# opt=tight freq=(noraman,vcd) b3lyp/6-31g(2d,p) scrf=(solvent=chloroform)
cphf=ultrafine int=ultrafine

M0004

0 1
 C                  1.19583100    1.94648700   -0.08107300
 C                  2.54234800    1.64050200    0.58003600
 C                  2.87872100    0.15305800    0.46496300
 C                  1.69063400   -0.69467000    0.95293300
 O                  0.47421600   -0.31733700    0.34488700
 C                  0.10595200    1.05812800    0.52171100
 O                  3.15062500   -0.09160100   -0.91095400
 O                  0.85149400    3.30916000    0.11458400
 O                  3.56062300    2.45648600    0.01462000
 C                 -1.24202300    1.25930100   -0.15378200
 C                  4.05201300   -1.18163000   -1.19200100
 C                  5.46184300   -0.81712500   -0.81005400
 C                  3.91114500   -1.46545900   -2.68336800
 C                  6.21184000   -1.49816800    0.05277300
 O                  1.66928200   -0.57028100    2.35029700
 C                  0.74192200   -1.43488100    2.99534300
 O                 -2.25927800    0.55515500    0.53025500
 Si                -3.22235500   -0.67650500   -0.05686200
 C                 -4.91729500    0.05594800   -0.54964400
 C                 -3.40176100   -1.88838400    1.36675700
 C                 -2.39638900   -1.52312900   -1.52174300
 C                 -5.59610700    0.67811500    0.68841700
 C                 -5.82856800   -1.04672600   -1.12774700
 C                 -4.72232400    1.15676400   -1.61316700
 H                  1.27538700    1.71591100   -1.15528800
 H                  2.47822800    1.91123300    1.63822500
 H                  3.75646700   -0.07854400    1.07785200
 H                  1.81795700   -1.74670300    0.66217900
 H                  0.00333900    1.28200600    1.59118400
 H                  1.66156500    3.80666000   -0.06389700
 H                  3.79078900    2.02921500   -0.82367600
 H                 -1.16206100    0.94123500   -1.20114300
 H                 -1.47154500    2.33007500   -0.14108800
 H                  3.73958000   -2.06642100   -0.62041500
 H                  5.85943900    0.06881700   -1.30468200
 H                  2.87112200   -1.69943400   -2.92599800
 H                  4.54227600   -2.31085100   -2.96952000
 H                  4.21542200   -0.59209100   -3.26884600
 H                  7.23103900   -1.20390600    0.28182500
 H                  5.83529300   -2.38476400    0.55654600
 H                  0.88072600   -1.30029100    4.06954200
 H                 -0.29055800   -1.18846800    2.72779000
 H                  0.93843200   -2.48413800    2.73474300
 H                 -2.43698100   -2.35766800    1.58696600
 H                 -4.11474500   -2.68651700    1.13373400
 H                 -3.74510400   -1.38688400    2.27702300
 H                 -2.89808500   -2.47078900   -1.74540900
 H                 -2.41510500   -0.91737700   -2.43323300
 H                 -1.34995500   -1.74036800   -1.28510700
 H                 -4.97562200    1.46044400    1.13843500
 H                 -6.55605400    1.13548400    0.41135400
 H                 -5.80309200   -0.07073300    1.46062700
 H                 -5.40189100   -1.50019700   -2.02936300
 H                 -6.80673800   -0.62994800   -1.40482100
 H                 -6.01244700   -1.84943700   -0.40471900
 H                 -4.09441100    1.97345700   -1.24103500
 H                 -4.26154900    0.76877300   -2.52851300
 H                 -5.69055200    1.59183300   -1.89685000
