# Supplementary material for: A synergistic Rh(I)/organoboron-catalysed site-selective carbohydrate functionalization that involves multiple stereocontrol
Source: Nat Chem. 2022 Dec 30;15(3):424–35. doi: 10.1038/s41557-022-01110-z (PMC9986112; doi:10.1038/s41557-022-01110-z)
Supplement: Supplementary file 2 — Cartesian coordinates of structures from VCD calculations. [file 41557_2022_1110_MOESM2_ESM.zip › 17a_c1.gjf]

%chk=17a_c1.chk
%mem=20GB
%nprocshared=8
# opt=tight freq=(noraman,vcd) b3lyp/6-311+g(2d,p)
scrf=(solvent=chloroform) geom=connectivity cphf=ultrafine int=ultrafine

Title Card Required

0 1
 C                 -7.89244900   -1.28341700   -0.09585800
 C                 -7.29036000   -1.38653400   -1.34476300
 C                 -5.90908900   -1.23462200   -1.47009300
 C                 -5.12645400   -0.96408800   -0.35555000
 C                 -5.73296200   -0.84205300    0.90942700
 C                 -7.11420000   -1.01426700    1.02544200
 C                 -3.61583500   -0.88804100   -0.43938500
 C                 -3.03573500    0.10322800    0.57089900
 C                 -3.64569200   -0.08413400    1.93391300
 C                 -4.90150900   -0.51737900    2.07128000
 O                 -3.21545200   -0.58453700   -1.76537900
 O                 -1.61598800   -0.11734500    0.60957300
 C                  0.60608700    0.57899800    0.94536000
 C                 -0.77091000    1.01998800    0.45524700
 C                 -0.71477700    1.53074100   -0.99493400
 C                  0.38850500    2.58368800   -1.13140500
 O                  1.62988700    2.06117400   -0.68717100
 C                  1.65187200    1.66727700    0.69590500
 O                  0.58228800    0.30994000    2.34436300
 O                 -0.01600900    3.72462600   -0.42719100
 C                  0.79136600    4.87762000   -0.67575000
 O                 -0.51282500    0.47996600   -1.93983800
 C                  3.06768000    1.23070000    1.02953200
 O                  3.41586500    0.05172000    0.32204800
 Si                 4.92314500   -0.67370000    0.39889900
 C                  6.23172000    0.52246600   -0.23174800
 C                  5.31798400   -1.12485800    2.18244900
 C                  4.76855100   -2.21615700   -0.71162000
 C                  3.65675800   -3.13954000   -0.17606300
 C                  4.42075400   -1.79497800   -2.15291000
 C                  6.10292400   -2.98874700   -0.72172000
 H                 -8.96380000   -1.40897300    0.00594100
 H                 -7.89110900   -1.58852600   -2.22361200
 H                 -5.43608300   -1.32387200   -2.43898100
 H                 -7.57951800   -0.92574300    2.00103500
 H                 -3.22132500   -1.87721400   -0.15343200
 H                 -3.23698100    1.12275200    0.21581300
 H                 -3.04520200    0.19585000    2.79194900
 H                 -5.34946800   -0.60115900    3.05580700
 H                 -2.24604100   -0.50522400   -1.78782500
 H                  0.90832300   -0.32327300    0.40318500
 H                 -1.11806000    1.84077300    1.09287400
 H                 -1.66476200    1.98611900   -1.27301300
 H                  0.55286600    2.81446400   -2.18874100
 H                  1.41768800    2.53209900    1.32626700
 H                 -0.10818800   -0.34881700    2.49413300
 H                  0.79937900    5.11745700   -1.74380500
 H                  0.33999200    5.69860400   -0.12250400
 H                  1.81699900    4.72539600   -0.33246300
 H                  0.37620800    0.11698400   -1.82972700
 H                  3.12314600    1.06566300    2.10993500
 H                  3.74281800    2.05370500    0.77014700
 H                  6.02416000    0.84962700   -1.25306800
 H                  6.28222100    1.41310900    0.40071800
 H                  7.22250400    0.06052900   -0.21885500
 H                  4.56192900   -1.78633600    2.61146000
 H                  6.28656500   -1.62689100    2.25306000
 H                  5.37127800   -0.22941300    2.80784600
 H                  3.55546800   -4.02066800   -0.82085200
 H                  3.87382900   -3.49807600    0.83353800
 H                  2.68907900   -2.63365000   -0.15025800
 H                  3.48015700   -1.24151700   -2.19666500
 H                  4.31619300   -2.68161100   -2.78960800
 H                  5.19894200   -1.16691400   -2.59438200
 H                  6.01819100   -3.87604000   -1.36000400
 H                  6.92494400   -2.38410200   -1.11425200
 H                  6.38612800   -3.33298600    0.27657500

 1 2 1.5 6 1.5 32 1.0
 2 3 1.5 33 1.0
 3 4 1.5 34 1.0
 4 5 1.5 7 1.0
 5 6 1.5 10 1.0
 6 35 1.0
 7 8 1.0 11 1.0 36 1.0
 8 9 1.0 12 1.0 37 1.0
 9 10 2.0 38 1.0
 10 39 1.0
 11 40 1.0
 12 14 1.0
 13 14 1.0 18 1.0 19 1.0 41 1.0
 14 15 1.0 42 1.0
 15 16 1.0 22 1.0 43 1.0
 16 17 1.0 20 1.0 44 1.0
 17 18 1.0
 18 23 1.0 45 1.0
 19 46 1.0
 20 21 1.0
 21 47 1.0 48 1.0 49 1.0
 22 50 1.0
 23 24 1.0 51 1.0 52 1.0
 24 25 1.5
 25 26 1.0 27 1.0 28 1.0
 26 53 1.0 54 1.0 55 1.0
 27 56 1.0 57 1.0 58 1.0
 28 29 1.0 30 1.0 31 1.0
 29 59 1.0 60 1.0 61 1.0
 30 62 1.0 63 1.0 64 1.0
 31 65 1.0 66 1.0 67 1.0
 32
 33
 34
 35
 36
 37
 38
 39
 40
 41
 42
 43
 44
 45
 46
 47
 48
 49
 50
 51
 52
 53
 54
 55
 56
 57
 58
 59
 60
 61
 62
 63
 64
 65
 66
 67
