# Supplementary material for: A synergistic Rh(I)/organoboron-catalysed site-selective carbohydrate functionalization that involves multiple stereocontrol
Source: Nat Chem. 2022 Dec 30;15(3):424–35. doi: 10.1038/s41557-022-01110-z (PMC9986112; doi:10.1038/s41557-022-01110-z)
Supplement: Supplementary file 2 — Cartesian coordinates of structures from VCD calculations. [file 41557_2022_1110_MOESM2_ESM.zip › 17a_c2.gjf]

%chk=17a_c2.chk
%mem=20GB
%nprocshared=8
# opt=tight freq=(noraman,vcd) b3lyp/6-311+g(2d,p)
scrf=(solvent=chloroform) geom=connectivity cphf=ultrafine int=ultrafine

Title Card Required

0 1
 C                 -6.39747900   -2.89838600    1.00771600
 C                 -5.33996700   -3.67399500    0.54636100
 C                 -4.17947200   -3.06306400    0.06938200
 C                 -4.07628900   -1.67936200    0.03441100
 C                 -5.15210200   -0.88807400    0.48266600
 C                 -6.30059400   -1.51070700    0.97655100
 C                 -2.79566300   -0.98167000   -0.38331300
 C                 -3.11069000    0.32707700   -1.12049400
 C                 -4.09508100    1.15747500   -0.33667100
 C                 -5.04781200    0.57031600    0.39363200
 O                 -1.98153800   -1.83814200   -1.16063700
 O                 -1.92782200    1.03897900   -1.51547900
 C                  0.34625700    1.00797500   -0.74115100
 C                 -1.05426300    1.56573000   -0.50839800
 C                 -1.06079700    3.09668100   -0.61947100
 C                  0.05515900    3.72203800    0.21806300
 O                  1.31657300    3.13786700   -0.04680000
 C                  1.37560000    1.72217500    0.14767000
 O                  0.32286300   -0.39264800   -0.45063400
 O                 -0.32586800    3.60222000    1.56315700
 C                  0.48292900    4.35759900    2.46520800
 O                 -0.86784400    3.51299000   -1.96549300
 C                  2.81660900    1.34435700   -0.18798800
 O                  3.00169100   -0.06144100   -0.01086000
 Si                 4.52753600   -0.78629700    0.04549500
 C                  5.45800100   -0.37361900   -1.53306000
 C                  5.46623200   -0.10246000    1.52243500
 C                  4.17047900   -2.64962500    0.21920200
 C                  3.30972700   -2.91287000    1.47092700
 C                  3.42873100   -3.17459000   -1.02602900
 C                  5.50556400   -3.41028400    0.36033600
 H                 -7.29612000   -3.37014400    1.38694500
 H                 -5.41201900   -4.75510900    0.55962800
 H                 -3.34876400   -3.66187500   -0.27961000
 H                 -7.12550500   -0.90043300    1.32768000
 H                 -2.26236300   -0.72504100    0.54454300
 H                 -3.55872200    0.06089500   -2.08597500
 H                 -4.06348100    2.23406300   -0.45513700
 H                 -5.80198600    1.16660700    0.89636800
 H                 -1.08160600   -1.46706400   -1.11317100
 H                  0.61379600    1.16727900   -1.79173700
 H                 -1.38851500    1.28439900    0.49226800
 H                 -2.01263100    3.48041000   -0.23922900
 H                  0.18153400    4.77329400   -0.05931400
 H                  1.17053800    1.47255900    1.19470200
 H                  1.24983100   -0.67619500   -0.36044700
 H                  0.47191600    5.41878300    2.19518800
 H                  0.04825500    4.23067000    3.45469800
 H                  1.51446200    3.99851600    2.47088700
 H                 -1.42915400    2.94449300   -2.51172800
 H                  3.48334200    1.91326900    0.46627600
 H                  3.02814600    1.62652900   -1.22443000
 H                  6.43636700   -0.86100100   -1.54670700
 H                  4.91085000   -0.69039200   -2.42374900
 H                  5.63134300    0.70319100   -1.61078900
 H                  4.93893200   -0.28749800    2.46089900
 H                  6.45607000   -0.56058200    1.59501100
 H                  5.61702800    0.97616100    1.42844100
 H                  3.80967800   -2.58724900    2.38678900
 H                  2.34435100   -2.40441200    1.41919000
 H                  3.11233500   -3.98643300    1.57059100
 H                  2.46962400   -2.67394800   -1.17843800
 H                  3.22294000   -4.24545400   -0.91569900
 H                  4.01876500   -3.04813400   -1.93714200
 H                  6.15316200   -3.27016100   -0.50932900
 H                  6.06280600   -3.10133300    1.24841700
 H                  5.31437000   -4.48541200    0.45325000

 1 2 1.5 6 1.5 32 1.0
 2 3 1.5 33 1.0
 3 4 1.5 34 1.0
 4 5 1.5 7 1.0
 5 6 1.5 10 1.0
 6 35 1.0
 7 8 1.0 11 1.0 36 1.0
 8 9 1.0 12 1.0 37 1.0
 9 10 2.0 38 1.0
 10 39 1.0
 11 40 1.0
 12 14 1.0
 13 14 1.0 18 1.0 19 1.0 41 1.0
 14 15 1.0 42 1.0
 15 16 1.0 22 1.0 43 1.0
 16 17 1.0 20 1.0 44 1.0
 17 18 1.0
 18 23 1.0 45 1.0
 19 46 1.0
 20 21 1.0
 21 47 1.0 48 1.0 49 1.0
 22 50 1.0
 23 24 1.0 51 1.0 52 1.0
 24 25 1.5
 25 26 1.0 27 1.0 28 1.0
 26 53 1.0 54 1.0 55 1.0
 27 56 1.0 57 1.0 58 1.0
 28 29 1.0 30 1.0 31 1.0
 29 59 1.0 60 1.0 61 1.0
 30 62 1.0 63 1.0 64 1.0
 31 65 1.0 66 1.0 67 1.0
 32
 33
 34
 35
 36
 37
 38
 39
 40
 41
 42
 43
 44
 45
 46
 47
 48
 49
 50
 51
 52
 53
 54
 55
 56
 57
 58
 59
 60
 61
 62
 63
 64
 65
 66
 67
