# Supplementary material for: A synergistic Rh(I)/organoboron-catalysed site-selective carbohydrate functionalization that involves multiple stereocontrol
Source: Nat Chem. 2022 Dec 30;15(3):424–35. doi: 10.1038/s41557-022-01110-z (PMC9986112; doi:10.1038/s41557-022-01110-z)
Supplement: Supplementary file 2 — Cartesian coordinates of structures from VCD calculations. [file 41557_2022_1110_MOESM2_ESM.zip › 17a_c3.gjf]

%chk=17a_c3.chk
%mem=20GB
%nprocshared=8
# opt=tight freq=(noraman,vcd) b3lyp/6-311+g(2d,p)
scrf=(solvent=chloroform) geom=connectivity cphf=ultrafine int=ultrafine

Title Card Required

0 1
 C                  8.58700900   -0.14973500   -0.49356000
 C                  8.19725100    0.70737200    0.52938300
 C                  6.86665800    0.73750200    0.94786400
 C                  5.91839500   -0.07345800    0.33872300
 C                  6.30433900   -0.93190100   -0.70851200
 C                  7.64264200   -0.96654200   -1.10694300
 C                  4.48697700   -0.13566800    0.83063300
 C                  3.50148200   -0.41493900   -0.30504000
 C                  3.98284500   -1.53347600   -1.18900900
 C                  5.28763400   -1.75380500   -1.36959400
 O                  4.15980500    1.05354200    1.53060500
 O                  2.24268600   -0.74734300    0.30686800
 C                 -0.10687600   -0.88011200    0.33384100
 C                  1.08479800   -0.06266800   -0.16239700
 C                  1.01332400    1.39593300    0.32324000
 C                 -0.36245600    1.98561000   -0.00192800
 O                 -1.39025100    1.16431600    0.53039500
 C                 -1.42212600   -0.17162800   -0.00276100
 O                 -0.11989900   -2.16867600   -0.27028700
 O                 -0.44379000    2.14865700   -1.38885800
 C                 -1.57255900    2.91539900   -1.81785100
 O                  1.28961100    1.52294600    1.71815600
 C                 -2.62262400   -0.87853700    0.59793500
 O                 -3.81924500   -0.34200300    0.05742400
 Si                -5.35451700   -0.83591300    0.50633700
 C                 -5.55298600   -2.67603100    0.16600200
 C                 -5.60789900   -0.52478800    2.34487100
 C                 -6.52281500    0.22215000   -0.56688900
 C                 -7.99001400   -0.13574100   -0.25676200
 C                 -6.29487400    1.71744900   -0.27072100
 C                 -6.24472900   -0.04031900   -2.06005100
 H                  9.62103500   -0.18110800   -0.81557400
 H                  8.92583000    1.35186000    1.00671600
 H                  6.56181100    1.39667700    1.74974100
 H                  7.93965500   -1.63182800   -1.91023800
 H                  4.41241300   -0.99736300    1.51463100
 H                  3.38640300    0.50024600   -0.90077700
 H                  3.23284400   -2.11388900   -1.71407500
 H                  5.62473900   -2.52958600   -2.04892500
 H                  3.22440700    1.01282900    1.79470100
 H                 -0.03199600   -0.98833200    1.42471100
 H                  1.06211500   -0.05947000   -1.25805000
 H                  1.77422900    1.99681500   -0.17365000
 H                 -0.48589300    2.94358100    0.51337400
 H                 -1.54280900   -0.13217700   -1.08917200
 H                  0.75259800   -2.55780800   -0.12434200
 H                 -1.48538500    3.01812700   -2.89747800
 H                 -2.50897100    2.41161400   -1.57106500
 H                 -1.55975000    3.90689200   -1.35385500
 H                  0.56598900    1.13242800    2.22573200
 H                 -2.59541300   -0.75302900    1.68723000
 H                 -2.53747600   -1.94490200    0.37055000
 H                 -4.84657700   -3.26038900    0.76210000
 H                 -6.55784100   -3.01663800    0.42948300
 H                 -5.37985100   -2.91589300   -0.88559900
 H                 -4.90783100   -1.11743600    2.94019700
 H                 -5.45886800    0.52620900    2.60261500
 H                 -6.61695200   -0.80949100    2.65457700
 H                 -8.66315200    0.47248900   -0.87231100
 H                 -8.21187100   -1.18437200   -0.47254100
 H                 -8.24711800    0.05347000    0.78894700
 H                 -6.95193400    2.33051900   -0.89922900
 H                 -5.26422600    2.01525200   -0.47541700
 H                 -6.51520800    1.96656200    0.77065400
 H                 -6.90476600    0.57778500   -2.68042900
 H                 -6.42488700   -1.08353000   -2.33274600
 H                 -5.21376200    0.20276800   -2.32647400

 1 2 1.5 6 1.5 32 1.0
 2 3 1.5 33 1.0
 3 4 1.5 34 1.0
 4 5 1.5 7 1.0
 5 6 1.5 10 1.0
 6 35 1.0
 7 8 1.0 11 1.0 36 1.0
 8 9 1.0 12 1.0 37 1.0
 9 10 2.0 38 1.0
 10 39 1.0
 11 40 1.0
 12 14 1.0
 13 14 1.0 18 1.0 19 1.0 41 1.0
 14 15 1.0 42 1.0
 15 16 1.0 22 1.0 43 1.0
 16 17 1.0 20 1.0 44 1.0
 17 18 1.0
 18 23 1.0 45 1.0
 19 46 1.0
 20 21 1.0
 21 47 1.0 48 1.0 49 1.0
 22 50 1.0
 23 24 1.0 51 1.0 52 1.0
 24 25 1.5
 25 26 1.0 27 1.0 28 1.0
 26 53 1.0 54 1.0 55 1.0
 27 56 1.0 57 1.0 58 1.0
 28 29 1.0 30 1.0 31 1.0
 29 59 1.0 60 1.0 61 1.0
 30 62 1.0 63 1.0 64 1.0
 31 65 1.0 66 1.0 67 1.0
 32
 33
 34
 35
 36
 37
 38
 39
 40
 41
 42
 43
 44
 45
 46
 47
 48
 49
 50
 51
 52
 53
 54
 55
 56
 57
 58
 59
 60
 61
 62
 63
 64
 65
 66
 67
