# Supplementary material for: A synergistic Rh(I)/organoboron-catalysed site-selective carbohydrate functionalization that involves multiple stereocontrol
Source: Nat Chem. 2022 Dec 30;15(3):424–35. doi: 10.1038/s41557-022-01110-z (PMC9986112; doi:10.1038/s41557-022-01110-z)
Supplement: Supplementary file 2 — Cartesian coordinates of structures from VCD calculations. [file 41557_2022_1110_MOESM2_ESM.zip › 17a_c4.gjf]

%chk=17a_c4.chk
%mem=20GB
%nprocshared=8
# opt=tight freq=(noraman,vcd) b3lyp/6-311+g(2d,p)
scrf=(solvent=chloroform) geom=connectivity cphf=ultrafine int=ultrafine

Title Card Required

0 1
 C                  6.74419400   -2.67201800   -0.98637500
 C                  5.69710400   -3.52936600   -0.66806700
 C                  4.47963400   -3.01245700   -0.22313200
 C                  4.30800300   -1.64289400   -0.07745200
 C                  5.37163900   -0.77030600   -0.38011900
 C                  6.57884900   -1.29783900   -0.84384700
 C                  2.97101700   -1.03993400    0.30998900
 C                  3.17607900    0.20823500    1.17943400
 C                  4.16618700    1.14711700    0.53774500
 C                  5.19109600    0.66867700   -0.17394900
 O                  2.15019500   -1.99719100    0.95036100
 O                  1.93862100    0.83024900    1.55774900
 C                 -0.28153400    0.77155300    0.64383100
 C                  1.10165900    1.40748500    0.54691300
 C                  1.02888500    2.92107000    0.79139300
 C                 -0.06670600    3.57173500   -0.05363800
 O                 -1.31201500    2.91434500    0.08491000
 C                 -1.29475700    1.52075900   -0.23595300
 O                 -0.17336200   -0.59437200    0.23268500
 O                  0.39364400    3.58748600   -1.37920000
 C                 -0.39621300    4.38746300   -2.25923900
 O                  0.74091200    3.20501900    2.15474000
 C                 -2.73240000    1.05335600   -0.01488800
 O                 -2.83259100   -0.33861000   -0.30804400
 Si                -4.21008800   -1.17291500   -0.81486000
 C                 -5.19361500   -0.08360800   -1.98761700
 C                 -3.51087700   -2.65481000   -1.72327600
 C                 -5.24610600   -1.69866900    0.70229100
 C                 -6.44509600   -2.55086300    0.23772900
 C                 -4.37514400   -2.53366800    1.66159500
 C                 -5.77693100   -0.46335500    1.45659600
 H                  7.68762500   -3.07011500   -1.34048600
 H                  5.82190300   -4.60108100   -0.76828700
 H                  3.65724000   -3.67393600    0.01464800
 H                  7.39493900   -0.62479100   -1.08298500
 H                  2.48731000   -0.72159600   -0.62603100
 H                  3.57630500   -0.12581500    2.14483500
 H                  4.07417000    2.20672400    0.74484900
 H                  5.94553200    1.33919900   -0.57182800
 H                  1.23886400   -1.65853000    0.87867700
 H                 -0.61324300    0.82274900    1.68692000
 H                  1.50700400    1.23062000   -0.45138300
 H                  1.98122700    3.37773900    0.50446200
 H                 -0.25690100    4.58812900    0.30533100
 H                 -1.02348900    1.37508100   -1.28754300
 H                 -1.07934800   -0.91275300    0.06995500
 H                 -0.44503700    5.42083700   -1.90029700
 H                  0.09675000    4.36361100   -3.22909000
 H                 -1.40975300    3.99173900   -2.35520200
 H                  1.29637600    2.61275700    2.68140000
 H                 -3.39376000    1.64087300   -0.65663400
 H                 -3.00917100    1.24092800    1.02701700
 H                 -4.56119200    0.25896900   -2.81102200
 H                 -6.02008200   -0.65147000   -2.42281700
 H                 -5.61981900    0.79548200   -1.49992600
 H                 -4.30494700   -3.31134100   -2.08687600
 H                 -2.92956300   -2.32366100   -2.58749300
 H                 -2.85226700   -3.24721500   -1.08414600
 H                 -7.04045000   -2.86283200    1.10373000
 H                 -7.11002100   -1.99599800   -0.42970100
 H                 -6.12819700   -3.45879400   -0.28189600
 H                 -4.95982000   -2.82977900    2.54038000
 H                 -3.50859200   -1.97081700    2.01752900
 H                 -4.00950100   -3.44956100    1.19043700
 H                 -4.96806900    0.15922500    1.84659500
 H                 -6.41120200    0.16455100    0.82561100
 H                 -6.38261800   -0.77971000    2.31391700

 1 2 1.5 6 1.5 32 1.0
 2 3 1.5 33 1.0
 3 4 1.5 34 1.0
 4 5 1.5 7 1.0
 5 6 1.5 10 1.0
 6 35 1.0
 7 8 1.0 11 1.0 36 1.0
 8 9 1.0 12 1.0 37 1.0
 9 10 2.0 38 1.0
 10 39 1.0
 11 40 1.0
 12 14 1.0
 13 14 1.0 18 1.0 19 1.0 41 1.0
 14 15 1.0 42 1.0
 15 16 1.0 22 1.0 43 1.0
 16 17 1.0 20 1.0 44 1.0
 17 18 1.0
 18 23 1.0 45 1.0
 19 46 1.0
 20 21 1.0
 21 47 1.0 48 1.0 49 1.0
 22 50 1.0
 23 24 1.0 51 1.0 52 1.0
 24 25 1.5
 25 26 1.0 27 1.0 28 1.0
 26 53 1.0 54 1.0 55 1.0
 27 56 1.0 57 1.0 58 1.0
 28 29 1.0 30 1.0 31 1.0
 29 59 1.0 60 1.0 61 1.0
 30 62 1.0 63 1.0 64 1.0
 31 65 1.0 66 1.0 67 1.0
 32
 33
 34
 35
 36
 37
 38
 39
 40
 41
 42
 43
 44
 45
 46
 47
 48
 49
 50
 51
 52
 53
 54
 55
 56
 57
 58
 59
 60
 61
 62
 63
 64
 65
 66
 67
