# Supplementary material for: A synergistic Rh(I)/organoboron-catalysed site-selective carbohydrate functionalization that involves multiple stereocontrol
Source: Nat Chem. 2022 Dec 30;15(3):424–35. doi: 10.1038/s41557-022-01110-z (PMC9986112; doi:10.1038/s41557-022-01110-z)
Supplement: Supplementary file 2 — Cartesian coordinates of structures from VCD calculations. [file 41557_2022_1110_MOESM2_ESM.zip › 17a_c5.gjf]

%chk=17a_c5.chk
%mem=20GB
%nprocshared=8
# opt=tight freq=(noraman,vcd) b3lyp/6-311+g(2d,p)
scrf=(solvent=chloroform) geom=connectivity cphf=ultrafine int=ultrafine

Title Card Required

0 1
 C                 -6.64123200   -2.74136100    1.10364700
 C                 -5.65494300   -3.55296800    0.55476000
 C                 -4.48663100   -2.98655200    0.04322300
 C                 -4.30550500   -1.61053900    0.06120500
 C                 -5.30950600   -0.78174000    0.59916000
 C                 -6.46581500   -1.36125900    1.12625600
 C                 -3.00933100   -0.96762700   -0.39470400
 C                 -3.28403300    0.38988700   -1.05624100
 C                 -4.17738100    1.23695600   -0.18576700
 C                 -5.12496100    0.67104200    0.56762400
 O                 -2.28856400   -1.83231800   -1.25091300
 O                 -2.08302900    1.05192000   -1.48229900
 C                  0.22531200    0.85226400   -0.85045500
 C                 -1.12471800    1.47132800   -0.50199200
 C                 -1.05046400    3.00400500   -0.52563500
 C                  0.14536600    3.51651300    0.27740400
 O                  1.35414900    2.88482700   -0.09890200
 C                  1.34607500    1.45862500    0.00872400
 O                  0.13646900   -0.55878400   -0.63277000
 O                 -0.16383000    3.33207900    1.63371400
 C                  0.73775700    3.98290800    2.52915400
 O                 -0.91160800    3.48939600   -1.85502500
 C                  2.74077300    1.02930300   -0.44165200
 O                  2.84447100   -0.39326200   -0.37863200
 Si                 4.25699700   -1.28881800   -0.62389800
 C                  3.66061300   -2.87613700   -1.42108600
 C                  5.38921500   -0.34632700   -1.78896800
 C                  5.08576500   -1.61607200    1.06613800
 C                  4.12435900   -2.41020800    1.97244900
 C                  6.37744500   -2.43334600    0.86088700
 C                  5.43968000   -0.28643000    1.76110500
 H                 -7.54544400   -3.17906100    1.50953700
 H                 -5.78867400   -4.62790300    0.52620700
 H                 -3.71045100   -3.61415000   -0.37401600
 H                 -7.23523800   -0.72265500    1.54622600
 H                 -2.41475500   -0.78484200    0.51328300
 H                 -3.79504400    0.19466300   -2.00731600
 H                 -4.08897600    2.31446800   -0.25872200
 H                 -5.81662600    1.28493800    1.13491400
 H                 -1.36780200   -1.51211800   -1.24138300
 H                  0.43841500    1.05508200   -1.90608000
 H                 -1.41602900    1.14915600    0.49972800
 H                 -1.95539500    3.41460900   -0.06711800
 H                  0.31429000    4.57511000    0.05617000
 H                  1.19159600    1.15656100    1.05063200
 H                  1.04887600   -0.89982400   -0.62809000
 H                  0.77323000    5.05824400    2.32545400
 H                  0.35361300    3.81676400    3.53364800
 H                  1.74523200    3.56838800    2.45054400
 H                 -1.53373700    2.98447400   -2.39782400
 H                  3.47788000    1.50948800    0.20702700
 H                  2.90704000    1.37755500   -1.46583100
 H                  4.48329800   -3.57903900   -1.57372700
 H                  2.90322200   -3.37453000   -0.81175300
 H                  3.21883000   -2.66362000   -2.39799000
 H                  4.87425600   -0.12583300   -2.72774700
 H                  5.73908200    0.59855100   -1.36737700
 H                  6.26941200   -0.94738100   -2.03098000
 H                  3.88357000   -3.39062100    1.55403700
 H                  3.18540100   -1.87521300    2.13569700
 H                  4.58410500   -2.57799000    2.95347600
 H                  6.84768800   -2.64064700    1.82922200
 H                  7.11042800   -1.89739300    0.25216900
 H                  6.18338100   -3.39696000    0.38233600
 H                  4.54916300    0.30924900    1.97670800
 H                  5.93666000   -0.48353900    2.71828500
 H                  6.12002400    0.32500900    1.16243500

 1 2 1.5 6 1.5 32 1.0
 2 3 1.5 33 1.0
 3 4 1.5 34 1.0
 4 5 1.5 7 1.0
 5 6 1.5 10 1.0
 6 35 1.0
 7 8 1.0 11 1.0 36 1.0
 8 9 1.0 12 1.0 37 1.0
 9 10 2.0 38 1.0
 10 39 1.0
 11 40 1.0
 12 14 1.0
 13 14 1.0 18 1.0 19 1.0 41 1.0
 14 15 1.0 42 1.0
 15 16 1.0 22 1.0 43 1.0
 16 17 1.0 20 1.0 44 1.0
 17 18 1.0
 18 23 1.0 45 1.0
 19 46 1.0
 20 21 1.0
 21 47 1.0 48 1.0 49 1.0
 22 50 1.0
 23 24 1.0 51 1.0 52 1.0
 24 25 1.5
 25 26 1.0 27 1.0 28 1.0
 26 53 1.0 54 1.0 55 1.0
 27 56 1.0 57 1.0 58 1.0
 28 29 1.0 30 1.0 31 1.0
 29 59 1.0 60 1.0 61 1.0
 30 62 1.0 63 1.0 64 1.0
 31 65 1.0 66 1.0 67 1.0
 32
 33
 34
 35
 36
 37
 38
 39
 40
 41
 42
 43
 44
 45
 46
 47
 48
 49
 50
 51
 52
 53
 54
 55
 56
 57
 58
 59
 60
 61
 62
 63
 64
 65
 66
 67
