# Supplementary material for: A synergistic Rh(I)/organoboron-catalysed site-selective carbohydrate functionalization that involves multiple stereocontrol
Source: Nat Chem. 2022 Dec 30;15(3):424–35. doi: 10.1038/s41557-022-01110-z (PMC9986112; doi:10.1038/s41557-022-01110-z)
Supplement: Supplementary file 3 — Crystallographic data for compound 17a; CCDC reference 2097738. [file 41557_2022_1110_MOESM3_ESM.cif]

data_b1794_0m
_audit_creation_date               2021-10-05
_audit_creation_method
;
Olex2 1.3-alpha
(compiled 2020.11.12 svn.r5f609507 for OlexSys, GUI svn.r6403)
;
_shelx_SHELXL_version_number       '2018/3'
_audit_contact_author_address      ?
_audit_contact_author_email        ?
_audit_contact_author_name         ''
_audit_contact_author_phone        ?
_publ_contact_author_id_orcid      ?
_publ_section_references
;
Dolomanov, O.V., Bourhis, L.J., Gildea, R.J, Howard, J.A.K. & Puschmann, H.
 (2009), J. Appl. Cryst. 42, 339-341.

Sheldrick, G.M. (2008). Acta Cryst. A64, 112-122.

Sheldrick, G.M. (2015). Acta Cryst. A71, 3-8.
;
_chemical_name_common              ?
_chemical_name_systematic          ?
_chemical_formula_moiety           'C23 H36 O7 Si'
_chemical_formula_sum              'C23 H36 O7 Si'
_chemical_formula_weight           452.61
_chemical_absolute_configuration   ad
_chemical_melting_point            ?
loop_
  _atom_type_symbol
  _atom_type_description
  _atom_type_scat_dispersion_real
  _atom_type_scat_dispersion_imag
  _atom_type_scat_source
 'C' 'C' 0.0033 0.0016 'International Tables Vol C Tables 4.2.6.8 and 6.1.1.4'
 'H' 'H' 0.0000 0.0000 'International Tables Vol C Tables 4.2.6.8 and 6.1.1.4'
 'O' 'O' 0.0106 0.0060 'International Tables Vol C Tables 4.2.6.8 and 6.1.1.4'
 'Si' 'Si' 0.0817 0.0704 'International Tables Vol C Tables 4.2.6.8 and 6.1.1.4'

_shelx_space_group_comment
;
The symmetry employed for this shelxl refinement is uniquely defined
by the following loop, which should always be used as a source of
symmetry information in preference to the above space-group names.
They are only intended as comments.
;
_space_group_crystal_system        'triclinic'
_space_group_IT_number             1
_space_group_name_H-M_alt          'P 1'
_space_group_name_Hall             'P 1'
loop_
  _space_group_symop_operation_xyz
 'x, y, z'

_cell_length_a                     6.7298(14)
_cell_length_b                     11.408(2)
_cell_length_c                     16.469(4)
_cell_angle_alpha                  81.756(10)
_cell_angle_beta                   86.847(10)
_cell_angle_gamma                  75.985(9)
_cell_volume                       1213.8(4)
_cell_formula_units_Z              2
_cell_measurement_reflns_used      8979
_cell_measurement_temperature      100
_cell_measurement_theta_max        33.12
_cell_measurement_theta_min        2.37
_shelx_estimated_absorpt_T_max     0.975
_shelx_estimated_absorpt_T_min     0.949
_exptl_absorpt_coefficient_mu      0.136
_exptl_absorpt_correction_T_max    0.5645
_exptl_absorpt_correction_T_min    0.5171
_exptl_absorpt_correction_type     multi-scan
_exptl_absorpt_process_details    
 'SADABS-2016/2 (Bruker,2016/2) was used for absorption correction. wR2(int) was 0.1021 before and 0.0542 after correction. The Ratio of minimum to maximum transmission is 0.9160. The \l/2 correction factor is Not present.'
_exptl_absorpt_special_details     ?
_exptl_crystal_colour              colourless
_exptl_crystal_colour_lustre       .
_exptl_crystal_colour_modifier     .
_exptl_crystal_colour_primary      colourless
_exptl_crystal_density_diffrn      1.238
_exptl_crystal_density_meas        ?
_exptl_crystal_density_method      ?
_exptl_crystal_description         block
_exptl_crystal_F_000               488
_exptl_crystal_size_max            0.39
_exptl_crystal_size_mid            0.266
_exptl_crystal_size_min            0.188
_exptl_transmission_factor_max     ?
_exptl_transmission_factor_min     ?
_diffrn_reflns_av_R_equivalents    0.0327
_diffrn_reflns_av_unetI/netI       0.0289
_diffrn_reflns_Laue_measured_fraction_full  0.998
_diffrn_reflns_Laue_measured_fraction_max  0.994
_diffrn_reflns_limit_h_max         9
_diffrn_reflns_limit_h_min         -9
_diffrn_reflns_limit_k_max         16
_diffrn_reflns_limit_k_min         -16
_diffrn_reflns_limit_l_max         23
_diffrn_reflns_limit_l_min         -23
_diffrn_reflns_number              60454
_diffrn_reflns_point_group_measured_fraction_full  0.995
_diffrn_reflns_point_group_measured_fraction_max  0.990
_diffrn_reflns_theta_full          25.242
_diffrn_reflns_theta_max           30.646
_diffrn_reflns_theta_min           2.094
_diffrn_ambient_temperature        100.0
_diffrn_detector                   'Bruker D8 VENTURE area detector'
_diffrn_detector_area_resol_mean   10.4167
_diffrn_detector_type              'CPAD PHOTON II area detector'
_diffrn_measured_fraction_theta_full  0.998
_diffrn_measured_fraction_theta_max  0.994
_diffrn_measurement_device         'four-circle diffractometer'
_diffrn_measurement_device_type    'Bruker D8 Venture'
_diffrn_measurement_method         '\f and \w scans'
_diffrn_radiation_monochromator    'HELIOS mirror optics'
_diffrn_radiation_probe            x-ray
_diffrn_radiation_type             MoK\a
_diffrn_radiation_wavelength       0.71073
_diffrn_source                     'microfocus sealed X-ray tube'
_diffrn_source_current             1.0
_diffrn_source_power               0.05
_diffrn_source_type                'Incoatec I\ms'
_diffrn_source_voltage             50.0
_diffrn_standards_number           0
_reflns_Friedel_coverage           0.991
_reflns_Friedel_fraction_full      0.993
_reflns_Friedel_fraction_max       0.985
_reflns_number_gt                  14018
_reflns_number_total               14861
_reflns_special_details
;
 Reflections were merged by SHELXL according to the crystal
 class for the calculation of statistics and refinement.
 
 _reflns_Friedel_fraction is defined as the number of unique
 Friedel pairs measured divided by the number that would be
 possible theoretically, ignoring centric projections and
 systematic absences.
;
_reflns_threshold_expression       'I > 2\s(I)'
_computing_cell_refinement         'SAINT V8.38A (?, 2016)'
_computing_data_collection         ?
_computing_data_reduction          'SAINT V8.38A (?, 2016)'
_computing_molecular_graphics      'Olex2 1.3-alpha (Dolomanov et al., 2009)'
_computing_publication_material    'Olex2 1.3-alpha (Dolomanov et al., 2009)'
_computing_structure_refinement    'XL  (Sheldrick, 2008)'
_computing_structure_solution      'SHELXT  (Sheldrick, 2015)'
_refine_diff_density_max           0.992
_refine_diff_density_min           -0.347
_refine_diff_density_rms           0.072
_refine_ls_abs_structure_details
;
 Flack x determined using 6529 quotients [(I+)-(I-)]/[(I+)+(I-)]
 (Parsons, Flack and Wagner, Acta Cryst. B69 (2013) 249-259).
;
_refine_ls_abs_structure_Flack     0.02(3)
_refine_ls_extinction_coef         .
_refine_ls_extinction_method       none
_refine_ls_goodness_of_fit_ref     1.112
_refine_ls_hydrogen_treatment      mixed
_refine_ls_matrix_type             full
_refine_ls_number_parameters       595
_refine_ls_number_reflns           14861
_refine_ls_number_restraints       3
_refine_ls_R_factor_all            0.0504
_refine_ls_R_factor_gt             0.0467
_refine_ls_restrained_S_all        1.112
_refine_ls_shift/su_max            0.000
_refine_ls_shift/su_mean           0.000
_refine_ls_structure_factor_coef   Fsqd
_refine_ls_weighting_details      
 'w=1/[\s^2^(Fo^2^)+(0.0535P)^2^+0.8712P] where P=(Fo^2^+2Fc^2^)/3'
_refine_ls_weighting_scheme        calc
_refine_ls_wR_factor_gt            0.1237
_refine_ls_wR_factor_ref           0.1265
_refine_special_details            ?
_olex2_refinement_description
;
1. Fixed Uiso
 At 1.2 times of:
  All C(H) groups, All C(H,H) groups
 At 1.5 times of:
  All C(H,H,H) groups
2.a Ternary CH refined with riding coordinates:
 C7(H7), C8(H8), C11(H11), C12(H12), C13(H13), C14(H14), C15(H15), C30(H30),
 C31(H31), C34(H34), C35(H35), C36(H36), C37(H37), C38(H38)
2.b Secondary CH2 refined with riding coordinates:
 C17(H17A,H17B), C40(H40A,H40B)
2.c Aromatic/amide H refined with riding coordinates:
 C2(H2), C3(H3), C4(H4A), C5(H5), C9(H9), C10(H10), C25(H25), C26(H26),
 C27(H27), C28(H28), C32(H32), C33(H33)
2.d Idealised Me refined as rotating group:
 C16(H16A,H16B,H16C), C18(H18A,H18B,H18C), C19(H19A,H19B,H19C), C21(H21A,H21B,
 H21C), C22(H22A,H22B,H22C), C23(H23A,H23B,H23C), C39(H39A,H39B,H39C), C41(H41A,
 H41B,H41C), C42(H42A,H42B,H42C), C44(H44A,H44B,H44C), C45(H45A,H45B,H45C),
 C46(H46A,H46B,H46C)
;
_atom_sites_solution_hydrogens     mixed
_atom_sites_solution_primary       dual
_atom_sites_solution_secondary     ?
loop_
  _atom_site_label
  _atom_site_type_symbol
  _atom_site_fract_x
  _atom_site_fract_y
  _atom_site_fract_z
  _atom_site_U_iso_or_equiv
  _atom_site_adp_type
  _atom_site_occupancy
  _atom_site_site_symmetry_order
  _atom_site_calc_flag
  _atom_site_refinement_flags_posn
  _atom_site_refinement_flags_adp
  _atom_site_refinement_flags_occupancy
  _atom_site_disorder_assembly
  _atom_site_disorder_group
 Si1 Si 0.52042(12) 0.22924(7) 0.88962(5) 0.01957(16) Uani 1 1 d . . . . .
 O1 O 0.7025(3) 0.7562(2) 0.39535(16) 0.0269(5) Uani 1 1 d . . . . .
 H1 H 0.739(7) 0.677(5) 0.401(3) 0.030(11) Uiso 1 1 d . . . . .
 O2 O 0.4380(3) 0.65153(18) 0.50889(12) 0.0159(4) Uani 1 1 d . . . . .
 O3 O 0.6290(3) 0.45236(18) 0.73161(12) 0.0164(4) Uani 1 1 d . . . . .
 O4 O 0.8003(3) 0.50822(19) 0.56970(13) 0.0166(4) Uani 1 1 d . . . . .
 H4 H 0.729(9) 0.511(5) 0.528(4) 0.051(16) Uiso 1 1 d . . . . .
 O5 O 0.6367(3) 0.6529(2) 0.74823(13) 0.0201(4) Uani 1 1 d . . . . .
 O6 O 0.1458(3) 0.5656(2) 0.62314(14) 0.0224(4) Uani 1 1 d . . . . .
 H6 H 0.099(8) 0.531(5) 0.593(3) 0.035(13) Uiso 1 1 d . . . . .
 O7 O 0.3472(3) 0.3316(2) 0.83314(13) 0.0220(4) Uani 1 1 d . . . . .
 C1 C 0.2045(5) 0.9767(3) 0.35655(18) 0.0213(5) Uani 1 1 d . . . . .
 C2 C 0.1253(6) 1.0904(3) 0.3106(2) 0.0307(7) Uani 1 1 d . . . . .
 H2 H -0.017305 1.126820 0.313103 0.037 Uiso 1 1 calc R U . . .
 C3 C 0.2550(8) 1.1494(3) 0.2616(2) 0.0381(9) Uani 1 1 d . . . . .
 H3 H 0.201344 1.226739 0.230822 0.046 Uiso 1 1 calc R U . . .
 C4 C 0.4620(8) 1.0962(4) 0.2573(2) 0.0381(9) Uani 1 1 d . . . . .
 H4A H 0.551180 1.138465 0.225336 0.046 Uiso 1 1 calc R U . . .
 C5 C 0.5410(6) 0.9800(3) 0.3000(2) 0.0290(7) Uani 1 1 d . . . . .
 H5 H 0.682576 0.942429 0.295013 0.035 Uiso 1 1 calc R U . . .
 C6 C 0.4139(5) 0.9201(3) 0.34920(18) 0.0202(5) Uani 1 1 d . . . . .
 C7 C 0.4861(4) 0.7903(3) 0.39138(17) 0.0179(5) Uani 1 1 d . . . . .
 H7 H 0.441815 0.734815 0.358073 0.021 Uiso 1 1 calc R U . . .
 C8 C 0.3837(4) 0.7783(2) 0.47566(17) 0.0167(5) Uani 1 1 d . . . . .
 H8 H 0.435568 0.827164 0.511872 0.020 Uiso 1 1 calc R U . . .
 C9 C 0.1553(5) 0.8221(3) 0.46931(19) 0.0211(5) Uani 1 1 d . . . . .
 H9 H 0.068696 0.783842 0.505886 0.025 Uiso 1 1 calc R U . . .
 C10 C 0.0729(5) 0.9150(3) 0.4122(2) 0.0238(6) Uani 1 1 d . . . . .
 H10 H -0.071799 0.940904 0.407907 0.029 Uiso 1 1 calc R U . . .
 C11 C 0.4595(4) 0.6284(2) 0.59616(16) 0.0145(4) Uani 1 1 d . . . . .
 H11 H 0.385538 0.702411 0.620916 0.017 Uiso 1 1 calc R U . . .
 C12 C 0.6858(4) 0.5998(2) 0.61587(16) 0.0138(4) Uani 1 1 d . . . . .
 H12 H 0.737457 0.675567 0.602051 0.017 Uiso 1 1 calc R U . . .
 C13 C 0.7190(4) 0.5520(3) 0.70638(17) 0.0154(5) Uani 1 1 d . . . . .
 H13 H 0.869584 0.524887 0.716098 0.019 Uiso 1 1 calc R U . . .
 C14 C 0.4125(4) 0.4776(3) 0.71856(17) 0.0159(5) Uani 1 1 d . . . . .
 H14 H 0.339715 0.541366 0.752717 0.019 Uiso 1 1 calc R U . . .
 C15 C 0.3627(4) 0.5229(3) 0.62785(17) 0.0149(5) Uani 1 1 d . . . . .
 H15 H 0.411827 0.454756 0.594155 0.018 Uiso 1 1 calc R U . . .
 C16 C 0.7020(7) 0.6348(4) 0.8309(2) 0.0346(8) Uani 1 1 d . . . . .
 H16A H 0.851977 0.613518 0.831844 0.052 Uiso 1 1 calc R U . . .
 H16B H 0.649514 0.568547 0.862316 0.052 Uiso 1 1 calc R U . . .
 H16C H 0.649227 0.709944 0.855503 0.052 Uiso 1 1 calc R U . . .
 C17 C 0.3449(4) 0.3604(3) 0.74656(18) 0.0183(5) Uani 1 1 d . . . . .
 H17A H 0.204733 0.368995 0.727256 0.022 Uiso 1 1 calc R U . . .
 H17B H 0.437426 0.292745 0.721689 0.022 Uiso 1 1 calc R U . . .
 C18 C 0.6841(6) 0.3097(4) 0.9383(2) 0.0318(7) Uani 1 1 d . . . . .
 H18A H 0.769700 0.344440 0.896038 0.048 Uiso 1 1 calc R U . . .
 H18B H 0.771934 0.251631 0.978834 0.048 Uiso 1 1 calc R U . . .
 H18C H 0.596611 0.375184 0.965550 0.048 Uiso 1 1 calc R U . . .
 C19 C 0.6820(6) 0.1187(4) 0.8260(2) 0.0326(8) Uani 1 1 d . . . . .
 H19A H 0.593850 0.085386 0.794724 0.049 Uiso 1 1 calc R U . . .
 H19B H 0.769282 0.052225 0.861703 0.049 Uiso 1 1 calc R U . . .
 H19C H 0.768144 0.160247 0.787953 0.049 Uiso 1 1 calc R U . . .
 C20 C 0.3692(5) 0.1499(3) 0.97030(19) 0.0225(6) Uani 1 1 d . . . . .
 C21 C 0.2363(5) 0.2436(3) 1.0214(2) 0.0249(6) Uani 1 1 d . . . . .
 H21A H 0.324568 0.281954 1.048810 0.037 Uiso 1 1 calc R U . . .
 H21B H 0.156681 0.202404 1.062703 0.037 Uiso 1 1 calc R U . . .
 H21C H 0.142814 0.306128 0.985294 0.037 Uiso 1 1 calc R U . . .
 C22 C 0.5134(7) 0.0538(4) 1.0281(3) 0.0399(10) Uani 1 1 d . . . . .
 H22A H 0.592256 -0.010094 0.997302 0.060 Uiso 1 1 calc R U . . .
 H22B H 0.433069 0.017852 1.071906 0.060 Uiso 1 1 calc R U . . .
 H22C H 0.607406 0.092160 1.052265 0.060 Uiso 1 1 calc R U . . .
 C23 C 0.2292(7) 0.0894(4) 0.9286(3) 0.0377(8) Uani 1 1 d . . . . .
 H23A H 0.142799 0.150545 0.889240 0.056 Uiso 1 1 calc R U . . .
 H23B H 0.142342 0.054560 0.970245 0.056 Uiso 1 1 calc R U . . .
 H23C H 0.313174 0.024619 0.899802 0.056 Uiso 1 1 calc R U . . .
 Si2 Si 0.02744(11) 0.71845(7) 0.14157(5) 0.01552(14) Uani 1 1 d . . . . .
 O8 O 1.0160(3) 0.2697(2) 0.57096(14) 0.0206(4) Uani 1 1 d . . . . .
 H8A H 0.955(9) 0.332(6) 0.577(4) 0.050(16) Uiso 1 1 d . . . . .
 O9 O 0.6224(3) 0.30262(18) 0.49552(12) 0.0161(4) Uani 1 1 d . . . . .
 O10 O 0.5476(3) 0.51656(18) 0.26887(12) 0.0155(4) Uani 1 1 d . . . . .
 O11 O 0.8170(3) 0.47743(18) 0.40723(12) 0.0154(4) Uani 1 1 d . . . . .
 H11A H 0.948(6) 0.460(3) 0.416(2) 0.013(8) Uiso 1 1 d . . . . .
 O12 O 0.7342(3) 0.32487(19) 0.23929(13) 0.0182(4) Uani 1 1 d . . . . .
 O13 O 0.2272(3) 0.3892(2) 0.42782(14) 0.0197(4) Uani 1 1 d . . . . .
 H13A H 0.259(8) 0.339(5) 0.470(3) 0.037(13) Uiso 1 1 d . . . . .
 O14 O 0.1542(3) 0.5915(2) 0.19680(13) 0.0197(4) Uani 1 1 d . . . . .
 C24 C 0.8829(5) -0.0248(3) 0.64192(17) 0.0179(5) Uani 1 1 d . . . . .
 C25 C 0.9680(5) -0.1360(3) 0.68998(19) 0.0218(5) Uani 1 1 d . . . . .
 H25 H 0.900182 -0.200767 0.695041 0.026 Uiso 1 1 calc R U . . .
 C26 C 1.1508(5) -0.1518(3) 0.73014(19) 0.0232(6) Uani 1 1 d . . . . .
 H26 H 1.207432 -0.227228 0.762603 0.028 Uiso 1 1 calc R U . . .
 C27 C 1.2510(5) -0.0575(3) 0.7229(2) 0.0241(6) Uani 1 1 d . . . . .
 H27 H 1.377868 -0.069302 0.749168 0.029 Uiso 1 1 calc R U . . .
 C28 C 1.1650(4) 0.0551(3) 0.67683(19) 0.0200(5) Uani 1 1 d . . . . .
 H28 H 1.231996 0.120085 0.672970 0.024 Uiso 1 1 calc R U . . .
 C29 C 0.9826(4) 0.0713(2) 0.63701(16) 0.0157(5) Uani 1 1 d . . . . .
 C30 C 0.8732(4) 0.1954(2) 0.59336(17) 0.0152(5) Uani 1 1 d . . . . .
 H30 H 0.771655 0.236294 0.633230 0.018 Uiso 1 1 calc R U . . .
 C31 C 0.7551(4) 0.1842(2) 0.51957(17) 0.0158(5) Uani 1 1 d . . . . .
 H31 H 0.853809 0.161735 0.473508 0.019 Uiso 1 1 calc R U . . .
 C32 C 0.6314(5) 0.0892(3) 0.53994(19) 0.0209(5) Uani 1 1 d . . . . .
 H32 H 0.508193 0.097952 0.511722 0.025 Uiso 1 1 calc R U . . .
 C33 C 0.6928(5) -0.0073(3) 0.5972(2) 0.0214(5) Uani 1 1 d . . . . .
 H33 H 0.611812 -0.065478 0.609061 0.026 Uiso 1 1 calc R U . . .
 C34 C 0.5981(4) 0.3351(2) 0.40917(16) 0.0132(4) Uani 1 1 d . . . . .
 H34 H 0.584032 0.262384 0.384513 0.016 Uiso 1 1 calc R U . . .
 C35 C 0.7805(4) 0.3809(2) 0.36790(16) 0.0144(4) Uani 1 1 d . . . . .
 H35 H 0.905507 0.312065 0.371741 0.017 Uiso 1 1 calc R U . . .
 C36 C 0.7342(4) 0.4275(2) 0.27762(17) 0.0151(5) Uani 1 1 d . . . . .
 H36 H 0.847122 0.464778 0.252668 0.018 Uiso 1 1 calc R U . . .
 C37 C 0.3730(4) 0.4740(2) 0.30355(16) 0.0140(4) Uani 1 1 d . . . . .
 H37 H 0.359939 0.402797 0.277001 0.017 Uiso 1 1 calc R U . . .
 C38 C 0.4020(4) 0.4350(3) 0.39571(16) 0.0143(4) Uani 1 1 d . . . . .
 H38 H 0.410657 0.506395 0.423069 0.017 Uiso 1 1 calc R U . . .
 C39 C 0.7147(6) 0.3533(3) 0.15242(19) 0.0268(6) Uani 1 1 d . . . . .
 H39A H 0.721710 0.278418 0.128561 0.040 Uiso 1 1 calc R U . . .
 H39B H 0.826086 0.390251 0.129360 0.040 Uiso 1 1 calc R U . . .
 H39C H 0.582740 0.410664 0.139668 0.040 Uiso 1 1 calc R U . . .
 C40 C 0.1901(4) 0.5800(3) 0.28209(17) 0.0163(5) Uani 1 1 d . . . . .
 H40A H 0.067645 0.565119 0.314107 0.020 Uiso 1 1 calc R U . . .
 H40B H 0.217842 0.656168 0.295757 0.020 Uiso 1 1 calc R U . . .
 C41 C 0.1093(6) 0.8532(3) 0.1689(2) 0.0272(6) Uani 1 1 d . . . . .
 H41A H 0.058724 0.868034 0.224385 0.041 Uiso 1 1 calc R U . . .
 H41B H 0.052848 0.925193 0.129701 0.041 Uiso 1 1 calc R U . . .
 H41C H 0.259195 0.836869 0.167080 0.041 Uiso 1 1 calc R U . . .
 C42 C -0.2543(5) 0.7381(3) 0.1616(2) 0.0250(6) Uani 1 1 d . . . . .
 H42A H -0.301167 0.675292 0.138368 0.038 Uiso 1 1 calc R U . . .
 H42B H -0.327046 0.818946 0.135910 0.038 Uiso 1 1 calc R U . . .
 H42C H -0.282326 0.730470 0.220864 0.038 Uiso 1 1 calc R U . . .
 C43 C 0.0994(5) 0.6925(3) 0.03224(18) 0.0217(5) Uani 1 1 d . . . . .
 C44 C 0.3268(6) 0.6908(5) 0.0168(3) 0.0409(10) Uani 1 1 d . . . . .
 H44A H 0.348914 0.771374 0.021495 0.061 Uiso 1 1 calc R U . . .
 H44B H 0.367906 0.670234 -0.038384 0.061 Uiso 1 1 calc R U . . .
 H44C H 0.408982 0.629738 0.057512 0.061 Uiso 1 1 calc R U . . .
 C45 C -0.0302(6) 0.7943(3) -0.0280(2) 0.0271(6) Uani 1 1 d . . . . .
 H45A H -0.174252 0.790386 -0.021862 0.041 Uiso 1 1 calc R U . . .
 H45B H 0.017741 0.783483 -0.084307 0.041 Uiso 1 1 calc R U . . .
 H45C H -0.016720 0.873703 -0.016127 0.041 Uiso 1 1 calc R U . . .
 C46 C 0.0612(8) 0.5699(3) 0.0172(2) 0.0380(9) Uani 1 1 d . . . . .
 H46A H 0.132031 0.505018 0.058630 0.057 Uiso 1 1 calc R U . . .
 H46B H 0.113460 0.552375 -0.037567 0.057 Uiso 1 1 calc R U . . .
 H46C H -0.086130 0.574207 0.021004 0.057 Uiso 1 1 calc R U . . .

loop_
  _atom_site_aniso_label
  _atom_site_aniso_U_11
  _atom_site_aniso_U_22
  _atom_site_aniso_U_33
  _atom_site_aniso_U_23
  _atom_site_aniso_U_13
  _atom_site_aniso_U_12
 Si1 0.0168(4) 0.0226(4) 0.0164(3) 0.0007(3) 0.0018(3) -0.0014(3)
 O1 0.0128(10) 0.0300(12) 0.0345(13) 0.0049(10) 0.0019(9) -0.0047(8)
 O2 0.0185(9) 0.0146(8) 0.0133(8) -0.0001(7) -0.0024(7) -0.0016(7)
 O3 0.0102(8) 0.0200(9) 0.0185(9) 0.0015(7) -0.0017(7) -0.0044(7)
 O4 0.0109(8) 0.0215(9) 0.0162(9) -0.0047(7) -0.0009(7) -0.0002(7)
 O5 0.0208(10) 0.0241(10) 0.0168(9) -0.0059(8) 0.0011(7) -0.0066(8)
 O6 0.0113(9) 0.0336(12) 0.0222(10) -0.0015(9) -0.0005(7) -0.0064(8)
 O7 0.0186(10) 0.0261(11) 0.0171(9) 0.0046(8) 0.0021(7) -0.0024(8)
 C1 0.0290(15) 0.0160(12) 0.0168(12) -0.0017(10) -0.0048(10) -0.0003(10)
 C2 0.048(2) 0.0170(13) 0.0217(14) -0.0026(11) -0.0081(13) 0.0043(13)
 C3 0.071(3) 0.0173(14) 0.0220(15) 0.0026(12) -0.0058(16) -0.0051(15)
 C4 0.065(3) 0.0272(17) 0.0249(16) 0.0032(13) 0.0032(17) -0.0204(17)
 C5 0.0355(18) 0.0273(16) 0.0251(15) 0.0005(12) 0.0016(13) -0.0122(13)
 C6 0.0256(14) 0.0180(12) 0.0172(12) -0.0009(10) -0.0014(10) -0.0061(10)
 C7 0.0175(12) 0.0177(12) 0.0174(12) 0.0007(9) 0.0006(9) -0.0043(9)
 C8 0.0178(12) 0.0150(11) 0.0159(11) -0.0001(9) -0.0014(9) -0.0022(9)
 C9 0.0170(13) 0.0217(13) 0.0218(13) -0.0019(10) 0.0026(10) -0.0007(10)
 C10 0.0180(13) 0.0226(14) 0.0263(14) -0.0025(11) -0.0028(11) 0.0037(10)
 C11 0.0131(11) 0.0164(11) 0.0129(11) -0.0011(9) -0.0001(8) -0.0021(8)
 C12 0.0097(10) 0.0177(11) 0.0145(11) -0.0032(9) 0.0005(8) -0.0038(8)
 C13 0.0109(11) 0.0201(12) 0.0160(11) -0.0029(9) 0.0001(9) -0.0050(9)
 C14 0.0122(11) 0.0190(12) 0.0164(11) 0.0000(9) -0.0010(9) -0.0044(9)
 C15 0.0087(10) 0.0195(12) 0.0167(11) -0.0019(9) -0.0004(8) -0.0038(9)
 C16 0.047(2) 0.043(2) 0.0153(13) -0.0096(13) -0.0004(13) -0.0112(17)
 C17 0.0152(12) 0.0217(13) 0.0180(12) 0.0029(10) -0.0014(10) -0.0076(10)
 C18 0.0284(17) 0.0398(19) 0.0276(16) 0.0005(14) -0.0036(13) -0.0108(14)
 C19 0.0277(16) 0.0388(19) 0.0238(15) -0.0051(13) 0.0033(13) 0.0060(14)
 C20 0.0277(15) 0.0174(12) 0.0191(13) 0.0007(10) 0.0044(11) -0.0017(10)
 C21 0.0247(15) 0.0249(14) 0.0231(14) -0.0036(11) 0.0066(11) -0.0035(11)
 C22 0.045(2) 0.0285(17) 0.0314(18) 0.0107(14) 0.0084(16) 0.0086(15)
 C23 0.050(2) 0.0325(18) 0.0367(19) -0.0078(15) 0.0109(17) -0.0224(17)
 Si2 0.0135(3) 0.0161(3) 0.0156(3) 0.0006(3) -0.0018(2) -0.0022(2)
 O8 0.0154(9) 0.0165(10) 0.0286(11) 0.0022(8) -0.0034(8) -0.0035(7)
 O9 0.0144(9) 0.0174(9) 0.0129(8) 0.0004(7) -0.0013(7) 0.0018(7)
 O10 0.0091(8) 0.0184(9) 0.0174(9) 0.0016(7) -0.0002(6) -0.0024(7)
 O11 0.0087(8) 0.0203(9) 0.0176(9) -0.0040(7) -0.0004(6) -0.0034(7)
 O12 0.0189(9) 0.0202(9) 0.0148(9) -0.0037(7) 0.0010(7) -0.0026(7)
 O13 0.0112(9) 0.0262(11) 0.0197(10) 0.0043(8) -0.0003(7) -0.0046(8)
 O14 0.0205(10) 0.0199(10) 0.0158(9) 0.0002(7) -0.0055(7) 0.0003(8)
 C24 0.0199(12) 0.0168(12) 0.0157(12) -0.0016(9) 0.0021(9) -0.0025(9)
 C25 0.0257(14) 0.0168(12) 0.0208(13) -0.0005(10) 0.0011(11) -0.0026(10)
 C26 0.0264(15) 0.0183(13) 0.0191(13) 0.0000(10) -0.0005(11) 0.0043(11)
 C27 0.0217(14) 0.0224(14) 0.0238(14) -0.0004(11) -0.0070(11) 0.0028(11)
 C28 0.0160(12) 0.0207(13) 0.0219(13) -0.0009(10) -0.0039(10) -0.0022(10)
 C29 0.0137(11) 0.0163(11) 0.0156(11) -0.0016(9) 0.0000(9) -0.0011(9)
 C30 0.0130(11) 0.0155(11) 0.0157(11) -0.0006(9) -0.0006(9) -0.0014(9)
 C31 0.0129(11) 0.0165(11) 0.0160(11) 0.0002(9) -0.0022(9) -0.0003(9)
 C32 0.0168(12) 0.0220(13) 0.0245(13) -0.0011(11) -0.0048(10) -0.0062(10)
 C33 0.0188(13) 0.0203(13) 0.0261(14) -0.0010(11) -0.0007(11) -0.0076(10)
 C34 0.0099(10) 0.0163(11) 0.0121(10) 0.0002(8) -0.0013(8) -0.0017(8)
 C35 0.0085(10) 0.0192(12) 0.0153(11) -0.0028(9) 0.0002(8) -0.0027(8)
 C36 0.0086(10) 0.0199(12) 0.0166(11) -0.0023(9) 0.0010(8) -0.0036(9)
 C37 0.0083(10) 0.0184(12) 0.0147(11) 0.0007(9) -0.0013(8) -0.0033(8)
 C38 0.0092(10) 0.0181(11) 0.0145(11) 0.0014(9) -0.0005(8) -0.0032(8)
 C39 0.0341(17) 0.0315(16) 0.0155(13) -0.0046(11) 0.0009(11) -0.0087(13)
 C40 0.0106(11) 0.0210(12) 0.0153(12) 0.0012(9) -0.0027(9) -0.0016(9)
 C41 0.0298(16) 0.0241(14) 0.0301(16) -0.0035(12) -0.0032(12) -0.0104(12)
 C42 0.0151(13) 0.0240(14) 0.0310(16) 0.0078(12) 0.0004(11) -0.0018(10)
 C43 0.0250(14) 0.0205(13) 0.0172(12) -0.0008(10) -0.0019(10) -0.0016(10)
 C44 0.0258(18) 0.060(3) 0.0307(18) -0.0063(18) 0.0076(14) -0.0009(17)
 C45 0.0346(17) 0.0236(14) 0.0192(13) 0.0032(11) -0.0052(12) -0.0021(12)
 C46 0.070(3) 0.0191(15) 0.0223(15) -0.0037(12) -0.0080(16) -0.0027(15)

_geom_special_details
;
 All esds (except the esd in the dihedral angle between two l.s. planes)
 are estimated using the full covariance matrix.  The cell esds are taken
 into account individually in the estimation of esds in distances, angles
 and torsion angles; correlations between esds in cell parameters are only
 used when they are defined by crystal symmetry.  An approximate (isotropic)
 treatment of cell esds is used for estimating esds involving l.s. planes.
;
loop_
  _geom_bond_atom_site_label_1
  _geom_bond_atom_site_label_2
  _geom_bond_distance
  _geom_bond_site_symmetry_2
  _geom_bond_publ_flag
 Si1 O7 1.654(2) . ?
 Si1 C18 1.870(4) . ?
 Si1 C19 1.861(3) . ?
 Si1 C20 1.890(3) . ?
 O1 H1 0.87(5) . ?
 O1 C7 1.416(4) . ?
 O2 C8 1.437(3) . ?
 O2 C11 1.432(3) . ?
 O3 C13 1.415(3) . ?
 O3 C14 1.437(3) . ?
 O4 H4 0.86(6) . ?
 O4 C12 1.428(3) . ?
 O5 C13 1.409(3) . ?
 O5 C16 1.425(4) . ?
 O6 H6 0.80(5) . ?
 O6 C15 1.425(3) . ?
 O7 C17 1.417(3) . ?
 C1 C2 1.402(4) . ?
 C1 C6 1.407(4) . ?
 C1 C10 1.466(5) . ?
 C2 H2 0.9500 . ?
 C2 C3 1.386(6) . ?
 C3 H3 0.9500 . ?
 C3 C4 1.380(7) . ?
 C4 H4A 0.9500 . ?
 C4 C5 1.402(5) . ?
 C5 H5 0.9500 . ?
 C5 C6 1.380(4) . ?
 C6 C7 1.518(4) . ?
 C7 H7 1.0000 . ?
 C7 C8 1.519(4) . ?
 C8 H8 1.0000 . ?
 C8 C9 1.501(4) . ?
 C9 H9 0.9500 . ?
 C9 C10 1.342(4) . ?
 C10 H10 0.9500 . ?
 C11 H11 1.0000 . ?
 C11 C12 1.521(4) . ?
 C11 C15 1.519(4) . ?
 C12 H12 1.0000 . ?
 C12 C13 1.521(4) . ?
 C13 H13 1.0000 . ?
 C14 H14 1.0000 . ?
 C14 C15 1.536(4) . ?
 C14 C17 1.517(4) . ?
 C15 H15 1.0000 . ?
 C16 H16A 0.9800 . ?
 C16 H16B 0.9800 . ?
 C16 H16C 0.9800 . ?
 C17 H17A 0.9900 . ?
 C17 H17B 0.9900 . ?
 C18 H18A 0.9800 . ?
 C18 H18B 0.9800 . ?
 C18 H18C 0.9800 . ?
 C19 H19A 0.9800 . ?
 C19 H19B 0.9800 . ?
 C19 H19C 0.9800 . ?
 C20 C21 1.537(4) . ?
 C20 C22 1.529(5) . ?
 C20 C23 1.535(5) . ?
 C21 H21A 0.9800 . ?
 C21 H21B 0.9800 . ?
 C21 H21C 0.9800 . ?
 C22 H22A 0.9800 . ?
 C22 H22B 0.9800 . ?
 C22 H22C 0.9800 . ?
 C23 H23A 0.9800 . ?
 C23 H23B 0.9800 . ?
 C23 H23C 0.9800 . ?
 Si2 O14 1.662(2) . ?
 Si2 C41 1.872(3) . ?
 Si2 C42 1.871(3) . ?
 Si2 C43 1.885(3) . ?
 O8 H8A 0.75(6) . ?
 O8 C30 1.430(3) . ?
 O9 C31 1.442(3) . ?
 O9 C34 1.425(3) . ?
 O10 C36 1.411(3) . ?
 O10 C37 1.437(3) . ?
 O11 H11A 0.87(4) . ?
 O11 C35 1.430(3) . ?
 O12 C36 1.407(3) . ?
 O12 C39 1.427(4) . ?
 O13 H13A 0.83(5) . ?
 O13 C38 1.445(3) . ?
 O14 C40 1.420(3) . ?
 C24 C25 1.405(4) . ?
 C24 C29 1.408(4) . ?
 C24 C33 1.469(4) . ?
 C25 H25 0.9500 . ?
 C25 C26 1.390(5) . ?
 C26 H26 0.9500 . ?
 C26 C27 1.390(5) . ?
 C27 H27 0.9500 . ?
 C27 C28 1.403(4) . ?
 C28 H28 0.9500 . ?
 C28 C29 1.384(4) . ?
 C29 C30 1.524(4) . ?
 C30 H30 1.0000 . ?
 C30 C31 1.524(4) . ?
 C31 H31 1.0000 . ?
 C31 C32 1.511(4) . ?
 C32 H32 0.9500 . ?
 C32 C33 1.340(4) . ?
 C33 H33 0.9500 . ?
 C34 H34 1.0000 . ?
 C34 C35 1.536(4) . ?
 C34 C38 1.524(3) . ?
 C35 H35 1.0000 . ?
 C35 C36 1.528(4) . ?
 C36 H36 1.0000 . ?
 C37 H37 1.0000 . ?
 C37 C38 1.529(4) . ?
 C37 C40 1.519(4) . ?
 C38 H38 1.0000 . ?
 C39 H39A 0.9800 . ?
 C39 H39B 0.9800 . ?
 C39 H39C 0.9800 . ?
 C40 H40A 0.9900 . ?
 C40 H40B 0.9900 . ?
 C41 H41A 0.9800 . ?
 C41 H41B 0.9800 . ?
 C41 H41C 0.9800 . ?
 C42 H42A 0.9800 . ?
 C42 H42B 0.9800 . ?
 C42 H42C 0.9800 . ?
 C43 C44 1.533(5) . ?
 C43 C45 1.538(4) . ?
 C43 C46 1.537(5) . ?
 C44 H44A 0.9800 . ?
 C44 H44B 0.9800 . ?
 C44 H44C 0.9800 . ?
 C45 H45A 0.9800 . ?
 C45 H45B 0.9800 . ?
 C45 H45C 0.9800 . ?
 C46 H46A 0.9800 . ?
 C46 H46B 0.9800 . ?
 C46 H46C 0.9800 . ?

loop_
  _geom_angle_atom_site_label_1
  _geom_angle_atom_site_label_2
  _geom_angle_atom_site_label_3
  _geom_angle
  _geom_angle_site_symmetry_1
  _geom_angle_site_symmetry_3
  _geom_angle_publ_flag
 O7 Si1 C18 108.91(16) . . ?
 O7 Si1 C19 110.89(14) . . ?
 O7 Si1 C20 105.35(13) . . ?
 C18 Si1 C20 110.66(16) . . ?
 C19 Si1 C18 110.05(19) . . ?
 C19 Si1 C20 110.87(17) . . ?
 C7 O1 H1 107(3) . . ?
 C11 O2 C8 114.7(2) . . ?
 C13 O3 C14 114.7(2) . . ?
 C12 O4 H4 106(4) . . ?
 C13 O5 C16 113.1(3) . . ?
 C15 O6 H6 111(4) . . ?
 C17 O7 Si1 127.92(19) . . ?
 C2 C1 C6 119.8(3) . . ?
 C2 C1 C10 121.2(3) . . ?
 C6 C1 C10 119.0(3) . . ?
 C1 C2 H2 120.0 . . ?
 C3 C2 C1 120.0(4) . . ?
 C3 C2 H2 120.0 . . ?
 C2 C3 H3 119.9 . . ?
 C4 C3 C2 120.2(3) . . ?
 C4 C3 H3 119.9 . . ?
 C3 C4 H4A 119.9 . . ?
 C3 C4 C5 120.2(4) . . ?
 C5 C4 H4A 119.9 . . ?
 C4 C5 H5 119.9 . . ?
 C6 C5 C4 120.3(4) . . ?
 C6 C5 H5 119.9 . . ?
 C1 C6 C7 117.6(3) . . ?
 C5 C6 C1 119.5(3) . . ?
 C5 C6 C7 122.8(3) . . ?
 O1 C7 C6 110.9(2) . . ?
 O1 C7 H7 108.1 . . ?
 O1 C7 C8 112.2(2) . . ?
 C6 C7 H7 108.1 . . ?
 C6 C7 C8 109.4(2) . . ?
 C8 C7 H7 108.1 . . ?
 O2 C8 C7 107.2(2) . . ?
 O2 C8 H8 109.6 . . ?
 O2 C8 C9 110.2(2) . . ?
 C7 C8 H8 109.6 . . ?
 C9 C8 C7 110.6(2) . . ?
 C9 C8 H8 109.6 . . ?
 C8 C9 H9 119.8 . . ?
 C10 C9 C8 120.4(3) . . ?
 C10 C9 H9 119.8 . . ?
 C1 C10 H10 119.8 . . ?
 C9 C10 C1 120.4(3) . . ?
 C9 C10 H10 119.8 . . ?
 O2 C11 H11 109.4 . . ?
 O2 C11 C12 108.9(2) . . ?
 O2 C11 C15 107.6(2) . . ?
 C12 C11 H11 109.4 . . ?
 C15 C11 H11 109.4 . . ?
 C15 C11 C12 112.1(2) . . ?
 O4 C12 C11 110.4(2) . . ?
 O4 C12 H12 109.3 . . ?
 O4 C12 C13 107.7(2) . . ?
 C11 C12 H12 109.3 . . ?
 C11 C12 C13 110.7(2) . . ?
 C13 C12 H12 109.3 . . ?
 O3 C13 C12 111.9(2) . . ?
 O3 C13 H13 108.8 . . ?
 O5 C13 O3 113.1(2) . . ?
 O5 C13 C12 105.3(2) . . ?
 O5 C13 H13 108.8 . . ?
 C12 C13 H13 108.8 . . ?
 O3 C14 H14 109.2 . . ?
 O3 C14 C15 111.2(2) . . ?
 O3 C14 C17 107.3(2) . . ?
 C15 C14 H14 109.2 . . ?
 C17 C14 H14 109.2 . . ?
 C17 C14 C15 110.8(2) . . ?
 O6 C15 C11 108.4(2) . . ?
 O6 C15 C14 107.1(2) . . ?
 O6 C15 H15 110.2 . . ?
 C11 C15 C14 110.8(2) . . ?
 C11 C15 H15 110.2 . . ?
 C14 C15 H15 110.2 . . ?
 O5 C16 H16A 109.5 . . ?
 O5 C16 H16B 109.5 . . ?
 O5 C16 H16C 109.5 . . ?
 H16A C16 H16B 109.5 . . ?
 H16A C16 H16C 109.5 . . ?
 H16B C16 H16C 109.5 . . ?
 O7 C17 C14 111.6(2) . . ?
 O7 C17 H17A 109.3 . . ?
 O7 C17 H17B 109.3 . . ?
 C14 C17 H17A 109.3 . . ?
 C14 C17 H17B 109.3 . . ?
 H17A C17 H17B 108.0 . . ?
 Si1 C18 H18A 109.5 . . ?
 Si1 C18 H18B 109.5 . . ?
 Si1 C18 H18C 109.5 . . ?
 H18A C18 H18B 109.5 . . ?
 H18A C18 H18C 109.5 . . ?
 H18B C18 H18C 109.5 . . ?
 Si1 C19 H19A 109.5 . . ?
 Si1 C19 H19B 109.5 . . ?
 Si1 C19 H19C 109.5 . . ?
 H19A C19 H19B 109.5 . . ?
 H19A C19 H19C 109.5 . . ?
 H19B C19 H19C 109.5 . . ?
 C21 C20 Si1 109.7(2) . . ?
 C22 C20 Si1 110.5(2) . . ?
 C22 C20 C21 108.3(3) . . ?
 C22 C20 C23 109.8(3) . . ?
 C23 C20 Si1 109.6(2) . . ?
 C23 C20 C21 108.9(3) . . ?
 C20 C21 H21A 109.5 . . ?
 C20 C21 H21B 109.5 . . ?
 C20 C21 H21C 109.5 . . ?
 H21A C21 H21B 109.5 . . ?
 H21A C21 H21C 109.5 . . ?
 H21B C21 H21C 109.5 . . ?
 C20 C22 H22A 109.5 . . ?
 C20 C22 H22B 109.5 . . ?
 C20 C22 H22C 109.5 . . ?
 H22A C22 H22B 109.5 . . ?
 H22A C22 H22C 109.5 . . ?
 H22B C22 H22C 109.5 . . ?
 C20 C23 H23A 109.5 . . ?
 C20 C23 H23B 109.5 . . ?
 C20 C23 H23C 109.5 . . ?
 H23A C23 H23B 109.5 . . ?
 H23A C23 H23C 109.5 . . ?
 H23B C23 H23C 109.5 . . ?
 O14 Si2 C41 110.02(14) . . ?
 O14 Si2 C42 109.76(13) . . ?
 O14 Si2 C43 103.90(12) . . ?
 C41 Si2 C43 111.92(15) . . ?
 C42 Si2 C41 109.63(16) . . ?
 C42 Si2 C43 111.47(16) . . ?
 C30 O8 H8A 103(4) . . ?
 C34 O9 C31 114.5(2) . . ?
 C36 O10 C37 113.9(2) . . ?
 C35 O11 H11A 106(3) . . ?
 C36 O12 C39 112.8(2) . . ?
 C38 O13 H13A 110(4) . . ?
 C40 O14 Si2 124.36(18) . . ?
 C25 C24 C29 119.0(3) . . ?
 C25 C24 C33 121.2(3) . . ?
 C29 C24 C33 119.8(3) . . ?
 C24 C25 H25 119.8 . . ?
 C26 C25 C24 120.4(3) . . ?
 C26 C25 H25 119.8 . . ?
 C25 C26 H26 119.9 . . ?
 C27 C26 C25 120.1(3) . . ?
 C27 C26 H26 119.9 . . ?
 C26 C27 H27 120.0 . . ?
 C26 C27 C28 120.1(3) . . ?
 C28 C27 H27 120.0 . . ?
 C27 C28 H28 120.0 . . ?
 C29 C28 C27 120.0(3) . . ?
 C29 C28 H28 120.0 . . ?
 C24 C29 C30 117.7(2) . . ?
 C28 C29 C24 120.4(3) . . ?
 C28 C29 C30 121.7(3) . . ?
 O8 C30 C29 110.1(2) . . ?
 O8 C30 H30 107.5 . . ?
 O8 C30 C31 111.7(2) . . ?
 C29 C30 H30 107.5 . . ?
 C29 C30 C31 112.2(2) . . ?
 C31 C30 H30 107.5 . . ?
 O9 C31 C30 106.8(2) . . ?
 O9 C31 H31 109.3 . . ?
 O9 C31 C32 110.5(2) . . ?
 C30 C31 H31 109.3 . . ?
 C32 C31 C30 111.6(2) . . ?
 C32 C31 H31 109.3 . . ?
 C31 C32 H32 119.5 . . ?
 C33 C32 C31 121.0(3) . . ?
 C33 C32 H32 119.5 . . ?
 C24 C33 H33 119.4 . . ?
 C32 C33 C24 121.3(3) . . ?
 C32 C33 H33 119.4 . . ?
 O9 C34 H34 109.2 . . ?
 O9 C34 C35 111.9(2) . . ?
 O9 C34 C38 107.4(2) . . ?
 C35 C34 H34 109.2 . . ?
 C38 C34 H34 109.2 . . ?
 C38 C34 C35 109.8(2) . . ?
 O11 C35 C34 110.6(2) . . ?
 O11 C35 H35 109.2 . . ?
 O11 C35 C36 109.3(2) . . ?
 C34 C35 H35 109.2 . . ?
 C36 C35 C34 109.2(2) . . ?
 C36 C35 H35 109.2 . . ?
 O10 C36 C35 111.4(2) . . ?
 O10 C36 H36 108.6 . . ?
 O12 C36 O10 112.7(2) . . ?
 O12 C36 C35 106.7(2) . . ?
 O12 C36 H36 108.6 . . ?
 C35 C36 H36 108.6 . . ?
 O10 C37 H37 109.5 . . ?
 O10 C37 C38 109.2(2) . . ?
 O10 C37 C40 105.0(2) . . ?
 C38 C37 H37 109.5 . . ?
 C40 C37 H37 109.5 . . ?
 C40 C37 C38 114.0(2) . . ?
 O13 C38 C34 110.2(2) . . ?
 O13 C38 C37 107.6(2) . . ?
 O13 C38 H38 110.0 . . ?
 C34 C38 C37 108.9(2) . . ?
 C34 C38 H38 110.0 . . ?
 C37 C38 H38 110.0 . . ?
 O12 C39 H39A 109.5 . . ?
 O12 C39 H39B 109.5 . . ?
 O12 C39 H39C 109.5 . . ?
 H39A C39 H39B 109.5 . . ?
 H39A C39 H39C 109.5 . . ?
 H39B C39 H39C 109.5 . . ?
 O14 C40 C37 108.7(2) . . ?
 O14 C40 H40A 109.9 . . ?
 O14 C40 H40B 109.9 . . ?
 C37 C40 H40A 109.9 . . ?
 C37 C40 H40B 109.9 . . ?
 H40A C40 H40B 108.3 . . ?
 Si2 C41 H41A 109.5 . . ?
 Si2 C41 H41B 109.5 . . ?
 Si2 C41 H41C 109.5 . . ?
 H41A C41 H41B 109.5 . . ?
 H41A C41 H41C 109.5 . . ?
 H41B C41 H41C 109.5 . . ?
 Si2 C42 H42A 109.5 . . ?
 Si2 C42 H42B 109.5 . . ?
 Si2 C42 H42C 109.5 . . ?
 H42A C42 H42B 109.5 . . ?
 H42A C42 H42C 109.5 . . ?
 H42B C42 H42C 109.5 . . ?
 C44 C43 Si2 109.2(2) . . ?
 C44 C43 C45 109.4(3) . . ?
 C44 C43 C46 109.5(3) . . ?
 C45 C43 Si2 110.6(2) . . ?
 C46 C43 Si2 109.8(2) . . ?
 C46 C43 C45 108.4(3) . . ?
 C43 C44 H44A 109.5 . . ?
 C43 C44 H44B 109.5 . . ?
 C43 C44 H44C 109.5 . . ?
 H44A C44 H44B 109.5 . . ?
 H44A C44 H44C 109.5 . . ?
 H44B C44 H44C 109.5 . . ?
 C43 C45 H45A 109.5 . . ?
 C43 C45 H45B 109.5 . . ?
 C43 C45 H45C 109.5 . . ?
 H45A C45 H45B 109.5 . . ?
 H45A C45 H45C 109.5 . . ?
 H45B C45 H45C 109.5 . . ?
 C43 C46 H46A 109.5 . . ?
 C43 C46 H46B 109.5 . . ?
 C43 C46 H46C 109.5 . . ?
 H46A C46 H46B 109.5 . . ?
 H46A C46 H46C 109.5 . . ?
 H46B C46 H46C 109.5 . . ?

loop_
  _geom_hbond_atom_site_label_D
  _geom_hbond_atom_site_label_H
  _geom_hbond_atom_site_label_A
  _geom_hbond_distance_DH
  _geom_hbond_distance_HA
  _geom_hbond_distance_DA
  _geom_hbond_angle_DHA
  _geom_hbond_site_symmetry_A
  _geom_hbond_publ_flag
 O4 H4 O11 0.86(6) 2.10(6) 2.741(3) 131(5) . yes
 O6 H6 O4 0.80(5) 2.15(5) 2.782(3) 136(5) 1_455 yes
 O8 H8A O4 0.75(6) 2.02(6) 2.754(3) 169(6) . yes
 O11 H11A O13 0.87(4) 1.87(4) 2.721(3) 167(4) 1_655 yes

loop_
  _geom_torsion_atom_site_label_1
  _geom_torsion_atom_site_label_2
  _geom_torsion_atom_site_label_3
  _geom_torsion_atom_site_label_4
  _geom_torsion
  _geom_torsion_site_symmetry_1
  _geom_torsion_site_symmetry_2
  _geom_torsion_site_symmetry_3
  _geom_torsion_site_symmetry_4
  _geom_torsion_publ_flag
 Si1 O7 C17 C14 -102.4(3) . . . . ?
 O1 C7 C8 O2 -63.1(3) . . . . ?
 O1 C7 C8 C9 176.7(2) . . . . ?
 O2 C8 C9 C10 -152.3(3) . . . . ?
 O2 C11 C12 O4 -50.4(3) . . . . ?
 O2 C11 C12 C13 -169.6(2) . . . . ?
 O2 C11 C15 O6 -72.7(3) . . . . ?
 O2 C11 C15 C14 170.0(2) . . . . ?
 O3 C14 C15 O6 -170.0(2) . . . . ?
 O3 C14 C15 C11 -51.9(3) . . . . ?
 O3 C14 C17 O7 71.5(3) . . . . ?
 O4 C12 C13 O3 -67.6(3) . . . . ?
 O4 C12 C13 O5 169.1(2) . . . . ?
 O7 Si1 C20 C21 -59.6(3) . . . . ?
 O7 Si1 C20 C22 -178.9(3) . . . . ?
 O7 Si1 C20 C23 60.0(3) . . . . ?
 C1 C2 C3 C4 0.5(5) . . . . ?
 C1 C6 C7 O1 -166.1(3) . . . . ?
 C1 C6 C7 C8 -41.8(4) . . . . ?
 C2 C1 C6 C5 3.3(5) . . . . ?
 C2 C1 C6 C7 -172.1(3) . . . . ?
 C2 C1 C10 C9 -164.5(3) . . . . ?
 C2 C3 C4 C5 2.5(6) . . . . ?
 C3 C4 C5 C6 -2.6(6) . . . . ?
 C4 C5 C6 C1 -0.3(5) . . . . ?
 C4 C5 C6 C7 174.9(3) . . . . ?
 C5 C6 C7 O1 18.6(4) . . . . ?
 C5 C6 C7 C8 142.9(3) . . . . ?
 C6 C1 C2 C3 -3.5(5) . . . . ?
 C6 C1 C10 C9 15.8(5) . . . . ?
 C6 C7 C8 O2 173.4(2) . . . . ?
 C6 C7 C8 C9 53.2(3) . . . . ?
 C7 C8 C9 C10 -34.0(4) . . . . ?
 C8 O2 C11 C12 -99.4(3) . . . . ?
 C8 O2 C11 C15 138.8(2) . . . . ?
 C8 C9 C10 C1 -1.4(5) . . . . ?
 C10 C1 C2 C3 176.8(3) . . . . ?
 C10 C1 C6 C5 -176.9(3) . . . . ?
 C10 C1 C6 C7 7.7(4) . . . . ?
 C11 O2 C8 C7 146.7(2) . . . . ?
 C11 O2 C8 C9 -92.9(3) . . . . ?
 C11 C12 C13 O3 53.2(3) . . . . ?
 C11 C12 C13 O5 -70.1(3) . . . . ?
 C12 C11 C15 O6 167.5(2) . . . . ?
 C12 C11 C15 C14 50.2(3) . . . . ?
 C13 O3 C14 C15 57.1(3) . . . . ?
 C13 O3 C14 C17 178.3(2) . . . . ?
 C14 O3 C13 O5 60.9(3) . . . . ?
 C14 O3 C13 C12 -57.9(3) . . . . ?
 C15 C11 C12 O4 68.6(3) . . . . ?
 C15 C11 C12 C13 -50.6(3) . . . . ?
 C15 C14 C17 O7 -167.0(2) . . . . ?
 C16 O5 C13 O3 73.5(3) . . . . ?
 C16 O5 C13 C12 -164.0(3) . . . . ?
 C17 C14 C15 O6 70.9(3) . . . . ?
 C17 C14 C15 C11 -171.1(2) . . . . ?
 C18 Si1 O7 C17 104.2(3) . . . . ?
 C18 Si1 C20 C21 58.0(3) . . . . ?
 C18 Si1 C20 C22 -61.3(3) . . . . ?
 C18 Si1 C20 C23 177.5(3) . . . . ?
 C19 Si1 O7 C17 -17.1(3) . . . . ?
 C19 Si1 C20 C21 -179.6(2) . . . . ?
 C19 Si1 C20 C22 61.1(3) . . . . ?
 C19 Si1 C20 C23 -60.1(3) . . . . ?
 C20 Si1 O7 C17 -137.1(2) . . . . ?
 Si2 O14 C40 C37 -158.10(19) . . . . ?
 O8 C30 C31 O9 -68.9(3) . . . . ?
 O8 C30 C31 C32 170.2(2) . . . . ?
 O9 C31 C32 C33 -148.1(3) . . . . ?
 O9 C34 C35 O11 -53.3(3) . . . . ?
 O9 C34 C35 C36 -173.7(2) . . . . ?
 O9 C34 C38 O13 -63.3(3) . . . . ?
 O9 C34 C38 C37 178.9(2) . . . . ?
 O10 C37 C38 O13 -178.1(2) . . . . ?
 O10 C37 C38 C34 -58.7(3) . . . . ?
 O10 C37 C40 O14 72.2(3) . . . . ?
 O11 C35 C36 O10 -66.4(3) . . . . ?
 O11 C35 C36 O12 170.2(2) . . . . ?
 O14 Si2 C43 C44 -67.9(3) . . . . ?
 O14 Si2 C43 C45 171.7(2) . . . . ?
 O14 Si2 C43 C46 52.1(3) . . . . ?
 C24 C25 C26 C27 -0.1(5) . . . . ?
 C24 C29 C30 O8 -161.7(2) . . . . ?
 C24 C29 C30 C31 -36.6(3) . . . . ?
 C25 C24 C29 C28 2.1(4) . . . . ?
 C25 C24 C29 C30 -172.5(2) . . . . ?
 C25 C24 C33 C32 -167.6(3) . . . . ?
 C25 C26 C27 C28 1.7(5) . . . . ?
 C26 C27 C28 C29 -1.5(5) . . . . ?
 C27 C28 C29 C24 -0.4(4) . . . . ?
 C27 C28 C29 C30 173.9(3) . . . . ?
 C28 C29 C30 O8 23.8(4) . . . . ?
 C28 C29 C30 C31 148.9(3) . . . . ?
 C29 C24 C25 C26 -1.8(4) . . . . ?
 C29 C24 C33 C32 12.5(4) . . . . ?
 C29 C30 C31 O9 167.0(2) . . . . ?
 C29 C30 C31 C32 46.1(3) . . . . ?
 C30 C31 C32 C33 -29.4(4) . . . . ?
 C31 O9 C34 C35 -79.8(3) . . . . ?
 C31 O9 C34 C38 159.5(2) . . . . ?
 C31 C32 C33 C24 -0.4(5) . . . . ?
 C33 C24 C25 C26 178.3(3) . . . . ?
 C33 C24 C29 C28 -178.1(3) . . . . ?
 C33 C24 C29 C30 7.4(4) . . . . ?
 C34 O9 C31 C30 143.4(2) . . . . ?
 C34 O9 C31 C32 -95.0(3) . . . . ?
 C34 C35 C36 O10 54.7(3) . . . . ?
 C34 C35 C36 O12 -68.7(3) . . . . ?
 C35 C34 C38 O13 174.8(2) . . . . ?
 C35 C34 C38 C37 57.0(3) . . . . ?
 C36 O10 C37 C38 61.2(3) . . . . ?
 C36 O10 C37 C40 -176.1(2) . . . . ?
 C37 O10 C36 O12 60.3(3) . . . . ?
 C37 O10 C36 C35 -59.6(3) . . . . ?
 C38 C34 C35 O11 65.9(3) . . . . ?
 C38 C34 C35 C36 -54.4(3) . . . . ?
 C38 C37 C40 O14 -168.2(2) . . . . ?
 C39 O12 C36 O10 63.8(3) . . . . ?
 C39 O12 C36 C35 -173.6(2) . . . . ?
 C40 C37 C38 O13 64.7(3) . . . . ?
 C40 C37 C38 C34 -175.9(2) . . . . ?
 C41 Si2 O14 C40 43.4(3) . . . . ?
 C41 Si2 C43 C44 50.8(3) . . . . ?
 C41 Si2 C43 C45 -69.6(3) . . . . ?
 C41 Si2 C43 C46 170.8(3) . . . . ?
 C42 Si2 O14 C40 -77.3(3) . . . . ?
 C42 Si2 C43 C44 174.0(3) . . . . ?
 C42 Si2 C43 C45 53.5(3) . . . . ?
 C42 Si2 C43 C46 -66.0(3) . . . . ?
 C43 Si2 O14 C40 163.3(2) . . . . ?

_shelx_res_file
;
TITL b1794_0m_4_a.res in P1
    b1794_0m.res
    created by SHELXL-2018/3 at 11:22:59 on 05-Oct-2021
REM Old TITL B1794_0m_4 in P1
REM SHELXT solution in P1
REM R1 0.094, Rweak 0.032, Alpha 0.000, Orientation as input
REM Flack x = -0.096 ( 0.103 ) from Parsons' quotients
REM Formula found by SHELXT: C46 O14 Si2
CELL 0.71073 6.7298 11.4078 16.4692 81.756 86.847 75.985
ZERR 2 0.0014 0.0023 0.0035 0.01 0.01 0.009
LATT -1
SFAC C H O Si
UNIT 46 72 14 2
EQIV $1 -1+X,+Y,+Z
EQIV $2 1+X,+Y,+Z

L.S. 20
PLAN  11
SIZE 0.188 0.266 0.39
TEMP -173.15
HTAB O4 O11
HTAB O6 O4_$1
HTAB O8 O4
HTAB O11 O13_$2
CONF
BOND $H
list 4
fmap 2
acta
MORE -1
OMIT -6 -1 -3
OMIT 6 -1 0
OMIT -7 -3 6
OMIT -7 -6 0
OMIT 6 1 2
OMIT -7 -4 3
REM <olex2.extras>
REM <HklSrc "%.\\B1794_0m.hkl">
REM </olex2.extras>

WGHT    0.053500    0.871200
FVAR       0.64395
SI1   4    0.520423    0.229240    0.889618    11.00000    0.01677    0.02259 =
         0.01641    0.00068    0.00180   -0.00143
O1    3    0.702546    0.756230    0.395355    11.00000    0.01285    0.02998 =
         0.03451    0.00492    0.00192   -0.00465
H1    2    0.739158    0.677328    0.400501    11.00000    0.03027
O2    3    0.438019    0.651526    0.508889    11.00000    0.01854    0.01455 =
         0.01326   -0.00009   -0.00235   -0.00163
O3    3    0.628992    0.452359    0.731609    11.00000    0.01016    0.01995 =
         0.01849    0.00147   -0.00166   -0.00438
O4    3    0.800323    0.508223    0.569700    11.00000    0.01091    0.02145 =
         0.01621   -0.00467   -0.00094   -0.00022
H4    2    0.729260    0.510816    0.527592    11.00000    0.05137
O5    3    0.636715    0.652941    0.748232    11.00000    0.02081    0.02408 =
         0.01678   -0.00587    0.00114   -0.00664
O6    3    0.145839    0.565606    0.623143    11.00000    0.01129    0.03356 =
         0.02219   -0.00149   -0.00052   -0.00643
H6    2    0.099263    0.530729    0.592591    11.00000    0.03474
O7    3    0.347187    0.331579    0.833139    11.00000    0.01862    0.02608 =
         0.01712    0.00458    0.00210   -0.00236
C1    1    0.204532    0.976718    0.356547    11.00000    0.02895    0.01598 =
         0.01683   -0.00166   -0.00482   -0.00028
C2    1    0.125258    1.090351    0.310611    11.00000    0.04796    0.01703 =
         0.02168   -0.00260   -0.00812    0.00430
AFIX  43
H2    2   -0.017305    1.126820    0.313103    11.00000   -1.20000
AFIX   0
C3    1    0.254978    1.149427    0.261577    11.00000    0.07110    0.01734 =
         0.02201    0.00257   -0.00581   -0.00515
AFIX  43
H3    2    0.201344    1.226739    0.230822    11.00000   -1.20000
AFIX   0
C4    1    0.461960    1.096223    0.257302    11.00000    0.06472    0.02718 =
         0.02495    0.00320    0.00318   -0.02036
AFIX  43
H4A   2    0.551180    1.138465    0.225336    11.00000   -1.20000
AFIX   0
C5    1    0.540958    0.980026    0.299992    11.00000    0.03554    0.02727 =
         0.02509    0.00050    0.00164   -0.01224
AFIX  43
H5    2    0.682576    0.942429    0.295013    11.00000   -1.20000
AFIX   0
C6    1    0.413885    0.920058    0.349200    11.00000    0.02559    0.01801 =
         0.01723   -0.00090   -0.00145   -0.00612
C7    1    0.486109    0.790331    0.391384    11.00000    0.01747    0.01774 =
         0.01743    0.00065    0.00065   -0.00433
AFIX  13
H7    2    0.441815    0.734815    0.358073    11.00000   -1.20000
AFIX   0
C8    1    0.383711    0.778339    0.475661    11.00000    0.01779    0.01499 =
         0.01586   -0.00010   -0.00136   -0.00215
AFIX  13
H8    2    0.435568    0.827164    0.511872    11.00000   -1.20000
AFIX   0
C9    1    0.155322    0.822106    0.469308    11.00000    0.01704    0.02173 =
         0.02183   -0.00188    0.00258   -0.00067
AFIX  43
H9    2    0.068696    0.783842    0.505886    11.00000   -1.20000
AFIX   0
C10   1    0.072863    0.914977    0.412248    11.00000    0.01805    0.02261 =
         0.02631   -0.00245   -0.00278    0.00373
AFIX  43
H10   2   -0.071799    0.940904    0.407907    11.00000   -1.20000
AFIX   0
C11   1    0.459497    0.628383    0.596158    11.00000    0.01307    0.01643 =
         0.01292   -0.00113   -0.00011   -0.00215
AFIX  13
H11   2    0.385538    0.702411    0.620916    11.00000   -1.20000
AFIX   0
C12   1    0.685755    0.599823    0.615872    11.00000    0.00974    0.01770 =
         0.01451   -0.00319    0.00052   -0.00383
AFIX  13
H12   2    0.737457    0.675567    0.602051    11.00000   -1.20000
AFIX   0
C13   1    0.719010    0.552015    0.706377    11.00000    0.01093    0.02010 =
         0.01600   -0.00291    0.00009   -0.00496
AFIX  13
H13   2    0.869584    0.524887    0.716098    11.00000   -1.20000
AFIX   0
C14   1    0.412467    0.477589    0.718562    11.00000    0.01217    0.01896 =
         0.01640   -0.00004   -0.00099   -0.00444
AFIX  13
H14   2    0.339715    0.541366    0.752717    11.00000   -1.20000
AFIX   0
C15   1    0.362733    0.522870    0.627848    11.00000    0.00869    0.01947 =
         0.01668   -0.00189   -0.00044   -0.00377
AFIX  13
H15   2    0.411827    0.454756    0.594155    11.00000   -1.20000
AFIX   0
C16   1    0.701954    0.634822    0.830934    11.00000    0.04692    0.04347 =
         0.01531   -0.00964   -0.00039   -0.01120
AFIX 137
H16A  2    0.851977    0.613518    0.831844    11.00000   -1.50000
H16B  2    0.649514    0.568547    0.862316    11.00000   -1.50000
H16C  2    0.649227    0.709944    0.855503    11.00000   -1.50000
AFIX   0
C17   1    0.344941    0.360356    0.746560    11.00000    0.01522    0.02171 =
         0.01798    0.00292   -0.00143   -0.00758
AFIX  23
H17A  2    0.204733    0.368995    0.727256    11.00000   -1.20000
H17B  2    0.437426    0.292745    0.721689    11.00000   -1.20000
AFIX   0
C18   1    0.684149    0.309698    0.938303    11.00000    0.02837    0.03976 =
         0.02763    0.00049   -0.00358   -0.01076
AFIX 137
H18A  2    0.769700    0.344440    0.896038    11.00000   -1.50000
H18B  2    0.771934    0.251631    0.978834    11.00000   -1.50000
H18C  2    0.596611    0.375184    0.965550    11.00000   -1.50000
AFIX   0
C19   1    0.682048    0.118695    0.825969    11.00000    0.02775    0.03882 =
         0.02382   -0.00510    0.00332    0.00601
AFIX 137
H19A  2    0.593850    0.085386    0.794724    11.00000   -1.50000
H19B  2    0.769282    0.052225    0.861703    11.00000   -1.50000
H19C  2    0.768144    0.160247    0.787953    11.00000   -1.50000
AFIX   0
C20   1    0.369180    0.149950    0.970304    11.00000    0.02773    0.01744 =
         0.01908    0.00071    0.00442   -0.00171
C21   1    0.236272    0.243590    1.021406    11.00000    0.02469    0.02495 =
         0.02311   -0.00361    0.00664   -0.00345
AFIX 137
H21A  2    0.324568    0.281954    1.048810    11.00000   -1.50000
H21B  2    0.156681    0.202404    1.062703    11.00000   -1.50000
H21C  2    0.142814    0.306128    0.985294    11.00000   -1.50000
AFIX   0
C22   1    0.513429    0.053838    1.028137    11.00000    0.04536    0.02849 =
         0.03139    0.01072    0.00838    0.00862
AFIX 137
H22A  2    0.592256   -0.010094    0.997302    11.00000   -1.50000
H22B  2    0.433069    0.017852    1.071906    11.00000   -1.50000
H22C  2    0.607406    0.092160    1.052265    11.00000   -1.50000
AFIX   0
C23   1    0.229222    0.089450    0.928631    11.00000    0.04997    0.03246 =
         0.03670   -0.00781    0.01092   -0.02237
AFIX 137
H23A  2    0.142799    0.150545    0.889240    11.00000   -1.50000
H23B  2    0.142342    0.054560    0.970245    11.00000   -1.50000
H23C  2    0.313174    0.024619    0.899802    11.00000   -1.50000
AFIX   0

SI2   4    0.027439    0.718448    0.141573    11.00000    0.01352    0.01607 =
         0.01564    0.00064   -0.00176   -0.00224
O8    3    1.016003    0.269693    0.570961    11.00000    0.01542    0.01645 =
         0.02857    0.00218   -0.00343   -0.00346
H8A   2    0.954946    0.331976    0.576712    11.00000    0.04980
O9    3    0.622411    0.302625    0.495519    11.00000    0.01438    0.01745 =
         0.01294    0.00043   -0.00129    0.00183
O10   3    0.547602    0.516563    0.268866    11.00000    0.00911    0.01840 =
         0.01738    0.00163   -0.00017   -0.00236
O11   3    0.817023    0.477429    0.407230    11.00000    0.00869    0.02029 =
         0.01764   -0.00404   -0.00039   -0.00340
H11A  2    0.948071    0.459900    0.415802    11.00000    0.01252
O12   3    0.734220    0.324874    0.239287    11.00000    0.01885    0.02020 =
         0.01480   -0.00369    0.00098   -0.00262
O13   3    0.227152    0.389215    0.427822    11.00000    0.01115    0.02623 =
         0.01969    0.00429   -0.00026   -0.00463
H13A  2    0.258874    0.339413    0.470008    11.00000    0.03671
O14   3    0.154223    0.591544    0.196805    11.00000    0.02052    0.01989 =
         0.01580    0.00016   -0.00553    0.00026
C24   1    0.882947   -0.024768    0.641917    11.00000    0.01988    0.01683 =
         0.01567   -0.00157    0.00208   -0.00247
C25   1    0.968013   -0.136012    0.689976    11.00000    0.02571    0.01678 =
         0.02077   -0.00052    0.00111   -0.00262
AFIX  43
H25   2    0.900182   -0.200767    0.695041    11.00000   -1.20000
AFIX   0
C26   1    1.150842   -0.151830    0.730143    11.00000    0.02639    0.01830 =
         0.01907    0.00000   -0.00049    0.00425
AFIX  43
H26   2    1.207432   -0.227228    0.762603    11.00000   -1.20000
AFIX   0
C27   1    1.251011   -0.057523    0.722896    11.00000    0.02172    0.02242 =
         0.02382   -0.00039   -0.00696    0.00281
AFIX  43
H27   2    1.377868   -0.069302    0.749168    11.00000   -1.20000
AFIX   0
C28   1    1.165017    0.055074    0.676826    11.00000    0.01601    0.02072 =
         0.02185   -0.00090   -0.00390   -0.00219
AFIX  43
H28   2    1.231996    0.120085    0.672970    11.00000   -1.20000
AFIX   0
C29   1    0.982567    0.071342    0.637014    11.00000    0.01371    0.01630 =
         0.01562   -0.00162   -0.00004   -0.00111
C30   1    0.873188    0.195377    0.593360    11.00000    0.01302    0.01554 =
         0.01571   -0.00062   -0.00056   -0.00139
AFIX  13
H30   2    0.771655    0.236294    0.633230    11.00000   -1.20000
AFIX   0
C31   1    0.755149    0.184237    0.519566    11.00000    0.01286    0.01648 =
         0.01603    0.00016   -0.00222   -0.00033
AFIX  13
H31   2    0.853809    0.161735    0.473508    11.00000   -1.20000
AFIX   0
C32   1    0.631415    0.089179    0.539939    11.00000    0.01684    0.02204 =
         0.02448   -0.00114   -0.00482   -0.00618
AFIX  43
H32   2    0.508193    0.097952    0.511722    11.00000   -1.20000
AFIX   0
C33   1    0.692809   -0.007279    0.597180    11.00000    0.01880    0.02026 =
         0.02613   -0.00101   -0.00066   -0.00755
AFIX  43
H33   2    0.611812   -0.065478    0.609061    11.00000   -1.20000
AFIX   0
C34   1    0.598074    0.335065    0.409169    11.00000    0.00986    0.01634 =
         0.01207    0.00024   -0.00130   -0.00174
AFIX  13
H34   2    0.584032    0.262384    0.384513    11.00000   -1.20000
AFIX   0
C35   1    0.780502    0.380901    0.367898    11.00000    0.00854    0.01922 =
         0.01530   -0.00278    0.00021   -0.00266
AFIX  13
H35   2    0.905507    0.312065    0.371741    11.00000   -1.20000
AFIX   0
C36   1    0.734178    0.427462    0.277618    11.00000    0.00859    0.01995 =
         0.01656   -0.00233    0.00097   -0.00358
AFIX  13
H36   2    0.847122    0.464778    0.252668    11.00000   -1.20000
AFIX   0
C37   1    0.373025    0.474025    0.303552    11.00000    0.00825    0.01842 =
         0.01472    0.00069   -0.00129   -0.00326
AFIX  13
H37   2    0.359939    0.402797    0.277001    11.00000   -1.20000
AFIX   0
C38   1    0.401983    0.435043    0.395713    11.00000    0.00917    0.01813 =
         0.01448    0.00137   -0.00051   -0.00319
AFIX  13
H38   2    0.410657    0.506395    0.423069    11.00000   -1.20000
AFIX   0
C39   1    0.714657    0.353276    0.152416    11.00000    0.03408    0.03149 =
         0.01552   -0.00459    0.00090   -0.00873
AFIX 137
H39A  2    0.721710    0.278418    0.128561    11.00000   -1.50000
H39B  2    0.826086    0.390251    0.129360    11.00000   -1.50000
H39C  2    0.582740    0.410664    0.139668    11.00000   -1.50000
AFIX   0
C40   1    0.190097    0.579986    0.282093    11.00000    0.01060    0.02098 =
         0.01528    0.00116   -0.00269   -0.00158
AFIX  23
H40A  2    0.067645    0.565119    0.314107    11.00000   -1.20000
H40B  2    0.217842    0.656168    0.295757    11.00000   -1.20000
AFIX   0
C41   1    0.109306    0.853190    0.168946    11.00000    0.02978    0.02408 =
         0.03005   -0.00349   -0.00315   -0.01039
AFIX 137
H41A  2    0.058724    0.868034    0.224385    11.00000   -1.50000
H41B  2    0.052848    0.925193    0.129701    11.00000   -1.50000
H41C  2    0.259195    0.836869    0.167080    11.00000   -1.50000
AFIX   0
C42   1   -0.254319    0.738132    0.161558    11.00000    0.01509    0.02399 =
         0.03102    0.00780    0.00042   -0.00180
AFIX 137
H42A  2   -0.301167    0.675292    0.138368    11.00000   -1.50000
H42B  2   -0.327046    0.818946    0.135910    11.00000   -1.50000
H42C  2   -0.282326    0.730470    0.220864    11.00000   -1.50000
AFIX   0
C43   1    0.099426    0.692503    0.032241    11.00000    0.02499    0.02052 =
         0.01723   -0.00078   -0.00192   -0.00156
C44   1    0.326822    0.690809    0.016825    11.00000    0.02583    0.06046 =
         0.03066   -0.00632    0.00760   -0.00093
AFIX 137
H44A  2    0.348914    0.771374    0.021495    11.00000   -1.50000
H44B  2    0.367906    0.670234   -0.038384    11.00000   -1.50000
H44C  2    0.408982    0.629738    0.057512    11.00000   -1.50000
AFIX   0
C45   1   -0.030215    0.794252   -0.027978    11.00000    0.03456    0.02363 =
         0.01922    0.00324   -0.00522   -0.00213
AFIX 137
H45A  2   -0.174252    0.790386   -0.021862    11.00000   -1.50000
H45B  2    0.017741    0.783483   -0.084307    11.00000   -1.50000
H45C  2   -0.016720    0.873703   -0.016127    11.00000   -1.50000
AFIX   0
C46   1    0.061236    0.569916    0.017215    11.00000    0.06960    0.01914 =
         0.02233   -0.00370   -0.00802   -0.00273
AFIX 137
H46A  2    0.132031    0.505018    0.058630    11.00000   -1.50000
H46B  2    0.113460    0.552375   -0.037567    11.00000   -1.50000
H46C  2   -0.086130    0.574207    0.021004    11.00000   -1.50000
AFIX   0
HKLF 4


REM  b1794_0m_4_a.res in P1
REM wR2 = 0.126475, GooF = S = 1.11171, Restrained GooF = 1.11159 for all data
REM R1 = 0.046718 for 14018 Fo > 4sig(Fo) and 0.050364 for all 14861 data
REM 595 parameters refined using 3 restraints

END

WGHT      0.0536      0.8730

REM Highest difference peak  0.992,  deepest hole -0.347,  1-sigma level  0.072
Q1    1  -0.1111  0.7232  0.1445  11.00000  0.05    0.99
Q2    1   0.1665  0.7226  0.1391  11.00000  0.05    0.75
Q3    1   0.3757  0.2313  0.8953  11.00000  0.05    0.66
Q4    1   0.6596  0.2377  0.8930  11.00000  0.05    0.62
Q5    1   0.3329  0.7227  0.1460  11.00000  0.05    0.49
Q6    1  -0.5173  0.7181  0.1437  11.00000  0.05    0.45
Q7    1   0.0380  0.2252  0.8865  11.00000  0.05    0.42
Q8    1   0.5794  0.6096  0.6124  11.00000  0.05    0.42
Q9    1   0.2225  0.2272  0.8859  11.00000  0.05    0.40
Q10   1   0.5112  0.4569  0.7286  11.00000  0.05    0.38
Q11   1  -0.4058  0.7211  0.1439  11.00000  0.05    0.37
;
_shelx_res_checksum                16499
_shelx_hkl_file
;
  -1   0   0 509.459 15.9299   7
  -1   0   0 521.814 15.4433   3
  -1   0   0 509.349 16.5423   6
  -1   0   0 506.595 15.3127   1
  -1   0   0 498.022 14.4190  10
  -1   0   0 492.538 14.4868  18
  -1   0   0 511.051 14.2888  22
  -1   0   0 501.978 15.2501   1
   1   0   0 475.357 14.2401  11
   1   0   0 495.116 14.0151  15
   1   0   0 488.491 14.2167  17
   1   0   0 501.805 13.9585  22
   1   0   0 470.729 14.0246   9
   1   0   0 505.357 15.7390   5
   1   0   0 525.993 15.1830   3
  -2   0   0 987.737 28.9558   3
  -2   0   0 977.418 30.3584   5
  -2   0   0 802.692 36.3797   6
  -2   0   0 964.325 27.0556  10
  -2   0   0 937.192 27.1894  18
  -2   0   0 981.990 26.7657  22
  -2   0   0 962.823 29.8267   7
   2   0   0 949.885 27.8631  11
   2   0   0 957.190 27.3267  15
   2   0   0 932.490 27.3639   9
   2   0   0 958.956 27.4533  20
   2   0   0 980.929 29.7540   1
   2   0   0 992.718 29.6058   3
   2   0   0 965.622 30.6588   5
   2   0   0 1005.57 31.8620   6
   2   0   0 948.635 27.7299  17
   2   0   0 934.563 27.5322  23
   2   0   0 987.479 29.6372   1
   2   0   0 957.201 27.2111  22
  -3   0   0 595.601 23.0923   6
  -3   0   0 590.065 21.0554   7
  -3   0   0 605.116 21.9290   5
  -3   0   0 588.346 19.9189   3
  -3   0   0 577.077 22.1651   4
  -3   0   0 567.271 17.5331  18
  -3   0   0 594.914 16.9361  22
  -3   0   0 580.201 17.3771  10
   3   0   0 588.347 19.8840   3
   3   0   0 561.687 17.3132  17
   3   0   0 566.783 17.0506  23
   3   0   0 564.381 21.2676   5
   3   0   0 596.542 22.7673   6
   3   0   0 577.828 20.0459   1
   3   0   0 578.134 16.7131  15
   3   0   0 576.554 20.0086   1
   3   0   0 558.763 16.8712  20
   3   0   0 567.317 17.5407  11
  -4   0   0 115.019 8.10926   5
  -4   0   0 103.758 7.44698   7
  -4   0   0 115.558 6.55102   3
  -4   0   0 115.042 4.43689  10
  -4   0   0 105.318 8.66568   6
  -4   0   0 119.478 8.49745   4
  -4   0   0 114.792 4.63754  18
   4   0   0 120.811 8.99852   6
   4   0   0 108.201 4.86441  11
   4   0   0 96.6299 6.67222   1
   4   0   0 108.780 4.16230  20
   4   0   0 113.083 7.29715   1
   4   0   0 108.039 3.88316  15
   4   0   0 109.962 4.07864   9
   4   0   0 107.277 6.72660   3
   4   0   0 105.019 4.25624  23
   4   0   0 105.529 4.57037  17
  -5   0   0 59.6376 3.35441  18
  -5   0   0 62.0487 3.18682  10
   5   0   0 67.3006 3.06535   9
   5   0   0 58.3042 3.19204  23
   5   0   0 57.3729 3.53998  17
   5   0   0 65.5358 3.16724  20
  -6   0   0 125.168 5.73461  18
  -6   0   0 123.026 5.42031  10
   6   0   0 125.604 5.07531   9
   6   0   0 119.403 5.35894  23
   6   0   0 125.378 6.31663  11
   6   0   0 120.148 5.84884  17
  -7   0   0 12.2093 1.89781  10
  -7   0   0 18.1165 2.79586  13
   7   0   0 9.73319 1.76831   9
   7   0   0 11.2593 2.10579  23
  -8   0   0 36.4873 3.10734  10
  -8   0   0 38.6000 3.57772  18
  -8   0   0 42.5772 4.10857  13
   8   0   0 35.4642 2.92920   9
   8   0   0 42.6627 3.99098  17
   8   0   0 39.0738 3.40779  23
  -9   0   0 8.48423 2.62993  18
  -9   0   0 6.20805 1.80268  10
  -9   0   0 2.67207 2.08068  13
   9   0   0 3.14558 2.06527  17
   9   0   0 9.40608 2.09298  23
   9   0   0 7.11740 1.69709   9
   9  -1   0 17.5116 3.39679  17
   9  -1   0 19.2843 2.50472   9
   9  -1   0 19.0982 3.01419  23
  -9   1   0 18.7370 3.21966  18
  -9   1   0 23.2329 2.77173  10
  -9   1   0 25.4533 3.52505  13
   8  -1   0 33.7847 3.65154  17
   8  -1   0 35.8276 3.16818  23
   8  -1   0 30.0584 2.66047   9
  -8   1   0 26.1436 3.43482  13
  -8   1   0 31.5710 3.16486  18
  -8   1   0 27.3265 2.74523  10
   7  -1   0 21.1155 2.84457  17
   7  -1   0 21.4930 2.12479   9
   7  -1   0 20.2543 2.43610  23
   7  -1   0 22.9201 3.40700  11
  -7   1   0 20.7073 3.26717  18
  -7   1   0 21.2666 2.29331  10
  -7   1   0 21.9784 2.96425  13
   6  -1   0 98.0811 5.66026  11
   5  -1   0 143.048 5.41694  15
   5  -1   0 147.682 5.71003  23
   5  -1   0 148.810 6.63418  11
   5  -1   0 143.145 5.36700   9
   5  -1   0 146.480 5.77745  20
   5  -1   0 146.557 6.19123  17
  -5   1   0 144.085 5.93021  18
  -5   1   0 141.192 5.61547  10
   4  -1   0 279.982 12.9886   3
   4  -1   0 282.110 9.14965  23
   4  -1   0 282.293 9.94492  11
   4  -1   0 282.817 9.23792  20
   4  -1   0 289.365 15.0020   6
   4  -1   0 277.002 13.9536   5
   4  -1   0 244.277 11.0926  17
   4  -1   0 282.622 9.01202  15
   4  -1   0 286.705 8.87526   9
  -4   1   0 279.954 13.9923   7
  -4   1   0 294.697 15.5550   6
  -4   1   0 278.152 14.1561   4
  -4   1   0 272.511 12.5217   3
  -4   1   0 286.609 8.81271  22
  -4   1   0 289.197 9.32941  10
  -4   1   0 279.574 9.53249  18
  -4   1   0 294.737 14.7026   5
   3  -1   0 741.717 22.5433  17
   3  -1   0 768.215 27.0000   5
   3  -1   0 762.014 21.9974   9
   3  -1   0 730.635 21.8904  22
   3  -1   0 807.701 26.3885   3
   3  -1   0 740.163 24.6729   2
   3  -1   0 749.163 22.8272  11
   3  -1   0 756.989 22.2167  23
   3  -1   0 765.565 22.2181  15
   3  -1   0 783.658 27.9812   6
  -3   1   0 768.795 22.1722  22
  -3   1   0 750.581 22.4253  10
  -3   1   0 787.005 27.3928   5
  -3   1   0 774.414 22.6820  18
  -3   1   0 738.852 21.9299  12
  -3   1   0 793.323 26.0856   3
  -3   1   0 789.922 28.5530   6
  -3   1   0 773.447 24.5074   2
  -3   1   0 737.049 27.7722   7
  -3   1   0 777.690 27.1871   4
   2  -1   0 496.062 14.5101   9
   2  -1   0 483.836 14.8934  17
   2  -1   0 485.593 14.6362  23
   2  -1   0 523.153 17.7000   3
   2  -1   0 499.215 15.0663  11
   2  -1   0 510.296 16.9409   2
   2  -1   0 495.619 14.7340  15
   2  -1   0 511.572 18.1956   7
   2  -1   0 489.067 14.7339  20
   2  -1   0 508.409 17.8984   5
   2  -1   0 523.409 18.5114   6
   2  -1   0 497.061 14.5216  22
  -2   1   0 486.174 14.7905  12
  -2   1   0 533.563 17.9757   3
  -2   1   0 506.642 18.4153   7
  -2   1   0 527.908 17.1349   2
  -2   1   0 523.813 19.7829   6
  -2   1   0 499.805 15.0138  10
  -2   1   0 531.723 18.3464   5
  -2   1   0 510.133 14.8835  22
  -2   1   0 525.973 18.2229   4
   1  -1   0 1530.35 43.7700  15
   1  -1   0 1561.09 45.5777   5
   1  -1   0 1630.48 45.8399   6
   1  -1   0 1546.75 43.7501  20
   1  -1   0 1527.39 43.5793  23
   1  -1   0 1507.36 43.6244  22
   1  -1   0 1558.41 45.8019   3
   1  -1   0 1468.07 43.7794  11
   1  -1   0 1533.21 43.7547  17
   1  -1   0 1552.75 43.5433   9
   1  -1   0 1618.95 46.2791   7
   1  -1   0 1617.42 45.8399   2
  -1   1   0 1600.96 46.9066   5
  -1   1   0 1615.53 46.9819   2
  -1   1   0 1618.64 46.6374   4
  -1   1   0 1603.75 47.1684   3
  -1   1   0 1550.15 44.9658  22
  -1   1   0 1637.56 47.2473   6
  -1   1   0 1592.54 47.4015   7
  -1  -1   0 1031.97 29.7865  22
  -1  -1   0 1058.34 31.3114   5
  -1  -1   0 1082.51 32.1348   6
  -1  -1   0 1073.48 29.9412  10
  -1  -1   0 1071.48 31.9603   1
  -1  -1   0 1054.66 29.9709  18
   1   1   0 1061.63 29.5125  16
   1   1   0 1025.52 29.5972  17
   1   1   0 1065.99 29.4509  22
   1   1   0 1026.60 29.3618  19
   1   1   0 1014.12 29.5715  23
   1   1   0 1070.95 31.8860   1
   1   1   0 1039.12 30.8514   5
   1   1   0 1094.50 29.6765   8
  -2  -1   0 690.667 24.2304   1
  -2  -1   0 751.593 25.6759   6
  -2  -1   0 742.261 23.8836   1
  -2  -1   0 732.858 23.7290   5
  -2  -1   0 714.510 20.9965  18
  -2  -1   0 723.253 20.9015  10
   2   1   0 689.456 20.6745   9
   2   1   0 741.890 23.9220   1
   2   1   0 750.835 23.9325   5
   2   1   0 729.156 20.5895  16
   2   1   0 692.214 20.8250  23
   2   1   0 728.740 22.1337   3
   2   1   0 735.597 25.0566   6
   2   1   0 721.108 20.9932  17
  -3  -1   0 556.950 20.6832   5
  -3  -1   0 552.490 16.8652  18
  -3  -1   0 566.521 22.2578   6
  -3  -1   0 566.207 20.0692   1
  -3  -1   0 570.037 16.7430  10
  -3  -1   0 565.086 19.7544   1
   3   1   0 551.911 16.5897  23
   3   1   0 544.980 22.1894   6
   3   1   0 578.141 18.6683   3
   3   1   0 552.737 20.5636   5
   3   1   0 551.936 16.7970  17
   3   1   0 567.018 16.7329   9
   3   1   0 545.415 16.9726  11
   3   1   0 555.203 20.4034   1
  -4  -1   0 0.03383 1.55172   4
  -4  -1   0 1.07756 0.54054  10
  -4  -1   0 -1.6677 1.64225   6
  -4  -1   0 2.65132 1.73827   7
  -4  -1   0 1.61664 1.59395   5
  -4  -1   0 1.41861 0.63104  18
  -4  -1   0 1.13024 1.26457   1
   4   1   0 1.10195 0.52075   9
   4   1   0 0.97339 0.64638  11
   4   1   0 2.80099 1.61672   6
   4   1   0 0.76160 0.54790  17
   4   1   0 -0.0933 1.31858   5
   4   1   0 2.06009 1.66086   1
   4   1   0 1.90874 1.40800   1
  -5  -1   0 54.2063 3.12515  18
  -5  -1   0 50.9711 2.88183  10
   5   1   0 55.1034 3.28386  17
   5   1   0 53.2628 2.70855   9
   5   1   0 50.7621 2.93054  23
  -6  -1   0 26.6267 2.31479  10
  -6  -1   0 28.1489 2.56612  18
   6   1   0 23.0029 2.48204  17
   6   1   0 22.6984 2.04237   9
   6   1   0 24.6840 2.29396  23
  -7  -1   0 71.5338 5.24443  13
  -7  -1   0 73.9339 4.09668  10
   7   1   0 78.2561 4.75943  17
   7   1   0 70.4924 3.87446   9
   7   1   0 75.5922 4.79680  23
  -8  -1   0 37.5216 3.21544  10
  -8  -1   0 42.1454 3.77456  18
  -8  -1   0 46.9803 4.19387  13
   8   1   0 42.4168 3.98649  17
   8   1   0 45.9291 3.62901  23
   8   1   0 48.2900 3.34533   9
  -9  -1   0 22.7681 3.69912  13
  -9  -1   0 16.6263 2.75193  10
   9   1   0 24.8584 3.27004  23
   9   1   0 24.1952 3.64593  17
   9   1   0 23.4070 2.80290   9
   9  -2   0 3.23583 1.84864  23
   8  -2   0 8.15053 2.35303  11
   8  -2   0 6.88311 1.85109  23
   8  -2   0 11.0363 2.51424  17
  -8   2   0 8.91659 2.34744  13
  -8   2   0 10.5036 2.23422  18
  -8   2   0 9.40703 1.77725  10
   7  -2   0 75.7528 5.63484  11
   7  -2   0 79.8003 4.97868  17
   7  -2   0 77.2429 3.82782   9
   7  -2   0 80.3100 4.39905  23
   7  -2   0 77.5809 4.06253  15
   7  -2   0 75.2031 4.50508  20
  -7   2   0 74.6614 4.34344  10
  -7   2   0 80.5825 5.02525  13
  -7   2   0 80.9600 4.74734  18
   6  -2   0 82.5921 4.42543  20
   6  -2   0 88.7488 5.31675  11
   6  -2   0 87.0498 3.92629   9
   6  -2   0 93.1980 4.34008  15
   6  -2   0 84.6511 4.24554  23
   6  -2   0 81.9377 4.73131  17
  -6   2   0 84.0451 4.50484  18
  -6   2   0 82.5883 4.25232  10
   5  -2   0 95.3420 4.76028  17
   5  -2   0 94.7291 4.33950  15
   5  -2   0 101.397 4.30418  23
   5  -2   0 96.7352 5.19532  11
   5  -2   0 99.0605 4.07820   9
   5  -2   0 97.8149 4.57784  20
  -5   2   0 93.0289 4.82524  10
  -5   2   0 94.8831 4.47263  18
  -5   2   0 97.3438 3.80601  22
   4  -2   0 291.661 9.05743   9
   4  -2   0 287.233 9.33366  23
   4  -2   0 282.002 14.3421   5
   4  -2   0 285.138 9.59450  20
   4  -2   0 279.715 13.8736   3
   4  -2   0 291.133 15.1706   6
   4  -2   0 288.636 10.3253  11
   4  -2   0 282.220 9.44991  15
   4  -2   0 273.409 9.75343  17
  -4   2   0 289.641 14.3604   5
  -4   2   0 270.917 13.7316   4
  -4   2   0 287.850 9.68000  18
  -4   2   0 282.517 13.5290   3
  -4   2   0 294.171 9.07365  22
  -4   2   0 292.033 9.40955  10
  -4   2   0 283.194 9.04656  12
  -4   2   0 290.422 14.7099   7
  -4   2   0 282.265 15.4652   6
  -4   2   0 286.850 12.2284   2
   3  -2   0 196.875 6.69307  15
   3  -2   0 192.192 10.2132   5
   3  -2   0 191.880 10.4776   6
   3  -2   0 195.419 6.83320  17
   3  -2   0 193.889 10.7895   7
   3  -2   0 191.677 10.0349   3
   3  -2   0 190.251 6.37787  23
   3  -2   0 191.282 6.66591  20
   3  -2   0 195.990 9.62077   2
   3  -2   0 196.440 6.23849   9
   3  -2   0 192.110 7.06693  11
  -3   2   0 194.020 10.6560   7
  -3   2   0 200.310 10.3140   5
  -3   2   0 187.624 9.78295   3
  -3   2   0 187.683 9.56777   4
  -3   2   0 197.142 6.24842  22
  -3   2   0 208.646 11.1098   6
  -3   2   0 188.916 6.10671  12
  -3   2   0 189.258 6.06953  19
  -3   2   0 170.103 9.38312   2
  -3   2   0 193.874 6.37207  10
   2  -2   0 88.4851 3.38072  17
   2  -2   0 87.3730 3.09197  23
   2  -2   0 84.0262 3.37906  15
   2  -2   0 92.1134 6.17958   7
   2  -2   0 88.3982 3.60587  11
   2  -2   0 92.2433 5.51765   5
   2  -2   0 85.1842 3.35101  20
   2  -2   0 96.5779 5.94931   3
   2  -2   0 79.5437 5.31589   2
   2  -2   0 89.0754 3.03082   9
  -2   2   0 87.6843 5.84446   7
  -2   2   0 81.2803 2.99646  12
  -2   2   0 87.1487 4.96901   4
  -2   2   0 82.2433 2.96101  19
  -2   2   0 82.8552 3.06702  22
  -2   2   0 84.9450 5.59888   6
  -2   2   0 84.7434 5.43857   3
  -2   2   0 80.3569 5.26154   5
  -2   2   0 87.9244 5.40589   2
   1  -2   0 89.0068 2.85871  23
   1  -2   0 90.7257 5.39302   7
   1  -2   0 91.6377 3.07391  17
   1  -2   0 90.6485 4.49354   5
   1  -2   0 93.7217 4.16085   4
   1  -2   0 87.8342 3.24847  15
   1  -2   0 89.5959 2.90645   9
   1  -2   0 88.9418 3.18554  20
   1  -2   0 92.5592 5.24996   3
   1  -2   0 87.9363 5.21163   2
  -1   2   0 92.8305 5.26394   2
  -1   2   0 92.7058 5.22480   3
  -1   2   0 91.5383 3.86993   4
  -1   2   0 85.8039 2.91167  16
  -1   2   0 87.3233 3.09835  22
  -1   2   0 90.9350 5.35968   7
  -1   2   0 94.2764 4.61266   6
  -1   2   0 85.9593 3.02700  19
  -1   2   0 89.5163 2.76621   8
  -1   2   0 88.1854 4.44334   5
   0  -2   0 113.609 5.59812   2
   0  -2   0 116.427 3.59225  15
   0  -2   0 104.918 3.89255   6
   0  -2   0 101.675 3.32101   9
   0  -2   0 118.526 5.07324   1
   0  -2   0 101.140 3.31885  10
   0   2   0 120.785 5.07609   1
   0   2   0 107.125 3.41753   8
   0   2   0 120.120 5.43048   3
   0   2   0 109.081 3.51665  16
   0   2   0 100.972 3.97597   6
   0   2   0 116.547 5.73231   2
   0   2   0 115.773 3.60557  19
   0   2   0 111.580 4.96198   1
   0   2   0 111.516 5.31099   7
  -1  -2   0 85.5109 4.83032   1
  -1  -2   0 83.2920 3.83864   7
  -1  -2   0 82.6770 4.28701   2
  -1  -2   0 85.8668 5.01149   1
  -1  -2   0 82.8729 2.77514  10
  -1  -2   0 83.5835 2.74333  18
  -1  -2   0 83.9228 2.61814  15
  -1  -2   0 84.3036 4.29172   6
  -1  -2   0 80.4151 3.45110   5
   1   2   0 85.4436 4.91721   1
   1   2   0 82.6511 2.82075  16
   1   2   0 87.1304 2.83384  22
   1   2   0 83.7674 2.75741  19
   1   2   0 85.5246 4.47489   6
   1   2   0 86.7890 2.89291  17
   1   2   0 84.5582 4.97090   1
   1   2   0 83.3250 4.33174   2
   1   2   0 89.1308 2.94304   8
  -2  -2   0 458.969 13.6924  18
  -2  -2   0 462.519 13.3705  22
  -2  -2   0 461.889 17.1009   1
  -2  -2   0 447.264 15.8915   5
  -2  -2   0 464.268 17.3483   6
  -2  -2   0 480.842 17.6578   1
  -2  -2   0 459.233 13.6185  10
   2   2   0 463.023 17.4766   1
   2   2   0 466.615 17.6165   6
   2   2   0 462.496 13.2842  22
   2   2   0 471.041 17.4005   1
   2   2   0 458.608 13.1137  19
   2   2   0 439.807 13.5704  17
   2   2   0 462.931 15.8828   5
   2   2   0 464.875 13.7084   8
   2   2   0 440.599 13.5353  23
   2   2   0 472.438 13.4327  16
  -3  -2   0 547.181 20.6442   1
  -3  -2   0 573.085 16.7786  10
  -3  -2   0 578.253 27.7147   1
  -3  -2   0 567.349 16.9371  18
  -3  -2   0 552.063 20.4574   5
  -3  -2   0 565.957 16.2896  22
  -3  -2   0 557.868 22.1255   6
   3   2   0 562.375 21.4354   1
   3   2   0 534.865 16.4415   9
   3   2   0 566.065 18.4699   3
   3   2   0 556.085 16.8058  17
   3   2   0 546.148 20.2271   5
   3   2   0 539.619 16.6395  23
   3   2   0 588.819 16.3594  16
   3   2   0 558.894 21.4993   1
   3   2   0 576.683 22.6122   6
  -4  -2   0 63.4843 5.46636   1
  -4  -2   0 61.8628 5.75688   5
  -4  -2   0 62.0773 3.10656  18
  -4  -2   0 63.5298 2.95970  10
  -4  -2   0 65.1208 6.37818   6
   4   2   0 60.8516 4.35538   3
   4   2   0 59.9550 5.92640   1
   4   2   0 61.3043 5.44902   5
   4   2   0 57.4608 2.91244  23
   4   2   0 57.4722 3.01201  17
   4   2   0 63.1618 2.78121   9
   4   2   0 67.2349 2.64528  16
   4   2   0 64.1780 6.54152   6
   4   2   0 59.4400 5.88485   1
  -5  -2   0 61.7244 3.17815  10
  -5  -2   0 59.0651 3.31627  18
   5   2   0 58.9333 3.34671  17
   5   2   0 58.6893 2.90981   9
   5   2   0 58.0301 3.19025  23
  -6  -2   0 45.1214 2.85631  10
  -6  -2   0 36.7921 2.89841  18
   6   2   0 30.7995 2.54712  23
   6   2   0 32.6682 2.45026   9
   6   2   0 30.3178 2.65843  17
  -7  -2   0 33.3980 2.77802  10
  -7  -2   0 38.9912 4.17504  13
   7   2   0 36.7305 3.84288  23
   7   2   0 31.0406 2.62548   9
   7   2   0 25.9363 4.80925  17
  -8  -2   0 82.5986 4.75416  10
  -8  -2   0 76.5440 5.03958  18
  -8  -2   0 91.4762 5.59565  13
   8   2   0 84.3703 4.54474   9
   8   2   0 86.4518 5.02492  23
   8   2   0 85.4010 5.37025  17
  -9  -2   0 2.72333 1.56493  10
  -9  -2   0 -0.0454 2.23261  13
   9   2   0 2.64429 1.53253   9
   9   2   0 6.67438 2.37601  17
   9   2   0 3.76101 2.26178  23
   8  -3   0 37.3232 3.25954  23
   8  -3   0 34.7158 2.83873   9
   8  -3   0 37.2204 3.89607  17
   8  -3   0 36.0720 3.85914  20
   8  -3   0 26.5845 4.58108  11
   8  -3   0 24.5677 3.59146  15
  -8   3   0 34.5771 3.13110  10
  -8   3   0 32.0791 3.64627  13
  -8   3   0 39.0002 3.63443  18
   7  -3   0 96.7115 4.43559   9
   7  -3   0 94.1678 5.53683  17
   7  -3   0 95.6807 6.25917  11
   7  -3   0 96.1672 5.12468  20
   7  -3   0 110.660 5.01995  23
   7  -3   0 91.3170 4.89406  15
  -7   3   0 87.5953 5.15518  13
  -7   3   0 87.3879 4.61769  10
   6  -3   0 10.7948 2.28031  11
   6  -3   0 11.0285 2.07867  15
   6  -3   0 9.50980 1.84709  17
   6  -3   0 11.4774 1.42736   9
   6  -3   0 8.74014 1.64428  23
   6  -3   0 12.1701 2.07548  20
  -6   3   0 11.8778 2.00679  18
  -6   3   0 11.9219 1.41770  22
  -6   3   0 11.8466 2.16827  13
  -6   3   0 14.7619 1.92027  10
   5  -3   0 1.26049 0.87288  20
   5  -3   0 0.40571 0.79195  15
   5  -3   0 0.92343 0.99772  11
   5  -3   0 0.49398 0.59619   9
   5  -3   0 0.54255 0.89941  17
   5  -3   0 2.45561 0.84420  23
  -5   3   0 0.01577 0.69229  10
  -5   3   0 1.11455 0.55917  12
  -5   3   0 0.47232 0.58744  22
  -5   3   0 1.61903 0.50155  16
  -5   3   0 -0.4318 0.73299  18
   4  -3   0 43.2602 3.04906  11
   4  -3   0 43.5006 2.66070  15
   4  -3   0 36.6996 3.12366  23
   4  -3   0 41.7599 2.73374  17
   4  -3   0 44.4402 2.19049   9
  -4   3   0 44.2078 2.25710  22
  -4   3   0 37.1534 2.07959  19
  -4   3   0 41.9724 2.14766  12
  -4   3   0 43.4179 2.36625  10
  -4   3   0 45.2952 2.60558  18
  -4   3   0 43.6325 2.02035  16
   3  -3   0 591.892 23.4969   2
   3  -3   0 615.070 18.1836  23
   3  -3   0 612.113 18.8277  15
   3  -3   0 617.671 18.7307  17
   3  -3   0 605.537 19.0435  11
   3  -3   0 626.537 25.1049   7
   3  -3   0 631.184 18.1348   9
   3  -3   0 618.238 23.4155   5
   3  -3   0 631.900 18.8508  20
   3  -3   0 623.498 24.2246   3
  -3   3   0 631.428 24.4544   6
  -3   3   0 604.646 18.2670  12
  -3   3   0 625.162 22.2117   4
  -3   3   0 611.262 23.8151   3
  -3   3   0 608.392 18.3024  19
  -3   3   0 623.506 24.7699   7
  -3   3   0 627.913 23.4256   2
  -3   3   0 622.301 18.3693  22
  -3   3   0 620.610 18.4023  10
  -3   3   0 627.204 23.2678   5
  -3   3   0 610.543 18.0376  16
   2  -3   0 502.146 14.5234  17
   2  -3   0 453.928 14.5786  11
   2  -3   0 499.148 19.0978   3
   2  -3   0 477.286 14.5889  20
   2  -3   0 455.031 18.7998   2
   2  -3   0 480.134 14.0316   9
   2  -3   0 486.081 19.6181   7
   2  -3   0 480.880 17.7187   5
   2  -3   0 476.375 14.0003  23
   2  -3   0 470.205 14.6665  15
  -2   3   0 490.483 18.8527   2
  -2   3   0 476.863 18.9256   3
  -2   3   0 491.485 19.4167   7
  -2   3   0 474.092 14.0808  16
  -2   3   0 493.501 18.3198   6
  -2   3   0 483.515 14.3921  22
  -2   3   0 478.307 16.4640   4
  -2   3   0 471.251 14.2806  19
  -2   3   0 474.463 14.3606  12
  -2   3   0 452.024 19.0354   5
  -2   3   0 492.050 13.8697   8
   1  -3   0 286.969 8.22669  23
   1  -3   0 283.731 12.0732   3
   1  -3   0 278.853 8.33943   9
   1  -3   0 280.112 8.76370  20
   1  -3   0 278.979 8.88663  15
   1  -3   0 283.043 12.5623   2
   1  -3   0 286.524 10.5066   5
   1  -3   0 282.544 12.4354   7
   1  -3   0 277.684 8.41146  17
   1  -3   0 267.263 8.61102  11
  -1   3   0 277.561 8.64846  19
  -1   3   0 269.639 8.43735  16
  -1   3   0 280.999 8.21243   8
  -1   3   0 278.525 12.3387   2
  -1   3   0 290.463 10.3973   5
  -1   3   0 284.388 12.2795   3
  -1   3   0 290.010 12.3467   7
   0  -3   0 53.6293 4.10251   7
   0  -3   0 55.1735 2.72132   6
   0  -3   0 58.3790 2.29096  20
   0  -3   0 58.8903 2.07985   9
   0  -3   0 60.9748 4.02063   1
   0  -3   0 68.3870 2.46301  15
   0  -3   0 57.6873 4.48499   2
   0  -3   0 53.7251 2.20855  11
   0   3   0 61.8923 2.21669   8
   0   3   0 70.6155 4.83370   2
   0   3   0 68.1127 4.05832   1
   0   3   0 65.9249 4.08667   1
   0   3   0 68.8812 2.48454  19
   0   3   0 60.0716 4.23098   7
   0   3   0 62.9046 4.35178   3
   0   3   0 52.9695 2.87004   6
   0   3   0 64.1055 2.34587  16
  -1  -3   0 248.383 7.62201  15
  -1  -3   0 261.217 9.77467   4
  -1  -3   0 255.226 9.48951   6
  -1  -3   0 257.428 7.54377  18
  -1  -3   0 257.876 9.86544   7
  -1  -3   0 256.194 7.65896  10
  -1  -3   0 243.455 7.50174  13
  -1  -3   0 252.165 10.6977   2
  -1  -3   0 256.707 10.9408   1
  -1  -3   0 247.720 7.59837  20
  -1  -3   0 259.518 11.2336   1
   1   3   0 260.586 11.1488   1
   1   3   0 249.938 7.75623  19
   1   3   0 256.392 11.1811   1
   1   3   0 238.793 7.74199  16
   1   3   0 254.951 7.83119   8
   1   3   0 261.248 9.94599   6
   1   3   0 267.512 9.91584   7
   1   3   0 259.088 10.7759   2
   1   3   0 260.251 7.45976  17
  -2  -3   0 69.2410 5.19084   1
  -2  -3   0 68.9214 2.66058  10
  -2  -3   0 65.7586 4.88206   6
  -2  -3   0 70.0527 2.68300  18
  -2  -3   0 66.2801 3.95839   5
  -2  -3   0 70.7237 5.60717   1
   2   3   0 70.9108 5.15928   6
   2   3   0 73.4845 2.88357   8
   2   3   0 68.8645 2.63008  16
   2   3   0 72.8753 5.56185   1
   2   3   0 64.7104 3.92514   5
   2   3   0 68.4238 2.43360  19
   2   3   0 70.4861 5.51900   1
   2   3   0 66.6909 2.58464  17
   2   3   0 71.9959 4.25096   2
  -3  -3   0 277.975 13.5098   6
  -3  -3   0 289.410 12.2631   5
  -3  -3   0 276.463 9.16157  22
  -3  -3   0 288.694 13.8855   1
  -3  -3   0 274.429 9.03275  18
  -3  -3   0 282.250 8.92839  10
  -3  -3   0 280.343 13.1923   1
   3   3   0 267.220 8.83970  23
   3   3   0 280.015 13.9625   6
   3   3   0 271.152 11.7799   5
   3   3   0 287.466 9.11237   8
   3   3   0 276.236 8.45633  22
   3   3   0 283.827 13.9083   1
   3   3   0 292.755 13.8710   1
   3   3   0 272.698 8.91314  17
  -4  -3   0 25.8558 4.01626   5
  -4  -3   0 35.0783 2.06724  10
  -4  -3   0 35.1610 4.74367   1
  -4  -3   0 34.0713 2.15956  18
  -4  -3   0 30.0498 4.69700   6
  -4  -3   0 32.9396 1.64836  22
  -4  -3   0 36.7913 5.02765   1
   4   3   0 32.1723 3.69597   3
   4   3   0 25.2959 4.74680   6
   4   3   0 30.4033 1.85552   9
   4   3   0 31.5930 1.76977  16
   4   3   0 35.9021 4.18727   5
   4   3   0 32.9504 2.06749  23
   4   3   0 33.5422 2.09905  17
   4   3   0 25.9165 4.63008   1
   4   3   0 31.6715 4.79158   1
  -5  -3   0 254.344 9.13567  18
  -5  -3   0 257.725 10.2016  10
   5   3   0 273.617 9.18991   9
   5   3   0 275.113 8.75518  16
   5   3   0 264.744 10.4432  17
   5   3   0 258.063 9.29785  23
  -6  -3   0 2.22311 1.05112  10
  -6  -3   0 3.18590 1.18318  18
  -6  -3   0 4.21683 1.30310  13
   6   3   0 3.93767 1.23687  17
   6   3   0 3.00774 1.06457  23
   6   3   0 2.75121 1.00909   9
  -7  -3   0 89.8105 5.71968  13
  -7  -3   0 84.5650 4.57845  10
  -7  -3   0 93.8108 7.20683  18
   7   3   0 72.4735 5.03332  23
   7   3   0 75.9439 4.13243   9
   7   3   0 85.9612 5.05866  17
  -8  -3   0 2.81538 1.32701  10
  -8  -3   0 4.30554 1.56967  18
   8   3   0 4.87042 1.64278  23
   8   3   0 6.07867 1.72188  17
   8   3   0 1.97272 1.30135   9
  -9  -3   0 14.9905 3.65792  13
  -9  -3   0 8.16495 1.98875  10
   9   3   0 13.9259 3.28187  23
   9   3   0 8.55062 1.97021   9
   8  -4   0 30.9756 3.79323  20
   8  -4   0 30.0832 2.77064   9
   8  -4   0 36.0594 3.12933  23
   8  -4   0 36.1160 4.94053  11
   8  -4   0 37.8613 3.88766  15
  -8   4   0 28.1591 3.36934  18
  -8   4   0 29.9744 3.13867  10
  -8   4   0 29.3495 2.54969  21
  -8   4   0 32.4524 3.67625  13
   7  -4   0 32.6145 2.72459  23
   7  -4   0 36.4817 3.26438  15
   7  -4   0 38.1479 3.43427  17
   7  -4   0 34.8190 4.19358  11
   7  -4   0 35.1117 3.42861  20
  -7   4   0 29.1502 2.14469  22
  -7   4   0 30.9151 2.96150  18
  -7   4   0 32.0453 3.19769  13
   6  -4   0 6.97654 1.40933  23
   6  -4   0 12.6827 2.39272  20
   6  -4   0 7.21597 1.78035  17
   6  -4   0 10.8017 1.41132   9
  -6   4   0 9.98520 1.52144  22
  -6   4   0 13.3673 2.09325  18
  -6   4   0 12.1467 2.18243  13
  -6   4   0 14.0318 1.96916  10
   5  -4   0 73.8055 4.16132  17
   5  -4   0 73.0992 4.14589  20
   5  -4   0 76.4447 3.39222   9
   5  -4   0 71.5984 4.03425  15
   5  -4   0 73.9896 4.69009  11
   5  -4   0 75.6466 3.57537  23
  -5   4   0 71.3693 3.27135  12
  -5   4   0 74.7515 3.93896  18
  -5   4   0 73.9129 3.45188  22
  -5   4   0 75.5848 3.72322  10
  -5   4   0 71.1993 3.08860  16
  -5   4   0 69.3089 3.10466  19
   4  -4   0 215.637 8.01747  15
   4  -4   0 216.164 8.23107  20
   4  -4   0 214.343 8.45401  11
   4  -4   0 217.122 7.23482  23
   4  -4   0 195.522 9.11196  17
  -4   4   0 208.910 6.98175  16
  -4   4   0 217.960 9.20390  10
  -4   4   0 209.099 7.34194  22
  -4   4   0 217.661 6.81223   8
  -4   4   0 212.262 7.16766  19
  -4   4   0 208.838 7.26178  12
   3  -4   0 17.3539 1.23770   9
   3  -4   0 11.0691 2.60738   5
   3  -4   0 12.5805 1.69515  11
   3  -4   0 17.0709 1.53892  17
   3  -4   0 16.6877 1.57677  20
   3  -4   0 21.7264 3.99795   2
   3  -4   0 18.0921 1.65047  15
   3  -4   0 16.8102 1.20832  23
   3  -4   0 17.4724 4.31274   7
  -3   4   0 15.7403 3.25182   6
  -3   4   0 12.9718 2.42526   4
  -3   4   0 16.2643 3.22592   2
  -3   4   0 11.7808 2.92947   3
  -3   4   0 18.8573 3.77227   7
  -3   4   0 14.8418 1.15027  16
  -3   4   0 15.5037 1.37686  22
  -3   4   0 16.2841 1.31797  19
  -3   4   0 15.0569 1.33295  12
  -3   4   0 13.8482 2.84532   5
   2  -4   0 838.544 30.2874   3
   2  -4   0 826.953 28.1415   5
   2  -4   0 842.847 23.9499  23
   2  -4   0 818.629 30.5793   2
   2  -4   0 821.460 24.0157   9
   2  -4   0 843.504 24.7784  20
   2  -4   0 771.012 24.6081  11
   2  -4   0 886.115 24.5414  17
   2  -4   0 832.438 24.9019  15
   2  -4   0 854.714 31.3778   7
  -2   4   0 833.369 24.0719   8
  -2   4   0 860.864 24.8518  22
  -2   4   0 848.001 28.2499   5
  -2   4   0 870.321 26.4338   4
  -2   4   0 836.963 24.6989  19
  -2   4   0 821.252 24.4960  16
  -2   4   0 837.645 23.9357  21
  -2   4   0 853.681 31.0083   7
  -2   4   0 863.595 30.8232   2
  -2   4   0 839.964 28.8324   6
  -2   4   0 828.834 24.7629  12
   1  -4   0 388.810 12.1014  20
   1  -4   0 387.263 11.3555  23
   1  -4   0 409.684 16.9345   7
   1  -4   0 371.613 11.9058  11
   1  -4   0 389.043 12.2607  15
   1  -4   0 400.413 11.5733  17
   1  -4   0 394.307 14.1612   1
   1  -4   0 388.446 16.9998   2
   1  -4   0 393.044 11.6066   9
   1  -4   0 394.516 13.8775   5
  -1   4   0 382.969 11.8805  16
  -1   4   0 396.186 12.2777  19
  -1   4   0 409.588 13.4380   6
  -1   4   0 392.320 16.6792   3
  -1   4   0 388.136 16.5918   7
  -1   4   0 405.837 11.6048   8
  -1   4   0 400.262 17.1050   2
  -1   4   0 398.022 13.7645   5
   0  -4   0 221.917 10.5455   7
   0  -4   0 205.146 6.93704  11
   0  -4   0 230.232 10.1801   1
   0  -4   0 217.334 7.07668  20
   0  -4   0 206.512 7.79707   6
   0  -4   0 212.629 6.75591   9
   0  -4   0 249.905 7.34047  15
   0  -4   0 212.067 6.49820  18
   0  -4   0 240.536 11.5083   2
   0   4   0 237.265 7.45603  16
   0   4   0 224.047 10.8091   7
   0   4   0 216.577 8.42861   6
   0   4   0 245.068 11.1829   3
   0   4   0 250.494 7.63204  19
   0   4   0 248.065 10.4124   1
   0   4   0 245.863 11.8545   2
   0   4   0 245.272 10.2938   1
   0   4   0 232.933 7.26741   8
  -1  -4   0 74.4846 5.48651   1
  -1  -4   0 83.4416 5.84616   2
  -1  -4   0 79.9558 4.31673   6
  -1  -4   0 75.8386 5.71302   1
  -1  -4   0 81.9865 2.72692  18
  -1  -4   0 80.5467 2.89678  10
  -1  -4   0 80.6124 2.99145  15
  -1  -4   0 79.5792 4.39597   4
  -1  -4   0 78.5160 2.61590  13
  -1  -4   0 74.9695 5.22710   7
  -1  -4   0 79.9388 2.93631  20
   1   4   0 80.9648 4.67589   6
   1   4   0 75.8169 5.62939   1
   1   4   0 77.6738 2.96536  16
   1   4   0 78.5355 2.95494   8
   1   4   0 83.9952 5.06449   7
   1   4   0 75.5594 5.52204   2
   1   4   0 76.8020 2.96595  19
   1   4   0 76.2030 5.72220   1
  -2  -4   0 241.491 12.4269   1
  -2  -4   0 236.171 8.95517   5
  -2  -4   0 244.813 10.7048   6
  -2  -4   0 242.585 7.51915  10
  -2  -4   0 237.903 11.8677   1
  -2  -4   0 230.373 10.8427   2
  -2  -4   0 237.302 7.46414  18
  -2  -4   0 230.775 7.24222  20
  -2  -4   0 226.137 7.43822  13
  -2  -4   0 242.139 10.0599   7
  -2  -4   0 237.779 10.9683   4
   2   4   0 229.334 7.11687  17
   2   4   0 240.868 7.63752   8
   2   4   0 227.622 8.62231   5
   2   4   0 226.336 7.32448  22
   2   4   0 239.303 12.0558   1
   2   4   0 245.076 11.1537   6
   2   4   0 202.455 13.5838   2
   2   4   0 238.480 12.1588   1
   2   4   0 238.759 7.44427  16
   2   4   0 225.569 7.20348  19
  -3  -4   0 18.0952 1.36455  10
  -3  -4   0 16.3860 3.10100   6
  -3  -4   0 15.9578 3.48174   1
  -3  -4   0 18.0668 1.39635  18
  -3  -4   0 18.9900 3.79376   1
  -3  -4   0 19.9363 2.99905   5
   3   4   0 17.4265 1.31423  23
   3   4   0 13.9344 3.27920   1
   3   4   0 16.7792 2.40722   5
   3   4   0 19.4524 1.09575  19
   3   4   0 16.8610 1.45097   8
   3   4   0 17.5808 1.26534  16
   3   4   0 19.0636 2.45722   2
   3   4   0 17.0683 3.24076   6
   3   4   0 18.8577 1.17669  22
   3   4   0 12.8043 3.06131   1
  -4  -4   0 401.760 18.8818   1
  -4  -4   0 359.786 21.8643   1
  -4  -4   0 385.988 19.9654   6
  -4  -4   0 390.599 12.6987  18
  -4  -4   0 367.066 16.1072   5
  -4  -4   0 390.541 12.2230  10
   4   4   0 408.655 12.3091  16
   4   4   0 391.253 12.6097  17
   4   4   0 392.598 19.1676   1
   4   4   0 389.064 19.3110   6
   4   4   0 397.736 12.7079  23
   4   4   0 418.156 13.0784   8
   4   4   0 385.295 16.4538   5
   4   4   0 380.989 19.0762   1
  -5  -4   0 238.939 8.33950  10
  -5  -4   0 227.424 8.45680  18
   5   4   0 231.297 8.40471  23
   5   4   0 216.245 9.07812  17
   5   4   0 246.392 7.97416  16
   5   4   0 239.660 8.24280   9
  -6  -4   0 437.903 15.0351  18
  -6  -4   0 459.166 14.8192  10
  -6  -4   0 453.909 15.3950  13
   6   4   0 472.782 14.5680  16
   6   4   0 464.364 15.5198  17
   6   4   0 451.035 15.2682  23
   6   4   0 468.967 15.0181   9
  -7  -4   0 7.51633 1.67472  18
  -7  -4   0 4.29582 1.29059  10
  -7  -4   0 8.65703 2.05006  13
   7   4   0 6.10163 1.37026   9
   7   4   0 3.71305 1.40241  23
  -8  -4   0 68.1828 4.85729  13
  -8  -4   0 64.6388 4.14841  10
  -8  -4   0 67.9955 4.55611  18
   8   4   0 69.3943 4.65975  17
   8   4   0 60.6005 3.99462   9
   8   4   0 64.1501 4.45625  23
  -9  -4   0 55.0247 5.63926  13
  -9  -4   0 50.7953 4.05759  10
   9   4   0 53.0021 4.04321   9
   9   4   0 52.4806 5.55799  23
   9   4   0 51.1882 4.70605  17
   8  -5   0 11.9817 3.46685  11
   8  -5   0 9.73980 2.38957  20
   8  -5   0 15.5129 3.01892  17
   8  -5   0 8.81622 1.93728  23
   8  -5   0 12.1695 2.13705   9
   8  -5   0 8.98137 2.35104  15
  -8   5   0 6.11555 1.30906  21
  -8   5   0 10.6502 2.20642  13
  -8   5   0 5.05070 1.79674  10
   7  -5   0 10.9235 1.94244  23
   7  -5   0 5.17089 2.25550  11
   7  -5   0 6.63323 1.31996   9
   7  -5   0 3.30349 1.65458  20
   7  -5   0 5.92238 1.69324  15
   7  -5   0 8.71710 1.97743  17
  -7   5   0 6.19643 1.41367  22
  -7   5   0 5.56260 1.07736   8
  -7   5   0 2.02592 1.68708  18
  -7   5   0 7.60533 1.59229  10
  -7   5   0 5.31850 1.91694  13
  -7   5   0 5.80698 1.14313  21
   6  -5   0 55.7101 3.92279  20
   6  -5   0 44.5527 2.76243   9
   6  -5   0 47.2241 4.23188  11
   6  -5   0 47.0163 3.66219  15
   6  -5   0 49.7675 3.01645  23
   6  -5   0 51.4848 3.64595  17
  -6   5   0 49.0008 3.88214  19
  -6   5   0 47.7248 3.34327  18
  -6   5   0 51.1614 3.48056  13
  -6   5   0 52.5672 3.26425  10
  -6   5   0 46.2545 2.73425  12
  -6   5   0 47.1174 2.56105  21
  -6   5   0 46.4515 2.90592  22
  -6   5   0 44.6320 2.33740   8
   5  -5   0 54.2237 3.58017  17
   5  -5   0 55.5545 2.91220   9
   5  -5   0 50.5448 3.62699  20
   5  -5   0 60.7436 4.23939  11
   5  -5   0 58.0387 3.70828  15
   5  -5   0 55.7249 2.96101  23
  -5   5   0 49.0239 2.81915  19
  -5   5   0 54.2073 4.35109  12
  -5   5   0 48.9221 2.55813  16
  -5   5   0 57.2938 3.18378  10
  -5   5   0 50.6829 2.36063   8
  -5   5   0 53.3120 3.26243  18
  -5   5   0 47.8577 2.50397  21
  -5   5   0 48.9699 3.19312  13
  -5   5   0 53.7507 2.91530  22
   4  -5   0 69.8965 3.89195  15
   4  -5   0 71.4301 3.94447  20
   4  -5   0 68.2082 4.22412  11
   4  -5   0 67.4677 3.65426  17
  -4   5   0 68.2290 2.75353   8
  -4   5   0 69.0352 2.76592  21
  -4   5   0 67.4255 3.03357  16
  -4   5   0 68.7478 3.85462  12
  -4   5   0 67.7692 3.24814  19
  -4   5   0 69.3509 3.70453  22
  -4   5   0 70.9821 3.41183  10
   3  -5   0 310.601 11.0520  15
   3  -5   0 330.579 11.2083  20
   3  -5   0 328.865 10.5838  17
   3  -5   0 323.554 9.97582  23
   3  -5   0 317.706 10.0592   9
   3  -5   0 316.280 11.2086  11
  -3   5   0 313.338 10.1902  12
  -3   5   0 316.647 10.2174  22
  -3   5   0 287.826 9.62415  21
  -3   5   0 307.926 9.76698  16
  -3   5   0 313.249 9.37146   8
  -3   5   0 311.357 10.0902  19
   2  -5   0 251.689 13.9422   2
   2  -5   0 259.374 8.08703   9
   2  -5   0 256.704 9.00049  15
   2  -5   0 261.366 14.6371   7
   2  -5   0 265.146 8.27762  17
   2  -5   0 253.815 7.85813  23
   2  -5   0 233.630 8.67075  11
   2  -5   0 255.169 8.83630  20
   2  -5   0 261.620 11.5435   5
  -2   5   0 241.783 11.5815   6
  -2   5   0 252.655 7.53133   8
  -2   5   0 250.308 8.33349  12
  -2   5   0 247.773 11.0307   5
  -2   5   0 218.182 13.2164   3
  -2   5   0 238.351 13.5609   7
  -2   5   0 255.861 13.8963   2
  -2   5   0 247.786 8.31750  22
  -2   5   0 248.603 8.23381  19
  -2   5   0 244.284 7.93279  16
   1  -5   0 65.9563 4.23812   5
   1  -5   0 61.2766 5.48820   1
   1  -5   0 76.7620 2.67401  17
   1  -5   0 69.9043 3.37209  15
   1  -5   0 74.6946 2.82632   9
   1  -5   0 74.2511 6.49826   7
   1  -5   0 78.3608 5.41107   1
   1  -5   0 73.3606 3.28934  20
   1  -5   0 82.6817 7.07418   2
  -1   5   0 78.6851 6.47497   7
  -1   5   0 72.8163 2.73182   8
  -1   5   0 73.9923 3.22553  19
  -1   5   0 77.5271 3.08089  16
  -1   5   0 70.8046 4.03091   6
  -1   5   0 81.5201 6.82111   2
  -1   5   0 72.5639 6.57583   3
  -1   5   0 77.0960 4.36058   5
   0  -5   0 176.803 6.09134  20
   0  -5   0 171.827 9.92249   7
   0  -5   0 174.303 10.6142   2
   0  -5   0 199.765 6.38032  15
   0  -5   0 178.576 5.37788  18
   0  -5   0 175.949 7.04898   6
   0  -5   0 159.739 5.85230  11
   0  -5   0 174.240 9.48358   1
   0   5   0 195.859 6.25698  16
   0   5   0 194.871 6.41658  19
   0   5   0 178.555 10.6448   2
   0   5   0 183.364 9.17474   1
   0   5   0 184.694 7.54495   6
   0   5   0 178.378 10.2301   3
   0   5   0 193.904 6.05358   8
   0   5   0 183.651 9.28106   1
  -1  -5   0 -0.3321 1.45290   1
  -1  -5   0 2.50033 1.58321   2
  -1  -5   0 2.21158 1.09518   4
  -1  -5   0 5.27917 1.63300   7
   1   5   0 4.59237 0.77829  19
   1   5   0 3.69326 0.64470  16
   1   5   0 1.65116 1.54444   1
   1   5   0 3.20813 1.25032   6
   1   5   0 0.24817 1.51090   7
   1   5   0 3.00552 0.83872   8
   1   5   0 4.65206 1.92860   2
   1   5   0 4.38699 1.89075   1
  -2  -5   0 499.509 23.1281   2
  -2  -5   0 507.457 15.3410  20
  -2  -5   0 524.629 20.3282   4
  -2  -5   0 503.502 15.2698  15
  -2  -5   0 528.987 15.5553  10
  -2  -5   0 531.425 15.3718  18
  -2  -5   0 502.419 15.3157  13
  -2  -5   0 505.610 24.8907   1
  -2  -5   0 533.566 16.6820   5
  -2  -5   0 529.758 21.5065   1
  -2  -5   0 531.388 19.1336   6
  -2  -5   0 537.845 19.1956   7
   2   5   0 511.355 15.6645  16
   2   5   0 540.954 21.9821   1
   2   5   0 518.969 15.8551   8
   2   5   0 540.397 20.5169   6
   2   5   0 510.191 15.5338  19
   2   5   0 503.066 15.1112  17
   2   5   0 516.539 21.9056   1
   2   5   0 538.403 20.5615   2
  -3  -5   0 413.223 12.7117  20
  -3  -5   0 422.058 17.9815   6
  -3  -5   0 429.192 19.4097   1
  -3  -5   0 429.076 20.2757   1
  -3  -5   0 427.121 13.2463  13
  -3  -5   0 436.762 13.2089  10
  -3  -5   0 418.221 13.1503  18
  -3  -5   0 421.179 16.2368   7
  -3  -5   0 445.514 15.9679   5
  -3  -5   0 436.190 18.6477   4
   3   5   0 405.769 13.2296  23
   3   5   0 432.845 20.2100   1
   3   5   0 448.150 13.7536   8
   3   5   0 440.346 13.3513  16
   3   5   0 428.795 13.1341  17
   3   5   0 433.183 15.7186   5
   3   5   0 422.249 16.9896   2
   3   5   0 455.298 20.3861   1
   3   5   0 433.779 19.2248   6
  -4  -5   0 297.500 16.5385   1
  -4  -5   0 289.322 9.92101  13
  -4  -5   0 295.309 15.8475   1
  -4  -5   0 301.736 13.3654   5
  -4  -5   0 280.325 15.2489   6
  -4  -5   0 291.914 9.72113  10
  -4  -5   0 296.456 9.84114  18
   4   5   0 293.516 9.94372   8
   4   5   0 258.104 10.9340  23
   4   5   0 261.443 14.4427   2
   4   5   0 284.271 9.43684  17
   4   5   0 297.439 16.5148   1
   4   5   0 304.382 13.1204   5
   4   5   0 291.262 8.76120  19
   4   5   0 293.007 9.38731  16
   4   5   0 292.011 18.1912   6
   4   5   0 282.995 16.0903   1
  -5  -5   0 216.919 7.87525  10
  -5  -5   0 212.386 8.17528  13
  -5  -5   0 218.102 8.02254  18
   5   5   0 208.792 8.11838  16
   5   5   0 215.734 7.89194  17
   5   5   0 212.588 7.84289  23
  -6  -5   0 197.465 7.67817  10
  -6  -5   0 197.609 8.12700  13
  -6  -5   0 201.821 7.92755  18
   6   5   0 197.178 7.24607  16
   6   5   0 201.236 7.54545   9
   6   5   0 192.124 7.77080  17
   6   5   0 196.066 7.78100  23
  -7  -5   0 26.6812 3.05676  13
  -7  -5   0 29.2911 2.93963  10
  -7  -5   0 29.2644 2.87724  18
   7   5   0 30.6667 2.95053  23
   7   5   0 23.7311 2.59239   9
   7   5   0 29.3448 2.87878  17
  -8  -5   0 12.0471 2.43777  13
  -8  -5   0 9.84487 2.05895  18
  -8  -5   0 7.74826 1.77453  10
   8   5   0 7.70661 1.89062   9
   8   5   0 8.14725 2.08265  17
   8   5   0 10.4324 2.15288  23
  -9  -5   0 32.4473 3.97287  18
  -9  -5   0 34.8197 4.27891  13
  -9  -5   0 28.8567 3.27536  10
   9   5   0 34.6814 3.84107  17
   9   5   0 36.8033 3.84119  23
   9   5   0 31.9572 3.32159   9
   7  -6   0 1.58276 1.17725   9
   7  -6   0 1.86434 1.94486  11
   7  -6   0 0.63830 1.07578  23
   7  -6   0 0.25252 1.38492  17
   7  -6   0 2.88589 1.49901  15
   7  -6   0 4.26659 1.77691  20
  -7   6   0 1.91510 1.31025  10
  -7   6   0 2.07491 1.57015  18
  -7   6   0 2.53949 1.49425  13
   6  -6   0 38.6103 2.57003   9
   6  -6   0 43.6683 4.23151  11
   6  -6   0 36.3063 3.21759  17
   6  -6   0 38.5029 3.53140  20
   6  -6   0 39.2793 3.89155  15
  -6   6   0 29.8139 1.89542   8
  -6   6   0 36.2435 2.79967  10
  -6   6   0 36.6325 2.61467  22
  -6   6   0 31.7027 2.29112  19
  -6   6   0 36.4677 2.97258  13
  -6   6   0 35.2693 2.53947  12
  -6   6   0 35.9973 2.96046  18
  -6   6   0 31.0350 1.96882  21
   5  -6   0 45.4340 2.64912  23
   5  -6   0 47.4970 2.70688   9
   5  -6   0 48.2534 3.28413  17
   5  -6   0 48.9751 4.01630  11
   5  -6   0 46.9370 3.57169  15
   5  -6   0 46.7119 3.58919  20
  -5   6   0 47.9329 2.96894  10
  -5   6   0 44.9743 2.19624  21
  -5   6   0 41.3790 2.87929  13
  -5   6   0 42.5246 2.67432  19
  -5   6   0 42.1702 3.52666  16
  -5   6   0 46.8789 3.10597  18
  -5   6   0 44.3899 2.22123   8
  -5   6   0 45.2586 2.91114  12
  -5   6   0 41.1148 2.83248  22
   4  -6   0 18.6509 2.29367  15
   4  -6   0 15.8128 2.17224  20
   4  -6   0 20.2703 2.04346  17
   4  -6   0 18.5410 1.53873  23
   4  -6   0 16.5262 2.40952  11
   4  -6   0 18.1881 1.57832   9
  -4   6   0 17.3065 1.77345  22
  -4   6   0 14.9930 1.43869  16
  -4   6   0 17.1743 1.78049  19
  -4   6   0 17.1211 1.22933   8
  -4   6   0 17.3781 1.13239  21
  -4   6   0 18.3547 1.89749  12
   3  -6   0 35.5213 2.74546  15
   3  -6   0 31.1320 2.77263  11
   3  -6   0 36.0865 1.93579  23
   3  -6   0 34.7137 2.68065  20
   3  -6   0 37.2880 2.08229   9
   3  -6   0 37.6937 2.34001  17
  -3   6   0 35.7349 1.72134   8
  -3   6   0 33.7634 2.37277  19
  -3   6   0 32.4485 2.39917  12
  -3   6   0 34.3378 2.55491  22
  -3   6   0 33.2616 2.07248  16
   2  -6   0 206.326 7.89784  15
   2  -6   0 201.471 6.58287  23
   2  -6   0 207.457 6.94708  17
   2  -6   0 211.782 10.2561   5
   2  -6   0 219.042 13.8087   7
   2  -6   0 219.773 13.5028   2
   2  -6   0 212.484 7.78349  20
   2  -6   0 212.246 6.94303   9
   2  -6   0 202.252 7.69918  11
  -2   6   0 213.046 9.09862   6
  -2   6   0 194.485 12.4064   7
  -2   6   0 180.215 12.3460   3
  -2   6   0 190.237 6.45413   8
  -2   6   0 199.262 9.76609   5
  -2   6   0 203.694 6.87313  16
  -2   6   0 206.968 7.22065  19
  -2   6   0 194.006 10.3181   6
  -2   6   0 208.253 13.1417   2
  -2   6   0 198.952 7.25033  22
   1  -6   0 521.230 23.5938   2
   1  -6   0 534.647 16.8675  15
   1  -6   0 582.524 15.5972  23
   1  -6   0 523.718 16.6067  20
   1  -6   0 519.212 19.9053   1
   1  -6   0 528.163 15.5349  17
   1  -6   0 517.434 20.3438   1
   1  -6   0 537.979 23.4763   7
   1  -6   0 516.933 15.8454   9
   1  -6   0 499.310 19.5338   5
   1  -6   0 584.312 16.5363  11
  -1   6   0 518.688 23.1914   2
  -1   6   0 533.124 15.8359  16
  -1   6   0 523.258 16.1191  19
  -1   6   0 477.926 15.8431   8
  -1   6   0 544.018 22.7851   7
  -1   6   0 551.172 17.6003   5
  -1   6   0 503.217 22.5388   3
  -1   6   0 520.836 17.4680   6
   0  -6   0 28.1203 4.35955   2
   0  -6   0 28.6689 1.90425  20
   0  -6   0 30.2306 4.26408   1
   0  -6   0 31.7576 2.05244  15
   0  -6   0 25.5127 3.62072   1
   0  -6   0 30.0380 1.94060  11
   0  -6   0 23.9531 4.14177   7
   0  -6   0 29.4716 1.31676  18
   0   6   0 33.7310 1.71848   8
   0   6   0 26.6177 3.69565   1
   0   6   0 24.8330 4.22393   2
   0   6   0 33.1106 1.89644  16
   0   6   0 24.6728 3.72097   1
   0   6   0 31.6207 2.73810   6
   0   6   0 27.6073 4.38883   3
   0   6   0 34.3291 2.03798  19
   0   6   0 30.5049 4.23580   7
  -1  -6   0 314.491 9.48149  18
  -1  -6   0 323.200 15.1370   1
  -1  -6   0 311.065 15.5358   1
  -1  -6   0 324.666 10.2615  15
  -1  -6   0 309.378 10.0589  11
  -1  -6   0 320.915 16.1756   2
  -1  -6   0 320.434 14.7652   7
  -1  -6   0 312.710 11.5685   4
  -1  -6   0 320.630 11.9848   6
  -1  -6   0 324.778 10.1585  20
  -1  -6   0 316.167 9.85881  10
   1   6   0 329.300 10.3049   8
   1   6   0 330.622 15.5631   1
   1   6   0 336.004 13.1167   6
   1   6   0 325.618 16.0889   2
   1   6   0 318.611 10.3153  16
   1   6   0 321.009 10.4222  19
   1   6   0 311.041 15.1103   3
   1   6   0 344.720 14.9498   7
   1   6   0 311.755 15.3400   1
  -2  -6   0 257.293 8.34369  15
  -2  -6   0 258.324 13.8300   2
  -2  -6   0 263.586 8.45270  10
  -2  -6   0 268.212 8.44863  20
  -2  -6   0 266.201 14.1045   1
  -2  -6   0 260.285 11.8022   4
  -2  -6   0 258.264 11.3348   6
  -2  -6   0 250.657 8.07083  13
  -2  -6   0 267.039 12.5269   7
  -2  -6   0 260.304 14.6947   1
  -2  -6   0 268.149 8.21061  18
   2   6   0 269.298 13.7096   2
   2   6   0 260.603 8.81059  16
   2   6   0 267.971 14.5838   1
   2   6   0 280.067 14.8038   1
   2   6   0 281.095 12.8354   6
   2   6   0 264.086 8.74613  19
   2   6   0 271.380 8.99963   8
  -3  -6   0 53.8521 5.58408   4
  -3  -6   0 57.6379 2.68873  13
  -3  -6   0 52.1145 5.18845   6
  -3  -6   0 46.1559 6.65822   1
  -3  -6   0 57.3258 2.66864  18
  -3  -6   0 55.6755 2.49614  20
  -3  -6   0 58.5063 2.84300  10
  -3  -6   0 56.0148 6.34752   1
  -3  -6   0 54.4121 4.78632   7
  -3  -6   0 59.3521 4.03318   5
   3   6   0 68.1513 6.87020   1
   3   6   0 57.2297 5.85260   6
   3   6   0 55.8937 6.60187   1
   3   6   0 55.7773 2.56561  19
   3   6   0 55.4461 2.43733  17
   3   6   0 57.4181 2.83194  16
   3   6   0 61.7466 5.53233   2
   3   6   0 57.6027 3.06582   8
  -4  -6   0 779.248 23.0642  20
  -4  -6   0 787.686 23.7346  18
  -4  -6   0 792.890 23.8910  13
  -4  -6   0 803.820 23.8114  10
   4   6   0 766.906 23.4141  23
   4   6   0 791.180 23.4939  16
   4   6   0 790.237 22.7446  19
   4   6   0 767.145 23.1529  17
  -5  -6   0 169.321 6.77364  13
  -5  -6   0 165.164 6.47179  10
  -5  -6   0 160.687 6.45973  18
   5   6   0 177.868 6.77928  16
   5   6   0 164.892 6.90888   8
   5   6   0 167.140 6.54607  17
   5   6   0 168.931 6.68798  23
   5   6   0 165.228 5.57969  19
  -6  -6   0 38.0564 2.93392  18
  -6  -6   0 40.3558 3.18073  13
  -6  -6   0 41.1009 2.85325  10
   6   6   0 40.2090 3.00833  23
   6   6   0 37.8730 2.66945  16
   6   6   0 36.5450 2.83794  17
   6   6   0 39.8236 2.79474   9
  -7  -6   0 78.3571 4.56682  18
  -8  -6   0 35.8615 3.29145  18
  -8  -6   0 27.6371 2.93897  10
   8   6   0 32.6314 3.40480  23
   8   6   0 29.0607 2.93742   9
  -9  -6   0 21.0649 3.51096  13
  -9  -6   0 22.2775 3.23092  10
  -9  -6   0 20.8980 3.37269  18
   9   6   0 19.7945 3.30187  17
   9   6   0 22.9667 3.13184   9
   9   6   0 25.1473 3.43167  23
   7  -7   0 55.8614 3.54239   9
   7  -7   0 60.2816 4.80727  15
   7  -7   0 57.3184 5.97620  11
   7  -7   0 54.2860 3.44093  23
   7  -7   0 53.8786 4.17992  17
   7  -7   0 54.3529 4.87761  20
  -7   7   0 50.9283 4.00279  18
  -7   7   0 51.9200 3.62429  13
  -7   7   0 53.8389 3.92840  10
   6  -7   0 8.77814 2.12157  20
   6  -7   0 14.0011 1.73309  23
   6  -7   0 13.5356 2.43708  15
   6  -7   0 11.2293 1.98388  17
   6  -7   0 11.3835 2.52956  11
  -6   7   0 10.6077 1.17679  21
  -6   7   0 13.4899 2.02658  12
  -6   7   0 11.0501 1.84419  13
  -6   7   0 16.5430 2.26445  18
  -6   7   0 15.2223 1.78739  19
   5  -7   0 4.21544 1.46804  11
   5  -7   0 2.66252 0.92105   9
   5  -7   0 2.10774 1.12185  17
   5  -7   0 1.02061 0.79593  23
   5  -7   0 4.72227 1.47772  20
  -5   7   0 2.77873 1.14832  18
  -5   7   0 2.16268 1.10172  22
  -5   7   0 2.95345 0.86721  16
  -5   7   0 1.71939 1.06010  12
  -5   7   0 3.39836 0.57779  21
  -5   7   0 4.24507 1.17487  10
  -5   7   0 3.33496 1.07482  13
  -5   7   0 4.48062 1.02405  19
   4  -7   0 26.9138 2.32822  17
   4  -7   0 24.0582 2.63348  15
   4  -7   0 24.0162 2.66211  20
   4  -7   0 27.1811 1.81331  23
   4  -7   0 26.1192 1.98216   9
   4  -7   0 25.4353 2.84465  11
  -4   7   0 24.1425 1.55656   8
  -4   7   0 24.8925 2.32142  12
  -4   7   0 27.1363 1.95421  13
  -4   7   0 21.0429 2.17772  22
  -4   7   0 27.7205 2.15359  19
  -4   7   0 23.5754 1.86095  16
   3  -7   0 234.335 9.31802  15
   3  -7   0 240.930 8.26789  23
   3  -7   0 240.379 9.35560  11
   3  -7   0 240.206 9.26286  20
   3  -7   0 245.413 8.14618   9
   3  -7   0 243.378 8.87718  17
  -3   7   0 241.400 8.69104  12
  -3   7   0 235.625 7.58758   8
  -3   7   0 243.133 8.76030  22
  -3   7   0 218.159 8.27783  16
  -3   7   0 239.781 8.56304  19
   2  -7   0 226.193 8.61026  11
   2  -7   0 239.831 8.77816  20
   2  -7   0 233.580 7.59115  17
   2  -7   0 235.498 7.77676   9
   2  -7   0 234.550 8.91909  15
   2  -7   0 231.336 7.34696  23
  -2   7   0 228.825 8.40912  22
  -2   7   0 231.491 8.01331  16
  -2   7   0 233.878 7.45760   8
  -2   7   0 232.460 8.46621  12
   1  -7   0 96.3877 9.09267   2
   1  -7   0 87.4436 4.22392  11
   1  -7   0 97.6616 3.33242  23
   1  -7   0 91.6644 4.49794  15
   1  -7   0 93.3416 7.37258   1
   1  -7   0 98.5245 8.84938   7
   1  -7   0 87.6846 3.16152  17
   1  -7   0 91.4939 5.31690   5
   1  -7   0 98.4826 3.79906   9
   1  -7   0 87.9976 4.30235  20
  -1   7   0 84.6831 3.96283  19
  -1   7   0 73.3703 7.85530   7
  -1   7   0 88.6894 3.42868   8
  -1   7   0 98.4476 3.91048  16
  -1   7   0 95.1231 4.81721   5
  -1   7   0 92.2853 8.57485   2
  -1   7   0 82.0665 5.02363   6
  -1   7   0 65.8812 7.54748   3
   0  -7   0 45.5596 5.36318   1
   0  -7   0 56.6678 2.98907  20
   0  -7   0 48.7485 6.01388   1
   0  -7   0 52.7053 3.64816   6
   0  -7   0 50.6567 7.29342   7
   0  -7   0 53.8098 3.01049  15
   0  -7   0 53.4959 6.43866   2
   0  -7   0 52.2343 2.40613  18
   0   7   0 57.8671 5.94287   3
   0   7   0 53.3432 5.02439   1
   0   7   0 38.2357 5.59707   7
   0   7   0 54.2751 2.71541  16
   0   7   0 42.0961 5.87270   2
   0   7   0 46.0627 3.79578   6
   0   7   0 57.7685 5.33639   1
   0   7   0 60.0216 2.56952   8
  -1  -7   0 883.087 28.9158   6
  -1  -7   0 927.979 33.9335   7
  -1  -7   0 888.447 33.5257   1
  -1  -7   0 938.414 26.8243  11
  -1  -7   0 902.351 35.4793   2
  -1  -7   0 893.785 28.3126   4
  -1  -7   0 968.766 26.0890  18
  -1  -7   0 902.156 26.9502  20
  -1  -7   0 899.987 26.5585  10
  -1  -7   0 913.456 34.6283   1
  -1  -7   0 892.944 27.0407  15
   1   7   0 906.094 26.3102   8
   1   7   0 888.751 26.3882  16
   1   7   0 907.583 33.3944   1
   1   7   0 917.794 32.5817   7
   1   7   0 893.031 26.4975  19
   1   7   0 842.894 32.9078   3
   1   7   0 887.765 32.4502   6
   1   7   0 885.732 34.5641   2
  -2  -7   0 88.2635 8.07396   2
  -2  -7   0 99.1244 3.97904  20
  -2  -7   0 100.065 9.03966   1
  -2  -7   0 92.1502 6.19240   4
  -2  -7   0 95.1408 3.91596  15
  -2  -7   0 96.2951 3.40416  13
  -2  -7   0 88.7417 7.03900   7
  -2  -7   0 99.5721 3.60848  18
  -2  -7   0 97.6893 6.21706   6
  -2  -7   0 95.2971 7.94578   1
  -2  -7   0 100.911 4.04847  10
   2   7   0 106.340 7.13631   6
   2   7   0 96.3380 4.20080   8
   2   7   0 91.8774 7.86705   2
   2   7   0 97.1033 4.06783  19
   2   7   0 93.6598 8.53017   1
   2   7   0 97.8250 8.75156   1
  -3  -7   0 138.943 8.93785   4
  -3  -7   0 130.906 8.39685   6
  -3  -7   0 128.496 6.15736   5
  -3  -7   0 134.987 10.9521   1
  -3  -7   0 133.374 4.76165  15
  -3  -7   0 139.724 4.99050  20
  -3  -7   0 125.652 10.2401   1
  -3  -7   0 138.090 5.33289  10
  -3  -7   0 127.305 8.32010   7
  -3  -7   0 135.643 4.95893  13
  -3  -7   0 144.113 5.03925  18
   3   7   0 140.987 11.0792   1
   3   7   0 140.595 9.78532   6
   3   7   0 135.094 4.76399  17
   3   7   0 143.258 9.61746   2
   3   7   0 136.164 11.2082   1
   3   7   0 147.461 5.82132   8
   3   7   0 142.844 5.48401  16
   3   7   0 141.550 5.25151  19
  -4  -7   0 75.2040 3.74630  18
  -4  -7   0 75.4292 3.21953  20
  -4  -7   0 73.7654 3.61489  10
  -4  -7   0 77.8224 3.89864  13
   4   7   0 76.2378 3.33385  17
   4   7   0 74.3441 3.62404  16
   4   7   0 74.6760 3.24021  19
  -5  -7   0 4.43520 1.17581  10
  -5  -7   0 6.11044 1.01887  20
  -5  -7   0 5.69493 1.37184  13
  -5  -7   0 3.07591 1.02329  18
   5   7   0 5.99681 1.50696  17
   5   7   0 3.33089 0.72927  19
   5   7   0 4.15491 1.09600  16
   5   7   0 3.72220 1.19655   8
   5   7   0 4.32848 1.20833  23
  -6  -7   0 18.5611 2.08222  10
  -6  -7   0 13.3170 2.00696  18
  -6  -7   0 15.2381 1.41094  20
  -6  -7   0 19.2719 2.35066  13
   6   7   0 17.5267 2.01538  17
   6   7   0 12.7671 1.99726  23
   6   7   0 13.6750 1.93778  16
  -7  -7   0 79.7045 4.71894  18
  -7  -7   0 85.5945 4.94106  13
  -7  -7   0 77.6195 4.55682  10
   7   7   0 79.0700 4.43040  17
   7   7   0 83.7773 4.78137  23
   7   7   0 69.6726 4.10277  16
   7   7   0 80.2409 4.54006   9
  -8  -7   0 5.92300 1.71750  10
  -8  -7   0 5.86556 1.89275  18
  -8  -7   0 7.91823 2.22667  13
   8   7   0 5.67436 1.65987  17
   8   7   0 5.53627 1.80370  23
   8   7   0 1.81125 1.71602   9
   8   7   0 4.76139 1.47528  16
  -9  -7   0 10.4486 2.40150  18
  -9  -7   0 15.2410 3.11905  13
   9   7   0 13.0126 2.77715  23
   9   7   0 12.0624 2.67072  17
   9   7   0 17.0479 3.14556   9
   7  -8   0 24.7101 2.37966  23
  -7   8   0 20.6097 2.84908  18
   6  -8   0 46.5635 3.76879  17
   6  -8   0 54.4259 4.50279  15
   6  -8   0 67.2311 5.34280  11
   6  -8   0 48.6962 3.04068  23
   6  -8   0 60.6054 3.60536   9
   6  -8   0 53.9216 4.69970  20
  -6   8   0 53.7358 4.40339  18
  -6   8   0 49.9449 3.17639  19
  -6   8   0 44.4298 3.44507  12
  -6   8   0 49.7759 3.49565  22
  -6   8   0 51.0711 3.26173  13
  -6   8   0 56.1774 3.77333  10
   5  -8   0 3.21539 0.88248  23
   5  -8   0 2.50486 1.20668  17
   5  -8   0 3.02828 1.45719  20
   5  -8   0 2.54897 1.05223   9
   5  -8   0 4.45634 1.56446  15
   5  -8   0 3.58069 1.53761  11
  -5   8   0 3.51715 1.20584  18
  -5   8   0 2.95141 1.26490  12
  -5   8   0 3.17948 1.32867  22
  -5   8   0 2.67418 0.95715  16
  -5   8   0 5.03646 1.27961  10
  -5   8   0 4.85158 1.16819  19
  -5   8   0 3.90471 1.13746  13
   4  -8   0 27.1066 2.10227   9
   4  -8   0 26.1468 1.82813  23
   4  -8   0 23.9848 3.95022  11
   4  -8   0 21.5541 4.43427  20
   4  -8   0 31.9956 4.44100  15
   4  -8   0 26.3369 2.27418  17
  -4   8   0 24.8077 2.46461  22
  -4   8   0 22.7740 2.04642  16
  -4   8   0 27.9710 1.88952  13
  -4   8   0 25.8835 2.36543  19
  -4   8   0 24.6374 2.42797  12
   3  -8   0 13.3376 1.55195   9
   3  -8   0 16.1575 2.15775  20
   3  -8   0 13.7824 2.44223  11
   3  -8   0 13.2329 2.14570  15
   3  -8   0 13.4179 1.58353  17
  -3   8   0 12.7464 1.56197  16
  -3   8   0 14.9901 1.97785  12
  -3   8   0 12.7115 1.78997  19
  -3   8   0 14.0553 1.23876   8
  -3   8   0 12.5284 1.81741  22
   2  -8   0 71.8748 2.88679  23
   2  -8   0 69.6213 3.28627   9
   2  -8   0 72.3323 4.18874  11
   2  -8   0 73.3759 4.24308  15
   2  -8   0 67.9436 2.94184  17
   2  -8   0 75.4925 4.19075  20
  -2   8   0 72.7725 3.90312  22
  -2   8   0 67.7807 2.99232   8
  -2   8   0 73.1545 3.84496  19
  -2   8   0 70.6474 3.92089  12
  -2   8   0 64.4544 4.03740  16
   1  -8   0 40.5733 1.64141  17
   1  -8   0 34.6634 2.67485  20
   1  -8   0 37.7987 2.90261  15
  -1   8   0 40.1457 2.67727  19
  -1   8   0 35.1997 2.03909   8
  -1   8   0 41.6887 2.79192  22
  -1   8   0 33.2472 2.96757  16
   0  -8   0 203.923 8.62866  20
   0  -8   0 208.146 7.57984  11
   0   8   0 230.851 7.63072   8
   0   8   0 216.558 8.11767  19
  -1  -8   0 116.526 5.05155  15
  -1  -8   0 107.482 9.03966   7
  -1  -8   0 121.762 10.1823   2
  -1  -8   0 109.592 4.83282  20
  -1  -8   0 131.141 6.04220  11
  -1  -8   0 121.666 4.03001  18
  -1  -8   0 101.986 6.17689   6
  -1  -8   0 116.190 9.65330   1
  -1  -8   0 114.478 4.47764  10
  -1  -8   0 106.796 8.75245   1
   1   8   0 104.297 9.35321   2
   1   8   0 95.0623 8.46617   1
   1   8   0 110.809 6.92616   6
   1   8   0 109.658 4.40235   8
   1   8   0 99.7571 8.89579   3
   1   8   0 108.493 8.74330   1
   1   8   0 86.9486 9.55862   7
  -2  -8   0 93.4126 4.14203  15
  -2  -8   0 98.5353 3.69828  18
  -2  -8   0 101.514 4.62226  11
  -2  -8   0 96.7714 4.16893  20
   2   8   0 95.9416 4.22491  16
   2   8   0 94.3509 4.21472  19
   2   8   0 95.4430 4.35543   8
  -3  -8   0 26.1362 1.79550  15
  -3  -8   0 23.8745 1.94289  10
  -3  -8   0 26.3786 1.85648  20
  -3  -8   0 24.7707 1.63899  13
   3   8   0 27.6830 2.27270   8
   3   8   0 26.2546 1.98744  19
   3   8   0 25.3402 2.11675  16
  -4  -8   0 109.250 4.82121  10
  -4  -8   0 115.229 4.50330  20
  -4  -8   0 113.309 4.69202  18
   4   8   0 112.462 4.84224  23
   4   8   0 119.838 5.05923  16
   4   8   0 112.741 4.32396  17
   4   8   0 114.764 5.31320  19
  -5  -8   0 10.3922 1.68650  10
  -5  -8   0 11.4325 1.40834  20
  -5  -8   0 11.0495 1.63247  18
  -5  -8   0 12.1764 1.91613  13
   5   8   0 8.05419 1.38284  19
   5   8   0 12.2907 1.76178  16
   5   8   0 11.7238 1.79826  23
   5   8   0 10.4338 1.55717  17
   5   8   0 10.9645 1.95381   8
  -6  -8   0 21.9317 2.31824  18
  -6  -8   0 18.7088 3.06230  10
  -6  -8   0 22.3391 1.71874  20
  -6  -8   0 22.9194 2.50127  13
   6   8   0 19.8781 1.66310  19
   6   8   0 25.1908 2.51789  23
   6   8   0 25.0293 2.30964  16
   6   8   0 25.3650 2.25033  17
  -7  -8   0 63.2568 4.25172  13
  -7  -8   0 56.0100 3.90957  18
  -7  -8   0 57.0364 3.87669  10
   7   8   0 52.6663 3.69195   9
   7   8   0 52.4816 3.57081  17
   7   8   0 60.1471 4.07540  23
   7   8   0 52.3656 3.50509  16
  -8  -8   0 18.4436 2.77462  10
  -8  -8   0 17.0113 3.05118  13
  -8  -8   0 17.0875 2.84344  18
   8   8   0 6.97563 1.69463  17
   8   8   0 6.85580 2.02155   9
   8   8   0 6.07401 1.75983  16
  -9  -8   0 48.9115 4.63978  13
  -9  -8   0 45.6637 4.04046  10
  -9  -8   0 54.2556 4.50720  18
   9   8   0 48.2981 4.23067  17
   9   8   0 54.5335 4.55512   9
   9   8   0 46.1947 4.45346  23
   6  -9   0 1.87932 1.52026  17
   6  -9   0 1.59349 1.28018   9
   6  -9   0 2.79345 1.08279  23
   6  -9   0 1.61364 1.86830  15
  -6   9   0 1.79524 1.46721  22
  -6   9   0 3.09950 1.02713  19
  -6   9   0 3.10262 1.32464  18
  -6   9   0 2.09564 1.32198  12
  -6   9   0 4.37541 1.37890  10
   5  -9   0 33.2627 3.97734  11
   5  -9   0 30.1715 2.58097   9
   5  -9   0 33.1394 2.33773  23
   5  -9   0 37.7098 3.69001  20
   5  -9   0 35.4578 3.71185  15
   5  -9   0 32.8910 3.33093  17
  -5   9   0 29.8879 2.88472  10
  -5   9   0 31.6907 2.67629  18
  -5   9   0 31.7252 2.93895  22
  -5   9   0 26.4736 2.29994  16
  -5   9   0 34.6005 2.96461  12
   4  -9   0 8.17844 2.03914  11
   4  -9   0 10.9255 1.64346   9
   4  -9   0 9.76113 1.97876  15
   4  -9   0 10.2798 1.69999  17
   4  -9   0 9.26035 1.32005  23
   4  -9   0 9.78788 1.96618  20
  -4   9   0 13.8768 1.96844  19
  -4   9   0 10.0902 1.84745  22
  -4   9   0 7.98765 2.50248  12
  -4   9   0 11.9678 1.69950  16
   3  -9   0 14.7325 1.36290  23
   3  -9   0 14.3473 3.30105  20
   3  -9   0 15.0357 1.67790   9
   3  -9   0 16.9691 3.06947  15
   3  -9   0 13.4818 2.69141  11
   3  -9   0 14.7395 1.61675  17
  -3   9   0 13.5648 1.92803  19
  -3   9   0 11.1871 1.94285  22
  -3   9   0 15.6732 1.80943  16
  -3   9   0 15.6918 2.15928  12
   2  -9   0 2.22393 0.80212   9
   2  -9   0 1.76864 1.15986  20
   2  -9   0 0.18621 1.22064  11
   2  -9   0 1.52978 0.88537  23
   2  -9   0 0.62303 0.98282  15
  -2   9   0 0.12008 0.80356  19
  -2   9   0 1.15314 0.91860  12
  -2   9   0 3.00745 1.22216  22
  -2   9   0 2.02116 0.89535  16
  -2   9   0 0.70216 0.59577   8
   1  -9   0 68.7140 4.24167  15
   1  -9   0 83.4499 4.40033  11
   1  -9   0 68.2368 4.09352  20
  -1   9   0 64.2203 3.72679  19
  -1   9   0 62.5512 3.46043  16
  -1   9   0 66.6772 3.14262   8
  -1   9   0 71.0596 3.97731  22
   0  -9   0 12.5013 1.87873  15
   0  -9   0 10.4582 2.03800  11
   0  -9   0 11.4954 1.77258  20
   0   9   0 13.0104 1.45855   8
   0   9   0 10.0161 1.63983  19
   0   9   0 10.9650 1.59615  16
  -1  -9   0 582.247 17.8472  20
  -1  -9   0 558.485 18.0686  15
  -1  -9   0 522.961 17.6187  11
  -1  -9   0 580.296 16.5302  18
   1   9   0 580.923 18.2161  16
   1   9   0 593.245 18.1073   8
   1   9   0 562.060 18.2202  19
  -2  -9   0 19.8220 2.17138  11
  -2  -9   0 18.4974 1.78869  10
  -2  -9   0 19.1711 1.47776  18
   2   9   0 22.6076 1.98421  19
   2   9   0 18.0229 1.93979   8
   2   9   0 19.9510 1.97242  16
  -3  -9   0 2.00491 0.85052  18
  -3  -9   0 2.27427 0.84309  15
  -3  -9   0 2.10620 0.71637  13
  -3  -9   0 1.49389 0.98721  10
  -3  -9   0 2.25152 0.90114  20
   3   9   0 1.80645 0.89313  19
   3   9   0 0.47404 0.85784  16
   3   9   0 1.52784 0.97940   8
  -4  -9   0 130.526 5.09241  18
  -4  -9   0 119.475 5.24976  10
  -4  -9   0 113.350 6.63847  13
  -4  -9   0 128.284 5.14455  20
   4   9   0 133.524 5.73084  16
   4   9   0 130.719 5.28564  19
   4   9   0 123.009 4.66291  17
   4   9   0 127.248 5.94698   8
   4   9   0 134.407 5.50149  23
  -5  -9   0 48.5477 3.17721  10
  -5  -9   0 51.9748 3.22659  13
  -5  -9   0 45.0296 3.26957  20
  -5  -9   0 51.4241 3.11401  18
   5   9   0 44.1926 3.43649   8
   5   9   0 49.8604 3.24304  23
   5   9   0 49.2904 3.26501  16
   5   9   0 50.7916 2.68758  17
   5   9   0 45.7550 2.70471  19
  -6  -9   0 25.4598 2.60011  10
  -6  -9   0 22.1677 2.63670  13
  -6  -9   0 24.8419 2.33412  20
   6   9   0 25.9775 3.00612  23
   6   9   0 25.9940 2.25712  17
   6   9   0 24.2891 2.46644  16
  -7  -9   0 17.0590 2.50251  10
  -7  -9   0 22.1507 2.74643  18
  -7  -9   0 23.9108 2.93975  13
   7   9   0 23.5676 2.96784  23
   7   9   0 21.3812 2.32381  17
   7   9   0 19.3284 2.65736  16
  -8  -9   0 37.8064 3.71611  18
  -8  -9   0 35.7049 3.63676  10
  -8  -9   0 37.4343 3.99371  13
   8   9   0 41.1354 3.84477   9
   8   9   0 36.7267 3.30825  16
   8   9   0 41.3445 3.94149  23
   8   9   0 38.2632 3.31599  17
  -9  -9   0 109.915 6.83103  13
  -9  -9   0 95.9833 6.25897  18
  -9  -9   0 98.8113 5.98958  10
   9   9   0 84.7202 5.14292  16
   9   9   0 98.0674 6.04049   9
   9   9   0 87.0512 6.25597  23
   9   9   0 97.6090 5.74295  17
   5 -10   0 27.7070 2.55300  17
   5 -10   0 24.4354 3.62060  15
   5 -10   0 29.3137 3.84966  11
   5 -10   0 28.6631 3.68912  20
   5 -10   0 28.7611 2.58413   9
   5 -10   0 27.5265 2.11327  23
  -5  10   0 21.6406 2.28099  16
  -5  10   0 30.4694 2.96511  12
  -5  10   0 27.4923 3.00487  22
  -5  10   0 28.2490 2.78302  19
  -5  10   0 24.8806 2.79772  10
   4 -10   0 9.82509 1.61889  17
   4 -10   0 8.27288 1.42010   9
   4 -10   0 8.60795 2.06397  20
   4 -10   0 7.55638 2.04174  15
   4 -10   0 4.95539 2.00358  11
  -4  10   0 6.63069 1.40878  16
  -4  10   0 8.94508 1.80161  22
  -4  10   0 6.58914 1.63375  12
  -4  10   0 6.54807 1.46359  19
   3 -10   0 2.31922 1.36018  15
   3 -10   0 3.01847 0.83896  23
   3 -10   0 1.08119 1.48704  11
   3 -10   0 3.70053 1.12836   9
   3 -10   0 1.25479 1.28790  20
   3 -10   0 3.31203 0.89408  17
  -3  10   0 4.13955 1.35007  22
  -3  10   0 4.62648 1.38870  12
  -3  10   0 1.81656 1.07890  16
   2 -10   0 12.2361 1.17752  17
  -2  10   0 16.6495 2.01538  16
  -2  10   0 14.6367 2.13070  19
  -2  10   0 21.7766 2.44987   8
  -2  10   0 15.2477 2.32707  12
   1 -10   0 15.4759 2.32181  15
   1 -10   0 22.2563 2.69333  11
   1 -10   0 20.3805 2.33476  20
  -1  10   0 10.5596 1.75056   8
  -1  10   0 17.9589 2.07323  19
  -1  10   0 13.2073 2.12538  12
  -1  10   0 15.5757 1.99580  16
   0 -10   0 2.30128 1.14198  15
   0 -10   0 2.52267 1.18087  11
   0 -10   0 2.91318 1.14128  20
   0  10   0 4.09791 1.01943   8
   0  10   0 3.00955 1.10500  19
   0  10   0 2.11255 0.94887  16
  -1 -10   0 134.738 6.04081  11
  -1 -10   0 146.772 6.27760  20
  -1 -10   0 139.390 6.22168  15
  -1 -10   0 143.483 4.93598  18
   1  10   0 138.802 6.12790  19
   1  10   0 141.712 5.83615   8
   1  10   0 140.472 5.98170  16
  -2 -10   0 18.6080 1.91968  10
  -2 -10   0 16.6583 2.10819  15
  -2 -10   0 14.8070 2.26684  11
  -2 -10   0 19.3133 2.05668  20
  -2 -10   0 17.7245 1.69182  18
   2  10   0 20.7489 2.09568   8
   2  10   0 17.2566 2.00193  19
   2  10   0 17.4319 2.09002  16
  -3 -10   0 32.8373 1.88161  13
  -3 -10   0 32.9358 2.90211  15
  -3 -10   0 29.3409 2.91347  11
  -3 -10   0 36.4720 2.57189  20
  -3 -10   0 35.7402 2.24633  18
  -3 -10   0 30.0656 2.45341  10
   3  10   0 32.8399 2.78286   8
   3  10   0 36.8647 2.75331  16
   3  10   0 36.3325 2.65887  19
  -4 -10   0 51.0159 2.90348  18
  -4 -10   0 49.4268 2.67128  15
  -4 -10   0 47.3047 3.10555  10
  -4 -10   0 56.6215 3.91291  13
  -4 -10   0 49.9158 3.01822  20
   4  10   0 47.6599 3.26169  16
   4  10   0 50.2434 3.11731  19
   4  10   0 51.6975 3.58440   8
  -5 -10   0 0.57633 0.83578  20
  -5 -10   0 1.68712 1.04031  18
  -5 -10   0 1.13519 0.98124  10
  -5 -10   0 0.93214 1.11209  13
   5  10   0 1.90997 0.72654  17
   5  10   0 0.25796 1.07921  23
   5  10   0 1.09546 1.02749  16
   5  10   0 1.57268 0.97656  19
  -6 -10   0 3.04428 1.48347  13
  -6 -10   0 2.18491 1.02473  20
  -6 -10   0 4.80984 1.42987  18
  -6 -10   0 5.02367 1.55182  10
   6  10   0 4.87489 1.68132   8
   6  10   0 4.47505 1.14044  17
   6  10   0 4.07361 1.38538  16
   6  10   0 8.93254 1.86109  23
  -7 -10   0 21.7301 2.89748  18
  -7 -10   0 25.5481 3.06244  13
  -7 -10   0 26.8765 3.05924  10
   7  10   0 17.2922 2.15627  17
   7  10   0 17.8497 2.75809  16
  -8 -10   0 15.4374 3.16165  18
  -8 -10   0 19.5521 3.27869  13
  -8 -10   0 16.2282 4.10022  10
   8  10   0 16.8642 3.19971   9
   8  10   0 14.3066 2.65986  23
   8  10   0 14.5543 2.44323  17
   8  10   0 9.78006 2.07472  16
   5 -11   0 36.0891 2.72474  23
   5 -11   0 33.8043 3.68594  17
   5 -11   0 34.1914 4.34847  11
   5 -11   0 38.6720 3.11796   9
   5 -11   0 44.5933 4.42909  15
   5 -11   0 46.1171 4.50510  20
  -5  11   0 37.5657 3.67205  22
  -5  11   0 40.0874 3.35621  10
  -5  11   0 40.8597 3.53244  12
  -5  11   0 40.9004 3.38539  19
   4 -11   0 21.6581 3.55857  11
   4 -11   0 19.0909 3.31617  15
   4 -11   0 14.2924 2.02226   9
   4 -11   0 12.2473 1.97570  17
   4 -11   0 15.5071 2.90220  20
  -4  11   0 16.6571 2.35873  19
  -4  11   0 12.8833 2.31428  16
  -4  11   0 21.2764 2.77028  22
  -4  11   0 20.4804 2.80368  12
   3 -11   0 123.562 6.54638  20
   3 -11   0 107.089 6.49391  11
   3 -11   0 111.013 5.05847   9
   3 -11   0 110.952 6.54760  15
  -3  11   0 111.172 5.36940  16
  -3  11   0 110.666 5.86021  22
  -3  11   0 113.846 5.95854  12
  -3  11   0 110.162 5.75562  19
   2 -11   0 35.0984 3.40226  15
   2 -11   0 28.8174 3.55060  11
   2 -11   0 31.2179 3.30996  20
  -2  11   0 31.5125 3.10233  12
  -2  11   0 36.7856 3.06672   8
  -2  11   0 28.0617 2.84250  19
  -2  11   0 34.1415 3.24568  22
  -2  11   0 32.7368 2.72805  16
   1 -11   0 14.8952 2.66843  15
   1 -11   0 18.8290 3.03278  11
   1 -11   0 13.5906 2.39221  20
  -1  11   0 16.7496 1.95407   8
  -1  11   0 15.4878 3.25874  19
  -1  11   0 16.4361 2.08926  16
  -1  11   0 13.8765 2.39049  12
  -1  11   0 14.4859 2.39737  22
   0 -11   0 11.0973 2.46076  11
   0 -11   0 13.6728 2.13974  15
   0 -11   0 12.0406 2.03584  20
   0  11   0 6.99091 1.35342  16
   0  11   0 9.38274 1.70334  19
  -1 -11   0 22.8314 2.45339  15
  -1 -11   0 21.0127 1.89663  18
  -1 -11   0 21.7410 2.74166  11
  -1 -11   0 18.4973 2.29973  20
   1  11   0 25.6265 2.49198  19
   1  11   0 24.9073 2.31105   8
   1  11   0 26.0764 2.48990  16
  -2 -11   0 23.6413 2.85201  11
  -2 -11   0 30.4962 2.66632  20
  -2 -11   0 29.2760 2.63302  15
  -2 -11   0 28.4865 2.37000  10
   2  11   0 28.9962 2.62483   8
   2  11   0 30.7582 2.68551  19
   2  11   0 26.7285 2.64519  16
  -3 -11   0 9.14995 1.44765  18
  -3 -11   0 10.8322 1.85487  11
  -3 -11   0 11.6975 1.86395  20
  -3 -11   0 9.40246 1.81929  15
  -3 -11   0 9.98012 1.80642  10
   3  11   0 12.9628 1.91823  19
   3  11   0 13.2604 2.00692  16
   3  11   0 10.3349 1.95955   8
  -4 -11   0 48.7633 3.96298  13
  -4 -11   0 58.5333 3.34814  20
  -4 -11   0 47.0374 4.13110  10
  -4 -11   0 50.5206 2.93380  18
   4  11   0 44.4009 3.48293   8
   4  11   0 46.9420 3.12348  19
  -5 -11   0 60.5727 3.74463  10
  -5 -11   0 54.3182 3.36470  18
  -5 -11   0 57.9873 3.30861  13
  -5 -11   0 60.3275 3.39366  20
   5  11   0 51.1145 3.96457   8
   5  11   0 54.1582 3.30435  19
   5  11   0 57.5448 3.78654  16
   5  11   0 57.8682 3.73484  23
  -6 -11   0 19.8387 2.50659  10
  -6 -11   0 17.5640 2.33325  18
  -6 -11   0 19.5714 2.08355  20
  -6 -11   0 25.1283 2.52401  13
   6  11   0 21.3539 2.69779  23
   6  11   0 14.7059 2.57672   8
   6  11   0 19.4216 2.59486  16
   6  11   0 20.6244 2.15331  19
  -7 -11   0 53.6363 4.10429  10
  -7 -11   0 56.6604 4.08160  13
  -7 -11   0 48.9349 3.84608  18
   7  11   0 40.1405 3.34138  19
   7  11   0 39.7077 2.95082  17
   7  11   0 50.8504 3.91037  16
  -8 -11   0 2.32361 1.83372  13
  -8 -11   0 0.54603 1.49125  10
  -8 -11   0 -0.0588 1.40244  18
   8  11   0 2.09759 1.43990  16
   8  11   0 4.25196 2.46626  23
   8  11   0 -0.2966 1.62003   9
   8  11   0 1.03822 1.37566  17
   4 -12   0 6.93261 2.16062  15
   4 -12   0 4.20750 2.08374  11
   4 -12   0 4.92115 2.09657  20
  -4  12   0 4.49086 1.67766  12
  -4  12   0 5.93844 1.62203  19
  -4  12   0 4.83586 1.34524  16
  -4  12   0 5.71836 1.79248  22
   3 -12   0 0.38266 1.28425  20
   3 -12   0 2.33172 1.64576  11
   3 -12   0 2.20784 1.51361  15
  -3  12   0 -0.7826 1.15070  12
  -3  12   0 0.27057 0.98461  16
  -3  12   0 0.81435 1.11051  19
  -3  12   0 -1.8778 1.25505  22
   2 -12   0 61.0303 4.88874  11
   2 -12   0 61.1907 4.71607  20
   2 -12   0 61.8226 4.77223  15
  -2  12   0 59.1988 3.76403  16
  -2  12   0 59.0237 4.34665  22
  -2  12   0 49.1974 3.13297   8
  -2  12   0 53.3819 3.97854  19
  -2  12   0 55.5723 4.21979  12
   1 -12   0 1.75852 1.28964  20
   1 -12   0 -0.2683 1.22557  15
  -1  12   0 0.41853 1.04490  16
  -1  12   0 1.38758 1.31624  12
  -1  12   0 -0.4484 0.95448   8
  -1  12   0 1.94992 1.35706  22
  -1  12   0 1.86416 1.19281  19
   0 -12   0 36.3469 3.31147  20
   0 -12   0 40.8821 3.59949  15
   0 -12   0 44.4605 3.86393  11
   0  12   0 41.1884 3.56979  22
   0  12   0 37.3178 3.31198  19
   0  12   0 38.2670 3.20935  16
   0  12   0 38.3179 2.89124   8
   0  12   0 39.3030 3.44571  12
  -1 -12   0 5.71824 1.75505  11
  -1 -12   0 4.11024 1.54388  20
  -1 -12   0 7.74342 1.72570  15
   1  12   0 5.01108 1.29303   8
   1  12   0 7.04748 1.53779  16
   1  12   0 5.69075 1.44497  19
  -2 -12   0 18.9426 2.33851  15
  -2 -12   0 20.6095 2.94420  11
  -2 -12   0 19.1344 1.70337  18
  -2 -12   0 16.3771 2.39595  20
   2  12   0 17.3428 2.35025  19
   2  12   0 15.7327 2.19385   8
   2  12   0 17.4202 2.45289  16
  -3 -12   0 37.6795 2.99905  10
  -3 -12   0 41.8009 3.10873  20
  -3 -12   0 36.5968 3.53647  11
  -3 -12   0 36.1615 2.41273  18
  -3 -12   0 44.5090 3.15399  15
   3  12   0 38.8865 3.23952  16
   3  12   0 38.9992 3.21081   8
  -4 -12   0 37.5712 2.64181  13
  -4 -12   0 30.4857 2.40672  18
  -4 -12   0 36.6725 3.05623  10
  -4 -12   0 36.0375 3.42325  11
  -4 -12   0 41.9431 2.94507  20
  -4 -12   0 34.0296 2.58784  15
   4  12   0 37.1143 3.31355   8
   4  12   0 37.4071 3.92524  19
   4  12   0 40.5742 3.30450  16
  -5 -12   0 29.1884 3.25621  18
  -5 -12   0 26.7806 2.53843  20
  -5 -12   0 21.9127 2.59018  10
  -5 -12   0 25.3971 2.32042  13
   5  12   0 24.6437 2.93600   8
   5  12   0 31.5004 4.72371  23
   5  12   0 17.3138 2.39296  19
   5  12   0 25.3900 2.86325  16
  -6 -12   0 4.29676 1.37796  18
  -6 -12   0 5.87344 1.57857  13
  -6 -12   0 3.47997 1.47214  10
   6  12   0 4.75566 1.75579   8
   6  12   0 2.92722 1.27170  19
   6  12   0 4.22453 1.58501  23
   6  12   0 2.60139 1.41946  16
  -7 -12   0 12.7223 2.40871  18
  -7 -12   0 7.45802 2.13597  13
  -7 -12   0 7.95305 2.53537  10
   7  12   0 4.65613 1.74361  19
   7  12   0 8.92069 2.23456  23
   7  12   0 5.01210 1.80567  16
   3 -13   0 16.2000 3.07209  20
   3 -13   0 19.3975 3.31478  15
  -3  13   0 9.92254 1.86286  16
  -3  13   0 14.3019 2.69844  19
  -3  13   0 11.7821 2.49877  22
   2 -13   0 6.00593 2.17646  11
   2 -13   0 4.46493 1.79787  15
   2 -13   0 7.05072 2.20073  20
  -2  13   0 4.31375 1.82383  12
  -2  13   0 6.61151 1.77262  19
  -2  13   0 3.81038 1.80140  22
  -2  13   0 5.73997 1.54182  16
   1 -13   0 8.10361 2.03969  15
   1 -13   0 8.10637 2.20509  11
   1 -13   0 7.72048 2.01323  20
  -1  13   0 9.05725 1.82327   8
  -1  13   0 6.21774 1.88993  22
  -1  13   0 7.40781 1.98179  12
  -1  13   0 10.5076 2.01644  16
  -1  13   0 6.72846 1.67018  19
   0 -13   0 7.34079 2.10204  11
   0 -13   0 10.0229 1.97025  15
   0 -13   0 9.76748 2.08908  20
   0  13   0 8.27449 1.61211   8
   0  13   0 11.7064 2.26231  12
   0  13   0 14.1241 2.41550  19
   0  13   0 14.4938 2.28734  16
   0  13   0 10.2399 2.28107  22
  -1 -13   0 67.2209 4.39896  15
  -1 -13   0 57.8700 4.10025  20
  -1 -13   0 53.4502 4.32275  11
   1  13   0 62.1052 3.94943   8
   1  13   0 64.4149 4.53312  12
   1  13   0 65.4839 4.29985  16
   1  13   0 64.0319 4.26943  19
  -2 -13   0 13.7041 2.37788  20
  -2 -13   0 13.8651 2.93190  11
  -2 -13   0 19.9642 2.63728  15
  -2 -13   0 15.3522 1.68212  18
   2  13   0 17.0399 2.35681   8
   2  13   0 20.0815 2.58697  19
   2  13   0 19.1322 2.47681  16
  -3 -13   0 8.62985 1.63084  18
  -3 -13   0 8.51400 1.67860  10
  -3 -13   0 9.31626 2.14837  11
   3  13   0 11.7687 2.07824  16
   3  13   0 13.5556 2.26243  19
   3  13   0 8.09739 1.78403   8
  -4 -13   0 9.64050 2.17032  11
  -4 -13   0 16.2592 1.93425  18
  -4 -13   0 12.4835 2.28323  10
  -4 -13   0 15.8788 2.29123  20
  -4 -13   0 13.4352 2.14021  15
   4  13   0 13.9226 2.55481  16
   4  13   0 12.9947 2.32349  19
   4  13   0 14.7291 2.10941  23
   4  13   0 13.7931 2.51926   8
  -5 -13   0 39.1203 4.09281  11
  -5 -13   0 41.3299 2.87326  13
  -5 -13   0 46.8890 3.59376  10
  -5 -13   0 41.3382 3.27943  20
  -5 -13   0 38.1182 2.93013  18
   5  13   0 39.7922 3.24950  19
   5  13   0 34.6079 3.62773  16
   5  13   0 45.0011 3.47589  23
   5  13   0 31.4778 3.48233   8
  -6 -13   0 8.23944 2.33497  10
  -6 -13   0 13.0236 2.27832  18
  -6 -13   0 10.3214 1.97996  13
  -6 -13   0 10.6283 2.00530  20
   6  13   0 15.0761 2.47500  19
   6  13   0 14.4288 2.83375  12
   6  13   0 12.5024 2.23868  23
   6  13   0 8.06631 2.22324   8
   6  13   0 9.79675 2.13451  16
  -7 -13   0 62.0989 4.99410  18
  -7 -13   0 60.3288 4.60501  10
  -7 -13   0 61.4536 4.34956  13
   7  13   0 70.2253 4.84497  23
   7  13   0 60.1004 4.69756  16
   2 -14   0 64.5413 5.34252  20
   2 -14   0 62.3372 5.61638  11
   2 -14   0 65.5351 5.23767  15
  -2  14   0 71.4089 5.22572  12
  -2  14   0 61.7772 4.29176  16
  -2  14   0 61.3047 4.55940  19
   1 -14   0 31.2207 3.81319  20
   1 -14   0 30.6723 3.93107  15
   1 -14   0 44.6732 6.23549  11
  -1  14   0 31.3650 4.28462  12
  -1  14   0 34.0868 3.52632  19
  -1  14   0 33.7477 3.29631  16
  -1  14   0 35.3071 3.68122  22
   0 -14   0 36.4937 3.68290  15
   0 -14   0 30.8086 3.52880  20
   0 -14   0 30.7760 3.92171  11
   0  14   0 38.6670 3.79815  12
   0  14   0 28.0888 3.33752  19
   0  14   0 25.3713 2.76801   8
   0  14   0 31.3245 3.70221  22
   0  14   0 32.1483 3.21420  16
  -1 -14   0 2.16913 1.77996  11
  -1 -14   0 1.35407 1.45139  15
  -1 -14   0 1.57846 1.38805  20
   1  14   0 2.13822 1.39094   8
   1  14   0 1.15353 1.56401  12
   1  14   0 1.67622 1.44870  16
   1  14   0 0.07138 2.43080  22
   1  14   0 3.22786 1.56732  19
  -2 -14   0 12.6883 2.51146  11
  -2 -14   0 8.75460 1.56849  18
  -2 -14   0 13.6918 2.40344  20
  -2 -14   0 12.3632 2.20066  15
   2  14   0 13.7099 2.46967  19
   2  14   0 12.3466 2.17344   8
   2  14   0 11.5241 2.16559  16
   2  14   0 14.6393 2.56455  12
  -3 -14   0 50.8431 4.42962  11
  -3 -14   0 44.7993 2.85236  18
  -3 -14   0 46.3397 4.68699  15
  -3 -14   0 52.3000 3.89210  20
   3  14   0 51.2843 4.13850  16
   3  14   0 63.8387 4.53592  12
   3  14   0 56.4826 4.19690  19
   3  14   0 54.9753 4.10234   8
  -4 -14   0 6.96369 1.71334  20
  -4 -14   0 5.66970 1.52084  18
  -4 -14   0 7.62795 1.46232  15
  -4 -14   0 10.3825 1.93088  10
  -4 -14   0 10.8467 2.33524  11
   4  14   0 9.79199 2.28848  12
   4  14   0 7.89110 1.75020  19
   4  14   0 13.4630 2.95582  23
   4  14   0 8.45694 2.03553  16
   4  14   0 7.81535 1.88682   8
  -5 -14   0 6.15262 1.85316  10
  -5 -14   0 2.71885 1.80482  11
  -5 -14   0 4.47793 1.46242  20
  -5 -14   0 3.33711 1.39483  18
   5  14   0 2.87576 1.45253  19
   5  14   0 8.60381 2.07316  12
   5  14   0 5.57541 1.92097   8
   5  14   0 8.96104 1.99195  23
   5  14   0 6.12402 1.94552  16
  -6 -14   0 20.4416 2.78909  18
  -6 -14   0 22.3692 3.17201  10
  -6 -14   0 23.4784 3.87222  11
   6  14   0 20.6386 2.97121  19
   6  14   0 21.3406 2.95066  23
   6  14   0 19.7953 3.63972  12
   6  14   0 24.2894 3.24945  16
   1 -15   0 7.62291 2.27633  15
   1 -15   0 4.68875 2.32872  11
   1 -15   0 4.69134 2.13481  20
  -1  15   0 0.98958 1.61572  19
  -1  15   0 4.68725 2.11025  12
  -1  15   0 4.69060 2.06848  16
   0 -15   0 41.1532 4.38547  20
   0 -15   0 43.9690 4.64371  11
   0  15   0 48.2054 5.72847  16
   0  15   0 50.6882 4.31345  19
   0  15   0 52.1758 4.54420  12
   0  15   0 39.2686 3.31138   8
  -1 -15   0 10.6820 3.13846  11
  -1 -15   0 7.47120 2.22680  15
  -1 -15   0 6.84916 2.06511  20
   1  15   0 11.1416 2.27053   8
   1  15   0 9.16180 2.22564  16
   1  15   0 7.36721 2.97675  22
   1  15   0 10.8293 2.58241  19
   1  15   0 8.88811 3.74391  12
  -2 -15   0 17.5590 3.04555  15
  -2 -15   0 20.0941 2.96277  20
   2  15   0 19.6433 3.56745  19
   2  15   0 18.8685 3.44349  16
   2  15   0 17.0991 3.31799  12
   2  15   0 18.5645 3.67172  22
   2  15   0 16.3941 2.62843   8
  -3 -15   0 17.4031 2.92252  15
  -3 -15   0 20.2848 2.94212  20
  -3 -15   0 20.2848 3.01849  18
   3  15   0 25.3226 3.20431  19
   3  15   0 15.9692 2.77449   8
  -4 -15   0 0.61778 1.38830  20
  -4 -15   0 0.55558 1.65717  11
  -4 -15   0 -0.9313 1.23112  18
   4  15   0 0.51123 1.27911  19
   4  15   0 1.61267 1.49956  16
   4  15   0 1.15570 1.60448  12
   4  15   0 0.39858 1.38287   8
  -5 -15   0 10.3294 1.78760  18
  -5 -15   0 18.6359 2.82057  10
  -5 -15   0 10.9218 2.26721  20
  -5 -15   0 12.9966 2.73526  11
   5  15   0 12.7098 2.77126   8
   5  15   0 13.1911 2.62978  16
   5  15   0 14.8429 2.81915  12
   5  15   0 14.8679 2.73743  19
   5  15   0 21.3328 2.90740  23
   1  16   0 1.55866 1.57272  16
  -2 -16   0 18.8349 3.41366  15
  -2 -16   0 18.3968 3.33497  20
   2  16   0 29.2058 3.66676  12
   2  16   0 20.4644 3.34088  16
   2  16   0 24.8530 3.41988  19
   2  16   0 16.9270 2.98881   8
  -3 -16   0 0.69867 1.72181  20
  -3 -16   0 3.92531 2.02299  11
  -3 -16   0 2.74424 1.73878  15
   3  16   0 1.69153 1.89328  12
   3  16   0 2.56330 1.57437   8
   3  16   0 2.72515 1.81312  16
   3  16   0 1.24431 1.50074  19
   2  16  -1 0.90577 1.40025   8
   2  16  -1 2.08020 1.47085  19
   2  16  -1 0.33710 1.79151  12
   2  16  -1 3.53405 1.80291  16
  -2 -16   1 5.23110 2.24521  11
  -2 -16   1 -0.6861 1.59678  20
  -2 -16   1 1.65101 2.11905  15
   5  15  -1 3.95483 1.66192  16
   5  15  -1 0.48526 1.67286  12
   5  15  -1 0.21118 1.62415   8
   5  15  -1 -0.6247 1.47275  23
   5  15  -1 -0.4396 1.53240  19
  -5 -15   1 2.63588 1.37304  18
  -5 -15   1 1.51863 1.40197  10
  -5 -15   1 -0.4720 1.27770  20
  -5 -15   1 1.37910 1.60788  11
   4  15  -1 27.0586 3.53827  19
   4  15  -1 19.8331 3.29071  16
   4  15  -1 21.2042 2.65183  23
   4  15  -1 19.6850 3.27248  12
  -4 -15   1 19.5356 3.58018  11
  -4 -15   1 16.2585 2.72243  20
  -4 -15   1 19.8953 2.54627  15
  -4 -15   1 11.4190 2.16315  18
   3  15  -1 -1.3859 1.36961  16
   3  15  -1 -0.1574 1.45566  12
   3  15  -1 1.18221 1.51667  19
   3  15  -1 -0.0279 1.08501   8
   3  15  -1 2.08939 1.94336  22
  -3 -15   1 1.00425 1.85869  11
  -3 -15   1 1.39626 1.25615  20
  -3 -15   1 4.09593 1.56951  15
   2  15  -1 4.23746 2.03590  22
   2  15  -1 4.48046 1.47766   8
   2  15  -1 6.74408 2.25713  12
  -2 -15   1 6.89216 1.78923  15
  -2 -15   1 6.11225 2.90389  11
  -2 -15   1 2.95546 1.70918  20
   1  15  -1 10.4577 1.93283   8
   1  15  -1 12.9583 2.52041  19
   1  15  -1 14.3633 2.93190  12
  -1 -15   1 16.7252 3.18878  11
  -1 -15   1 14.4499 2.76225  20
  -1 -15   1 12.9993 2.59766  15
   0  15  -1 23.2039 3.49474  12
   0  15  -1 19.2781 4.49136  16
   0  15  -1 23.4914 3.22226  19
   0 -15   1 23.5844 3.96015  11
   0 -15   1 16.2908 3.09032  15
   0 -15   1 23.5229 3.34964  20
  -1  15  -1 -2.9426 1.53849  16
  -1  15  -1 -0.1031 1.34642  19
  -1  15  -1 3.09817 1.73368  12
   1 -15   1 -1.0550 2.01658  11
   1 -15   1 1.88883 1.64148  15
   1 -15   1 2.53060 1.87765  20
   6  14  -1 30.1194 3.24772  23
   6  14  -1 19.8213 3.56203  12
   6  14  -1 21.0150 3.36485  16
   6  14  -1 23.6268 2.91658  19
  -6 -14   1 21.3228 2.98492  10
  -6 -14   1 20.0130 2.73557  18
  -6 -14   1 23.4100 3.45653  11
   5  14  -1 4.11587 1.78201  12
   5  14  -1 1.12423 1.49245   8
   5  14  -1 0.68788 1.58414  23
   5  14  -1 3.53921 1.41243  19
  -5 -14   1 4.23301 1.32735  18
  -5 -14   1 5.65383 1.36986  20
  -5 -14   1 3.91116 1.91396  11
   4  14  -1 10.2000 2.17049   8
   4  14  -1 8.53655 1.79144  23
   4  14  -1 13.4613 2.35496  12
   4  14  -1 10.5827 1.96575  19
   4  14  -1 13.8788 2.65547  16
  -4 -14   1 13.0941 2.98540  11
  -4 -14   1 10.2227 1.91377  10
  -4 -14   1 10.1193 1.86670  18
  -4 -14   1 11.8128 2.30806  20
  -4 -14   1 11.2401 2.08565  15
   3  14  -1 2.26794 1.51235  12
   3  14  -1 0.75542 1.17874   8
   3  14  -1 0.98583 1.37304  16
   3  14  -1 0.69238 1.15705  19
  -3 -14   1 1.68234 1.12873  18
  -3 -14   1 0.17287 1.24618  15
  -3 -14   1 0.04245 1.18780  20
  -3 -14   1 0.29935 1.44369  11
   2  14  -1 3.94247 1.82333  12
   2  14  -1 3.10260 2.03954  22
   2  14  -1 2.45246 1.49415  19
   2  14  -1 3.42145 1.34339   8
   2  14  -1 3.49121 1.47589  16
  -2 -14   1 0.42481 1.05394  18
  -2 -14   1 2.57622 1.72133  11
  -2 -14   1 0.70515 1.39649  15
  -2 -14   1 0.64080 1.24723  20
   1  14  -1 32.8129 3.36629  19
   1  14  -1 33.6614 3.05832   8
   1  14  -1 34.6382 3.38415  16
   1  14  -1 33.0261 3.65750  12
  -1 -14   1 30.4934 3.54871  15
  -1 -14   1 34.1531 4.00680  11
  -1 -14   1 38.0030 3.62554  20
   0  14  -1 17.8707 2.73594  16
   0  14  -1 17.3317 2.30492   8
   0  14  -1 22.1259 3.28280  22
   0  14  -1 26.1154 3.22100  12
   0  14  -1 25.4790 3.02881  19
   0 -14   1 20.8692 3.55358  11
   0 -14   1 24.3640 3.28248  15
   0 -14   1 20.0965 3.07345  20
  -1  14  -1 21.8740 2.97615  16
  -1  14  -1 22.2953 3.31789  22
  -1  14  -1 24.7337 3.71342  19
   1 -14   1 20.1654 3.88337  15
   1 -14   1 24.7361 3.78173  20
  -2  14  -1 8.68384 2.28958  12
  -2  14  -1 5.51357 1.76017  19
  -2  14  -1 5.52239 1.77692  16
   2 -14   1 7.50065 2.24741  20
   2 -14   1 4.69969 2.29671  15
   2 -14   1 3.56873 2.39183  11
   7  13  -1 22.7348 3.22412  23
   7  13  -1 21.3272 3.23289  16
  -7 -13   1 25.8751 4.19886  18
  -7 -13   1 17.1319 3.03933  13
  -7 -13   1 24.5569 3.41869  10
   6  13  -1 8.44677 1.70800  19
   6  13  -1 4.51003 1.84661  12
   6  13  -1 10.6531 2.09075  16
   6  13  -1 7.04705 2.04979  23
  -6 -13   1 8.29304 1.71914  18
  -6 -13   1 10.0397 2.22326  11
  -6 -13   1 6.95258 1.89477  13
   5  13  -1 0.44913 1.17047   8
   5  13  -1 2.54650 1.22487  19
   5  13  -1 3.48037 1.31353  23
   5  13  -1 1.04997 1.48096  12
   5  13  -1 1.66250 1.48597  16
  -5 -13   1 -0.5422 1.07760  18
  -5 -13   1 2.30085 1.18504  20
  -5 -13   1 1.10344 1.41548  11
  -5 -13   1 1.34372 1.24433  10
   4  13  -1 50.3323 3.99632  16
   4  13  -1 49.5623 3.66619  19
   4  13  -1 60.9055 4.12487  12
   4  13  -1 47.7294 3.84656   8
   4  13  -1 53.3953 3.54508  23
  -4 -13   1 57.2249 3.67095  20
  -4 -13   1 45.3080 4.11586  11
  -4 -13   1 50.6995 3.74413  10
  -4 -13   1 54.9366 3.38152  15
   3  13  -1 19.4992 2.55007   8
   3  13  -1 25.5235 2.92084  12
   3  13  -1 25.2986 2.75848  19
   3  13  -1 26.0113 2.88720  16
  -3 -13   1 19.4447 2.00128  18
  -3 -13   1 17.6767 2.43901  15
  -3 -13   1 15.8718 2.99374  11
   2  13  -1 2.33454 1.42981  12
   2  13  -1 2.37836 1.17549   8
   2  13  -1 4.04914 1.41296  16
   2  13  -1 3.02315 1.38831  19
  -2 -13   1 2.15280 1.03795  18
  -2 -13   1 0.35554 1.49227  11
  -2 -13   1 2.75924 1.90437  15
  -2 -13   1 1.68268 1.25350  20
   1  13  -1 10.4627 2.36413  22
   1  13  -1 8.22987 1.80068  19
   1  13  -1 8.14358 1.94612  12
   1  13  -1 9.67005 1.76828  16
   1  13  -1 7.11849 1.69077   8
  -1 -13   1 12.9468 2.49393  15
  -1 -13   1 13.9447 2.33349  20
   0  13  -1 25.4357 2.95041  12
   0  13  -1 20.8137 2.32494   8
   0  13  -1 22.0091 3.11076  22
   0  13  -1 19.1849 2.63707  19
   0  13  -1 22.8184 2.69287  16
   0 -13   1 22.2395 3.37418  11
   0 -13   1 20.0406 2.78724  20
   0 -13   1 18.2252 2.91316  15
  -1  13  -1 9.66324 2.11666  22
  -1  13  -1 5.54602 1.39633   8
  -1  13  -1 6.54816 1.81137  12
  -1  13  -1 9.02612 1.74098  16
  -1  13  -1 7.59485 1.74243  19
   1 -13   1 9.11233 2.24929  11
   1 -13   1 8.74042 2.02602  15
   1 -13   1 7.73022 1.87686  20
  -2  13  -1 30.7490 3.67137  22
  -2  13  -1 38.8971 3.49324  19
  -2  13  -1 47.8987 4.03377  12
  -2  13  -1 36.9949 3.16560  16
   2 -13   1 42.4928 4.63426  11
   2 -13   1 43.2066 4.19454  20
   2 -13   1 47.6366 4.33194  15
  -3  13  -1 5.46588 1.91855  12
  -3  13  -1 2.89933 1.49244  16
  -3  13  -1 6.86071 2.00448  19
   3 -13   1 11.4939 2.47205  20
   3 -13   1 6.69876 2.23636  15
   3 -13   1 7.33245 2.24970  11
   7  12  -1 8.40125 2.02997  23
   7  12  -1 8.07862 2.10308  16
  -7 -12   1 6.10840 2.10685  13
  -7 -12   1 4.88553 2.00047  10
  -7 -12   1 6.16302 1.75723  18
   6  12  -1 9.31677 1.86837  23
   6  12  -1 6.90597 1.75436  16
   6  12  -1 7.46463 1.83340  12
  -6 -12   1 5.80544 1.76565  20
  -6 -12   1 5.64022 1.69312  10
  -6 -12   1 7.17752 1.68357  13
  -6 -12   1 8.12772 1.67136  18
   5  12  -1 65.6235 3.99281  12
   5  12  -1 52.6870 5.49474  19
   5  12  -1 52.1161 3.97489  16
   5  12  -1 48.9900 3.99220   8
   5  12  -1 52.0767 3.72063  23
  -5 -12   1 53.8718 3.80947  10
  -5 -12   1 61.1526 3.53245  20
  -5 -12   1 54.7395 3.42418  18
  -5 -12   1 59.9738 4.41367  11
  -5 -12   1 58.0719 3.27735  13
   4  12  -1 40.0254 3.46189   8
   4  12  -1 34.3826 3.26564  16
   4  12  -1 46.1318 4.19051  19
   4  12  -1 41.5010 2.96939  23
  -4 -12   1 33.5685 2.52880  18
  -4 -12   1 41.2912 2.64602  13
  -4 -12   1 37.5264 3.06781  10
  -4 -12   1 40.2930 2.95879  20
  -4 -12   1 38.8221 2.72609  15
  -4 -12   1 38.7185 3.58570  11
   3  12  -1 23.0791 2.68809  16
   3  12  -1 24.6879 2.65798   8
   3  12  -1 28.0014 2.70093  19
  -3 -12   1 17.8763 2.67449  11
  -3 -12   1 25.2698 2.00375  18
  -3 -12   1 27.3859 2.54603  20
  -3 -12   1 20.9272 2.38317  10
  -3 -12   1 27.2486 2.57606  15
   2  12  -1 5.60865 1.52921   8
   2  12  -1 6.63422 1.54768  16
   2  12  -1 7.22622 1.65304  19
  -2 -12   1 7.20727 1.28553  18
  -2 -12   1 7.64177 1.71438  15
  -2 -12   1 7.59426 1.87741  11
  -2 -12   1 5.23784 1.46590  20
   1  12  -1 105.042 5.40375  16
   1  12  -1 103.946 5.09839   8
   1  12  -1 103.619 5.37033  19
   1  12  -1 100.370 5.54030  12
  -1 -12   1 103.355 5.56028  15
  -1 -12   1 96.8633 5.49051  11
  -1 -12   1 100.628 5.44501  20
  -1 -12   1 101.697 4.09072  18
   0  12  -1 71.1495 4.51467  19
   0  12  -1 79.6984 4.44574  16
   0  12  -1 69.3949 4.53798  12
   0  12  -1 69.1640 3.88289   8
   0  12  -1 73.9637 4.77813  22
   0 -12   1 71.9618 4.79910  11
   0 -12   1 69.4970 4.65033  15
   0 -12   1 63.4874 4.45963  20
  -1  12  -1 13.8857 2.14791  16
  -1  12  -1 15.2745 2.41339  19
  -1  12  -1 16.9473 2.47711  22
  -1  12  -1 15.5042 2.60280  12
  -1  12  -1 13.3216 1.93623   8
   1 -12   1 15.7191 2.62068  15
   1 -12   1 12.3926 2.31580  20
   1 -12   1 17.7506 3.01705  11
  -2  12  -1 -0.9918 1.00938  16
  -2  12  -1 1.42932 1.24046  12
  -2  12  -1 -0.7326 1.01064  19
  -2  12  -1 2.15621 1.37497  22
   2 -12   1 2.65669 1.64180  11
   2 -12   1 0.96387 1.27616  20
   2 -12   1 0.84246 1.49469  15
  -3  12  -1 49.1308 3.78840  19
  -3  12  -1 44.1136 3.37840  16
  -3  12  -1 46.5782 3.79149  12
   3 -12   1 43.7375 4.38953  20
   3 -12   1 47.2813 4.32254  15
   3 -12   1 47.8657 4.59198  11
  -4  12  -1 1.79798 1.16813  19
  -4  12  -1 1.36744 1.06818  16
  -4  12  -1 1.82570 2.14316  12
  -4  12  -1 2.12125 1.54406  22
   4 -12   1 0.76087 1.78735  11
   4 -12   1 1.89291 1.72020  15
   4 -12   1 2.71158 1.65305  20
   8  11  -1 10.3281 3.32261  23
   8  11  -1 10.1011 2.40398   9
  -8 -11   1 8.10477 2.04176  10
  -8 -11   1 7.79303 2.05022  18
  -8 -11   1 9.94836 2.36642  13
   7  11  -1 21.9221 2.75897  19
   7  11  -1 34.1592 3.36925  23
   7  11  -1 30.0211 3.30346  16
  -7 -11   1 32.7249 3.37944  13
  -7 -11   1 31.8828 3.15829  18
  -7 -11   1 29.6962 3.24399  10
   6  11  -1 8.26684 1.88118  16
  -6 -11   1 18.3048 2.44057  13
  -6 -11   1 15.0200 2.52328  10
  -6 -11   1 14.3297 2.26081  18
   5  11  -1 32.6740 2.99550  16
   5  11  -1 34.8438 2.79431  23
   5  11  -1 26.2080 2.97059   8
   5  11  -1 27.0225 2.49518  19
  -5 -11   1 34.3239 2.82869  10
  -5 -11   1 31.4123 2.79910  18
  -5 -11   1 28.6372 2.46662  20
  -5 -11   1 32.9646 2.49169  13
   4  11  -1 7.81698 1.54787  16
   4  11  -1 12.1505 1.89102  23
   4  11  -1 6.96902 1.47613   8
   4  11  -1 7.00771 1.39946  19
  -4 -11   1 10.2723 1.71106  18
  -4 -11   1 11.7803 1.82734  20
  -4 -11   1 10.3299 1.82205  10
  -4 -11   1 11.9191 1.54002  13
   3  11  -1 34.7462 2.93307  16
   3  11  -1 36.1701 2.83908  19
   3  11  -1 35.9832 2.95191   8
  -3 -11   1 31.9918 2.61579  15
  -3 -11   1 35.3841 2.71211  20
  -3 -11   1 28.7503 2.53526  10
  -3 -11   1 30.7567 2.82396  11
  -3 -11   1 31.5454 2.22312  18
   2  11  -1 172.111 7.10934   8
   2  11  -1 163.604 6.99358  19
   2  11  -1 164.489 7.04572  16
  -2 -11   1 160.009 5.80110  18
  -2 -11   1 166.023 6.90545  15
  -2 -11   1 169.708 6.93196  20
  -2 -11   1 153.054 7.03050  11
   1  11  -1 73.0203 3.95340   8
   1  11  -1 71.2112 4.11676  16
   1  11  -1 75.8314 4.24894  19
  -1 -11   1 65.0184 4.27598  11
  -1 -11   1 72.6682 4.27664  15
  -1 -11   1 76.5771 4.24828  20
   0  11  -1 80.6001 4.92579  22
   0  11  -1 84.2515 4.45887  16
   0  11  -1 79.8672 4.57800  19
   0  11  -1 86.0825 4.14414   8
   0  11  -1 87.6310 4.93182  12
   0 -11   1 91.2123 5.04322  15
   0 -11   1 91.5233 5.31255  11
   0 -11   1 80.4683 4.74451  20
  -1  11  -1 2.36533 1.13308  16
  -1  11  -1 4.49591 1.43631  12
  -1  11  -1 4.86387 1.50764  22
  -1  11  -1 3.88168 1.02510   8
  -1  11  -1 2.27824 1.17623  19
   1 -11   1 4.02842 1.60898  20
   1 -11   1 3.06879 1.35163  15
  -2  11  -1 9.15434 2.08091  22
  -2  11  -1 7.12157 1.82979  12
  -2  11  -1 5.87100 1.52300  19
  -2  11  -1 9.01815 1.74303  16
   2 -11   1 8.04534 1.87687  15
   2 -11   1 9.16455 1.98938  20
   2 -11   1 14.7542 2.84476  11
  -3  11  -1 3.52355 1.22468  16
  -3  11  -1 6.10181 1.63938  19
  -3  11  -1 2.70931 1.49412  22
  -3  11  -1 3.62484 1.37685  12
   3 -11   1 6.23463 1.83095  20
   3 -11   1 5.99804 1.81758  15
   3 -11   1 6.59995 1.91022  11
  -4  11  -1 18.9895 2.56338  19
  -4  11  -1 20.8624 2.81662  12
  -4  11  -1 14.8704 2.77915  16
  -4  11  -1 19.0369 2.89690  22
   4 -11   1 20.5991 2.02323  23
   4 -11   1 21.9139 3.31236  15
   4 -11   1 22.2117 2.23054   9
   4 -11   1 22.0502 3.68376  11
   4 -11   1 21.2980 3.20760  20
  -5  11  -1 10.0214 2.15372  22
  -5  11  -1 9.00811 1.81624  19
  -5  11  -1 7.12615 1.67741  10
  -5  11  -1 11.3284 2.08883  12
   5 -11   1 5.82226 2.10189  15
   5 -11   1 7.37915 2.38088  20
   5 -11   1 6.57167 2.30849  11
   5 -11   1 8.13224 1.64347   9
   8  10  -1 11.1854 2.48827  23
   8  10  -1 13.2960 3.95536   9
   8  10  -1 6.70479 1.69337  17
   8  10  -1 7.44447 1.95138  16
  -8 -10   1 12.0046 3.04857  10
  -8 -10   1 16.7599 3.17933  13
   7  10  -1 208.214 8.08133  17
   7  10  -1 220.450 9.10738  23
   7  10  -1 215.899 8.97988  16
  -7 -10   1 234.558 9.37490  13
  -7 -10   1 217.735 9.16325  10
  -7 -10   1 220.869 9.05765  18
   6  10  -1 110.997 5.75534  23
   6  10  -1 102.758 4.61821  19
   6  10  -1 100.700 4.49788  17
   6  10  -1 104.453 5.46061  16
   6  10  -1 108.152 4.90091  12
  -6 -10   1 102.757 5.13202  13
  -6 -10   1 100.546 4.36656  20
  -6 -10   1 103.645 5.24260  10
  -6 -10   1 100.002 5.04570  18
   5  10  -1 6.01695 1.16421  19
   5  10  -1 2.68293 1.69060   8
   5  10  -1 5.61282 1.00806  17
   5  10  -1 4.44860 1.40770  23
   5  10  -1 4.13051 1.53825  16
  -5 -10   1 4.22421 1.32967  13
  -5 -10   1 4.79238 1.35979  10
  -5 -10   1 8.48779 1.51058  20
  -5 -10   1 6.40697 1.37164  18
   4  10  -1 15.7204 2.04776  16
   4  10  -1 14.9753 1.81155  19
   4  10  -1 15.0045 1.87593  23
   4  10  -1 11.9957 1.98635   8
  -4 -10   1 13.3160 1.86221  10
  -4 -10   1 14.4628 1.62356  13
  -4 -10   1 14.9914 1.78308  18
  -4 -10   1 18.4318 2.13775  20
  -4 -10   1 12.3915 1.55668  15
   3  10  -1 96.5509 4.58769  19
   3  10  -1 94.3873 4.75975  16
   3  10  -1 100.557 4.98208   8
  -3 -10   1 89.8413 3.46775  13
  -3 -10   1 90.4699 4.29559  20
  -3 -10   1 87.4551 4.30190  10
  -3 -10   1 96.4985 4.25680  15
  -3 -10   1 90.1301 3.85412  18
  -3 -10   1 85.0000 4.51239  11
   2  10  -1 130.814 5.83772  16
   2  10  -1 138.162 5.91790   8
   2  10  -1 137.815 5.88366  19
  -2 -10   1 135.756 5.60458  15
  -2 -10   1 103.122 5.10862  18
  -2 -10   1 138.873 5.64602  20
  -2 -10   1 108.181 5.26331  11
  -2 -10   1 131.761 5.27571  10
   1  10  -1 273.432 10.8990   8
   1  10  -1 284.465 9.99089  16
   1  10  -1 278.057 10.0750  19
  -1 -10   1 332.199 10.5243  18
  -1 -10   1 283.380 10.4417  20
  -1 -10   1 285.859 10.5000  15
  -1 -10   1 259.762 10.2553  11
   0  10  -1 4.49798 1.28111  12
   0  10  -1 3.56467 1.04379  19
   0  10  -1 4.88637 1.51414  22
   0  10  -1 4.07560 1.11783  16
   0  10  -1 5.69402 1.21584   8
   0 -10   1 4.92828 1.32841  20
   0 -10   1 3.73730 1.25301  15
   0 -10   1 4.37163 1.40018  11
  -1  10  -1 0.86577 0.76345   8
  -1  10  -1 1.10294 0.93357  16
  -1  10  -1 0.63039 1.06999  22
  -1  10  -1 1.05836 0.91483  19
  -1  10  -1 0.53595 0.96118  12
   1 -10   1 0.99336 0.97731  20
   1 -10   1 0.83955 1.02824  15
  -2  10  -1 11.0553 1.98617  19
  -2  10  -1 16.0152 2.31136  12
  -2  10  -1 16.1785 1.93427  16
  -2  10  -1 12.0114 2.32964  22
   2 -10   1 8.13635 2.60388  15
   2 -10   1 11.7963 3.27526  20
   2 -10   1 12.8206 1.11539  17
  -3  10  -1 45.9512 3.56757  22
  -3  10  -1 53.0686 3.70793  12
  -3  10  -1 54.8131 3.19732  16
   3 -10   1 46.8243 3.97502  15
   3 -10   1 53.1010 3.02459   9
   3 -10   1 53.1398 2.58814  23
   3 -10   1 53.9745 4.39521  11
   3 -10   1 51.3034 2.73282  17
   3 -10   1 56.6549 4.10946  20
  -4  10  -1 58.3999 4.13304  22
  -4  10  -1 61.1130 3.81629  19
  -4  10  -1 62.4623 4.10403  12
  -4  10  -1 55.8939 3.34963  16
   4 -10   1 59.1858 4.74954  15
   4 -10   1 64.3427 5.02334  11
   4 -10   1 63.1130 2.97247  23
   4 -10   1 61.2789 4.70115  20
   4 -10   1 57.8491 3.29920  17
   4 -10   1 58.8815 3.81705   9
  -5  10  -1 14.5126 2.18155  19
  -5  10  -1 10.7775 2.06293  18
  -5  10  -1 12.1011 2.11370  12
  -5  10  -1 13.0160 2.19085  10
   5 -10   1 14.2203 2.68875  20
   5 -10   1 10.7403 1.90450  17
   5 -10   1 18.0002 3.37503  11
   5 -10   1 14.2446 2.06516   9
   5 -10   1 10.6822 2.55696  15
   5 -10   1 12.8121 2.06675  23
   8   9  -1 11.1440 2.39830  23
   8   9  -1 7.70506 2.21222   9
   8   9  -1 6.17579 1.91061  16
  -8  -9   1 11.1689 2.34670  18
  -8  -9   1 16.3428 3.18204  13
  -8  -9   1 15.4706 2.80730  10
   7   9  -1 50.8409 3.70081  16
   7   9  -1 60.4054 3.63674  17
   7   9  -1 58.3830 4.11546  23
   7   9  -1 52.6571 4.02671   9
  -7  -9   1 60.2051 4.06823  18
  -7  -9   1 59.1810 4.07146  10
  -7  -9   1 63.4549 4.21516  13
   6   9  -1 11.0251 1.65755  17
   6   9  -1 10.2054 1.98804  16
   6   9  -1 12.0782 1.57037  19
   6   9  -1 16.0292 2.30768  23
  -6  -9   1 11.1025 1.94448  13
  -6  -9   1 10.9558 1.87534  10
  -6  -9   1 11.4980 2.02890  18
  -6  -9   1 10.9097 1.45506  20
   5   9  -1 8.61702 1.23492  17
   5   9  -1 8.32517 1.52304  16
   5   9  -1 10.4433 1.96439  23
   5   9  -1 7.94282 1.43948  19
   5   9  -1 6.98244 1.56473   8
  -5  -9   1 11.4700 1.48459  20
  -5  -9   1 8.32278 1.56672  13
  -5  -9   1 13.1479 1.76835  18
  -5  -9   1 9.94370 1.74330  10
   4   9  -1 1.05472 0.88069  23
   4   9  -1 1.77409 0.83063  19
   4   9  -1 0.39584 0.71073   8
   4   9  -1 0.94072 0.67888  17
   4   9  -1 -0.4581 0.76306  16
  -4  -9   1 0.62176 0.75869  20
  -4  -9   1 2.22272 0.94156  18
  -4  -9   1 0.93946 0.83923  10
  -4  -9   1 0.26735 0.78309  13
   3   9  -1 1.32649 0.85012  19
   3   9  -1 1.25388 0.91590   8
   3   9  -1 1.80794 0.90636  16
  -3  -9   1 1.33172 0.66272  13
  -3  -9   1 0.05553 0.70222  20
  -3  -9   1 -0.2823 0.72371  15
  -3  -9   1 1.06025 0.88184  10
  -3  -9   1 0.48147 0.73839  18
   2   9  -1 60.2468 3.35793  19
   2   9  -1 60.5391 3.38880  16
   2   9  -1 57.3386 3.65235   8
  -2  -9   1 52.4184 3.22766  11
  -2  -9   1 56.9333 3.04956  10
  -2  -9   1 56.7725 3.33456  15
  -2  -9   1 59.0903 3.25280  20
   1   9  -1 112.771 4.93287  16
   1   9  -1 109.215 4.97517  19
  -1  -9   1 122.768 4.32652  18
  -1  -9   1 115.782 5.32963  15
  -1  -9   1 116.249 5.19964  20
   0   9  -1 315.203 11.1656  19
   0   9  -1 312.357 10.9020  16
   0   9  -1 338.623 10.6316   8
   0  -9   1 313.800 11.0339  15
   0  -9   1 301.149 10.8174  20
   0  -9   1 301.202 10.6661  11
  -1   9  -1 35.2115 2.49161  16
  -1   9  -1 36.2406 2.89715  22
  -1   9  -1 35.2441 2.17725   8
  -1   9  -1 38.6436 2.90956  12
  -1   9  -1 38.4307 2.78239  19
   1  -9   1 29.9877 2.73292  15
   1  -9   1 29.8762 2.70753  20
  -2   9  -1 46.0873 3.37191  22
  -2   9  -1 45.1387 3.25240  12
  -2   9  -1 45.6413 2.90923  16
  -2   9  -1 46.4213 3.14643  19
   2  -9   1 40.8715 3.55601  11
   2  -9   1 40.7662 3.35184  15
   2  -9   1 45.7056 2.64946   9
   2  -9   1 45.7847 2.15832  17
   2  -9   1 52.0665 3.59918  20
  -3   9  -1 77.7179 4.61827  22
  -3   9  -1 77.1597 3.83492  16
  -3   9  -1 75.6201 4.16693  19
  -3   9  -1 70.8934 4.23431  12
   3  -9   1 73.9539 3.53820   9
   3  -9   1 72.7953 3.49220  17
   3  -9   1 67.6515 6.49517  20
  -4   9  -1 12.4650 1.72763  16
  -4   9  -1 13.8030 1.95682  19
  -4   9  -1 10.7182 2.09989  22
  -4   9  -1 16.1732 2.37724  12
   4  -9   1 13.1856 1.41073  23
   4  -9   1 13.5378 1.86914  17
   4  -9   1 19.2966 2.78755  15
   4  -9   1 16.5416 2.96648  11
   4  -9   1 11.7821 2.20962  20
   4  -9   1 12.3267 1.68908   9
  -5   9  -1 8.38045 1.71810  10
  -5   9  -1 5.91336 1.20875  16
  -5   9  -1 6.87421 1.67563  12
  -5   9  -1 6.89082 1.70477  22
   5  -9   1 7.44310 1.89028  15
   5  -9   1 4.44260 1.86327  20
   5  -9   1 10.0371 1.46814  23
   5  -9   1 5.86543 1.39906   9
   5  -9   1 6.57996 1.64573  17
   5  -9   1 8.00998 2.24357  11
  -6   9  -1 38.0306 2.93897  19
  -6   9  -1 49.3503 3.65088  22
  -6   9  -1 43.7227 3.54516  10
  -6   9  -1 44.6357 3.40834  18
  -6   9  -1 41.3844 3.49379  12
   6  -9   1 51.5925 5.56564  11
   6  -9   1 47.5265 3.28525   9
   6  -9   1 47.5419 2.85761  23
   6  -9   1 48.2995 3.78332  17
   6  -9   1 48.3125 4.65973  15
   6  -9   1 41.7646 5.00776  20
   9   8  -1 70.8902 5.11529  23
   9   8  -1 62.4580 4.69355  17
   9   8  -1 71.0974 5.13163   9
  -9  -8   1 75.2311 5.51095  13
  -9  -8   1 68.0614 5.14258  18
  -9  -8   1 67.6642 5.00543  10
   8   8  -1 48.4554 3.60735  16
   8   8  -1 55.5971 4.16796   9
   8   8  -1 52.4243 4.29064  23
   8   8  -1 51.0104 3.75403  17
  -8  -8   1 60.4127 4.52681  13
  -8  -8   1 51.1704 4.03146  10
  -8  -8   1 51.6474 4.19717  18
   7   8  -1 4.37955 1.60719   9
   7   8  -1 3.75965 1.70973  16
   7   8  -1 4.41740 1.48128  23
  -7  -8   1 6.47080 1.54927  10
  -7  -8   1 6.26295 1.79772  13
  -7  -8   1 5.06577 1.52217  18
   6   8  -1 1.38665 0.76535  19
   6   8  -1 -1.2307 1.01209  23
   6   8  -1 0.77761 0.94001  16
   6   8  -1 0.61045 0.89132  17
  -6  -8   1 0.52555 1.62690  10
  -6  -8   1 1.14901 1.20157  13
  -6  -8   1 0.68301 0.96868  18
   5   8  -1 17.3272 1.68880  17
   5   8  -1 19.0899 2.12955  16
   5   8  -1 19.5061 1.72511  19
   5   8  -1 22.0301 2.26559  23
   5   8  -1 18.2526 2.34145   8
  -5  -8   1 18.8603 1.94173  18
  -5  -8   1 22.0675 1.66894  20
  -5  -8   1 15.3174 1.99421  13
  -5  -8   1 20.8804 2.12304  10
   4   8  -1 71.2238 3.33132  19
   4   8  -1 67.8076 3.47716  23
   4   8  -1 62.6381 2.85615  17
  -4  -8   1 68.9184 3.37944  18
  -4  -8   1 66.6276 3.47537  13
  -4  -8   1 68.1610 3.54217  10
  -4  -8   1 70.4086 3.14835  20
   3   8  -1 68.1177 3.29951  19
   3   8  -1 68.2864 3.67348   8
   3   8  -1 64.5942 3.44877  16
  -3  -8   1 64.3547 2.86290  13
  -3  -8   1 65.3653 3.28623  10
  -3  -8   1 61.7068 2.94371  15
  -3  -8   1 66.3867 3.03799  18
  -3  -8   1 66.5602 3.12092  20
   2   8  -1 38.8185 3.10260  19
   2   8  -1 43.3395 3.03127   8
   2   8  -1 40.5835 2.53443  16
  -2  -8   1 41.7797 2.08514  18
  -2  -8   1 40.3137 2.38139  10
  -2  -8   1 42.7329 2.45197  20
  -2  -8   1 41.6962 2.66856  11
  -2  -8   1 41.3307 2.46547  15
   1   8  -1 15.3625 1.57717  19
   1   8  -1 12.6033 2.43326  16
   1   8  -1 13.8590 1.44041   8
  -1  -8   1 14.7389 1.79459  20
  -1  -8   1 15.1907 1.24587  18
  -1  -8   1 17.1525 2.19540  11
   0   8  -1 135.305 5.64270  16
   0   8  -1 142.747 5.20580   8
   0   8  -1 136.407 5.66529  19
   0  -8   1 120.216 5.43530  11
   0  -8   1 150.761 6.85140  15
   0  -8   1 137.866 6.11019  20
  -1   8  -1 238.287 8.39267  16
  -1   8  -1 237.557 8.52386  19
  -1   8  -1 238.304 8.78413  22
  -1   8  -1 229.778 8.67788  12
  -1   8  -1 227.248 7.70050   8
   1  -8   1 236.864 9.10463  15
   1  -8   1 243.618 8.83563  11
   1  -8   1 240.964 9.00042  20
  -2   8  -1 1.66505 0.99659  22
  -2   8  -1 1.46374 0.89083  16
  -2   8  -1 1.17530 0.95305  12
  -2   8  -1 0.89630 0.54798   8
  -2   8  -1 0.05024 0.82981  19
   2  -8   1 1.56168 0.75536   9
   2  -8   1 1.72206 0.60213  17
   2  -8   1 2.15446 1.24780  11
   2  -8   1 1.55814 0.52817  23
   2  -8   1 0.56224 0.94462  15
   2  -8   1 2.84125 1.17075  20
  -3   8  -1 70.5278 3.89549  16
  -3   8  -1 83.2195 4.34928  12
  -3   8  -1 85.1568 4.31112  22
  -3   8  -1 79.8914 4.10563  19
   3  -8   1 80.9877 3.68035   9
   3  -8   1 90.6127 5.32148  17
   3  -8   1 83.8778 4.81044  15
   3  -8   1 79.8033 3.29942  23
   3  -8   1 87.9776 4.82501  20
   3  -8   1 77.3104 4.77498  11
  -4   8  -1 45.7481 2.59816  13
  -4   8  -1 48.9780 3.34559  22
  -4   8  -1 47.7727 3.27237  12
  -4   8  -1 46.8705 2.75461  16
  -4   8  -1 47.5288 3.06499  19
   4  -8   1 48.2251 3.81222  20
   4  -8   1 44.9441 4.72810  11
   4  -8   1 54.0700 3.20486  17
   4  -8   1 51.7013 2.55032  23
   4  -8   1 49.7433 2.82407   9
  -5   8  -1 15.9443 1.94796  13
  -5   8  -1 13.6390 1.67911  16
  -5   8  -1 19.7989 2.34354  10
  -5   8  -1 19.7964 2.11349  19
  -5   8  -1 18.5324 2.26239  22
  -5   8  -1 18.9596 2.47513  12
   5  -8   1 19.0397 2.90310  15
   5  -8   1 17.2825 2.88831  20
   5  -8   1 17.8115 3.17477  11
   5  -8   1 20.2513 2.01049   9
   5  -8   1 18.3753 2.29629  17
   5  -8   1 16.7188 1.64570  23
  -6   8  -1 16.1999 2.14170  19
  -6   8  -1 17.6927 2.60154  18
  -6   8  -1 21.3226 2.55151  12
  -6   8  -1 22.8220 2.61870  22
  -6   8  -1 20.0834 2.32871  13
  -6   8  -1 22.4108 2.59519  10
   6  -8   1 23.8072 2.37434   9
   6  -8   1 19.4482 2.71284  17
   6  -8   1 28.1041 3.38405  15
   6  -8   1 22.0424 2.06475  23
   6  -8   1 18.9702 3.33250  20
   6  -8   1 30.5853 3.95325  11
   9   7  -1 70.2869 6.47592   9
   9   7  -1 64.5844 4.81272  17
   9   7  -1 61.4663 4.97405  23
  -9  -7   1 61.3897 4.73546  18
  -9  -7   1 55.7125 5.46274  10
  -9  -7   1 65.4342 5.24355  13
   8   7  -1 4.90313 2.13883  23
   8   7  -1 7.04775 1.91110   9
   8   7  -1 4.71139 1.59850  17
  -8  -7   1 9.05873 1.96640  18
  -8  -7   1 5.70245 1.62738  10
  -8  -7   1 8.80171 2.21117  13
   7   7  -1 31.1772 3.05893  23
   7   7  -1 29.9414 2.67717  17
   7   7  -1 31.9599 2.73009  16
   7   7  -1 30.7218 2.91192   9
  -7  -7   1 32.9048 3.21491  13
  -7  -7   1 33.4692 2.99281  18
  -7  -7   1 30.7626 2.78710  10
   6   7  -1 8.14037 1.57171  17
   6   7  -1 10.2642 1.97476  23
  -6  -7   1 9.72327 1.79165  10
  -6  -7   1 9.68709 1.93919  13
   5   7  -1 29.2069 1.86736  19
   5   7  -1 34.1279 2.49860  16
   5   7  -1 31.4445 2.49496  23
  -5  -7   1 34.8369 2.52930  18
  -5  -7   1 30.6046 1.81224  20
  -5  -7   1 31.8032 2.53148  13
  -5  -7   1 31.5603 2.47327  10
   4   7  -1 17.1138 1.48044  19
   4   7  -1 16.9149 1.67552  16
   4   7  -1 17.9430 1.91763   8
   4   7  -1 14.1841 1.31934  17
   4   7  -1 15.4335 1.99174  23
  -4  -7   1 12.6175 1.57857  10
  -4  -7   1 14.5251 1.50980  18
  -4  -7   1 12.8342 1.21997  20
   3   7  -1 139.400 5.17901  19
   3   7  -1 136.277 11.0291   1
   3   7  -1 141.177 5.91216  16
   3   7  -1 135.782 9.69240   6
   3   7  -1 131.942 4.58960  17
   3   7  -1 144.876 5.72294   8
   3   7  -1 138.296 11.1194   1
   3   7  -1 138.939 9.55042   2
  -3  -7   1 145.074 10.0342   2
  -3  -7   1 139.907 5.01717  13
  -3  -7   1 141.375 5.34108  18
  -3  -7   1 131.544 6.56196   5
  -3  -7   1 133.868 9.26446   4
  -3  -7   1 137.894 8.50259   6
  -3  -7   1 144.119 10.9066   1
  -3  -7   1 126.306 8.34442   7
  -3  -7   1 131.427 11.1522   1
  -3  -7   1 139.752 5.03495  20
  -3  -7   1 138.483 5.73563  15
   2   7  -1 64.2301 3.16896  16
   2   7  -1 61.1821 6.71494   1
   2   7  -1 64.5305 5.81199   6
   2   7  -1 61.0662 3.11144   8
   2   7  -1 64.4861 6.45336   2
   2   7  -1 61.1028 2.98304  19
   2   7  -1 53.6301 6.52385   1
  -2  -7   1 56.0273 6.90235   1
  -2  -7   1 55.2887 5.67155   7
  -2  -7   1 61.0309 5.05188   4
  -2  -7   1 60.6990 2.60701  18
  -2  -7   1 61.1334 6.35087   2
  -2  -7   1 59.6066 5.01511   6
  -2  -7   1 59.8389 2.37916  13
  -2  -7   1 62.1646 2.86885  15
  -2  -7   1 53.9877 6.37303   1
  -2  -7   1 59.0040 2.83195  20
  -2  -7   1 63.6917 3.24225  10
   1   7  -1 49.9269 6.41335   1
   1   7  -1 51.0715 4.64302   6
   1   7  -1 51.8638 2.55275   8
   1   7  -1 45.7472 5.44319   7
   1   7  -1 52.2000 2.77707  19
   1   7  -1 51.7483 2.71389  16
   1   7  -1 46.9087 5.88465   1
   1   7  -1 42.4713 7.50915   2
  -1  -7   1 55.8474 6.44902   1
  -1  -7   1 42.2278 6.04360   2
  -1  -7   1 50.1649 5.70806   1
  -1  -7   1 53.8130 2.72125  20
  -1  -7   1 47.4726 3.84939   6
  -1  -7   1 47.9143 5.95157   7
  -1  -7   1 52.3357 2.50746  10
  -1  -7   1 52.8085 2.79077  15
   0   7  -1 326.929 9.84826   8
   0   7  -1 326.561 10.7694  19
   0   7  -1 309.223 14.3096   1
   0   7  -1 289.633 12.3576   6
   0   7  -1 289.838 15.5969   7
   0   7  -1 299.957 16.7935   2
   0   7  -1 314.913 10.1157  16
   0   7  -1 310.087 14.8563   1
   0  -7   1 299.625 17.8695   7
   0  -7   1 299.164 10.4576  20
   0  -7   1 299.897 12.1739   6
   0  -7   1 311.637 9.50106  18
   0  -7   1 338.289 10.8163  11
   0  -7   1 329.863 10.7761  15
  -1   7  -1 14.5239 4.33916   7
  -1   7  -1 23.8764 1.48251   8
  -1   7  -1 23.7155 1.88712  19
  -1   7  -1 20.8508 2.88164   6
  -1   7  -1 28.9175 2.35481  22
  -1   7  -1 25.2672 4.81282   3
  -1   7  -1 23.7358 1.73863  16
  -1   7  -1 21.0600 4.55114   2
  -1   7  -1 24.1607 2.37473  12
   1  -7   1 21.9996 2.70300  20
   1  -7   1 27.6188 1.63692   9
   1  -7   1 24.2751 1.25025  17
   1  -7   1 24.8768 3.09840   5
   1  -7   1 28.5688 5.36223   2
   1  -7   1 21.2256 4.59100   7
   1  -7   1 21.8263 3.74145   1
   1  -7   1 23.2044 4.66623   1
  -2   7  -1 12.8540 1.73792  12
  -2   7  -1 13.7020 1.41933  16
  -2   7  -1 15.0023 1.90405  19
  -2   7  -1 14.4029 1.74136  22
   2  -7   1 15.2817 1.91937  15
   2  -7   1 12.7944 1.26345  17
   2  -7   1 15.9615 1.93244  20
   2  -7   1 16.3841 1.42214   9
   2  -7   1 13.2038 2.09562  11
   2  -7   1 14.4870 1.01697  23
  -3   7  -1 171.876 6.66731  16
  -3   7  -1 187.080 7.15574  22
  -3   7  -1 181.146 6.91511  19
  -3   7  -1 181.968 7.08519  12
   3  -7   1 190.857 6.84460  17
   3  -7   1 185.571 7.77523  15
   3  -7   1 188.648 6.24231  23
   3  -7   1 181.275 7.82559  11
   3  -7   1 186.639 6.62741   9
   3  -7   1 191.317 7.80691  20
  -4   7  -1 47.8298 2.89980  19
  -4   7  -1 39.8390 2.92054  16
  -4   7  -1 45.3807 3.04463  22
  -4   7  -1 51.8820 3.15625  12
   4  -7   1 47.5755 2.67702   9
   4  -7   1 51.1298 3.11280  17
   4  -7   1 49.3946 3.63934  15
   4  -7   1 48.0627 3.63790  20
   4  -7   1 50.3786 3.87620  11
   4  -7   1 47.4965 2.44682  23
  -5   7  -1 11.6559 1.47613  16
  -5   7  -1 11.5595 1.84999  22
  -5   7  -1 15.3904 1.73943  19
  -5   7  -1 13.0795 1.92766  10
  -5   7  -1 9.18422 1.81445  13
  -5   7  -1 12.3938 1.90849  12
   5  -7   1 11.7746 2.66236  11
   5  -7   1 15.6992 2.53762  20
   5  -7   1 13.7446 1.60713   9
   5  -7   1 13.1117 1.48968  23
   5  -7   1 10.6160 2.46046  15
   5  -7   1 14.5888 2.06215  17
  -6   7  -1 12.8247 1.82628  19
  -6   7  -1 15.4815 2.85859  18
  -6   7  -1 8.92471 1.76126  13
  -6   7  -1 11.0054 2.07642  12
  -6   7  -1 10.0746 1.83535  22
   6  -7   1 11.2049 2.30635  20
   6  -7   1 14.6336 1.71484  23
   6  -7   1 10.2412 2.26278   9
   6  -7   1 13.9554 2.34712  17
   6  -7   1 10.6160 2.19017  15
   6  -7   1 16.2327 3.25569  11
  -7   7  -1 -1.6618 1.52803  18
  -7   7  -1 0.05396 1.25469  12
  -7   7  -1 -0.1421 1.27604  10
  -7   7  -1 1.74942 1.29721  13
   7  -7   1 5.78527 2.04045  20
   7  -7   1 10.1902 2.25481  17
   9   6  -1 12.0124 2.64592  17
   9   6  -1 12.6976 2.37790   9
   9   6  -1 11.9159 2.37768  23
  -9  -6   1 11.6181 2.20414  10
  -9  -6   1 9.68195 2.47899  18
  -9  -6   1 12.2058 2.90562  13
   8   6  -1 6.91197 1.91910   9
   8   6  -1 10.3985 2.18168  23
  -8  -6   1 8.62189 1.88699  10
  -8  -6   1 8.41868 2.01921  18
  -8  -6   1 14.8879 2.60889  13
   7   6  -1 35.7209 3.02896   9
   7   6  -1 39.4503 3.28273  23
  -7  -6   1 52.5835 3.64050  18
  -7  -6   1 48.7669 3.39518  10
  -7  -6   1 50.0328 3.79097  13
   6   6  -1 19.3240 2.23332  23
   6   6  -1 19.9939 2.21919   9
   6   6  -1 21.2480 2.15242  17
   6   6  -1 21.6432 2.15200  16
  -6  -6   1 18.9007 2.12316  10
  -6  -6   1 20.7620 2.33135  13
  -6  -6   1 21.8533 2.22328  18
   5   6  -1 171.009 5.87673  19
   5   6  -1 184.778 6.93833  23
   5   6  -1 174.141 6.67653  17
   5   6  -1 176.775 6.69355  16
  -5  -6   1 169.923 6.87183  13
  -5  -6   1 174.592 6.79481  18
  -5  -6   1 176.335 6.68155  10
   4   6  -1 94.2833 4.16360  23
   4   6  -1 99.6478 4.59888   8
   4   6  -1 96.5431 4.16616  16
   4   6  -1 94.6834 3.66499  19
   4   6  -1 94.0947 3.91213  17
  -4  -6   1 99.8199 5.40246  13
  -4  -6   1 80.2546 3.88608  20
  -4  -6   1 98.4384 4.14981  10
   3   6  -1 106.943 9.21332   1
   3   6  -1 115.084 9.72283   1
   3   6  -1 113.457 4.32780  23
   3   6  -1 116.293 4.52634  16
   3   6  -1 107.136 8.37760   6
   3   6  -1 109.852 3.96250  17
   3   6  -1 111.682 4.22036  19
   3   6  -1 112.378 7.70730   2
  -3  -6   1 107.519 8.10065   4
  -3  -6   1 112.376 4.28051  18
  -3  -6   1 112.958 4.20846  20
  -3  -6   1 109.785 4.26736  13
  -3  -6   1 111.171 9.78899   1
  -3  -6   1 106.094 7.57656   6
  -3  -6   1 115.727 6.17074   5
  -3  -6   1 114.339 8.98618   1
  -3  -6   1 112.084 8.16753   2
  -3  -6   1 109.725 6.91024   7
   2   6  -1 480.936 14.4682   8
   2   6  -1 444.978 14.0881  19
   2   6  -1 458.420 20.8851   1
   2   6  -1 465.748 14.2764  16
   2   6  -1 452.902 20.7462   1
   2   6  -1 459.799 18.8948   6
   2   6  -1 464.432 19.8102   2
  -2  -6   1 451.537 13.6198  20
  -2  -6   1 451.220 20.0230   1
  -2  -6   1 442.822 13.6916  10
  -2  -6   1 458.388 13.4799  18
  -2  -6   1 416.884 19.6651   4
  -2  -6   1 452.475 20.8048   1
  -2  -6   1 460.701 17.3691   6
  -2  -6   1 465.559 18.1432   7
  -2  -6   1 448.173 13.3146  13
  -2  -6   1 447.144 19.8350   2
  -2  -6   1 438.820 14.3753  15
   1   6  -1 49.3275 2.35083   8
   1   6  -1 42.9999 5.20489   1
   1   6  -1 48.9705 4.98798   7
   1   6  -1 48.3729 2.46141  19
   1   6  -1 48.1957 5.42945   2
   1   6  -1 47.1953 5.51611   1
   1   6  -1 46.0520 2.39354  16
  -1  -6   1 46.0716 3.68835   6
  -1  -6   1 50.1345 2.28970  10
  -1  -6   1 35.0484 5.37080   2
  -1  -6   1 52.7383 2.44592  20
  -1  -6   1 48.4526 2.45847  15
  -1  -6   1 39.0468 5.42123   1
  -1  -6   1 44.1992 5.04635   1
  -1  -6   1 52.3382 5.16348   7
   0   6  -1 585.171 23.8774   7
   0   6  -1 579.684 20.2951   6
   0   6  -1 629.194 22.5507   1
   0   6  -1 583.572 24.1180   3
   0   6  -1 614.502 18.1618  19
   0   6  -1 604.142 22.8977   1
   0   6  -1 592.070 17.8410   8
   0   6  -1 589.363 25.0631   2
   0   6  -1 611.317 17.9827  16
   0  -6   1 608.420 17.7750  15
   0  -6   1 585.539 24.9180   2
   0  -6   1 576.315 23.7155   7
   0  -6   1 576.105 17.5321  20
   0  -6   1 553.208 17.3969  18
   0  -6   1 570.591 22.8064   1
   0  -6   1 592.568 19.4954   6
   0  -6   1 537.940 17.2986  11
  -1   6  -1 87.6153 6.98106   6
  -1   6  -1 82.3431 3.42194  16
  -1   6  -1 85.4287 3.88233  22
  -1   6  -1 80.8943 3.64474  19
  -1   6  -1 82.2871 3.09262   8
  -1   6  -1 83.4165 7.20660   7
  -1   6  -1 79.8064 7.34153   2
   1  -6   1 87.1368 7.96152   2
   1  -6   1 82.5520 3.98952  15
   1  -6   1 85.1632 6.11345   1
   1  -6   1 82.1511 6.46164   1
   1  -6   1 91.5963 3.94404  11
   1  -6   1 80.3189 5.00375   5
   1  -6   1 84.7933 3.03872  17
   1  -6   1 90.2048 3.31791   9
   1  -6   1 91.7476 2.98176  23
   1  -6   1 78.5945 8.62557   7
   1  -6   1 83.1019 3.89525  20
  -2   6  -1 2.57213 0.84123  12
  -2   6  -1 2.46150 0.65753  16
  -2   6  -1 1.88235 0.66463  19
  -2   6  -1 1.44030 2.00309   2
  -2   6  -1 0.94282 1.28592   6
  -2   6  -1 4.23692 2.39031   7
  -2   6  -1 2.82823 0.86890  22
  -2   6  -1 0.69989 1.50692   5
   2  -6   1 2.28263 1.95016   7
   2  -6   1 2.66909 0.62826  17
   2  -6   1 3.56961 1.40590   5
   2  -6   1 3.51877 1.17276  20
   2  -6   1 1.77438 0.56303   9
   2  -6   1 3.31597 0.55196  23
   2  -6   1 6.27785 3.19338   2
   2  -6   1 3.51387 0.94781  15
   2  -6   1 2.35086 0.99067  11
  -3   6  -1 720.535 21.4275  16
  -3   6  -1 740.507 22.1397  22
  -3   6  -1 701.643 21.9313  19
   3  -6   1 752.346 22.5672  17
   3  -6   1 750.857 23.4683  15
   3  -6   1 755.897 21.8736  23
   3  -6   1 743.921 23.3576  20
   3  -6   1 744.242 23.5191  11
  -4   6  -1 17.9655 1.92728  12
  -4   6  -1 17.2998 1.51410  16
  -4   6  -1 17.4323 1.75606  19
  -4   6  -1 17.2214 1.11720  21
  -4   6  -1 17.8151 1.87964  22
   4  -6   1 16.9113 1.79708  23
   4  -6   1 17.2167 2.03062  17
   4  -6   1 17.5069 2.26500  20
   4  -6   1 18.5220 1.54768   9
   4  -6   1 17.6999 2.53095  11
   4  -6   1 16.3892 2.23092  15
  -5   6  -1 53.5980 2.91481  21
  -5   6  -1 61.7444 3.29686  19
  -5   6  -1 66.3955 3.51180  12
  -5   6  -1 58.2172 2.87078  16
  -5   6  -1 61.5760 3.51967  10
  -5   6  -1 60.7592 3.42100  22
   5  -6   1 69.8615 4.24546  15
   5  -6   1 64.5741 3.90521  17
   5  -6   1 65.0473 3.19626   9
   5  -6   1 66.4102 4.29770  20
   5  -6   1 66.8709 3.20693  23
   5  -6   1 60.4936 4.62571  11
  -6   6  -1 3.61620 0.79085  21
  -6   6  -1 5.72241 1.30730  22
  -6   6  -1 4.93327 1.12950  12
  -6   6  -1 2.23390 0.91398  19
  -6   6  -1 7.58598 1.61390  13
   6  -6   1 7.57431 1.80534  20
   6  -6   1 9.58762 1.52977   9
   6  -6   1 7.10455 1.69597  15
  -7   6  -1 16.9141 1.66451  21
  -7   6  -1 20.8114 2.49323  22
  -7   6  -1 14.1606 2.62262  12
  -7   6  -1 20.6320 2.79762  10
   7  -6   1 30.9896 2.47928   9
   7  -6   1 41.1184 4.76416  11
   7  -6   1 28.0306 2.59199  23
   7  -6   1 28.9709 3.33610  17
   7  -6   1 32.8380 3.56945  15
   9   5  -1 15.4181 3.09262  17
   9   5  -1 17.1769 2.77984   9
   9   5  -1 14.1940 2.83957  23
  -9  -5   1 9.80348 2.28106  10
  -9  -5   1 17.2292 3.10815  18
  -9  -5   1 13.4302 2.97403  13
   8   5  -1 13.3256 2.46957   9
  -8  -5   1 20.7151 2.52629  10
  -8  -5   1 22.7465 3.06451  18
   7   5  -1 44.0385 3.65867   9
   7   5  -1 47.0391 3.45234  17
   7   5  -1 41.4291 3.32591  23
  -7  -5   1 44.7432 3.35491  18
  -7  -5   1 46.4620 3.64868  13
  -7  -5   1 38.1513 3.02850  10
   6   5  -1 120.711 5.50861  23
   6   5  -1 121.388 5.54107  17
   6   5  -1 121.105 5.14849  16
   6   5  -1 119.541 5.32369   9
  -6  -5   1 118.795 5.27978  10
  -6  -5   1 114.007 5.40485  18
  -6  -5   1 120.824 5.72014  13
   5   5  -1 283.183 9.96341  17
   5   5  -1 287.627 10.0489  23
   5   5  -1 300.157 9.80511  16
   5   5  -1 288.325 9.89584   9
  -5  -5   1 287.403 9.96979  18
  -5  -5   1 288.973 9.85983  10
  -5  -5   1 284.923 10.1749  13
   4   5  -1 592.567 21.4543   5
   4   5  -1 570.996 17.8878   8
   4   5  -1 559.553 25.6718   1
   4   5  -1 547.166 17.0445  19
   4   5  -1 571.147 17.3922  17
   4   5  -1 589.380 17.4127  16
   4   5  -1 576.278 25.9015   6
   4   5  -1 554.210 25.4455   1
  -4  -5   1 559.344 23.9312   6
  -4  -5   1 592.974 17.6637  18
  -4  -5   1 577.762 21.8831   5
  -4  -5   1 553.328 19.9393   7
  -4  -5   1 553.810 16.6845  20
  -4  -5   1 576.300 17.5362  10
  -4  -5   1 583.929 25.9228   1
  -4  -5   1 583.143 17.8689  13
   3   5  -1 87.1202 3.36893  17
   3   5  -1 87.8293 3.55126  23
   3   5  -1 81.3035 7.10365   6
   3   5  -1 87.6955 7.77241   1
   3   5  -1 86.0903 7.58481   1
   3   5  -1 92.3061 6.01505   2
   3   5  -1 89.9045 3.34549  19
   3   5  -1 88.5203 3.87860   8
   3   5  -1 85.4641 3.59208  16
  -3  -5   1 85.9907 6.66379   6
  -3  -5   1 85.8025 7.44412   1
  -3  -5   1 97.8041 5.78777   5
  -3  -5   1 92.5584 3.69346  10
  -3  -5   1 87.1527 3.20628  20
  -3  -5   1 85.2721 7.92342   1
  -3  -5   1 86.4149 3.63338  13
  -3  -5   1 86.4198 5.46107   7
  -3  -5   1 92.5890 3.65118  18
  -3  -5   1 89.3161 6.36131   2
   2   5  -1 258.465 12.3563   6
   2   5  -1 248.873 8.17305  19
   2   5  -1 263.910 8.37741  16
   2   5  -1 262.285 12.4134   2
   2   5  -1 267.365 8.56579   8
   2   5  -1 258.574 13.6354   1
   2   5  -1 245.682 7.71734  17
   2   5  -1 269.542 13.7433   1
  -2  -5   1 243.570 7.74257  20
  -2  -5   1 252.664 11.1768   6
  -2  -5   1 247.545 9.25249   5
  -2  -5   1 249.496 7.95690  10
  -2  -5   1 254.544 11.0514   7
  -2  -5   1 256.468 7.82798  18
  -2  -5   1 249.254 12.9679   1
  -2  -5   1 249.311 13.8863   1
  -2  -5   1 243.104 7.73206  13
  -2  -5   1 236.337 12.1947   2
  -2  -5   1 246.044 7.72709  15
   1   5  -1 158.129 9.24611   2
   1   5  -1 151.114 5.16422  16
   1   5  -1 152.013 5.20241  19
   1   5  -1 161.080 7.62556   6
   1   5  -1 140.041 8.83596   1
   1   5  -1 124.440 11.1692   7
   1   5  -1 155.922 9.24736   1
   1   5  -1 133.938 5.41380   8
  -1  -5   1 179.148 5.45464  11
  -1  -5   1 149.826 6.86884   4
  -1  -5   1 152.294 5.70902  20
  -1  -5   1 160.767 9.55888   2
  -1  -5   1 147.906 5.41499  15
  -1  -5   1 157.926 8.73093   7
  -1  -5   1 149.817 5.20129  10
  -1  -5   1 154.746 7.20576   6
  -1  -5   1 147.013 9.31454   1
  -1  -5   1 172.066 5.01568  18
  -1  -5   1 151.869 9.02643   1
  -1  -5   1 148.200 4.73689  13
   0   5  -1 639.267 23.9878   3
   0   5  -1 633.315 22.3036   1
   0   5  -1 624.155 23.7544   7
   0   5  -1 619.673 24.5397   2
   0   5  -1 615.582 22.5825   1
   0   5  -1 589.332 20.3166   6
   0   5  -1 621.343 18.5330  19
   0   5  -1 643.282 18.1425   8
   0   5  -1 612.872 18.3714  16
   0  -5   1 586.587 17.7234  11
   0  -5   1 586.864 19.5753   6
   0  -5   1 581.416 17.1250  18
   0  -5   1 644.292 24.5821   2
   0  -5   1 628.938 18.0626  15
   0  -5   1 618.267 22.5760   1
   0  -5   1 583.462 23.0967   7
   0  -5   1 543.670 21.6075   1
   0  -5   1 593.674 17.8617  20
  -1   5  -1 127.616 6.22644   6
  -1   5  -1 132.298 9.01896   2
  -1   5  -1 134.265 4.88551  19
  -1   5  -1 121.901 8.61972   3
  -1   5  -1 126.482 4.25022   8
  -1   5  -1 135.047 5.95510   5
  -1   5  -1 129.177 8.90502   7
  -1   5  -1 128.728 4.59621  16
  -1   5  -1 135.045 5.05795  22
   1  -5   1 133.194 5.09438  20
   1  -5   1 126.261 9.33654   2
   1  -5   1 129.000 4.93549  11
   1  -5   1 125.076 5.12666  15
   1  -5   1 132.112 4.35379  17
   1  -5   1 138.422 9.31712   7
   1  -5   1 126.858 7.35020   1
   1  -5   1 139.090 7.24741   1
   1  -5   1 137.779 4.48222   9
   1  -5   1 135.690 4.16245  23
   1  -5   1 131.705 9.42284   5
  -2   5  -1 278.158 14.8374   7
  -2   5  -1 286.533 9.45596  22
  -2   5  -1 272.382 14.6161   3
  -2   5  -1 286.168 11.9948   5
  -2   5  -1 278.801 13.0431   6
  -2   5  -1 285.812 9.28952  19
  -2   5  -1 285.075 8.96742  16
  -2   5  -1 294.973 15.2801   2
  -2   5  -1 282.710 9.41300  12
   2  -5   1 287.602 8.78060   9
   2  -5   1 273.779 9.59889  11
   2  -5   1 294.633 8.57403  23
   2  -5   1 287.543 9.71152  20
   2  -5   1 283.669 9.73602  15
   2  -5   1 289.346 12.6193   5
   2  -5   1 290.845 9.01843  17
   2  -5   1 261.309 14.8082   2
   2  -5   1 253.102 19.0869   7
  -3   5  -1 55.9454 2.93034  22
  -3   5  -1 54.2596 2.11656  21
  -3   5  -1 55.7037 2.52829  16
  -3   5  -1 57.2435 2.91491  12
  -3   5  -1 56.2036 2.76719  19
   3  -5   1 47.3917 4.03806  20
   3  -5   1 57.1472 2.92343  17
   3  -5   1 56.9038 2.41929  23
   3  -5   1 56.6003 2.51139   9
   3  -5   1 55.3800 3.33835  15
   3  -5   1 61.6281 5.21983  11
  -4   5  -1 35.5130 2.41548  22
  -4   5  -1 32.1934 2.34219  10
  -4   5  -1 36.5718 2.39884  12
  -4   5  -1 34.8462 2.16557  19
  -4   5  -1 37.0270 1.97079  16
   4  -5   1 35.5818 2.09728  23
   4  -5   1 37.2219 2.72016  17
   4  -5   1 35.9127 2.09930   9
   4  -5   1 36.5919 2.86316  20
   4  -5   1 38.0256 2.88222  15
   4  -5   1 35.9895 3.19770  11
  -5   5  -1 60.4603 3.45098  10
  -5   5  -1 55.9545 3.17677  22
  -5   5  -1 61.1464 3.64472  18
  -5   5  -1 65.0187 3.25185  12
  -5   5  -1 61.9382 3.01739  19
   5  -5   1 58.5705 3.85028  15
   5  -5   1 59.5300 3.05556  23
   5  -5   1 60.1233 3.96653  20
   5  -5   1 59.9099 3.77739  17
   5  -5   1 61.5832 3.00896   9
   5  -5   1 61.8304 4.39221  11
  -6   5  -1 21.7114 2.10612  22
  -6   5  -1 28.8714 2.51361  10
  -6   5  -1 20.5996 2.08059  12
  -6   5  -1 28.3936 2.67941  18
   6  -5   1 24.6883 2.15484  23
   6  -5   1 32.0193 3.64552  11
   6  -5   1 25.4844 2.03088   9
   6  -5   1 24.6467 2.79707  17
   6  -5   1 27.0494 2.90464  15
  -7   5  -1 27.4539 3.38988  12
  -7   5  -1 41.0684 3.50589  13
  -7   5  -1 38.1928 2.44106  21
  -7   5  -1 39.7987 3.54330  18
  -7   5  -1 36.6014 2.81785  22
  -7   5  -1 36.8550 3.19174  10
   7  -5   1 49.6392 4.08303  20
   7  -5   1 40.4856 3.04366  23
   7  -5   1 41.7594 3.14000   9
   7  -5   1 40.5431 3.63958  15
   7  -5   1 53.1327 4.11061  17
   7  -5   1 42.3218 4.89235  11
  -8   5  -1 11.9524 2.20621  10
  -8   5  -1 14.1183 2.75978  18
  -8   5  -1 19.4552 3.09890  13
  -8   5  -1 11.2186 1.84307  21
   8  -5   1 22.4083 3.44203  17
   8  -5   1 24.7576 4.73827  11
   8  -5   1 18.1300 2.64927  23
   8  -5   1 20.2450 2.37667   9
   8  -5   1 19.0757 3.62404  20
   9   4  -1 67.1069 5.36207  17
   9   4  -1 68.0427 4.58665   9
   9   4  -1 68.8652 5.01530  23
  -9  -4   1 61.1609 6.30716  18
  -9  -4   1 64.1996 4.34428  10
  -9  -4   1 67.1549 5.49276  13
   8   4  -1 6.90857 1.87868  17
   8   4  -1 7.32153 1.83187   9
   8   4  -1 9.29355 1.87862  23
  -8  -4   1 8.82649 1.70864  10
  -8  -4   1 10.3509 2.18386  13
   7   4  -1 8.47392 1.69162   9
   7   4  -1 9.51959 1.84185  23
   7   4  -1 8.46501 1.90656  17
  -7  -4   1 8.12591 1.91246  13
  -7  -4   1 7.09875 1.46427  10
  -7  -4   1 10.1874 1.86964  18
   6   4  -1 309.310 11.1631  23
   6   4  -1 327.779 11.4187  17
   6   4  -1 316.638 10.9142   9
  -6  -4   1 321.637 11.7506  13
  -6  -4   1 316.985 11.4372  18
  -6  -4   1 336.383 11.3077  10
   5   4  -1 96.4495 4.42109  23
   5   4  -1 92.8838 4.17892   9
   5   4  -1 87.7708 4.87120  17
   5   4  -1 99.2663 4.13445  16
  -5  -4   1 99.3708 4.54952  18
  -5  -4   1 98.8010 4.36755  10
  -5  -4   1 96.1685 4.67228  13
   4   4  -1 111.354 9.00291   1
   4   4  -1 106.873 4.49944  23
   4   4  -1 112.951 7.19316   5
   4   4  -1 113.629 3.78060  19
   4   4  -1 114.422 4.36203  16
   4   4  -1 114.754 9.15038   1
   4   4  -1 110.516 9.11654   6
   4   4  -1 111.542 4.51010  17
  -4  -4   1 110.652 8.79490   1
  -4  -4   1 110.904 4.37200  10
  -4  -4   1 99.6289 8.31244   6
  -4  -4   1 108.848 7.36447   5
  -4  -4   1 108.027 4.61055  13
   3   4  -1 1259.87 41.9621   6
   3   4  -1 1173.24 45.6460   1
   3   4  -1 1194.29 34.2964  22
   3   4  -1 1212.05 34.1702  19
   3   4  -1 1088.44 35.6606  17
   3   4  -1 1192.29 34.5785  16
   3   4  -1 1255.48 37.9935   5
   3   4  -1 1164.69 34.6085  23
   3   4  -1 1239.83 35.0615   8
   3   4  -1 1199.23 37.3901   2
   3   4  -1 1242.33 42.2206   1
  -3  -4   1 1224.53 41.5869   1
  -3  -4   1 1227.59 35.0293  10
  -3  -4   1 1215.07 35.0627  18
  -3  -4   1 1230.39 42.6501   1
  -3  -4   1 1189.84 35.1527  13
  -3  -4   1 1211.99 38.4779   2
  -3  -4   1 1203.91 40.7599   6
   2   4  -1 828.391 29.9936   1
   2   4  -1 776.823 23.4249  17
   2   4  -1 820.496 23.8206  16
   2   4  -1 840.247 24.0587   8
   2   4  -1 816.468 28.2363   2
   2   4  -1 833.998 29.2103   6
   2   4  -1 804.340 23.6051  19
   2   4  -1 840.061 29.8857   1
  -2  -4   1 789.263 22.8811  20
  -2  -4   1 816.458 23.1884  18
  -2  -4   1 777.293 23.1313  13
  -2  -4   1 770.842 25.6787   7
  -2  -4   1 796.562 25.1109   5
  -2  -4   1 800.845 29.4899   1
  -2  -4   1 813.984 27.1545   6
  -2  -4   1 814.414 27.5900   2
  -2  -4   1 831.431 28.9094   1
  -2  -4   1 790.443 23.1684  10
   1   4  -1 279.013 12.7230   1
   1   4  -1 286.016 11.1788   6
   1   4  -1 283.532 11.4980   7
   1   4  -1 269.665 8.60201  19
   1   4  -1 281.133 8.71207  16
   1   4  -1 271.699 12.3636   2
   1   4  -1 276.632 8.62002   8
   1   4  -1 278.462 12.6907   1
  -1  -4   1 273.325 12.3175   1
  -1  -4   1 270.855 8.40715  20
  -1  -4   1 269.508 10.3940   4
  -1  -4   1 285.412 8.23058  18
  -1  -4   1 279.587 12.7936   1
  -1  -4   1 280.552 8.45348  10
  -1  -4   1 278.772 14.2163   6
  -1  -4   1 271.992 8.08050  13
  -1  -4   1 265.901 8.45985  15
  -1  -4   1 270.322 12.5451   2
   0   4  -1 101.310 6.07990   1
   0   4  -1 98.8063 3.61973  16
   0   4  -1 108.345 4.13024  19
   0   4  -1 102.711 4.96063   6
   0   4  -1 104.361 3.45541   8
   0   4  -1 100.818 5.88416   1
   0   4  -1 101.139 6.50603   7
   0   4  -1 105.179 6.94679   2
   0  -4   1 99.8272 5.91250   1
   0  -4   1 110.441 3.85589  15
   0  -4   1 101.065 3.20905  18
   0  -4   1 99.7181 4.00734   5
   0  -4   1 86.5109 3.75584  11
   0  -4   1 97.2544 4.63760   6
   0  -4   1 97.0800 3.66646  20
   0  -4   1 101.689 6.58251   7
  -1   4  -1 157.562 5.53256  19
  -1   4  -1 170.277 9.52689   3
  -1   4  -1 160.859 5.68109  22
  -1   4  -1 165.931 9.48637   7
  -1   4  -1 161.965 4.99526   8
  -1   4  -1 165.817 9.48558   2
  -1   4  -1 158.959 6.85449   5
  -1   4  -1 160.661 5.32468  16
  -1   4  -1 155.176 5.60064  12
  -1   4  -1 177.410 7.21007   6
   1  -4   1 167.114 7.74976   1
   1  -4   1 172.570 5.41180  17
   1  -4   1 170.655 7.65501   1
   1  -4   1 172.378 5.83761  11
   1  -4   1 164.574 7.40772   5
   1  -4   1 164.665 5.34930   9
   1  -4   1 180.431 5.15379  23
   1  -4   1 167.829 5.93695  20
   1  -4   1 155.849 9.81153   2
   1  -4   1 167.470 6.02234  15
   1  -4   1 184.142 10.1774   7
  -2   4  -1 419.280 12.7317  19
  -2   4  -1 427.106 12.9435  22
  -2   4  -1 412.657 12.8311  12
  -2   4  -1 407.238 17.9424   3
  -2   4  -1 428.957 18.3454   2
  -2   4  -1 414.963 18.5312   7
  -2   4  -1 401.102 12.3953  16
  -2   4  -1 419.277 15.9033   5
  -2   4  -1 408.702 16.8089   6
   2  -4   1 420.382 12.2658  23
   2  -4   1 415.966 13.2418  15
   2  -4   1 409.031 18.3977   2
   2  -4   1 414.647 16.3224   5
   2  -4   1 421.695 13.2110  20
   2  -4   1 413.929 13.3093  17
   2  -4   1 394.617 13.1351  11
   2  -4   1 420.219 12.3796   9
   2  -4   1 445.067 19.5243   7
  -3   4  -1 59.5553 2.83899  12
  -3   4  -1 64.4292 6.04819   3
  -3   4  -1 68.5858 5.98923   6
  -3   4  -1 62.0252 6.45285   7
  -3   4  -1 64.1015 2.95568  22
  -3   4  -1 59.4754 5.44423   5
  -3   4  -1 61.4689 4.53127   4
  -3   4  -1 65.5691 5.99079   2
  -3   4  -1 63.5462 2.79215  19
  -3   4  -1 53.5608 2.69653  16
   3  -4   1 59.0957 5.69163   5
   3  -4   1 66.9395 6.53772   2
   3  -4   1 65.2568 3.37513  15
   3  -4   1 65.1144 2.67784   9
   3  -4   1 68.9412 6.77438   7
   3  -4   1 65.3439 2.71380  23
   3  -4   1 65.3822 3.20827  17
   3  -4   1 70.3060 3.94044  20
  -4   4  -1 25.2038 1.87232  22
  -4   4  -1 25.0852 1.92752  10
  -4   4  -1 26.4763 1.35618   8
  -4   4  -1 24.5119 1.48665  16
  -4   4  -1 24.9838 1.65062  19
  -4   4  -1 25.6858 1.83615  12
   4  -4   1 26.8505 2.26691  20
   4  -4   1 27.1130 2.10086  23
   4  -4   1 27.5087 2.29005  15
   4  -4   1 26.4887 2.61044  11
   4  -4   1 26.8946 1.69108   9
  -5   4  -1 53.1381 3.31648  18
  -5   4  -1 53.4976 2.92082  22
  -5   4  -1 48.8783 3.02432  10
  -5   4  -1 50.6586 2.48649  19
   5  -4   1 46.2796 3.34029  20
   5  -4   1 51.8370 2.62275   9
   5  -4   1 53.8921 3.46821  17
   5  -4   1 52.3521 2.81585  23
   5  -4   1 49.0133 3.33241  15
   5  -4   1 48.3709 3.84760  11
  -6   4  -1 31.2463 2.47944  12
  -6   4  -1 30.9025 2.31670  22
  -6   4  -1 33.1494 2.66289  10
  -6   4  -1 32.7805 2.78561  18
   6  -4   1 32.9133 2.99195  15
   6  -4   1 36.6696 3.41502  17
   6  -4   1 35.0403 2.57227  23
   6  -4   1 34.0108 3.13219  20
   6  -4   1 34.4845 4.36568  11
   6  -4   1 34.5756 2.24100   9
  -7   4  -1 29.3456 3.11579  18
  -7   4  -1 29.8602 3.23524  13
  -7   4  -1 30.2664 2.28912  22
   7  -4   1 27.2344 2.59895  23
   7  -4   1 35.3431 3.42414  17
   7  -4   1 26.0397 2.19406   9
   7  -4   1 28.8880 2.96701  15
   7  -4   1 27.5729 3.13903  20
   7  -4   1 30.0562 3.99219  11
  -8   4  -1 6.09646 1.93158  18
  -8   4  -1 5.20740 1.70753  10
  -8   4  -1 8.38901 2.32998  13
   8  -4   1 6.34449 1.73930  23
   8  -4   1 9.85567 2.23668  15
   8  -4   1 5.47374 1.49882   9
   8  -4   1 7.28958 2.61367  11
   8  -4   1 6.29711 2.24630  20
   9   3  -1 125.344 6.98034  23
   9   3  -1 136.348 6.51136   9
  -9  -3   1 131.493 7.93629  13
  -9  -3   1 121.260 6.42467  10
   8   3  -1 34.4096 3.18494   9
   8   3  -1 43.8516 3.63540  23
   8   3  -1 44.7275 3.79460  17
  -8  -3   1 44.7377 3.96833  13
  -8  -3   1 39.0733 3.48686  18
  -8  -3   1 37.0262 3.21582  10
   7   3  -1 19.8095 2.50416  23
   7   3  -1 15.0094 2.17852   9
  -7  -3   1 30.0388 3.20159  13
  -7  -3   1 24.9485 2.43199  10
  -7  -3   1 39.1022 4.34874  18
   6   3  -1 108.356 5.27514  17
   6   3  -1 104.798 5.06746  23
   6   3  -1 108.376 4.85416   9
  -6  -3   1 104.353 4.79426  10
  -6  -3   1 102.221 4.99780  18
  -6  -3   1 103.209 5.24678  13
   5   3  -1 179.542 6.34347  16
   5   3  -1 177.221 6.82994  23
   5   3  -1 181.102 6.81069   9
   5   3  -1 184.104 7.93483  17
  -5  -3   1 154.883 7.82858  10
  -5  -3   1 170.425 6.75792  13
  -5  -3   1 169.939 6.55419  18
   4   3  -1 10.3479 2.77161   6
   4   3  -1 12.3915 2.38559   3
   4   3  -1 8.50831 2.99785   1
   4   3  -1 12.4754 1.31683   9
   4   3  -1 16.4239 1.48115  17
   4   3  -1 15.5440 1.26938  16
   4   3  -1 14.6996 1.40857  23
   4   3  -1 11.8760 2.73838   5
   4   3  -1 17.6263 3.74502   1
  -4  -3   1 12.7955 3.00343   5
  -4  -3   1 13.1609 1.48770  13
  -4  -3   1 14.6404 1.40179  18
  -4  -3   1 17.0257 3.39713   1
  -4  -3   1 15.9656 1.41543  10
   3   3  -1 1018.29 36.9331   6
   3   3  -1 1026.00 30.5782  23
   3   3  -1 1069.68 29.9692  19
   3   3  -1 1091.48 37.0616   1
   3   3  -1 1067.19 30.6670  17
   3   3  -1 1050.27 36.9138   1
   3   3  -1 1070.24 30.4469  16
   3   3  -1 1065.06 34.1952   5
  -3  -3   1 1063.98 36.6826   1
  -3  -3   1 1059.76 30.3308  10
  -3  -3   1 1054.17 36.1912   6
  -3  -3   1 1051.82 34.2418   5
  -3  -3   1 1049.40 30.4384  18
  -3  -3   1 1017.22 30.5386  13
   2   3  -1 111.036 5.38168   5
   2   3  -1 117.705 5.74388   2
   2   3  -1 111.738 3.75939  19
   2   3  -1 122.038 7.15104   6
   2   3  -1 114.635 4.00374  16
   2   3  -1 114.009 3.90350  17
   2   3  -1 121.510 4.23002   8
   2   3  -1 120.464 7.44918   1
   2   3  -1 111.741 3.80245  22
   2   3  -1 110.507 3.93652  23
   2   3  -1 120.153 7.48808   1
  -2  -3   1 115.501 3.69834  20
  -2  -3   1 121.926 6.15241   2
  -2  -3   1 116.883 4.04840  10
  -2  -3   1 121.228 5.81645   5
  -2  -3   1 120.313 6.67601   6
  -2  -3   1 123.864 5.34630   7
  -2  -3   1 125.100 7.73322   1
  -2  -3   1 114.759 7.11328   1
  -2  -3   1 111.545 4.09652  13
  -2  -3   1 115.188 4.07776  18
   1   3  -1 341.093 9.98542   8
   1   3  -1 324.577 12.2503   6
   1   3  -1 330.035 11.8995   7
   1   3  -1 319.680 9.89412  16
   1   3  -1 332.680 13.4629   1
   1   3  -1 326.271 9.86024  19
   1   3  -1 338.132 13.6716   1
   1   3  -1 338.822 12.9916   2
  -1  -3   1 318.525 9.72206  15
  -1  -3   1 334.563 13.6455   1
  -1  -3   1 334.911 12.0289   7
  -1  -3   1 324.788 9.70252  20
  -1  -3   1 322.239 9.61889  13
  -1  -3   1 324.480 13.0425   2
  -1  -3   1 330.720 9.67511  18
  -1  -3   1 341.045 11.9476   6
  -1  -3   1 333.679 13.2523   1
   0   3  -1 1276.01 34.5277   8
   0   3  -1 1237.28 34.6769  16
   0   3  -1 1087.21 41.4020   1
   0   3  -1 1228.70 36.1754   6
   0   3  -1 1178.78 38.2261   7
   0   3  -1 1325.24 37.9637   1
   0   3  -1 1167.52 42.4924   2
   0   3  -1 1276.92 34.7970  19
   0  -3   1 1178.76 34.4368  18
   0  -3   1 1234.07 36.1601   6
   0  -3   1 1262.29 38.0515   1
   0  -3   1 1293.63 39.3326   2
   0  -3   1 1199.98 34.8386  20
   0  -3   1 1034.70 34.6614  11
   0  -3   1 1234.80 35.2536   5
   0  -3   1 1348.50 35.0194  15
   0  -3   1 1246.21 38.5744   7
  -1   3  -1 374.106 15.0326   7
  -1   3  -1 368.018 14.6668   3
  -1   3  -1 374.137 14.9370   2
  -1   3  -1 349.169 10.6446  16
  -1   3  -1 359.470 10.8716  19
  -1   3  -1 355.214 12.4596   5
  -1   3  -1 352.772 10.9591  12
   1  -3   1 380.048 12.6261   1
   1  -3   1 363.959 15.2457   7
   1  -3   1 358.419 10.8317  17
   1  -3   1 359.561 15.2033   2
   1  -3   1 377.979 10.5743  23
   1  -3   1 388.163 11.2057  11
   1  -3   1 360.823 10.7107   9
   1  -3   1 363.751 11.2330  20
   1  -3   1 370.268 13.0392   5
   1  -3   1 355.211 12.5467   1
   1  -3   1 357.484 11.2938  15
  -2   3  -1 561.483 16.7803  19
  -2   3  -1 561.815 16.9542  22
  -2   3  -1 595.314 20.3867   5
  -2   3  -1 594.225 21.3578   6
  -2   3  -1 587.593 21.6921   2
  -2   3  -1 567.202 21.5288   3
  -2   3  -1 570.497 22.2935   7
  -2   3  -1 541.366 16.5013  16
  -2   3  -1 564.233 19.0074   4
   2  -3   1 562.537 20.0807   5
   2  -3   1 566.533 16.8464  20
   2  -3   1 544.614 16.1008  23
   2  -3   1 570.773 16.6757  17
   2  -3   1 566.217 16.1363   9
   2  -3   1 565.789 22.1237   7
   2  -3   1 527.400 24.0651   2
   2  -3   1 538.363 16.8613  11
   2  -3   1 558.592 16.8552  15
  -3   3  -1 125.524 8.04377   3
  -3   3  -1 133.942 7.78320   5
  -3   3  -1 121.974 6.94833   4
  -3   3  -1 118.546 7.66862   2
  -3   3  -1 126.015 8.51919   6
  -3   3  -1 115.754 4.24464  19
  -3   3  -1 116.889 4.38268  12
  -3   3  -1 113.955 8.53288   7
  -3   3  -1 121.083 4.50316  22
  -3   3  -1 121.558 4.07400  16
   3  -3   1 125.083 8.16544   2
   3  -3   1 121.505 4.80792  15
   3  -3   1 120.567 4.82299  20
   3  -3   1 119.920 4.71984  17
   3  -3   1 118.731 4.23751  23
   3  -3   1 119.855 8.09035   3
   3  -3   1 121.892 4.13314   9
   3  -3   1 117.755 7.85728   5
   3  -3   1 114.465 8.74036   7
   3  -3   1 117.606 5.06896  11
  -4   3  -1 327.387 11.0333  19
  -4   3  -1 329.365 11.0306  10
  -4   3  -1 321.669 10.3528  22
  -4   3  -1 314.037 10.1483  12
   4  -3   1 320.653 11.0565  20
   4  -3   1 331.660 10.4837  23
   4  -3   1 325.701 10.1617   9
   4  -3   1 339.068 11.1857  17
   4  -3   1 313.905 10.9105  15
  -5   3  -1 7.95353 1.11068  12
  -5   3  -1 7.62770 1.19015  22
   5  -3   1 8.01410 1.11853   9
   5  -3   1 8.59435 1.40200  23
   5  -3   1 9.28831 1.74104  15
   5  -3   1 7.25329 1.43336  17
   5  -3   1 6.47294 1.37116  20
   5  -3   1 5.97353 1.55152  11
  -6   3  -1 15.0952 2.00379  10
  -6   3  -1 13.2945 1.58868  22
  -6   3  -1 15.0585 1.44641  12
  -6   3  -1 20.6583 2.27553  18
   6  -3   1 12.4965 2.25523  17
   6  -3   1 16.2584 2.32662  20
   6  -3   1 16.0938 2.14989  15
   6  -3   1 14.0291 1.51745   9
   6  -3   1 19.8378 2.90857  11
   6  -3   1 17.2664 1.90506  23
  -7   3  -1 23.0696 1.97907  22
  -7   3  -1 25.7923 2.92876  18
  -7   3  -1 28.9302 3.12595  13
   7  -3   1 26.7279 3.18843  17
   7  -3   1 26.0229 2.16107   9
   7  -3   1 29.0101 3.77791  11
   7  -3   1 32.3467 2.82642  15
   7  -3   1 25.2508 2.49837  23
   7  -3   1 20.7305 2.79293  20
  -8   3  -1 23.4236 3.34877  13
  -8   3  -1 19.2923 2.74660  10
  -8   3  -1 19.6061 3.05772  18
   8  -3   1 15.7476 2.62252  15
   8  -3   1 18.3678 3.38509  20
   8  -3   1 16.4803 3.46154  11
   8  -3   1 22.2841 2.30560   9
   8  -3   1 22.8698 2.68058  23
   8  -3   1 24.9124 3.51231  17
   9   2  -1 25.2122 3.22592  23
   9   2  -1 24.6383 3.61880  17
   9   2  -1 20.3707 2.88240   9
  -9  -2   1 23.6539 3.74143  13
  -9  -2   1 17.2588 2.85974  10
   8   2  -1 11.0428 2.09676   9
   8   2  -1 8.21390 2.08310  17
   8   2  -1 8.28608 1.85590  23
  -8  -2   1 8.74241 1.71660  10
  -8  -2   1 6.79961 1.88019  18
  -8  -2   1 11.6725 2.35290  13
   7   2  -1 52.8551 5.54092  17
   7   2  -1 56.4965 3.96591  23
   7   2  -1 57.1056 3.50305   9
  -7  -2   1 52.3277 3.41325  10
  -7  -2   1 60.0554 4.35477  13
   6   2  -1 97.0178 4.40955   9
   6   2  -1 91.2418 4.78809  17
   6   2  -1 92.4036 4.58553  23
  -6  -2   1 92.3575 4.46051  10
  -6  -2   1 94.2532 4.67811  18
  -6  -2   1 90.7519 4.90803  13
   5   2  -1 56.4440 3.32547  17
   5   2  -1 62.4484 3.59071   9
   5   2  -1 57.8251 3.20891  23
  -5  -2   1 54.5266 3.31638  13
  -5  -2   1 57.2381 3.00271  10
  -5  -2   1 58.2727 3.23149  18
   4   2  -1 14.1293 3.29067   1
   4   2  -1 20.4683 1.59552  23
   4   2  -1 18.3040 3.21846   5
   4   2  -1 16.3437 3.55604   6
   4   2  -1 22.7056 2.77182   3
   4   2  -1 19.7940 1.47889   9
   4   2  -1 15.1311 3.32876   1
   4   2  -1 18.7233 1.32105  16
   4   2  -1 20.3881 1.68074  17
  -4  -2   1 17.0985 3.57046   1
  -4  -2   1 18.7887 1.68662  13
  -4  -2   1 20.1752 3.77165   6
  -4  -2   1 21.0603 3.06464   1
  -4  -2   1 14.8547 3.65085   4
  -4  -2   1 19.3482 1.60600  18
  -4  -2   1 13.8764 3.07171   5
  -4  -2   1 20.0374 1.52150  10
   3   2  -1 17.0508 3.20525   6
   3   2  -1 18.8597 2.34025   3
   3   2  -1 18.4015 1.25269   9
   3   2  -1 18.5016 3.25281   1
   3   2  -1 16.5141 1.25353  23
   3   2  -1 16.7309 3.22726   1
   3   2  -1 16.5981 2.55480   5
   3   2  -1 16.4449 1.14265  16
   3   2  -1 17.5748 1.36891  17
  -3  -2   1 16.0253 1.16293  10
  -3  -2   1 15.6287 2.81019   5
  -3  -2   1 16.3870 2.92989   6
  -3  -2   1 15.3617 1.22519  18
  -3  -2   1 15.6965 4.56843   1
  -3  -2   1 15.3950 1.33405  13
   2   2  -1 367.009 11.3409  23
   2   2  -1 370.584 13.5342   5
   2   2  -1 373.632 11.3850  17
   2   2  -1 387.072 11.3076  16
   2   2  -1 390.575 11.0079  19
   2   2  -1 396.612 15.4030   6
   2   2  -1 380.791 15.0376   1
   2   2  -1 381.871 15.2532   1
  -2  -2   1 397.975 15.3749   1
  -2  -2   1 371.998 14.7541   6
  -2  -2   1 378.933 11.1841  10
  -2  -2   1 374.984 11.2584  18
  -2  -2   1 370.909 13.5900   5
  -2  -2   1 359.492 11.3149  13
   1   2  -1 1464.87 44.2653   1
   1   2  -1 1381.54 40.8514  23
   1   2  -1 1482.08 43.1708   2
   1   2  -1 1463.46 41.0941   8
   1   2  -1 1395.21 42.9702   7
   1   2  -1 1529.70 40.9909  17
   1   2  -1 1493.79 44.5636   1
   1   2  -1 1479.69 43.5023   6
   1   2  -1 1428.64 40.9888  16
   1   2  -1 1424.91 40.8889  19
  -1  -2   1 1486.05 44.5520   1
  -1  -2   1 1409.82 40.7906  20
  -1  -2   1 1375.48 40.8339  13
  -1  -2   1 1440.16 40.8646  10
  -1  -2   1 1489.70 44.1679   1
  -1  -2   1 1478.88 42.2116   7
  -1  -2   1 1440.82 40.8518  18
  -1  -2   1 1480.33 43.2803   2
  -1  -2   1 1475.13 43.1677   6
  -1  -2   1 1443.43 40.7428  15
   0   2  -1 3546.31 103.889   7
   0   2  -1 3850.83 104.522   2
   0   2  -1 3803.28 103.619   1
   0   2  -1 3737.64 101.371  19
   0   2  -1 3502.79 102.416   6
   0   2  -1 3626.32 101.271  16
   0   2  -1 3676.85 103.420   1
   0   2  -1 3261.48 101.518   8
   0  -2   1 3347.20 100.824  20
   0  -2   1 3602.47 103.029   1
   0  -2   1 3926.99 100.971  15
   0  -2   1 3540.26 103.352   7
   0  -2   1 3669.30 103.952   2
   0  -2   1 3555.48 101.878   6
  -1   2  -1 336.671 11.5118   5
  -1   2  -1 345.248 12.8836   2
  -1   2  -1 326.197 9.74459  19
  -1   2  -1 314.837 9.55274  16
  -1   2  -1 331.331 12.5794   3
  -1   2  -1 339.784 13.1052   7
  -1   2  -1 328.636 9.87424  22
  -1   2  -1 318.856 9.80527  12
   1  -2   1 338.636 11.9363   5
   1  -2   1 338.392 13.2116   2
   1  -2   1 335.599 10.0977  17
   1  -2   1 329.642 9.86700   9
   1  -2   1 336.297 10.3300  20
   1  -2   1 335.361 9.84257  23
   1  -2   1 352.009 13.6561   7
   1  -2   1 325.161 10.3172  15
   1  -2   1 391.294 10.4092  11
  -2   2  -1 766.908 24.7407   4
  -2   2  -1 768.285 25.8097   3
  -2   2  -1 785.228 26.3440   6
  -2   2  -1 751.220 21.5075  16
  -2   2  -1 741.572 21.8683  22
  -2   2  -1 764.258 25.6710   2
  -2   2  -1 735.554 21.6792  19
  -2   2  -1 734.308 21.7925  12
  -2   2  -1 762.565 25.2076   5
   2  -2   1 716.497 21.1862  23
   2  -2   1 733.047 21.6329  15
   2  -2   1 706.015 22.7130  11
   2  -2   1 758.713 22.1208  20
   2  -2   1 731.004 26.1986   7
   2  -2   1 779.833 25.1281   5
   2  -2   1 709.132 21.3941  22
   2  -2   1 746.748 25.2612   2
   2  -2   1 756.583 21.0950   9
   2  -2   1 754.814 25.1609   3
   2  -2   1 733.010 21.5982  17
  -3   2  -1 600.707 23.1987   6
  -3   2  -1 558.373 22.6126   7
  -3   2  -1 558.386 16.4545  19
  -3   2  -1 569.858 21.4397   5
  -3   2  -1 551.396 16.5962  12
  -3   2  -1 546.718 20.8425   4
  -3   2  -1 553.881 21.2579   3
  -3   2  -1 577.778 16.7918  22
  -3   2  -1 577.405 20.4018   2
  -3   2  -1 569.772 16.9379  10
   3  -2   1 569.066 17.0568  15
   3  -2   1 555.410 17.5859  11
   3  -2   1 573.713 21.7328   5
   3  -2   1 556.235 16.7022  23
   3  -2   1 563.462 16.5033   9
   3  -2   1 554.164 20.9172   2
   3  -2   1 586.414 21.3942   3
   3  -2   1 555.386 17.2121  17
   3  -2   1 567.642 17.1875  20
  -4   2  -1 25.0393 1.77305  10
  -4   2  -1 17.7228 3.49191   3
  -4   2  -1 23.5118 4.09507   5
  -4   2  -1 27.1824 3.97505   4
  -4   2  -1 19.2600 2.88872   2
  -4   2  -1 14.1687 5.67243   6
  -4   2  -1 22.2018 1.40524  12
  -4   2  -1 25.0375 1.59426  22
   4  -2   1 24.8494 1.98993  20
   4  -2   1 25.9322 2.46294  11
   4  -2   1 24.8978 1.81965  15
   4  -2   1 26.0496 4.26125   5
   4  -2   1 17.2240 3.44631   3
   4  -2   1 24.0421 2.00011  17
   4  -2   1 22.8499 1.67598  23
   4  -2   1 22.5389 1.45366   9
   4  -2   1 19.3714 3.71666   2
  -5   2  -1 77.3762 4.01054  18
  -5   2  -1 81.3798 3.43299  22
  -5   2  -1 77.5154 3.10886  12
  -5   2  -1 78.4224 3.85255  10
   5  -2   1 82.2589 4.75682  11
   5  -2   1 84.4349 3.81155  23
   5  -2   1 67.9947 5.42017  20
   5  -2   1 80.1281 3.85850  15
   5  -2   1 84.0939 3.53273   9
   5  -2   1 84.9553 4.40970  17
  -6   2  -1 11.4487 1.37749  22
  -6   2  -1 14.5157 1.92369  10
   6  -2   1 6.30436 1.37728  23
   6  -2   1 10.8053 1.38377   9
   6  -2   1 7.42844 1.61704  17
   6  -2   1 8.90993 1.69380  20
  -7   2  -1 106.260 5.53814  18
  -7   2  -1 87.2999 4.78159  10
   7  -2   1 88.4536 4.34960   9
   7  -2   1 104.452 5.11419  23
   7  -2   1 116.857 5.96808  17
   7  -2   1 98.2047 6.44287  11
   7  -2   1 104.160 5.40801  20
   7  -2   1 110.926 4.96266  15
  -8   2  -1 13.4791 2.75793  13
  -8   2  -1 9.76299 1.93836  10
  -8   2  -1 10.9391 2.36966  18
   8  -2   1 16.0787 2.97949  17
   8  -2   1 13.9995 2.02673   9
   8  -2   1 15.3674 2.58133  23
   8  -2   1 14.3934 2.97619  11
   9  -2   1 23.9867 3.19153  23
   9   1  -1 2.61744 1.69276  23
   9   1  -1 7.38220 2.07745  17
   9   1  -1 4.69489 1.74348   9
  -9  -1   1 1.13456 2.01506  13
  -9  -1   1 2.39886 1.44579  10
   8   1  -1 47.1176 3.70154  23
   8   1  -1 40.7473 3.29228   9
   8   1  -1 57.9559 4.38714  17
  -8  -1   1 46.5994 4.08277  13
  -8  -1   1 39.6284 3.52908  18
  -8  -1   1 38.6685 3.26272  10
   7   1  -1 58.0645 3.70331  23
   7   1  -1 61.1669 4.15373  17
   7   1  -1 51.8915 3.33814   9
  -7  -1   1 50.1016 3.37332  10
  -7  -1   1 52.9826 4.04458  13
   6   1  -1 282.274 9.93410  23
   6   1  -1 263.976 10.1063  17
   6   1  -1 264.274 9.34638   9
  -6  -1   1 258.355 9.13988  10
  -6  -1   1 250.375 9.71550  13
  -6  -1   1 255.678 9.53962  18
   5   1  -1 311.312 10.1730   9
   5   1  -1 306.160 10.7600  17
   5   1  -1 307.490 10.4197  23
  -5  -1   1 313.151 10.6055  18
  -5  -1   1 312.929 10.2757  10
  -5  -1   1 295.223 10.6941  13
   4   1  -1 145.754 5.22665   9
   4   1  -1 138.978 8.91082   1
   4   1  -1 149.559 9.13244   5
   4   1  -1 140.418 7.70695   3
   4   1  -1 148.340 5.45412  23
   4   1  -1 145.702 5.63969  17
   4   1  -1 148.078 8.76089   1
   4   1  -1 140.724 10.2693   6
  -4  -1   1 141.182 7.94995   7
  -4  -1   1 151.466 9.20250   5
  -4  -1   1 143.673 9.55147   4
  -4  -1   1 144.925 5.51689  18
  -4  -1   1 147.820 5.29926  10
  -4  -1   1 142.329 7.93799   1
  -4  -1   1 135.069 9.67191   6
   3   1  -1 514.467 15.3762   9
   3   1  -1 527.287 19.6208   5
   3   1  -1 515.835 21.0839   6
   3   1  -1 529.581 19.4490   1
   3   1  -1 498.656 15.5078  23
   3   1  -1 520.423 15.7736  17
   3   1  -1 524.304 18.1765   3
  -3  -1   1 516.515 20.4313   4
  -3  -1   1 507.139 18.1065   1
  -3  -1   1 512.760 16.1922  10
  -3  -1   1 516.829 19.5975   5
  -3  -1   1 518.452 15.6505  18
  -3  -1   1 532.370 20.8241   6
  -3  -1   1 522.876 19.0407   1
  -3  -1   1 520.222 17.8425   7
   2   1  -1 727.304 22.1260   3
   2   1  -1 693.229 20.1020  17
   2   1  -1 684.959 24.0414   6
   2   1  -1 700.934 19.7965  16
   2   1  -1 718.055 23.1275   1
   2   1  -1 650.337 19.9099  23
   2   1  -1 661.885 19.8402   9
  -2  -1   1 683.964 23.5466   4
  -2  -1   1 679.359 22.2753   1
  -2  -1   1 679.108 22.6797   5
  -2  -1   1 682.616 23.6824   6
  -2  -1   1 688.170 19.7733  10
  -2  -1   1 685.371 19.9187  18
  -2  -1   1 706.309 23.0554   1
   1   1  -1 1243.20 35.5513   2
   1   1  -1 1179.21 34.7824  17
   1   1  -1 1216.47 36.1039   5
   1   1  -1 1235.34 34.7881  16
   1   1  -1 1202.40 34.7687  23
   1   1  -1 1238.39 37.1635   6
   1   1  -1 1251.10 37.2867   1
   1   1  -1 1307.18 34.7727  19
   1   1  -1 1253.68 37.0621   1
  -1  -1   1 1234.64 36.4237   6
  -1  -1   1 1242.96 36.2699   1
  -1  -1   1 1194.05 34.2617  18
  -1  -1   1 1199.16 35.6606   5
  -1  -1   1 1164.49 34.3063  13
  -1  -1   1 1249.38 37.3614   1
  -1  -1   1 1232.14 36.4494   4
  -1  -1   1 1231.65 35.1054   2
  -1  -1   1 1204.83 34.2024  10
   0   1  -1 40.4111 1.44794  19
   0   1  -1 36.1688 1.29087  16
   0   1  -1 38.0561 1.23341   8
   0   1  -1 41.6928 1.45364  22
   0   1  -1 34.3675 2.02597   1
   0   1  -1 41.6712 2.33523   1
   0   1  -1 38.8481 2.32963   2
   0  -1   1 38.4806 2.22161   7
   0  -1   1 39.1566 1.60229  11
   0  -1   1 37.2787 1.32446  20
   0  -1   1 35.6984 1.99731   6
  -1   1  -1 194.754 5.89792  19
  -1   1  -1 202.609 8.41842   7
  -1   1  -1 209.041 7.80056   2
  -1   1  -1 198.708 6.03544  22
  -1   1  -1 202.007 7.77627   3
  -1   1  -1 193.032 5.97479  12
  -1   1  -1 205.741 7.56859   5
   1  -1   1 197.895 5.93860   9
   1  -1   1 216.770 6.31371  20
   1  -1   1 196.609 6.20784  17
   1  -1   1 198.647 7.66728   5
   1  -1   1 224.346 6.22007  22
   1  -1   1 201.061 8.48281   7
   1  -1   1 197.946 6.24043  15
   1  -1   1 207.710 7.99882   2
  -2   1  -1 576.132 18.6203   2
  -2   1  -1 540.692 16.0572  19
  -2   1  -1 574.607 19.5585   5
  -2   1  -1 565.460 16.4500  10
  -2   1  -1 572.450 19.0465   3
  -2   1  -1 569.155 20.3467   7
  -2   1  -1 559.918 16.3239  22
  -2   1  -1 578.793 20.6508   6
  -2   1  -1 538.505 16.1891  12
   2  -1   1 545.376 16.0858  15
   2  -1   1 542.558 16.1881  20
   2  -1   1 544.969 16.4927  11
   2  -1   1 564.538 18.7492   3
   2  -1   1 568.867 19.9730   6
   2  -1   1 559.720 15.7831   9
   2  -1   1 545.696 18.4550   2
   2  -1   1 531.870 16.2375  17
   2  -1   1 536.847 15.9579  23
   2  -1   1 556.355 19.3048   5
  -3   1  -1 326.913 12.0222   2
  -3   1  -1 317.390 10.3207  22
  -3   1  -1 319.475 15.1738   6
  -3   1  -1 308.809 9.90356  10
  -3   1  -1 314.361 13.8665   5
  -3   1  -1 311.338 14.1963   7
  -3   1  -1 311.684 9.46238  12
  -3   1  -1 327.909 12.8251   3
   3  -1   1 309.555 9.28692   9
   3  -1   1 320.868 12.7787   3
   3  -1   1 303.042 9.94151  17
   3  -1   1 313.226 9.78251  20
   3  -1   1 322.111 14.5437   6
   3  -1   1 287.334 9.33599  22
   3  -1   1 303.038 10.2430  11
   3  -1   1 305.940 12.1444   2
   3  -1   1 302.323 9.56330  23
   3  -1   1 304.756 9.57693  15
   3  -1   1 307.640 13.6453   5
  -4   1  -1 270.000 9.08339  18
  -4   1  -1 278.589 15.4858   5
  -4   1  -1 262.819 8.08227  12
  -4   1  -1 268.287 8.82856  10
  -4   1  -1 257.992 11.9046   3
  -4   1  -1 261.432 14.9883   6
  -4   1  -1 267.611 8.37977  22
  -4   1  -1 254.332 13.5580   7
  -4   1  -1 254.251 13.4594   4
   4  -1   1 264.291 8.60246  23
   4  -1   1 254.724 8.40864  15
   4  -1   1 259.879 14.2314   6
   4  -1   1 256.124 8.68837  20
   4  -1   1 262.950 9.46716  11
   4  -1   1 246.210 13.2013   5
   4  -1   1 256.896 11.8273   3
   4  -1   1 266.091 8.23516   9
  -5   1  -1 41.9920 2.20329  22
  -5   1  -1 46.0447 2.91949  18
   5  -1   1 40.0410 3.34099  20
   5  -1   1 45.0621 3.35890  11
   5  -1   1 42.8602 2.99317  17
   5  -1   1 42.7020 2.48158  15
   5  -1   1 44.7787 2.66358  23
   5  -1   1 45.8640 3.25647   9
  -6   1  -1 103.970 4.25999  22
  -6   1  -1 111.535 5.38486  18
  -6   1  -1 111.646 5.08721  10
   6  -1   1 110.838 4.51841   9
   6  -1   1 106.242 5.98240  11
   6  -1   1 105.376 4.47467  15
   6  -1   1 107.633 5.06107  20
   6  -1   1 108.622 5.46414  17
   6  -1   1 109.766 4.92333  23
  -7   1  -1 108.968 5.69456  18
  -7   1  -1 104.679 5.26257  10
   7  -1   1 113.080 5.32367  23
   7  -1   1 97.0015 4.64672   9
   7  -1   1 106.834 5.92635  17
   7  -1   1 113.976 9.06752  11
   7  -1   1 122.542 6.07572  15
  -8   1  -1 -1.9682 1.06746  10
  -8   1  -1 0.23802 1.44261  18
  -8   1  -1 2.01776 1.69850  13
   8  -1   1 2.73798 1.57623  17
   8  -1   1 1.15807 0.97588   9
   8  -1   1 2.50321 1.68735  11
   8  -1   1 1.44496 1.24008  23
  -9   1  -1 33.8465 4.16891  13
  -9   1  -1 28.4581 3.77095  18
  -9   1  -1 27.7280 3.13485  10
   9  -1   1 28.2635 2.75026   9
   9  -1   1 31.3570 3.41368  23
   9  -1   1 26.9930 3.94933  17
   9   0  -1 1.69328 1.68676  23
   9   0  -1 1.77455 1.30061   9
   9   0  -1 4.61674 1.92464  17
  -9   0   1 -0.8575 1.75493  13
  -9   0   1 2.91406 2.98169  18
  -9   0   1 -0.7592 1.23423  10
   8   0  -1 5.67921 1.46435   9
  -8   0   1 1.95355 1.48503  18
  -8   0   1 3.24903 1.25521  10
   7   0  -1 26.8459 2.40540   9
   7   0  -1 31.6460 2.79158  23
  -7   0   1 27.5094 2.52184  10
   6   0  -1 294.605 9.85449   9
   6   0  -1 289.183 10.7356  17
   6   0  -1 282.836 10.1190  23
   6   0  -1 284.654 11.1301  11
  -6   0   1 277.566 10.6059  13
  -6   0   1 293.180 10.5315  18
  -6   0   1 289.997 10.0764  10
   5   0  -1 230.299 9.01716  11
   5   0  -1 230.277 7.92846  20
   5   0  -1 242.248 8.10103   9
   5   0  -1 236.109 8.71549  17
   5   0  -1 232.469 8.27185  23
  -5   0   1 228.204 8.65714  13
  -5   0   1 240.055 8.70726  10
  -5   0   1 235.116 8.51236  18
   4   0  -1 220.734 7.88546  17
   4   0  -1 211.739 10.6994   1
   4   0  -1 214.294 7.34519  20
   4   0  -1 229.160 13.2491   6
   4   0  -1 222.356 7.54937  23
   4   0  -1 218.329 10.6704   1
   4   0  -1 223.097 7.14673  15
   4   0  -1 220.271 8.10015  11
   4   0  -1 220.246 7.32801   9
   4   0  -1 231.897 11.0418   3
  -4   0   1 223.337 11.1322   7
  -4   0   1 222.677 7.82153  18
  -4   0   1 231.861 12.2101   5
  -4   0   1 225.217 10.6651   3
  -4   0   1 224.392 13.0146   6
  -4   0   1 223.180 12.3745   4
  -4   0   1 231.568 7.63524  10
   3   0  -1 520.110 19.5778   5
   3   0  -1 511.585 18.2181   1
   3   0  -1 509.100 16.2075  11
   3   0  -1 521.883 18.4145   1
   3   0  -1 522.416 21.0110   6
   3   0  -1 497.301 15.0644  20
   3   0  -1 509.436 15.1680   9
   3   0  -1 530.309 18.6362   3
   3   0  -1 502.921 15.5821  17
   3   0  -1 502.605 15.3120  23
   3   0  -1 505.074 14.9995  15
  -3   0   1 487.559 18.0174   7
  -3   0   1 498.497 17.8475   3
  -3   0   1 506.696 19.3553   5
  -3   0   1 515.349 19.7998   4
  -3   0   1 498.611 15.1344  18
  -3   0   1 498.541 14.9399  10
  -3   0   1 502.395 20.2409   6
   2   0  -1 260.583 7.94776   9
   2   0  -1 254.786 8.22593  11
   2   0  -1 265.074 10.1543   3
   2   0  -1 273.800 9.83213   1
   2   0  -1 261.153 8.05019  23
   2   0  -1 258.714 7.83048  15
   2   0  -1 265.678 9.98825   1
   2   0  -1 259.595 7.84014  20
   2   0  -1 257.706 8.19801  17
   2   0  -1 275.180 10.8483   5
   2   0  -1 268.769 11.5321   6
  -2   0   1 259.734 7.99957  10
  -2   0   1 266.526 11.2155   4
  -2   0   1 275.070 10.2377   3
  -2   0   1 258.351 14.9963   6
  -2   0   1 276.802 11.0112   5
  -2   0   1 263.813 8.18294  18
  -2   0   1 264.512 9.96004   7
   1   0  -1 336.319 11.9097   6
   1   0  -1 348.871 9.91038  15
   1   0  -1 372.919 11.6092   3
   1   0  -1 348.595 10.8901   7
   1   0  -1 334.466 9.95718   9
   1   0  -1 330.162 9.82300  20
   1   0  -1 342.329 10.0807  17
   1   0  -1 353.925 11.5771   5
  -1   0   1 349.669 10.6770   1
  -1   0   1 358.805 11.8284   4
  -1   0   1 352.393 11.3864   3
  -1   0   1 340.211 9.96603  18
  -1   0   1 355.662 11.9052   6
  -1   0   1 292.992 11.3401   5
  -1   0   1 355.479 10.8053   7
  -1   0   1 332.843 10.0234  13
  -1   0   1 358.952 11.1792   1
  -1   0  -1 507.316 16.8098   6
  -1   0  -1 528.708 15.5035   2
  -1   0  -1 489.585 14.6553  10
  -1   0  -1 524.364 15.3333   3
  -1   0  -1 523.110 15.6823   1
  -1   0  -1 510.039 14.6035  22
  -1   0  -1 509.217 15.9379   1
   1   0   1 476.890 14.3838  17
   1   0   1 496.695 15.8648   5
   1   0   1 504.275 14.9499   3
   1   0   1 528.517 15.2564   2
   1   0   1 482.831 14.3433  15
   1   0   1 472.734 14.5128  11
   1   0   1 509.957 14.2983  23
   1   0   1 491.491 14.3649  20
   1   0   1 498.056 14.2707  22
   1   0   1 556.763 14.2939   8
   1   0   1 496.011 14.1582   9
  -2   0  -1 56.7012 1.96700  12
  -2   0  -1 60.6903 3.33561   1
  -2   0  -1 58.1128 2.28249  10
  -2   0  -1 61.3639 4.10213   5
  -2   0  -1 55.8473 4.03990   1
  -2   0  -1 59.8447 4.66825   6
  -2   0  -1 58.1575 2.11532  22
  -2   0  -1 58.6149 3.20250   3
   2   0   1 57.0312 2.25697  23
   2   0   1 56.6947 4.44751   6
   2   0   1 57.6692 2.42037  17
   2   0   1 59.5777 2.30105  20
   2   0   1 56.7043 2.55457  11
   2   0   1 58.6673 2.11141  22
   2   0   1 58.7669 2.10301  15
   2   0   1 61.8598 2.10698   9
   2   0   1 58.9968 3.65879   1
   2   0   1 56.1578 3.97481   5
   2   0   1 60.2702 3.27625   3
  -3   0  -1 473.151 13.7397  22
  -3   0  -1 470.290 16.0608   3
  -3   0  -1 465.203 14.2580  18
  -3   0  -1 473.206 19.6602   6
  -3   0  -1 481.293 18.1714   5
  -3   0  -1 437.396 17.8506   7
  -3   0  -1 464.815 14.1065  10
   3   0   1 449.268 13.8834  23
   3   0   1 456.842 16.8286   1
   3   0   1 457.878 14.5020  11
   3   0   1 501.586 16.4405   3
   3   0   1 449.038 13.5371  22
   3   0   1 457.480 13.6082   9
   3   0   1 451.702 13.8529  20
   3   0   1 458.639 14.2313  17
   3   0   1 459.667 16.9991   1
   3   0   1 453.919 13.5634  15
   3   0   1 467.149 18.1213   5
   3   0   1 478.240 19.3531   6
  -4   0  -1 531.808 21.9612   7
  -4   0  -1 556.695 24.1454   6
  -4   0  -1 546.650 17.1787  18
  -4   0  -1 556.113 19.5183   3
  -4   0  -1 561.492 22.2631   5
  -4   0  -1 562.814 16.9549  10
  -4   0  -1 568.974 16.3973  22
   4   0   1 553.824 16.5565   9
   4   0   1 555.710 16.9600  23
   4   0   1 553.992 17.7578  11
   4   0   1 550.053 17.3404  17
   4   0   1 569.345 16.8928  20
   4   0   1 553.289 20.8188   1
   4   0   1 548.557 16.4304  15
   4   0   1 573.569 20.0853   3
   4   0   1 548.193 23.6384   6
  -5   0  -1 87.6174 4.29052  18
  -5   0  -1 90.4155 4.62802  10
  -5   0  -1 93.4495 3.56033  22
   5   0   1 93.4372 4.18423  23
   5   0   1 94.1264 5.03615  11
   5   0   1 95.5150 3.91330   9
   5   0   1 91.9281 4.12032  20
   5   0   1 92.1819 4.52991  17
  -6   0  -1 28.1431 2.62202  18
  -6   0  -1 33.5724 2.59447  10
   6   0   1 26.8684 2.66275  17
   6   0   1 23.8014 2.35123  23
   6   0   1 22.6020 1.97063   9
   6   0   1 29.3537 3.03254  11
  -7   0  -1 33.4342 2.86656  10
  -7   0  -1 41.8580 4.20754  18
   7   0   1 38.2518 2.66772   9
   7   0   1 43.2986 3.71298  23
   7   0   1 39.8138 3.49515  17
   7   0   1 34.8508 3.79404  11
  -8   0  -1 3.43864 1.82376  13
  -8   0  -1 3.88063 1.46693  18
  -8   0  -1 4.61040 1.45031  10
   8   0   1 4.57393 1.53128  23
   8   0   1 4.84580 1.38469   9
  -9   0  -1 6.01073 1.66377  10
  -9   0  -1 8.92625 2.59567  18
  -9   0  -1 4.41487 2.36287  13
   9   0   1 8.56828 2.10791  23
   9   0   1 7.29990 2.40156  17
   9  -1  -1 16.0351 3.16654  17
   9  -1  -1 20.6015 3.08986  23
   9  -1  -1 23.2356 2.58995   9
  -9   1   1 15.6801 2.68741  10
  -9   1   1 16.0442 3.05186  18
  -9   1   1 17.7641 3.23676  13
   8  -1  -1 38.7931 3.83544  17
   8  -1  -1 40.6984 3.09553   9
   8  -1  -1 41.4463 3.46920  23
  -8   1   1 38.4454 3.59095  18
  -8   1   1 36.8986 3.04807  10
  -8   1   1 43.9367 3.88746  13
   7  -1  -1 90.4560 5.79437  11
   7  -1  -1 94.7364 4.92745  23
   7  -1  -1 91.8810 4.48263   9
   7  -1  -1 104.777 5.56572  17
  -7   1   1 97.5599 4.85385  10
  -7   1   1 93.6243 5.38381  13
   6  -1  -1 67.6298 3.76206  23
   6  -1  -1 72.8918 3.57524   9
   5  -1  -1 170.322 6.30826  15
   5  -1  -1 180.016 6.61056  23
   5  -1  -1 181.099 7.14723  17
   5  -1  -1 172.567 6.48962  20
  -5   1   1 171.145 6.94637  13
  -5   1   1 174.838 6.79349  18
  -5   1   1 177.502 6.57630  10
   4  -1  -1 253.035 14.0411   6
   4  -1  -1 254.463 8.52364  20
   4  -1  -1 257.728 13.4125   5
   4  -1  -1 268.909 8.68974  23
   4  -1  -1 253.694 8.35407   9
   4  -1  -1 257.260 9.26175  11
   4  -1  -1 262.225 8.50706  15
   4  -1  -1 261.251 12.7394   3
  -4   1   1 250.637 8.72279  18
  -4   1   1 259.545 13.3383   4
  -4   1   1 256.357 12.6400   7
  -4   1   1 258.525 12.2790   3
  -4   1   1 281.254 15.9663   5
  -4   1   1 255.706 14.2189   6
  -4   1   1 254.138 8.45687  10
   3  -1  -1 187.021 6.21618  20
   3  -1  -1 188.930 6.10300   9
   3  -1  -1 188.334 6.24095  15
   3  -1  -1 177.674 9.70336   5
   3  -1  -1 188.523 6.58846  17
   3  -1  -1 183.638 9.42821   3
   3  -1  -1 184.955 6.22677  23
   3  -1  -1 196.929 10.6225   6
   3  -1  -1 188.487 6.70584  11
  -3   1   1 185.555 6.58173  10
  -3   1   1 198.148 8.18603   2
  -3   1   1 189.607 9.24395   3
  -3   1   1 189.410 10.0067   5
  -3   1   1 192.371 9.91782   4
  -3   1   1 196.509 10.6570   6
  -3   1   1 190.540 9.45689   7
  -3   1   1 186.357 6.42891  18
   2  -1  -1 240.728 7.41778   9
   2  -1  -1 245.812 7.75042  17
   2  -1  -1 246.318 10.7943   6
   2  -1  -1 245.667 7.59376  15
   2  -1  -1 248.243 10.3015   7
   2  -1  -1 247.596 10.4057   5
   2  -1  -1 254.060 10.4608   3
   2  -1  -1 235.491 7.76564  11
   2  -1  -1 239.167 7.49570  23
   2  -1  -1 244.226 7.52337  20
  -2   1   1 267.642 12.6582   6
  -2   1   1 260.121 10.4415   3
  -2   1   1 253.036 9.68481   2
  -2   1   1 237.113 11.6310   4
  -2   1   1 245.998 7.41112  22
  -2   1   1 244.954 7.57092  10
  -2   1   1 252.773 10.6437   5
  -2   1   1 244.857 7.74241  18
  -2   1   1 254.158 10.4234   7
   1  -1  -1 3805.12 108.382   3
   1  -1  -1 3825.13 108.140   7
   1  -1  -1 3771.14 107.888   6
   1  -1  -1 3745.42 107.795   4
   1  -1  -1 3791.76 107.831   5
  -1   1   1 3542.59 101.835  18
  -1   1   1 3662.52 103.627   4
  -1   1   1 3576.47 103.877   2
  -1   1   1 3640.92 103.897   5
  -1   1   1 3665.91 103.924   6
  -1   1   1 3677.43 104.340   3
  -1   1   1 3762.24 104.113   7
   0   1   1 269.013 7.65273  13
  -1  -1  -1 2427.26 69.5365   1
  -1  -1  -1 2374.72 67.2824  18
  -1  -1  -1 2315.70 69.5140   6
  -1  -1  -1 2399.04 68.4600   5
  -1  -1  -1 2375.93 67.2598  10
  -1  -1  -1 2525.56 69.8676   1
  -1  -1  -1 2401.27 67.1921  22
   1   1   1 2313.17 69.1583   6
   1   1   1 2348.57 66.8636  22
   1   1   1 2425.88 68.2851   5
   1   1   1 2339.77 69.2006   1
   1   1   1 2471.85 69.4674   1
   1   1   1 2391.87 66.9492   8
   1   1   1 2448.77 66.8838  16
  -2  -1  -1 219.064 7.16167  18
  -2  -1  -1 238.395 9.93581   1
  -2  -1  -1 231.400 9.31568   5
  -2  -1  -1 225.965 6.66991  12
  -2  -1  -1 230.068 10.5881   6
  -2  -1  -1 225.468 7.07271  10
  -2  -1  -1 227.935 6.83606  22
  -2  -1  -1 230.404 9.50657   1
   2   1   1 228.835 10.3406   6
   2   1   1 211.473 7.00459  17
   2   1   1 219.118 10.2910   5
   2   1   1 216.002 6.90463  23
   2   1   1 235.766 6.60522  16
   2   1   1 211.172 7.20445  11
   2   1   1 225.899 6.69696  22
   2   1   1 229.828 9.57898   1
   2   1   1 231.245 6.94871   8
  -3  -1  -1 383.407 11.9225  10
  -3  -1  -1 389.920 15.5130   5
  -3  -1  -1 395.542 15.0863   1
  -3  -1  -1 420.885 15.2246   1
  -3  -1  -1 387.481 12.1049  18
  -3  -1  -1 371.099 12.0632  22
  -3  -1  -1 386.061 17.1414   6
   3   1   1 373.604 11.5814   9
   3   1   1 381.189 12.1024  17
   3   1   1 397.880 15.6304   1
   3   1   1 383.536 12.4074  11
   3   1   1 379.703 11.4995  22
   3   1   1 409.833 13.4215   3
   3   1   1 402.670 11.3623  16
   3   1   1 394.269 15.7575   5
   3   1   1 383.900 16.9939   6
   3   1   1 381.243 11.8823  23
  -4  -1  -1 233.188 7.80043  10
  -4  -1  -1 221.209 13.1717   6
  -4  -1  -1 225.803 10.4215   1
  -4  -1  -1 235.876 11.9718   5
  -4  -1  -1 222.454 7.91320  18
   4   1   1 224.145 11.7430   5
   4   1   1 218.628 8.17377  11
   4   1   1 215.122 7.52134  23
   4   1   1 229.477 13.1314   6
   4   1   1 232.860 9.52514   3
   4   1   1 227.803 11.4044   1
   4   1   1 208.764 11.5700   1
   4   1   1 217.758 7.86320  17
   4   1   1 228.581 7.26687   9
   4   1   1 216.195 6.97996  22
  -5  -1  -1 160.614 6.38777  18
  -5  -1  -1 158.694 6.56935  10
   5   1   1 163.829 5.85916   9
   5   1   1 152.918 6.41901  17
   5   1   1 158.459 6.14265  23
  -6  -1  -1 101.440 4.75474  10
  -6  -1  -1 95.4103 4.89625  18
   6   1   1 102.247 4.37827   9
   6   1   1 98.6399 5.13195  17
   6   1   1 97.0398 4.73555  23
  -7  -1  -1 47.9498 3.37136  10
   7   1   1 41.1488 2.92820   9
   7   1   1 52.8444 3.90125  17
  -8  -1  -1 1.76088 1.19282  10
  -8  -1  -1 3.89227 1.60452  18
  -8  -1  -1 2.26430 1.79248  13
   8   1   1 0.16692 1.35243  23
   8   1   1 1.20641 1.16460   9
   8   1   1 3.25797 1.81203  17
  -9  -1  -1 3.04962 1.64656  10
  -9  -1  -1 2.09200 2.46298  13
  -9  -1  -1 1.00920 2.83981  18
   9   1   1 3.23579 1.67176   9
   9   1   1 6.01939 2.35733  23
   9   1   1 5.72715 2.37004  17
   9  -2  -1 21.2516 3.05810  23
   8  -2  -1 22.5218 2.77939  23
   8  -2  -1 20.8798 3.84794  11
   8  -2  -1 20.4100 3.18484  17
   8  -2  -1 22.2757 2.30140   9
  -8   2   1 13.4638 2.25231  10
  -8   2   1 20.1380 3.15065  13
  -8   2   1 23.0192 2.88903  18
   7  -2  -1 109.230 5.30785  23
   7  -2  -1 113.860 6.06439  17
   7  -2  -1 107.400 4.86136   9
   7  -2  -1 105.757 5.40240  20
   7  -2  -1 110.062 5.17166  15
  -7   2   1 117.619 5.99431  13
  -7   2   1 106.479 6.75561  18
  -7   2   1 107.032 5.22901  10
   6  -2  -1 12.0993 1.60617   9
   6  -2  -1 16.7502 2.14655  20
   6  -2  -1 14.6854 2.10337  17
   6  -2  -1 13.1517 1.84071  23
   6  -2  -1 17.1017 2.56311  11
   6  -2  -1 19.8808 2.15946  15
  -6   2   1 15.0938 1.85158  10
  -6   2   1 15.9272 2.36697  13
  -6   2   1 17.5609 2.14687  18
   5  -2  -1 68.0352 3.47858  15
   5  -2  -1 70.2506 3.93716  17
   5  -2  -1 75.1104 3.53820  23
   5  -2  -1 71.2591 3.27577   9
   5  -2  -1 64.2030 4.11379  20
   5  -2  -1 66.5679 4.16659  11
  -5   2   1 66.2504 3.34122  10
  -5   2   1 68.8452 3.61076  18
  -5   2   1 66.8224 3.72792  13
   4  -2  -1 186.491 6.69338  15
   4  -2  -1 185.527 11.5169   6
   4  -2  -1 175.507 7.16487  11
   4  -2  -1 185.497 6.97097  17
   4  -2  -1 187.247 6.32810   9
   4  -2  -1 194.490 10.9979   3
   4  -2  -1 185.819 11.1709   5
   4  -2  -1 183.641 6.67552  20
  -4   2   1 178.181 11.3130   6
  -4   2   1 174.846 5.77792  19
  -4   2   1 169.869 10.7601   5
  -4   2   1 177.774 10.2493   4
  -4   2   1 179.824 8.80042   2
  -4   2   1 176.706 6.43876  18
  -4   2   1 179.265 5.84214  22
  -4   2   1 175.390 9.97819   3
  -4   2   1 176.515 6.20717  10
  -4   2   1 171.676 10.5029   7
   3  -2  -1 361.647 11.5971  17
   3  -2  -1 362.369 15.6425   5
   3  -2  -1 367.635 16.0614   6
   3  -2  -1 367.744 15.8575   3
   3  -2  -1 350.326 11.4526  15
   3  -2  -1 367.482 11.4377  20
   3  -2  -1 359.562 11.1805  23
   3  -2  -1 370.726 11.0917   9
   3  -2  -1 361.877 11.8065  11
   3  -2  -1 377.665 16.2422   7
  -3   2   1 359.731 10.8115  22
  -3   2   1 347.133 10.7323  12
  -3   2   1 355.678 11.2205  18
  -3   2   1 357.780 11.0371  10
  -3   2   1 365.106 16.1019   6
  -3   2   1 371.526 15.5013   3
  -3   2   1 377.376 15.1318   4
  -3   2   1 352.830 15.5626   7
  -3   2   1 350.348 15.4493   5
   2  -2  -1 14.6701 2.32783   4
   2  -2  -1 21.3024 2.74525   3
   2  -2  -1 16.8845 1.18735  17
   2  -2  -1 21.1278 2.50078   5
   2  -2  -1 15.8228 1.13648  20
   2  -2  -1 16.2679 1.19938  15
   2  -2  -1 19.2968 2.68635   7
   2  -2  -1 14.3163 1.20764  11
   2  -2  -1 16.1027 1.00922  23
   2  -2  -1 14.7306 2.24692   6
   2  -2  -1 15.6398 0.95160   9
  -2   2   1 16.8967 2.60704   4
  -2   2   1 17.3438 2.42747   5
  -2   2   1 19.4027 2.51749   2
  -2   2   1 15.9032 0.94904  10
  -2   2   1 15.7513 1.01054  22
  -2   2   1 16.7747 2.57837   7
  -2   2   1 17.0014 2.61895   3
   1  -2  -1 605.589 19.0339   4
   1  -2  -1 585.857 17.3188  17
   1  -2  -1 590.808 20.4954   2
   1  -2  -1 590.289 17.2168   9
   1  -2  -1 600.461 17.4666  20
   1  -2  -1 626.356 20.7031   7
   1  -2  -1 617.093 20.7154   3
   1  -2  -1 593.767 17.5833  15
   1  -2  -1 611.453 19.3465   5
  -1   2   1 592.894 17.0707   8
  -1   2   1 612.045 18.6196   4
  -1   2   1 609.646 20.6194   2
  -1   2   1 604.728 19.1042   6
  -1   2   1 596.019 20.3337   7
  -1   2   1 608.711 20.5458   3
  -1   2   1 583.060 19.2436   5
  -1   2   1 595.938 16.9910  21
   0  -2  -1 417.386 11.9348  10
   0  -2  -1 471.589 14.1736   1
   0  -2  -1 376.324 11.9127  23
   0  -2  -1 395.355 12.0020   9
   0  -2  -1 478.359 14.5523   3
   0  -2  -1 367.545 11.8165  17
   0  -2  -1 384.358 12.0255  11
   0  -2  -1 429.203 14.2861   7
   0  -2  -1 412.929 12.1455  20
   0  -2  -1 470.911 12.2772  15
   0  -2  -1 419.714 12.7466   4
   0   2   1 483.269 14.7575   1
   0   2   1 447.630 13.1141  16
   0   2   1 438.049 15.1436   7
   0   2   1 438.040 13.7912   4
   0   2   1 469.370 15.3960   3
   0   2   1 417.010 13.0054   8
   0   2   1 481.195 14.9911   1
   0   2   1 499.585 16.0759   2
   0   2   1 431.522 13.4475   5
  -1  -2  -1 3512.39 96.6739   5
  -1  -2  -1 3385.19 95.6837  15
  -1  -2  -1 3390.89 95.7555  10
  -1  -2  -1 3378.18 97.9718   6
  -1  -2  -1 3404.45 95.7161  18
  -1  -2  -1 3424.96 99.0497   1
  -1  -2  -1 3431.07 99.2163   1
  -1  -2  -1 3467.94 98.1405   4
   1   2   1 3314.67 93.9125   5
   1   2   1 3454.87 95.6087   4
   1   2   1 3259.13 92.9165  19
   1   2   1 3378.90 96.2579   1
   1   2   1 3183.57 92.9302  16
   1   2   1 3391.07 96.5102   1
   1   2   1 3311.26 92.9993  22
   1   2   1 3204.75 92.8510  17
   1   2   1 3430.60 92.9742  21
  -2  -2  -1 735.103 25.0590   1
  -2  -2  -1 735.628 25.3082   6
  -2  -2  -1 741.218 21.0537  22
  -2  -2  -1 748.990 23.6292   5
  -2  -2  -1 729.228 21.2438  10
  -2  -2  -1 738.733 25.4544   1
  -2  -2  -1 716.317 21.2828  18
   2   2   1 733.720 25.1062   1
   2   2   1 720.599 25.2275   6
   2   2   1 733.051 25.2751   1
   2   2   1 740.142 20.8776  22
   2   2   1 736.546 21.1658   8
   2   2   1 743.798 23.5611   5
   2   2   1 705.998 21.0853  17
   2   2   1 718.748 20.8068  16
  -3  -2  -1 292.183 9.33734  22
  -3  -2  -1 291.375 9.17266  10
  -3  -2  -1 290.486 12.9318   1
  -3  -2  -1 286.456 13.8854   6
  -3  -2  -1 289.009 17.1900   1
  -3  -2  -1 285.071 12.2379   5
  -3  -2  -1 289.652 9.27882  18
   3   2   1 301.713 14.4893   6
   3   2   1 297.125 13.8342   1
   3   2   1 284.843 9.43989  23
   3   2   1 311.524 9.09544  16
   3   2   1 295.849 13.6126   1
   3   2   1 312.071 9.60568   8
   3   2   1 305.317 12.8920   5
   3   2   1 304.637 9.09018  22
   3   2   1 297.550 9.62796  17
  -4  -2  -1 266.453 12.8318   5
  -4  -2  -1 259.275 12.5514   1
  -4  -2  -1 254.232 14.3417   6
  -4  -2  -1 258.832 8.64039  10
  -4  -2  -1 256.329 8.80164  18
  -4  -2  -1 254.501 12.4603   1
   4   2   1 255.056 8.82978  17
   4   2   1 268.361 8.03020  16
   4   2   1 252.569 14.3384   6
   4   2   1 252.418 12.5780   5
   4   2   1 263.782 8.34606   9
   4   2   1 246.091 13.3994   1
   4   2   1 260.213 13.1999   1
   4   2   1 256.118 8.60375  23
   4   2   1 253.458 7.98732  22
  -5  -2  -1 65.6205 3.54605  18
   5   2   1 72.2352 3.56469  23
   5   2   1 75.5051 3.90229  17
  -6  -2  -1 187.020 7.36524  10
  -6  -2  -1 186.383 7.61847  18
   6   2   1 186.874 6.83223   9
   6   2   1 176.814 7.17792  23
   6   2   1 179.137 7.52008  17
  -7  -2  -1 116.423 5.54323  10
   7   2   1 109.777 8.23961  17
   7   2   1 123.404 5.34268   9
  -8  -2  -1 23.0294 3.24816  13
  -8  -2  -1 16.9480 2.49976  10
  -8  -2  -1 20.9057 2.95131  18
   8   2   1 26.7396 3.09025  17
   8   2   1 17.5983 2.84271  23
   8   2   1 19.8485 2.38567   9
  -9  -2  -1 3.10020 1.60235  10
  -9  -2  -1 1.49198 2.69794  13
   9   2   1 7.05677 2.18564  17
   9   2   1 4.61717 1.59625   9
   9   2   1 11.4880 3.29667  23
   8  -3  -1 2.01622 2.10101  11
   8  -3  -1 0.96806 1.76848  15
   8  -3  -1 6.95509 2.05798  17
   8  -3  -1 -0.3563 1.73343  20
   8  -3  -1 2.59875 1.28533   9
  -8   3   1 6.23053 1.56350  10
  -8   3   1 2.86210 1.72226  18
  -8   3   1 5.31401 1.99886  13
   7  -3  -1 58.2299 4.08167  17
   7  -3  -1 48.0519 4.48382  11
   7  -3  -1 49.7064 3.40430  23
   7  -3  -1 46.7404 3.60257  15
   7  -3  -1 44.8907 3.57909  20
  -7   3   1 47.8774 3.79126  13
  -7   3   1 47.5775 3.26793  10
  -7   3   1 48.1766 3.53699  18
   6  -3  -1 14.9986 1.64221   9
   6  -3  -1 17.2314 2.29732  20
   6  -3  -1 18.0469 1.92338  23
   6  -3  -1 13.1255 2.22402  17
   6  -3  -1 17.9698 2.70100  11
   6  -3  -1 17.2722 2.26814  15
  -6   3   1 15.9835 2.35246  13
  -6   3   1 15.4646 1.89700  10
  -6   3   1 16.7352 2.12605  18
   5  -3  -1 83.5935 4.76815  11
   5  -3  -1 85.7748 3.72796   9
   5  -3  -1 90.3943 3.94591  23
   5  -3  -1 81.3900 4.17119  15
   5  -3  -1 84.7281 4.32979  20
   5  -3  -1 82.7442 4.39175  17
  -5   3   1 83.6382 4.10701  18
  -5   3   1 80.2769 3.28064  12
  -5   3   1 85.4757 3.94914  10
  -5   3   1 83.2720 4.22918  13
  -5   3   1 80.5510 3.44764  22
   4  -3  -1 134.030 5.96760  11
   4  -3  -1 139.615 5.67016  17
   4  -3  -1 134.989 5.23301   9
   4  -3  -1 129.470 5.41573  15
   4  -3  -1 129.798 4.96549  23
   4  -3  -1 131.419 5.36783  20
  -4   3   1 131.878 4.70397  12
  -4   3   1 131.142 5.19299  18
  -4   3   1 133.562 4.81043  22
  -4   3   1 134.980 4.99540  10
  -4   3   1 127.654 4.68619  19
   3  -3  -1 12.1622 1.30447  15
   3  -3  -1 8.12922 2.40266   7
   3  -3  -1 11.8291 1.44511  11
   3  -3  -1 12.5689 1.03161   9
   3  -3  -1 11.5080 2.56917   5
   3  -3  -1 13.5388 3.06282   3
   3  -3  -1 13.8331 1.32468  17
   3  -3  -1 12.6177 1.26446  20
   3  -3  -1 13.9343 1.12788  23
  -3   3   1 18.7795 2.90458   2
  -3   3   1 14.9723 1.20887  18
  -3   3   1 12.2123 2.78904   7
  -3   3   1 12.7394 1.06069  10
  -3   3   1 13.7402 1.14207  22
  -3   3   1 17.2673 2.94889   6
  -3   3   1 12.1180 2.61581   5
  -3   3   1 13.1513 1.27455  12
  -3   3   1 15.4774 2.49914   4
   2  -3  -1 51.5236 2.31098  23
   2  -3  -1 43.5887 4.60247   2
   2  -3  -1 53.9216 4.31070   5
   2  -3  -1 51.0535 2.55852  15
   2  -3  -1 50.9995 4.06127   4
   2  -3  -1 51.8430 2.46117  20
   2  -3  -1 62.7247 5.14344   3
   2  -3  -1 52.2037 2.53543  11
   2  -3  -1 53.5023 2.14129   9
   2  -3  -1 49.2009 4.81399   7
  -2   3   1 51.4873 4.32048   4
  -2   3   1 52.6517 4.99585   5
  -2   3   1 50.6695 4.68050   3
  -2   3   1 52.2889 4.65029   2
  -2   3   1 53.0448 4.74679   7
  -2   3   1 50.0326 1.90577  21
  -2   3   1 45.9422 4.31051   6
  -2   3   1 53.1530 1.97443   8
  -2   3   1 52.0695 2.13276  16
   1  -3  -1 61.9376 5.05775   2
   1  -3  -1 64.1756 2.66748  20
   1  -3  -1 75.3975 2.45146   9
   1  -3  -1 65.7261 5.02109   7
   1  -3  -1 63.7903 2.76604  15
   1  -3  -1 65.9386 3.83039   5
   1  -3  -1 67.5160 3.53255   4
   1  -3  -1 63.7442 2.39589  17
   1  -3  -1 64.6478 4.85960   3
  -1   3   1 66.2403 2.51081  16
  -1   3   1 65.7425 4.88433   7
  -1   3   1 65.7741 2.30986   8
  -1   3   1 69.4445 3.25600   4
  -1   3   1 67.4641 3.93297   5
  -1   3   1 67.5462 2.13756  21
  -1   3   1 68.6594 3.74347   6
  -1   3   1 60.2986 4.92911   3
  -1   3   1 73.4087 5.26107   2
   0  -3  -1 207.567 7.17463   4
   0  -3  -1 215.422 9.45345   7
   0  -3  -1 239.793 6.84663  15
   0  -3  -1 222.945 9.07840   1
   0  -3  -1 202.439 6.41153   9
   0  -3  -1 207.292 6.35565  10
   0  -3  -1 193.730 6.48581  11
   0  -3  -1 216.481 10.0348   2
   0  -3  -1 226.780 9.47726   3
   0  -3  -1 209.832 6.64642  20
   0   3   1 227.357 9.00189   1
   0   3   1 213.707 9.31080   7
   0   3   1 219.549 6.73675  16
   0   3   1 195.046 6.30049  21
   0   3   1 210.935 7.47948   4
   0   3   1 209.432 6.58463   8
   0   3   1 239.598 10.3285   2
   0   3   1 241.060 9.03309   1
   0   3   1 225.196 9.58893   3
  -1  -3  -1 1347.53 41.9972   1
  -1  -3  -1 1330.83 37.5500  10
  -1  -3  -1 1322.04 37.5665  15
  -1  -3  -1 1304.85 37.5404  20
  -1  -3  -1 1342.27 41.7547   1
  -1  -3  -1 1343.27 40.4178   7
  -1  -3  -1 1319.29 39.8541   4
  -1  -3  -1 1311.85 37.4201  18
  -1  -3  -1 1337.42 39.6602   6
   1   3   1 1289.96 41.0842   1
   1   3   1 1304.19 36.9890   8
   1   3   1 1344.11 37.2793  22
   1   3   1 1281.64 36.9310  19
   1   3   1 1313.42 40.6740   2
   1   3   1 1322.85 39.6317   4
   1   3   1 1257.68 36.9086  16
   1   3   1 1317.83 36.7944  21
   1   3   1 1331.22 41.0225   1
   1   3   1 1233.05 36.5690  17
   1   3   1 1346.77 39.3488   6
  -2  -3  -1 268.333 12.2071   1
  -2  -3  -1 260.574 11.5766   4
  -2  -3  -1 261.912 8.35272  22
  -2  -3  -1 259.673 8.19257  18
  -2  -3  -1 265.093 9.86123   5
  -2  -3  -1 267.452 12.4590   1
  -2  -3  -1 267.271 11.5442   6
  -2  -3  -1 265.722 8.21494  10
   2   3   1 263.995 11.6066   6
   2   3   1 263.798 8.17010   8
   2   3   1 252.791 7.84156  16
   2   3   1 255.958 10.3460   2
   2   3   1 250.716 7.88769  17
   2   3   1 259.060 7.89419  22
   2   3   1 262.428 12.3278   1
   2   3   1 255.338 9.82289   5
   2   3   1 252.749 7.69068  19
   2   3   1 260.672 12.0599   1
  -3  -3  -1 142.642 7.62560   5
  -3  -3  -1 144.291 8.70672   1
  -3  -3  -1 141.613 8.93705   1
  -3  -3  -1 137.349 5.10274  18
  -3  -3  -1 145.948 5.09314  10
  -3  -3  -1 139.236 4.75410  22
  -3  -3  -1 140.051 8.84494   6
   3   3   1 134.246 7.39837   5
   3   3   1 145.266 8.91374   1
   3   3   1 135.586 4.93477  23
   3   3   1 140.237 4.68215  16
   3   3   1 139.906 4.63396  22
   3   3   1 141.569 9.05654   1
   3   3   1 143.137 9.05508   6
   3   3   1 133.530 4.95513  17
   3   3   1 141.691 5.14852   8
  -4  -3  -1 313.198 10.1762  10
  -4  -3  -1 300.051 14.0130   5
  -4  -3  -1 318.176 15.2812   1
  -4  -3  -1 311.169 15.4776   1
  -4  -3  -1 319.231 10.3429  18
  -4  -3  -1 293.583 15.8068   6
  -4  -3  -1 311.538 9.61207  22
   4   3   1 310.112 10.3813  17
   4   3   1 326.749 9.74782  16
   4   3   1 301.160 10.1926  23
   4   3   1 306.920 9.91957   9
   4   3   1 306.867 16.4081   6
   4   3   1 306.041 15.6297   1
   4   3   1 317.112 14.4103   5
   4   3   1 324.186 10.3673   8
   4   3   1 316.276 16.0114   1
  -5  -3  -1 22.9755 2.05635  18
  -5  -3  -1 21.7457 1.47322  22
  -5  -3  -1 23.6880 1.96141  10
   5   3   1 27.5888 2.32585  17
   5   3   1 24.2684 1.86660   9
   5   3   1 22.5782 1.62026  16
   5   3   1 22.4729 2.01313  23
  -6  -3  -1 86.3755 4.58144  18
  -6  -3  -1 90.8930 4.45444  10
   6   3   1 65.7722 3.80596  23
   6   3   1 73.7987 4.13219  17
   6   3   1 70.1619 3.60151   9
  -7  -3  -1 204.636 11.1693  18
  -7  -3  -1 193.149 8.02136  10
   7   3   1 191.614 7.37678   9
   7   3   1 214.587 8.93888  17
   7   3   1 153.850 9.88247  23
  -8  -3  -1 29.5866 2.99970  10
  -8  -3  -1 39.3065 3.85099  13
  -8  -3  -1 28.7735 3.20840  18
   8   3   1 26.8164 3.31627  17
   8   3   1 34.8483 3.09243   9
   8   3   1 32.8006 3.28029  23
  -9  -3  -1 16.0960 3.80272  13
  -9  -3  -1 6.91760 1.90010  10
   9   3   1 10.8056 1.97720   9
   8  -4  -1 24.4061 2.79915  23
   8  -4  -1 28.7429 4.65776  11
   8  -4  -1 27.5885 3.67839  20
   8  -4  -1 25.0889 2.59215   9
   8  -4  -1 22.7645 5.05136  17
   8  -4  -1 22.6886 3.45686  15
  -8   4   1 28.5403 3.11627  18
  -8   4   1 21.6271 2.71627  10
  -8   4   1 23.0811 1.90679   8
  -8   4   1 22.4431 2.26300  21
  -8   4   1 24.1581 3.14967  13
   7  -4  -1 3.88199 1.73603  11
   7  -4  -1 2.81464 1.54689  15
   7  -4  -1 3.59680 1.21377  23
   7  -4  -1 3.08731 1.09015   9
  -7   4   1 4.51904 1.51087  13
  -7   4   1 1.45675 1.27902  18
  -7   4   1 1.41688 1.12423  10
   6  -4  -1 21.5139 3.56159  17
   6  -4  -1 29.3338 2.33680  23
   6  -4  -1 30.9309 2.18598   9
  -6   4   1 47.5891 3.18926  18
  -6   4   1 44.1945 2.96846  10
  -6   4   1 37.8638 3.12681  13
   5  -4  -1 34.7391 2.78335  20
   5  -4  -1 28.7738 2.62874  15
   5  -4  -1 32.4956 2.28966  23
   5  -4  -1 33.7945 2.16464   9
   5  -4  -1 33.0474 3.11397  11
   5  -4  -1 32.4673 2.70564  17
  -5   4   1 32.3955 2.40919  18
  -5   4   1 29.4189 1.89752  16
  -5   4   1 30.0774 1.97777  12
  -5   4   1 28.5161 1.92673  22
  -5   4   1 30.4452 1.94858  19
  -5   4   1 31.4464 2.24698  10
  -5   4   1 29.4255 2.51326  13
   4  -4  -1 55.7154 2.68262   9
   4  -4  -1 55.6086 3.31186  15
   4  -4  -1 55.9675 3.27351  17
   4  -4  -1 57.1843 3.57303  23
   4  -4  -1 57.7099 4.14544  11
   4  -4  -1 55.5021 3.71043  20
  -4   4   1 53.8806 2.70144  12
  -4   4   1 56.7703 2.60754  16
  -4   4   1 57.2221 2.78976  10
  -4   4   1 55.2281 3.00679  18
  -4   4   1 56.7344 2.70355  19
  -4   4   1 56.7223 3.00928  13
  -4   4   1 52.3666 2.68359  22
   3  -4  -1 27.5885 1.88815  17
   3  -4  -1 33.1970 5.11599   7
   3  -4  -1 27.2407 1.98235  20
   3  -4  -1 25.2169 2.14728  11
   3  -4  -1 22.7110 4.28669   3
   3  -4  -1 26.5065 1.59230   9
   3  -4  -1 26.4507 2.02688  15
   3  -4  -1 21.6369 3.81768   5
   3  -4  -1 27.4600 1.59127  23
  -3   4   1 24.6651 1.55625  16
  -3   4   1 25.2483 4.26771   3
  -3   4   1 24.6352 1.34542   8
  -3   4   1 25.8757 3.79136   5
  -3   4   1 25.2697 1.66564  19
  -3   4   1 25.6900 1.69531  12
  -3   4   1 25.8022 1.36034  21
  -3   4   1 27.6513 3.86396   6
  -3   4   1 27.8299 1.77435  22
  -3   4   1 27.1562 4.03867   2
  -3   4   1 33.8171 4.69590   7
  -3   4   1 27.4926 3.09772   4
   2  -4  -1 10.6683 1.07090  17
   2  -4  -1 12.3933 2.22166   4
   2  -4  -1 11.5562 0.90584  23
   2  -4  -1 13.5213 3.26166   7
   2  -4  -1 13.2713 1.26620  20
   2  -4  -1 12.5595 1.26888  15
   2  -4  -1 10.3396 2.72164   2
   2  -4  -1 6.45369 1.88099   5
   2  -4  -1 9.92797 1.30471  11
   2  -4  -1 11.9085 0.94405   9
   2  -4  -1 12.7850 3.05607   3
  -2   4   1 13.7482 2.80039   7
  -2   4   1 11.7163 1.77566   4
  -2   4   1 9.31319 2.67775   2
  -2   4   1 10.9013 0.68507  21
  -2   4   1 10.2643 0.94390  16
  -2   4   1 8.81982 2.41444   3
  -2   4   1 15.3005 2.36528   6
  -2   4   1 11.8375 2.31340   5
  -2   4   1 9.91653 0.77558   8
  -2   4   1 12.0529 1.06626  19
  -2   4   1 11.4575 1.13972  22
   1  -4  -1 444.575 18.8891   2
   1  -4  -1 489.160 13.7685   9
   1  -4  -1 441.898 14.0431  15
   1  -4  -1 444.588 14.9819   4
   1  -4  -1 435.145 18.3077   3
   1  -4  -1 467.130 15.7393   5
   1  -4  -1 469.277 13.2449  23
   1  -4  -1 453.904 13.9079  20
   1  -4  -1 464.773 18.7419   7
   1  -4  -1 445.817 13.3244  17
  -1   4   1 436.298 13.6273  19
  -1   4   1 469.749 14.2809   4
  -1   4   1 468.133 18.5237   7
  -1   4   1 439.781 15.4046   5
  -1   4   1 435.212 18.1382   3
  -1   4   1 455.893 18.8772   2
  -1   4   1 448.101 13.1008   8
  -1   4   1 437.933 13.3940  16
   0  -4  -1 25.0744 3.36663   2
   0  -4  -1 22.9670 0.89690  18
   0  -4  -1 21.9246 2.81334   1
   0  -4  -1 22.3701 1.35595  20
   0  -4  -1 23.1393 1.12412  10
   0  -4  -1 22.5090 2.96673   7
   0  -4  -1 25.3948 1.49105  15
   0  -4  -1 25.0065 1.65358   4
   0  -4  -1 21.6336 1.16510   9
   0  -4  -1 19.6661 1.28250  11
   0   4   1 23.6533 3.14126   3
   0   4   1 22.5879 2.70537   1
   0   4   1 23.3641 1.20408   8
   0   4   1 18.0191 3.04639   2
   0   4   1 22.1913 1.78085   4
   0   4   1 26.6632 2.69390   1
   0   4   1 25.8158 3.03171   7
   0   4   1 25.1706 1.34340  16
   0   4   1 21.3655 1.62943   6
   0   4   1 25.0634 1.42671  19
  -1  -4  -1 670.236 18.9270  18
  -1  -4  -1 667.744 19.1593  10
  -1  -4  -1 644.239 23.6505   1
  -1  -4  -1 675.174 21.0657   6
  -1  -4  -1 654.638 24.0655   1
  -1  -4  -1 658.119 19.2873  15
  -1  -4  -1 677.031 22.8851   7
  -1  -4  -1 649.813 19.2294  20
  -1  -4  -1 664.874 21.3913   4
   1   4   1 667.123 18.9215  21
   1   4   1 643.591 21.8086   4
   1   4   1 648.616 19.2397  19
   1   4   1 642.729 19.1818   8
   1   4   1 681.523 23.8259   1
   1   4   1 668.618 21.5770   6
   1   4   1 688.957 22.8414   3
   1   4   1 670.591 24.0008   2
   1   4   1 635.322 19.1749  16
   1   4   1 644.480 23.7544   1
  -2  -4  -1 519.483 18.9747   4
  -2  -4  -1 498.422 20.1271   1
  -2  -4  -1 497.527 18.5195   6
  -2  -4  -1 509.399 20.5568   1
  -2  -4  -1 492.472 14.8096  18
  -2  -4  -1 509.039 16.3518   5
  -2  -4  -1 491.001 14.8946  10
   2   4   1 487.235 14.3868  17
   2   4   1 452.799 23.5727   2
   2   4   1 485.754 14.4606  19
   2   4   1 497.682 16.2526   5
   2   4   1 494.045 14.6645  22
   2   4   1 494.009 20.2493   1
   2   4   1 497.182 18.7892   6
   2   4   1 500.723 14.8846   8
   2   4   1 512.000 20.1972   1
  -3  -4  -1 78.0343 6.31329   6
  -3  -4  -1 80.4943 6.49149   4
  -3  -4  -1 73.5480 3.18717  10
  -3  -4  -1 75.0402 3.22510  18
  -3  -4  -1 82.2452 6.94332   1
  -3  -4  -1 74.9894 3.07391  22
  -3  -4  -1 69.1786 6.31525   1
  -3  -4  -1 84.0952 5.37951   5
   3   4   1 74.5190 6.40906   6
   3   4   1 71.0632 4.88598   2
   3   4   1 64.2746 6.88557   1
   3   4   1 76.9352 3.33803   8
   3   4   1 68.6250 6.53445   1
   3   4   1 71.8693 4.85234   5
   3   4   1 72.0772 2.94215  16
   3   4   1 72.4440 2.63395  19
   3   4   1 75.2089 3.18267  17
  -4  -4  -1 199.696 6.63184  22
  -4  -4  -1 188.016 12.1424   4
  -4  -4  -1 203.559 7.12100  10
  -4  -4  -1 203.096 7.18305  18
  -4  -4  -1 191.298 10.1889   5
  -4  -4  -1 204.818 12.5517   1
   4   4   1 167.801 11.8313   6
   4   4   1 208.380 12.4375   1
   4   4   1 198.217 7.19212  23
   4   4   1 195.468 10.2397   5
   4   4   1 200.241 7.10136  17
   4   4   1 199.654 7.21499   8
   4   4   1 201.743 12.6662   1
   4   4   1 203.491 6.65580  16
  -5  -4  -1 1.01533 0.61080  22
  -5  -4  -1 -0.0881 0.64236  10
  -5  -4  -1 0.09271 0.70713  18
   5   4   1 0.40761 1.06644   9
   5   4   1 1.13492 0.77176  23
   5   4   1 1.21094 1.14936  17
   5   4   1 0.42504 0.61412  16
  -6  -4  -1 52.0398 3.37934  18
  -6  -4  -1 45.5105 3.08073  10
   6   4   1 39.5493 2.93663  23
   6   4   1 43.1876 3.14195  17
   6   4   1 35.6217 2.44639  16
   6   4   1 45.8419 2.88977   9
  -7  -4  -1 63.9839 4.67474  13
  -7  -4  -1 56.0517 3.98517  18
  -7  -4  -1 49.5845 3.47680  10
   7   4   1 37.8867 2.91595   9
   7   4   1 44.0354 3.47951  23
  -8  -4  -1 32.3282 3.58064  13
  -8  -4  -1 25.6804 2.82209  10
  -8  -4  -1 30.7116 3.20853  18
   8   4   1 26.3786 3.20885  17
   8   4   1 27.7195 3.05680  23
   8   4   1 28.9230 2.83735   9
  -9  -4  -1 14.3486 2.47341  10
  -9  -4  -1 15.4969 4.17207  13
  -9  -4  -1 15.8806 4.53645  18
   9   4   1 14.8792 2.72711   9
   9   4   1 14.8090 3.14687  17
   9   4   1 22.0142 4.73449  23
   8  -5  -1 3.82711 1.92436  15
   8  -5  -1 5.16739 2.21982  20
   8  -5  -1 6.48993 1.63361   9
   8  -5  -1 6.53165 1.92374  17
  -8   5   1 9.90733 1.64283  21
  -8   5   1 4.71916 1.91577  13
  -8   5   1 5.74355 1.93435  18
  -8   5   1 5.85251 1.65986  10
   7  -5  -1 43.0580 3.84952  20
   7  -5  -1 44.7596 2.93108   9
   7  -5  -1 47.4702 3.25218  23
   7  -5  -1 36.3885 4.59239  11
   7  -5  -1 42.3627 3.80034  17
   7  -5  -1 43.5764 3.90692  15
  -7   5   1 37.3420 3.31637  13
  -7   5   1 44.8057 4.16702  21
  -7   5   1 40.1412 2.27251   8
  -7   5   1 37.1496 3.15367  18
  -7   5   1 31.2185 4.15080  10
   6  -5  -1 28.6809 2.91440  17
   6  -5  -1 32.0974 3.07271  15
   6  -5  -1 26.3022 2.52851  23
   6  -5  -1 28.2252 3.04882  20
   6  -5  -1 29.1327 2.22859   9
  -6   5   1 27.4162 2.71636  13
  -6   5   1 23.7287 2.12365  12
  -6   5   1 27.0983 2.11915  22
  -6   5   1 26.0305 1.97195  16
  -6   5   1 25.2493 1.87069  21
  -6   5   1 26.8971 1.77090   8
  -6   5   1 20.3302 2.04047  19
   5  -5  -1 24.6717 2.80172  11
   5  -5  -1 23.1757 1.87401   9
   5  -5  -1 16.7246 2.16270  17
   5  -5  -1 22.8363 2.44340  15
   5  -5  -1 21.2260 2.37167  20
   5  -5  -1 21.5089 1.90306  23
  -5   5   1 19.9481 1.84066  16
  -5   5   1 24.6651 2.81032  19
  -5   5   1 20.5282 1.77794  22
  -5   5   1 21.8461 1.64646  21
  -5   5   1 17.9918 2.12027  13
  -5   5   1 21.8032 1.98640  10
  -5   5   1 17.8981 1.81724  12
  -5   5   1 22.5677 1.49381   8
  -5   5   1 23.8805 2.16244  18
   4  -5  -1 2.36585 0.92834  17
   4  -5  -1 1.73806 1.09320  11
   4  -5  -1 3.38380 0.84365  23
   4  -5  -1 2.40000 0.71913   9
   4  -5  -1 1.64548 0.91269  20
   4  -5  -1 1.80957 0.92999  15
  -4   5   1 2.71907 0.77365  19
  -4   5   1 1.97684 0.88211  12
  -4   5   1 2.36688 0.70263  16
  -4   5   1 3.60436 0.91907  22
  -4   5   1 2.41686 0.52576   8
  -4   5   1 2.36548 0.84901  13
  -4   5   1 3.06387 1.01262  18
  -4   5   1 3.01562 0.62723  21
   3  -5  -1 97.8671 4.67994  11
   3  -5  -1 103.621 4.75949  15
   3  -5  -1 99.4724 4.58598  20
   3  -5  -1 102.672 4.07219   9
   3  -5  -1 101.795 3.84590  23
   3  -5  -1 99.1183 4.21452  17
  -3   5   1 94.6351 4.04786  19
  -3   5   1 99.9240 4.19696  22
  -3   5   1 103.560 4.22137  12
  -3   5   1 95.9978 3.53562   8
  -3   5   1 95.2283 3.87795  16
  -3   5   1 97.6295 3.86747  13
  -3   5   1 98.7409 3.39134  21
   2  -5  -1 1210.82 43.4264   2
   2  -5  -1 1210.32 35.2760   9
   2  -5  -1 1282.63 39.7854   5
   2  -5  -1 1280.35 43.9105   7
   2  -5  -1 1232.55 35.0761  23
   2  -5  -1 1228.42 43.0202   3
   2  -5  -1 1243.38 35.4097  17
   2  -5  -1 1245.17 36.0729  20
   2  -5  -1 1201.45 38.6513   4
   2  -5  -1 1230.46 36.2957  15
   2  -5  -1 1172.93 35.8649  11
  -2   5   1 1176.94 34.6201   8
  -2   5   1 1229.02 35.3942  22
  -2   5   1 1210.93 35.0446  16
  -2   5   1 1251.83 36.9581   4
  -2   5   1 1252.06 42.5707   7
  -2   5   1 1241.03 43.0062   2
  -2   5   1 1249.65 39.1417   5
  -2   5   1 1174.94 34.2207  21
  -2   5   1 1192.36 35.2762  19
  -2   5   1 1189.48 34.5881  13
  -2   5   1 1198.64 39.1748   6
   1  -5  -1 99.5363 6.28063   1
   1  -5  -1 100.948 4.26747  15
   1  -5  -1 100.313 7.47228   3
   1  -5  -1 101.847 3.66540   9
   1  -5  -1 97.8549 3.42934  17
   1  -5  -1 103.216 4.16219  20
   1  -5  -1 105.902 7.86921   7
   1  -5  -1 94.8956 3.91194  11
   1  -5  -1 103.187 6.11770   1
   1  -5  -1 107.596 8.30051   2
   1  -5  -1 96.7512 5.20941   5
  -1   5   1 97.5502 3.73439  16
  -1   5   1 100.754 7.44845   7
  -1   5   1 100.545 7.78887   2
  -1   5   1 93.3946 7.43761   3
  -1   5   1 96.4943 4.45087   6
  -1   5   1 99.7485 5.20507   5
  -1   5   1 101.014 3.48544   8
  -1   5   1 93.0089 3.87400  19
   0  -5  -1 244.886 7.81835  15
   0  -5  -1 238.442 11.9639   7
   0  -5  -1 220.021 7.96117   4
   0  -5  -1 227.931 7.22131   9
   0  -5  -1 235.596 7.50365  11
   0  -5  -1 228.919 12.6093   2
   0  -5  -1 226.860 8.08503   6
   0  -5  -1 221.180 11.0373   1
   0   5   1 237.008 11.7753   7
   0   5   1 244.466 7.88955  16
   0   5   1 249.783 9.03516   4
   0   5   1 257.396 13.2858   2
   0   5   1 251.355 11.1778   1
   0   5   1 244.103 7.68072   8
   0   5   1 236.504 12.0893   3
   0   5   1 259.335 8.08825  19
   0   5   1 226.911 8.65867   6
   0   5   1 243.886 10.9480   1
  -1  -5  -1 795.331 28.8160   1
  -1  -5  -1 788.573 27.6295   7
  -1  -5  -1 794.099 22.9921  20
  -1  -5  -1 802.294 22.4448  18
  -1  -5  -1 787.105 28.3707   1
  -1  -5  -1 808.948 24.7660   6
  -1  -5  -1 787.868 24.9513   4
  -1  -5  -1 774.360 22.7623  10
  -1  -5  -1 768.021 28.8267   2
  -1  -5  -1 767.388 23.0204  15
   1   5   1 792.417 25.9191   4
   1   5   1 781.890 22.9891   8
   1   5   1 770.291 23.0955  19
   1   5   1 798.372 29.1780   2
   1   5   1 788.945 27.6728   3
   1   5   1 797.169 22.6004  21
   1   5   1 778.323 28.4011   1
   1   5   1 785.413 28.2332   1
   1   5   1 768.942 23.0121  16
   1   5   1 809.728 25.7425   6
   1   5   1 804.041 27.3765   7
  -2  -5  -1 189.336 9.23646   7
  -2  -5  -1 177.748 9.54705   4
  -2  -5  -1 178.724 12.9326   1
  -2  -5  -1 171.333 5.77581  15
  -2  -5  -1 173.030 8.61907   6
  -2  -5  -1 182.648 10.6253   1
  -2  -5  -1 176.843 6.64341   5
  -2  -5  -1 179.075 5.99020  10
   2   5   1 180.548 10.6285   1
   2   5   1 178.932 6.17107   8
   2   5   1 171.150 5.53137  17
   2   5   1 171.353 6.75631   5
   2   5   1 176.611 5.93739  19
   2   5   1 182.186 10.0073   2
   2   5   1 177.358 10.7710   1
   2   5   1 178.797 9.35266   6
   2   5   1 170.070 5.93271  16
  -3  -5  -1 520.155 20.9975   4
  -3  -5  -1 501.820 22.4608   1
  -3  -5  -1 499.604 15.1786  18
  -3  -5  -1 500.767 17.5593   5
  -3  -5  -1 496.338 15.2695  10
  -3  -5  -1 481.708 21.4848   1
  -3  -5  -1 503.891 20.3016   6
   3   5   1 495.492 14.9127  16
   3   5   1 441.805 15.2701  17
   3   5   1 495.504 14.6324  19
   3   5   1 498.163 19.2499   2
   3   5   1 489.863 17.6034   5
   3   5   1 504.955 21.0857   6
   3   5   1 495.151 22.1337   1
   3   5   1 499.492 21.9203   1
   3   5   1 515.852 15.4500   8
  -4  -5  -1 103.070 8.21811   6
  -4  -5  -1 99.5631 8.53705   1
  -4  -5  -1 70.0226 11.6291   4
  -4  -5  -1 97.9864 4.19613  10
  -4  -5  -1 117.374 9.32508   1
  -4  -5  -1 96.0607 6.59613   5
   4   5   1 100.182 4.28503  23
   4   5   1 100.503 8.89928   1
   4   5   1 99.2339 3.97715  16
   4   5   1 99.3076 4.17234  17
   4   5   1 98.6353 3.47697  19
   4   5   1 98.6634 8.67867   6
   4   5   1 93.6437 6.61519   5
   4   5   1 89.2229 7.54487   2
   4   5   1 108.926 9.15678   1
  -5  -5  -1 227.912 8.35732  18
  -5  -5  -1 226.562 8.23771  10
   5   5   1 236.319 8.74653   8
   5   5   1 236.958 8.05234  16
   5   5   1 231.760 8.50736  23
   5   5   1 235.307 8.60093  17
  -6  -5  -1 80.5972 4.20138  10
  -6  -5  -1 79.1681 4.29735  18
   6   5   1 81.8498 4.40605  23
   6   5   1 79.4671 4.37753  17
   6   5   1 88.7664 4.26529   9
   6   5   1 81.7252 3.97011  16
  -7  -5  -1 59.1457 3.99876  18
  -7  -5  -1 65.3597 4.51705  13
   7   5   1 62.2513 3.97483  17
   7   5   1 57.3954 3.52283   9
   7   5   1 48.2342 3.07443  16
   7   5   1 58.1692 3.94013  23
  -8  -5  -1 40.2983 3.63390  18
  -8  -5  -1 33.7020 3.14225  10
  -8  -5  -1 45.4213 4.09103  13
   8   5   1 43.5451 3.79161  17
   8   5   1 44.3422 3.42884   9
   8   5   1 41.9593 3.78236  23
  -9  -5  -1 60.0240 4.42486  10
  -9  -5  -1 64.2177 5.58071  13
  -9  -5  -1 63.4966 5.43088  18
   9   5   1 58.1543 5.20855  23
   9   5   1 56.6087 4.13251   9
   9   5   1 53.7192 4.67104  17
   7  -6  -1 13.3024 2.56123  20
   7  -6  -1 13.5072 1.93137  23
   7  -6  -1 9.58899 2.58300  11
   7  -6  -1 11.8820 2.23077  17
   7  -6  -1 12.0086 2.36704  15
   7  -6  -1 15.3606 2.01263   9
  -7   6   1 8.05466 1.88370  18
  -7   6   1 7.23636 1.63223  10
  -7   6   1 11.6506 2.21400  13
   6  -6  -1 14.2933 2.73633   9
   6  -6  -1 17.3791 3.26577  15
   6  -6  -1 14.4314 1.81277  23
   6  -6  -1 18.1928 3.14384  11
   6  -6  -1 19.9588 2.69927  20
   6  -6  -1 17.2296 2.42403  17
  -6   6   1 19.8366 2.28886  13
  -6   6   1 14.8959 1.74910  22
  -6   6   1 16.1959 1.78432  19
  -6   6   1 16.4992 1.66544  16
  -6   6   1 15.2771 2.07517  10
  -6   6   1 16.6385 1.90562  12
  -6   6   1 15.6350 1.44752  21
  -6   6   1 13.8155 1.42061   8
  -6   6   1 13.6317 2.20671  18
   5  -6  -1 42.5891 2.65314   9
   5  -6  -1 45.2876 3.17617  17
   5  -6  -1 42.8453 3.43144  15
   5  -6  -1 44.4888 2.60767  23
   5  -6  -1 43.6441 3.43051  20
   5  -6  -1 46.9409 3.88239  11
  -5   6   1 40.0121 2.85082  18
  -5   6   1 40.3307 2.14618   8
  -5   6   1 44.8957 2.77196  10
  -5   6   1 41.5053 2.75624  13
  -5   6   1 36.9072 2.84911  16
  -5   6   1 43.6813 2.72968  22
  -5   6   1 38.6294 2.37591  21
  -5   6   1 37.2340 2.56654  19
  -5   6   1 40.3591 2.72735  12
   4  -6  -1 116.380 5.54455  20
   4  -6  -1 109.879 5.67382  11
   4  -6  -1 109.893 4.36869  23
   4  -6  -1 110.868 5.50055  15
   4  -6  -1 110.904 4.98593  17
   4  -6  -1 110.559 4.51841   9
  -4   6   1 98.4048 5.22274  19
  -4   6   1 108.896 4.00633   8
  -4   6   1 107.811 4.44771  13
  -4   6   1 98.9122 5.10534  18
  -4   6   1 106.699 4.66127  22
  -4   6   1 105.175 4.70486  12
  -4   6   1 104.863 3.78597  21
  -4   6   1 123.601 6.09525  16
   3  -6  -1 63.8076 3.13718  17
   3  -6  -1 65.3818 3.68184  20
   3  -6  -1 60.7207 3.70801  15
   3  -6  -1 63.9113 3.36430   9
   3  -6  -1 63.8578 3.74451  11
  -3   6   1 60.3437 2.29620  21
  -3   6   1 64.1930 2.62184   8
  -3   6   1 67.5167 3.50995  22
  -3   6   1 60.3934 3.27513  12
  -3   6   1 61.6322 2.97099  16
  -3   6   1 60.5144 2.75931  13
  -3   6   1 62.7207 3.29908  19
   2  -6  -1 316.502 11.1943  11
   2  -6  -1 332.873 17.5623   2
   2  -6  -1 337.614 13.9818   5
   2  -6  -1 339.862 10.4977   9
   2  -6  -1 338.527 11.5419  15
   2  -6  -1 330.159 10.1343  23
   2  -6  -1 337.526 11.3101  20
   2  -6  -1 334.767 17.8530   7
   2  -6  -1 333.381 10.3957  17
  -2   6   1 313.127 13.7882   6
  -2   6   1 331.896 10.0002   8
  -2   6   1 337.933 18.3902   2
  -2   6   1 330.371 13.7078   5
  -2   6   1 328.645 16.9999   7
  -2   6   1 330.245 10.7641  19
  -2   6   1 325.366 10.4340  16
  -2   6   1 335.970 10.8957  22
  -2   6   1 314.042 12.5435   6
  -2   6   1 300.548 16.5804   3
   1  -6  -1 448.411 22.6544   1
   1  -6  -1 433.095 20.1788   7
   1  -6  -1 434.385 12.6698  23
   1  -6  -1 424.615 13.3794  11
   1  -6  -1 423.394 13.8997  15
   1  -6  -1 413.354 12.5858  17
   1  -6  -1 397.948 16.8474   1
   1  -6  -1 415.089 13.6339  20
   1  -6  -1 426.738 20.5870   2
   1  -6  -1 447.036 13.0571   9
   1  -6  -1 464.216 19.4430   5
  -1   6   1 379.692 18.7372   3
  -1   6   1 410.413 13.0912  19
  -1   6   1 413.770 12.8499  16
  -1   6   1 432.708 14.8076   5
  -1   6   1 415.587 12.4683   8
  -1   6   1 433.457 20.2883   2
  -1   6   1 419.265 19.0066   7
  -1   6   1 403.803 13.8483   6
   0  -6  -1 101.037 7.31684   1
   0  -6  -1 112.767 8.74479   2
   0  -6  -1 104.239 4.25191  20
   0  -6  -1 106.119 3.37393  18
   0  -6  -1 105.287 4.75754   6
   0  -6  -1 105.355 3.85335   9
   0  -6  -1 97.9454 7.81534   7
   0  -6  -1 109.228 4.44349  15
   0  -6  -1 102.290 4.03499  11
   0   6   1 98.1446 7.81605   3
   0   6   1 110.049 4.19501  16
   0   6   1 107.034 7.03634   1
   0   6   1 111.628 4.01309   8
   0   6   1 107.960 8.61059   2
   0   6   1 101.566 7.65236   7
   0   6   1 115.426 4.40822  19
   0   6   1 99.9470 4.98277   6
   0   6   1 110.257 7.01680   1
  -1  -6  -1 12.8843 1.84176   4
  -1  -6  -1 8.02811 2.39588   7
  -1  -6  -1 12.7560 2.99246   1
  -1  -6  -1 12.8771 1.78176   6
  -1  -6  -1 18.9550 3.51513   2
  -1  -6  -1 10.0402 2.67759   1
  -1  -6  -1 11.8014 1.14788  20
  -1  -6  -1 13.3244 1.21770  15
   1   6   1 15.8850 3.40478   1
   1   6   1 11.8842 0.87958  21
   1   6   1 5.21853 2.57545   2
   1   6   1 10.5321 2.13086   6
   1   6   1 11.3125 1.08651   8
   1   6   1 8.18145 2.48790   1
   1   6   1 11.4216 2.45688   3
   1   6   1 11.9308 1.18927  19
   1   6   1 11.7475 1.15480  16
   1   6   1 9.03444 2.46898   7
  -2  -6  -1 263.427 14.0145   1
  -2  -6  -1 261.002 11.2442   6
  -2  -6  -1 260.517 8.06154  18
  -2  -6  -1 257.499 8.29680  15
  -2  -6  -1 265.675 12.3786   7
  -2  -6  -1 246.690 7.99500  13
  -2  -6  -1 263.303 8.36248  10
  -2  -6  -1 254.745 14.3686   1
  -2  -6  -1 251.136 8.28716  20
  -2  -6  -1 255.917 11.6176   4
   2   6   1 253.754 8.36209  16
   2   6   1 245.760 7.66691  17
   2   6   1 265.370 13.6607   2
   2   6   1 259.043 14.0651   1
   2   6   1 253.111 8.53380   8
   2   6   1 254.648 8.34464  19
   2   6   1 253.348 14.0057   1
   2   6   1 253.169 12.0925   6
  -3  -6  -1 117.736 4.37341  18
  -3  -6  -1 115.341 4.20299  20
  -3  -6  -1 98.4965 9.43137   1
  -3  -6  -1 116.422 5.86769   5
  -3  -6  -1 119.712 7.77831   6
  -3  -6  -1 117.667 7.28115   7
  -3  -6  -1 111.697 4.42318  10
  -3  -6  -1 103.849 9.00289   1
  -3  -6  -1 110.441 7.96830   4
   3   6   1 124.577 8.68217   6
   3   6   1 118.276 4.59243  16
   3   6   1 127.135 9.59900   1
   3   6   1 114.069 4.24362  17
   3   6   1 118.505 4.88863   8
   3   6   1 115.663 9.45637   1
   3   6   1 122.421 6.14272   5
   3   6   1 110.202 7.92936   2
   3   6   1 112.326 4.31477  19
  -4  -6  -1 248.637 14.8441   1
  -4  -6  -1 256.027 8.70377  10
  -4  -6  -1 240.965 8.38934  18
  -4  -6  -1 242.280 13.6678   6
  -4  -6  -1 231.529 11.1228   5
   4   6   1 225.128 8.23003  16
   4   6   1 234.342 7.43292  19
   4   6   1 236.248 7.96861  17
   4   6   1 251.881 8.81642   8
   4   6   1 219.884 11.3372   2
   4   6   1 220.788 8.05883  23
   4   6   1 231.128 14.5969   1
  -5  -6  -1 301.222 10.3897  18
  -5  -6  -1 297.156 10.2703  10
   5   6   1 296.443 10.8312   8
   5   6   1 305.954 10.4130  17
   5   6   1 304.271 10.1604  16
   5   6   1 304.097 10.4918  23
  -6  -6  -1 34.9785 2.85154  18
  -6  -6  -1 42.1661 2.88061  10
  -6  -6  -1 32.6797 3.02717  13
   6   6   1 30.8550 2.58597   9
   6   6   1 24.3232 2.34209  16
   6   6   1 32.0452 2.68103  17
   6   6   1 34.6722 2.75744  23
  -7  -6  -1 31.3660 2.74230  10
  -7  -6  -1 31.4283 3.00669  18
  -7  -6  -1 28.0852 3.26812  13
   7   6   1 33.3186 2.94528  17
   7   6   1 24.6093 2.64725   9
   7   6   1 26.8724 2.46487  16
   7   6   1 23.8627 2.88261  23
  -8  -6  -1 16.6306 3.08984  13
  -8  -6  -1 10.0097 1.95095  10
  -8  -6  -1 12.9035 2.27125  18
   8   6   1 12.8520 2.13960   9
   8   6   1 15.6341 2.71276  23
   8   6   1 11.6663 2.33124  17
  -9  -6  -1 20.0506 3.39615  13
  -9  -6  -1 22.4166 3.25684  18
  -9  -6  -1 17.5040 3.10225  10
   9   6   1 25.7614 3.05482   9
   9   6   1 17.7427 3.18886  23
   9   6   1 19.1642 3.32564  17
   7  -7  -1 13.7530 2.53972  15
   7  -7  -1 11.6765 2.28388  17
   7  -7  -1 9.14389 1.66539   9
   7  -7  -1 7.31068 1.68734  23
  -7   7   1 8.39291 1.64578  10
  -7   7   1 5.80693 1.55604  13
   6  -7  -1 51.8803 4.17917  20
   6  -7  -1 47.9328 3.01210   9
   6  -7  -1 49.2384 4.65643  11
   6  -7  -1 47.9816 3.56416  17
   6  -7  -1 47.6299 2.92130  23
   6  -7  -1 46.3525 4.00588  15
  -6   7   1 46.0125 2.27072  21
  -6   7   1 44.7568 3.05678  22
  -6   7   1 44.8917 3.03051  12
  -6   7   1 48.8633 3.34241  10
  -6   7   1 47.7578 2.49811   8
  -6   7   1 42.1433 2.72271  16
  -6   7   1 46.1830 3.42746  18
  -6   7   1 41.6889 3.05844  13
  -6   7   1 45.5785 2.88316  19
   5  -7  -1 12.6106 1.63192   9
   5  -7  -1 11.9383 2.30078  20
   5  -7  -1 16.5132 3.73479  11
   5  -7  -1 14.0851 1.54820  23
   5  -7  -1 10.4808 1.96710  17
  -5   7   1 14.4377 1.78394  13
  -5   7   1 12.8937 1.84846  22
  -5   7   1 12.0471 1.59072  16
  -5   7   1 12.0536 1.76012  10
  -5   7   1 12.3105 1.85452  12
  -5   7   1 14.7568 1.88602  18
  -5   7   1 9.99273 1.64522  19
   4  -7  -1 11.9568 1.34588  23
   4  -7  -1 13.0946 2.25897  11
   4  -7  -1 10.3961 1.64378  17
   4  -7  -1 12.6402 1.50826   9
   4  -7  -1 10.6446 1.90395  20
   4  -7  -1 10.6420 1.81992  15
  -4   7   1 12.0149 1.18073   8
  -4   7   1 9.79978 1.77310  12
  -4   7   1 15.9261 1.80268  19
  -4   7   1 8.28917 1.61315  22
  -4   7   1 10.2547 1.38606  13
  -4   7   1 12.1903 0.92733  21
  -4   7   1 14.6014 1.53117  16
   3  -7  -1 23.9822 1.66254  23
   3  -7  -1 26.8173 2.53578  20
   3  -7  -1 26.0995 1.92787   9
   3  -7  -1 25.3946 2.52432  15
   3  -7  -1 24.4039 2.67118  11
  -3   7   1 20.7271 1.86797  16
  -3   7   1 24.5659 2.17899  12
  -3   7   1 27.1572 2.20901  22
  -3   7   1 25.3585 2.14859  19
  -3   7   1 22.4885 1.53724   8
   2  -7  -1 29.3349 2.53444  11
   2  -7  -1 25.0791 1.98627   9
   2  -7  -1 29.7365 2.48869  15
   2  -7  -1 28.4188 1.69252  17
   2  -7  -1 27.0847 2.32889  20
   2  -7  -1 28.8503 1.60525  23
  -2   7   1 26.1478 1.59897   8
  -2   7   1 26.7401 2.26358  22
  -2   7   1 27.4857 3.08472  16
   1  -7  -1 93.5336 9.22272   2
   1  -7  -1 100.292 3.52260  17
   1  -7  -1 101.820 5.46822   5
   1  -7  -1 94.0818 8.80375   7
   1  -7  -1 105.702 4.88745  15
   1  -7  -1 105.300 4.68022  20
   1  -7  -1 92.6646 10.2049   1
   1  -7  -1 115.575 3.79280  23
   1  -7  -1 118.577 4.67362  11
   1  -7  -1 96.3115 7.67693   1
  -1   7   1 100.134 8.41731   7
  -1   7   1 99.4002 4.39196  19
  -1   7   1 100.598 4.18787  16
  -1   7   1 80.9058 8.33286   3
  -1   7   1 100.936 3.83461   8
  -1   7   1 91.5846 4.95234   6
  -1   7   1 107.888 5.29117   5
  -1   7   1 104.627 9.11018   2
   0  -7  -1 79.6484 7.96936   7
   0  -7  -1 83.1896 3.78454  11
   0  -7  -1 71.3740 6.64660   1
   0  -7  -1 82.7726 3.79399  20
   0  -7  -1 74.4678 7.67186   2
   0  -7  -1 87.0882 3.97853  15
   0   7   1 84.2448 3.69456  16
   0   7   1 84.1197 7.25992   7
   0   7   1 91.4887 3.53377   8
   0   7   1 80.0288 4.60897   6
   0   7   1 89.5041 4.77588  19
   0   7   1 81.3120 7.43198   3
   0   7   1 77.5874 7.92496   2
   0   7   1 83.0791 6.40440   1
   0   7   1 79.2401 6.36909   1
  -1  -7  -1 291.481 11.5513   6
  -1  -7  -1 315.366 10.3800  20
  -1  -7  -1 311.774 10.4825  15
  -1  -7  -1 349.139 10.3027  11
  -1  -7  -1 305.747 15.6545   1
  -1  -7  -1 314.782 11.8111   4
  -1  -7  -1 324.644 10.0039  10
  -1  -7  -1 335.334 9.51569  18
  -1  -7  -1 313.758 16.2821   1
  -1  -7  -1 306.664 16.6721   2
  -1  -7  -1 303.510 15.5770   7
   1   7   1 315.224 10.4589  19
   1   7   1 309.701 15.8587   3
   1   7   1 311.823 15.2324   7
   1   7   1 312.639 10.3342  16
   1   7   1 322.329 10.2859   8
   1   7   1 337.698 13.1250   6
   1   7   1 323.281 15.9547   1
   1   7   1 316.757 16.9596   2
   1   7   1 305.127 18.4375   1
  -2  -7  -1 101.751 8.60715   1
  -2  -7  -1 110.160 6.41490   6
  -2  -7  -1 112.697 3.91049  18
  -2  -7  -1 111.763 4.33485  15
  -2  -7  -1 109.769 9.39586   1
  -2  -7  -1 98.9239 6.53319   4
  -2  -7  -1 107.123 4.29835  20
  -2  -7  -1 105.459 4.20469  10
  -2  -7  -1 111.407 7.96672   7
  -2  -7  -1 103.975 3.72202  13
   2   7   1 94.0362 8.47183   1
   2   7   1 105.789 4.29253  19
   2   7   1 107.443 4.72508  16
   2   7   1 103.158 8.84324   1
   2   7   1 107.771 4.42098   8
   2   7   1 105.101 7.84649   3
   2   7   1 89.8469 8.15701   2
   2   7   1 104.703 7.17781   6
  -3  -7  -1 49.9359 3.33724   5
  -3  -7  -1 49.3020 2.45558  20
  -3  -7  -1 49.5348 5.03395   7
  -3  -7  -1 47.6309 2.41691  13
  -3  -7  -1 42.8333 6.38889   1
  -3  -7  -1 48.8115 2.59821  10
  -3  -7  -1 46.7931 2.24434  15
  -3  -7  -1 37.5466 4.64333   6
  -3  -7  -1 51.4605 2.45871  18
  -3  -7  -1 44.4868 6.75415   1
  -3  -7  -1 44.4476 5.13692   4
   3   7   1 40.8113 5.12510   6
   3   7   1 36.9160 6.28252   1
   3   7   1 49.1461 2.62306  16
   3   7   1 45.7407 6.51086   1
   3   7   1 48.6587 2.89741   8
   3   7   1 48.8415 2.51024  19
   3   7   1 49.2988 2.19850  17
   3   7   1 45.7234 5.55496   2
  -4  -7  -1 122.557 4.59923  20
  -4  -7  -1 109.401 5.50704  18
  -4  -7  -1 124.984 5.05568  10
  -4  -7  -1 126.448 5.10541  13
   4   7   1 123.637 4.85296  17
   4   7   1 121.627 4.67364  19
   4   7   1 129.830 5.64291   8
   4   7   1 129.833 5.36954  23
  -5  -7  -1 159.401 5.78477  20
  -5  -7  -1 170.036 6.73833  13
  -5  -7  -1 163.573 6.49445  18
  -5  -7  -1 162.099 6.52032  10
   5   7   1 161.633 6.61850  23
   5   7   1 167.168 6.43502  17
   5   7   1 169.854 6.43514  16
   5   7   1 164.684 5.67925  19
  -6  -7  -1 38.1778 2.96647  18
  -6  -7  -1 38.0729 3.20662  13
  -6  -7  -1 36.7374 2.87130  10
   6   7   1 40.6237 3.07972  23
   6   7   1 40.2623 2.82818  16
   6   7   1 42.6646 2.96170  17
  -7  -7  -1 95.8672 5.37647  13
  -7  -7  -1 89.9429 4.88617  18
  -7  -7  -1 78.5108 4.67890  10
   7   7   1 78.7822 4.71696  23
   7   7   1 83.5662 4.63402  17
   7   7   1 78.0813 4.53268   9
   7   7   1 70.8156 3.99641  16
  -8  -7  -1 49.2786 3.95191  10
  -8  -7  -1 51.9554 4.27633  13
  -8  -7  -1 53.1124 4.08086  18
   8   7   1 46.9726 3.42611  16
   8   7   1 53.5711 4.21183  23
   8   7   1 53.9983 3.89970  17
   8   7   1 55.3830 3.98959   9
  -9  -7  -1 34.5161 3.61867  10
  -9  -7  -1 36.7815 3.97938  18
  -9  -7  -1 34.9118 4.00485  13
   9   7   1 25.2863 3.68599  23
   9   7   1 38.3596 3.72737   9
   9   7   1 33.9899 3.83859  17
   7  -8  -1 11.8588 2.06807  23
   7  -8  -1 12.6990 2.99748  11
   7  -8  -1 14.7017 2.38763   9
  -7   8   1 2.08983 1.82904  18
  -7   8   1 11.4779 2.02144  10
   6  -8  -1 11.8625 2.00448   9
   6  -8  -1 10.6220 1.68405  23
   6  -8  -1 6.90221 1.87356  17
   6  -8  -1 11.3210 2.33915  15
   6  -8  -1 9.05563 2.14480  20
  -6   8   1 11.3263 2.21168  22
  -6   8   1 15.3831 2.08234  13
  -6   8   1 14.2984 2.27741  18
  -6   8   1 14.0208 2.23634  10
  -6   8   1 10.4215 1.92340  19
   5  -8  -1 18.0527 1.63276  23
   5  -8  -1 11.0552 2.16256  20
   5  -8  -1 14.7057 2.43713  15
   5  -8  -1 17.3727 2.85713  11
   5  -8  -1 14.7506 2.07257  17
  -5   8   1 11.5718 1.90147  18
  -5   8   1 12.9661 2.06182  12
  -5   8   1 12.6748 1.70564  13
  -5   8   1 12.7531 2.30646  22
  -5   8   1 12.4509 1.72363  16
  -5   8   1 13.9201 2.00859  19
  -5   8   1 12.7462 1.38548   8
  -5   8   1 13.0169 1.86926  10
   4  -8  -1 25.2566 1.81277  23
   4  -8  -1 28.3350 3.08162  11
   4  -8  -1 23.7196 3.03978  15
   4  -8  -1 26.5121 2.13169   9
   4  -8  -1 28.3823 3.56617  20
   4  -8  -1 23.7415 2.17017  17
  -4   8   1 24.9100 2.28817  19
  -4   8   1 22.6249 2.25686  22
  -4   8   1 23.6539 2.44082  12
  -4   8   1 24.0730 1.73552  13
  -4   8   1 23.5954 2.08163  16
  -4   8   1 22.4381 1.65660   8
   3  -8  -1 107.483 4.48261   9
   3  -8  -1 101.139 4.29048  17
   3  -8  -1 103.270 5.46668  11
   3  -8  -1 101.935 5.34504  20
   3  -8  -1 99.7513 5.45783  15
   3  -8  -1 103.969 4.03229  23
  -3   8   1 99.5529 3.95204   8
  -3   8   1 97.3784 4.44915  16
  -3   8   1 99.4487 4.87606  12
  -3   8   1 102.784 4.89602  22
  -3   8   1 101.388 4.83187  19
   2  -8  -1 227.162 8.89605  15
   2  -8  -1 211.559 8.40374  11
   2  -8  -1 220.347 7.60004   9
   2  -8  -1 223.727 8.63821  20
   2  -8  -1 219.308 7.20358  17
  -2   8   1 216.224 7.32907   8
  -2   8   1 219.390 8.32034  22
  -2   8   1 218.675 7.89390  16
  -2   8   1 218.752 8.26189  19
   1  -8  -1 8.96535 0.79593  17
   1  -8  -1 7.92774 1.55772  20
   1  -8  -1 9.36605 1.68288  15
   1  -8  -1 10.8992 1.26612   9
   1  -8  -1 13.5443 2.01208  11
  -1   8   1 10.2788 2.34621  16
  -1   8   1 10.7187 1.57464  19
  -1   8   1 8.87639 1.12983   8
   0  -8  -1 93.9564 4.63843  20
   0  -8  -1 80.6453 4.84499  15
   0  -8  -1 93.5505 4.34764  11
   0   8   1 91.0907 4.38815  19
   0   8   1 95.3358 4.00368   8
   0   8   1 103.993 5.04520  16
  -1  -8  -1 115.493 9.26442   1
  -1  -8  -1 126.975 5.14515  15
  -1  -8  -1 126.372 4.01154  18
  -1  -8  -1 110.950 5.77358   4
  -1  -8  -1 115.553 4.93173  20
  -1  -8  -1 117.356 5.80357  10
  -1  -8  -1 110.184 9.52215   1
  -1  -8  -1 117.123 9.49320   7
  -1  -8  -1 108.865 5.86084   6
   1   8   1 120.394 7.04638   6
   1   8   1 123.994 5.70006  19
   1   8   1 124.805 4.81271   8
   1   8   1 107.875 8.83500   1
   1   8   1 110.330 6.39271  16
   1   8   1 93.0280 8.73747   3
   1   8   1 130.978 9.15938   7
   1   8   1 120.480 10.1859   2
   1   8   1 99.8125 12.0245   1
  -2  -8  -1 6.54100 1.15913  20
  -2  -8  -1 6.69318 0.99529  18
  -2  -8  -1 7.90750 1.27166  15
  -2  -8  -1 5.62552 1.05791  10
  -2  -8  -1 6.68413 2.56213   1
  -2  -8  -1 6.59342 1.82391   6
   2   8   1 6.38209 2.08383   6
   2   8   1 4.79252 1.02660   8
   2   8   1 6.70589 1.20171  19
   2   8   1 1.73183 2.91913   3
   2   8   1 4.87289 2.54800   1
   2   8   1 6.48299 1.20778  16
  -3  -8  -1 81.9573 3.72935  10
  -3  -8  -1 83.5892 3.46372  18
  -3  -8  -1 81.4669 3.64185  20
  -3  -8  -1 80.3106 3.46354  15
  -3  -8  -1 80.4227 3.36406  13
   3   8   1 82.7071 3.84746  16
   3   8   1 80.2961 4.10564   8
   3   8   1 80.0919 3.77795  19
   3   8   1 80.2764 3.06611  17
  -4  -8  -1 107.284 4.34360  20
  -4  -8  -1 106.866 4.49316  18
  -4  -8  -1 105.661 4.66638  13
  -4  -8  -1 102.375 4.59540  10
   4   8   1 109.468 4.74064  16
   4   8   1 97.6838 4.75973  19
   4   8   1 103.824 4.12913  17
   4   8   1 107.975 5.18859   8
  -5  -8  -1 58.5000 3.44675  10
  -5  -8  -1 61.2323 3.40891  18
  -5  -8  -1 62.2127 3.62511  13
  -5  -8  -1 59.6999 3.06065  20
   5   8   1 68.0261 4.08594  17
   5   8   1 56.3169 2.84713  19
   5   8   1 59.4311 3.37897  16
   5   8   1 58.4534 3.54792  23
  -6  -8  -1 21.4107 2.70595  10
  -6  -8  -1 24.1653 2.38803  18
  -6  -8  -1 20.0527 1.95810  20
  -6  -8  -1 24.4388 2.63311  13
   6   8   1 22.6632 3.18652   8
   6   8   1 24.3943 2.64819  23
   6   8   1 24.5563 2.35091  17
   6   8   1 25.9057 2.38736  16
  -7  -8  -1 132.292 6.36633  13
  -7  -8  -1 102.662 5.23401  20
  -7  -8  -1 118.850 5.83980  10
  -7  -8  -1 132.326 6.17443  18
   7   8   1 115.552 5.61373  17
   7   8   1 109.428 5.32939  16
   7   8   1 113.659 5.71648   9
   7   8   1 120.656 6.06165  23
  -8  -8  -1 39.8448 3.78404  18
  -8  -8  -1 43.6683 4.06336  13
  -8  -8  -1 36.9818 3.52341  10
   8   8   1 42.2082 3.86131  23
   8   8   1 42.3342 3.53608  17
   8   8   1 39.3256 3.54570  16
   8   8   1 48.4352 3.83893   9
  -9  -8  -1 21.1046 3.21368  10
  -9  -8  -1 22.2045 3.46417  18
   9   8   1 27.4505 3.80367  23
   9   8   1 30.0909 3.45405  17
   6  -9  -1 8.35823 1.73996  17
   6  -9  -1 6.70785 2.06755  20
   6  -9  -1 8.03353 2.41525  15
   6  -9  -1 8.86698 1.56469  23
   6  -9  -1 11.0248 1.77973   9
   6  -9  -1 10.7785 2.45431  11
  -6   9   1 6.96447 1.52733  10
  -6   9   1 6.38684 1.55212  12
  -6   9   1 6.14408 1.40513  19
  -6   9   1 8.33995 1.78710  22
   5  -9  -1 24.8178 3.22013  20
   5  -9  -1 23.1768 3.40015  11
   5  -9  -1 25.0248 3.39300  15
   5  -9  -1 25.1620 2.42752   9
   5  -9  -1 28.1720 2.56652  23
  -5   9   1 26.6625 2.50198  10
  -5   9   1 18.8635 2.18208  18
  -5   9   1 23.3903 2.53199  12
  -5   9   1 22.6094 2.49580  22
  -5   9   1 22.0911 3.61260  19
  -5   9   1 22.6265 2.14912  16
   4  -9  -1 18.5416 2.61971  15
   4  -9  -1 14.4885 1.74101  17
   4  -9  -1 14.3977 2.41970  20
   4  -9  -1 11.9901 2.31289  11
   4  -9  -1 14.6988 1.77650   9
   4  -9  -1 11.5749 1.42048  23
  -4   9   1 12.3113 2.06424  12
  -4   9   1 11.4945 1.88336  19
  -4   9   1 11.4339 2.06607  22
  -4   9   1 10.9143 2.18409   8
  -4   9   1 12.4800 1.75484  16
   3  -9  -1 15.3059 2.25899  20
   3  -9  -1 12.5483 2.22536  15
   3  -9  -1 10.9340 1.51383  17
   3  -9  -1 10.9985 2.17978  11
   3  -9  -1 11.3882 1.58107   9
   3  -9  -1 11.2178 1.29087  23
  -3   9   1 12.6410 1.94449  12
  -3   9   1 6.80523 1.28834   8
  -3   9   1 10.8827 1.82486  19
  -3   9   1 9.81902 1.84880  22
  -3   9   1 9.85851 1.64230  16
   2  -9  -1 36.2751 2.38946  23
   2  -9  -1 37.1552 3.07094  20
   2  -9  -1 40.1317 3.26015  11
   2  -9  -1 40.2533 2.50853   9
   2  -9  -1 38.6242 3.26970  15
   2  -9  -1 38.8206 1.98461  17
  -2   9   1 40.8985 2.96837  19
  -2   9   1 38.8661 2.74080  16
  -2   9   1 33.2893 2.19130   8
  -2   9   1 36.9536 2.97915  22
   1  -9  -1 11.4364 1.44807   9
   1  -9  -1 10.8906 0.83750  17
   1  -9  -1 10.6398 1.91706  15
   1  -9  -1 11.6067 1.82036  20
  -1   9   1 9.30685 1.67965  19
  -1   9   1 7.68702 1.24958   8
  -1   9   1 11.9182 1.63522  16
   0  -9  -1 21.3868 2.32472  11
   0  -9  -1 19.2492 2.22116  15
   0  -9  -1 20.6540 2.19816  20
   0   9   1 22.7613 2.06429  16
   0   9   1 30.0170 2.80796   8
   0   9   1 22.6500 2.15439  19
  -1  -9  -1 28.9002 2.91012  15
  -1  -9  -1 28.6116 2.49507  11
  -1  -9  -1 25.7282 1.93128  10
  -1  -9  -1 29.1008 1.56988  18
  -1  -9  -1 27.3352 2.28893  20
   1   9   1 29.4542 2.32893  19
   1   9   1 29.0687 2.21683   8
   1   9   1 28.8377 2.28915  16
  -2  -9  -1 14.8957 2.04369  11
  -2  -9  -1 12.7715 1.59283  10
  -2  -9  -1 15.6412 2.55448  15
  -2  -9  -1 15.7267 1.92134  20
  -2  -9  -1 14.2823 1.31658  18
   2   9   1 13.8299 1.76576   8
   2   9   1 16.5988 1.75237  19
   2   9   1 15.5939 1.77408  16
  -3  -9  -1 43.3874 2.35789  18
  -3  -9  -1 41.7601 2.63885  20
  -3  -9  -1 37.2125 2.05314  13
  -3  -9  -1 38.3520 2.40897  15
  -3  -9  -1 36.5260 2.48848  10
   3   9   1 40.4959 2.96684   8
   3   9   1 39.7570 2.76001  16
   3   9   1 38.2458 2.57477  19
  -4  -9  -1 147.811 6.41424  13
  -4  -9  -1 154.626 5.84176  18
  -4  -9  -1 145.456 6.03727  10
  -4  -9  -1 156.927 5.90964  20
   4   9   1 153.829 5.45195  17
   4   9   1 150.585 5.92696  19
   4   9   1 152.256 6.67803   8
   4   9   1 154.359 6.34694  16
  -5  -9  -1 32.0538 2.52784  18
  -5  -9  -1 33.0411 2.65237  13
  -5  -9  -1 30.6662 2.54806  10
  -5  -9  -1 28.9024 2.28202  20
   5   9   1 31.8030 2.64516  16
   5   9   1 35.3447 2.71056  23
   5   9   1 34.7307 2.24747  17
   5   9   1 31.2258 2.87831   8
  -6  -9  -1 14.4591 2.31441  13
  -6  -9  -1 19.6957 2.30022  10
  -6  -9  -1 18.7619 2.28599  18
  -6  -9  -1 10.7129 2.38399  20
   6   9   1 11.7765 2.14107   8
   6   9   1 15.2990 2.13023  16
   6   9   1 14.7810 1.93017  17
   6   9   1 19.9769 3.79737  23
  -7  -9  -1 13.1925 1.72306  20
  -7  -9  -1 10.0005 2.05906  18
  -7  -9  -1 10.9386 2.05486  10
   7   9   1 11.1587 2.06796  17
   7   9   1 13.1642 2.55232  16
   7   9   1 14.8134 2.66712  23
  -8  -9  -1 16.8418 3.10920  13
  -8  -9  -1 11.3669 2.29477  10
  -8  -9  -1 8.52550 2.05668  18
   8   9   1 12.1598 2.39806   9
   8   9   1 11.3666 2.18905  16
   8   9   1 9.92954 2.08133  17
  -9  -9  -1 47.1100 4.36542  18
  -9  -9  -1 42.7685 4.27342  10
  -9  -9  -1 42.8173 4.64431  13
   9   9   1 38.6131 3.95683  17
   9   9   1 42.9499 4.46191  23
   9   9   1 31.3836 3.57663  16
   9   9   1 37.7151 4.20416   9
   5 -10  -1 16.1577 2.17929  17
   5 -10  -1 16.1533 3.15931  20
   5 -10  -1 21.1653 1.94805  23
   5 -10  -1 17.5457 3.24225  15
   5 -10  -1 21.2191 2.43845   9
   5 -10  -1 23.4151 3.48159  11
  -5  10   1 13.5758 2.23435  12
  -5  10   1 17.8045 2.53174  22
  -5  10   1 19.4540 2.49359  19
  -5  10   1 18.0243 2.35191  10
  -5  10   1 14.4314 2.20504  16
   4 -10  -1 32.1349 2.47211   9
   4 -10  -1 27.4788 2.25988  17
   4 -10  -1 25.3018 3.32562  15
   4 -10  -1 30.0702 2.09511  23
   4 -10  -1 25.8691 3.45107  11
   4 -10  -1 26.2829 3.38157  20
  -4  10   1 29.6075 2.76871  19
  -4  10   1 28.5691 2.12337   8
  -4  10   1 24.3274 2.72163  12
  -4  10   1 29.0450 2.82766  22
  -4  10   1 26.6085 2.50599  16
   3 -10  -1 21.3463 1.74716  23
   3 -10  -1 19.2243 2.80250  15
   3 -10  -1 19.3205 2.31705  17
   3 -10  -1 21.1220 2.72117  20
   3 -10  -1 22.1922 2.04004   9
   3 -10  -1 23.7784 3.16761  11
  -3  10   1 24.2966 2.64642   8
  -3  10   1 21.1123 2.54472  22
  -3  10   1 15.7802 3.17233  19
  -3  10   1 21.0638 2.59908  12
  -3  10   1 20.0079 2.19436  16
   2 -10  -1 19.7989 2.89194  11
   2 -10  -1 23.7608 1.45912  17
   2 -10  -1 25.0507 3.62786  15
   2 -10  -1 22.0550 3.41320  20
   2 -10  -1 20.4020 2.03302   9
  -2  10   1 24.1315 2.56872  12
  -2  10   1 19.8294 2.70142  22
  -2  10   1 23.4757 2.45278  19
  -2  10   1 17.9743 1.78654   8
  -2  10   1 20.7560 2.15085  16
   1 -10  -1 28.0871 2.72074  20
   1 -10  -1 27.7842 2.89418  15
   1 -10  -1 27.4055 2.95392  11
  -1  10   1 30.7933 2.53720  16
  -1  10   1 30.5840 2.67946  19
  -1  10   1 24.0872 2.09730   8
   0 -10  -1 328.156 11.3467  11
   0 -10  -1 326.473 11.8412  15
   0 -10  -1 306.288 11.4741  20
   0  10   1 329.411 11.7464  16
   0  10   1 320.163 11.9388  19
   0  10   1 375.437 13.8809   8
  -1 -10  -1 62.4818 2.70234  18
  -1 -10  -1 70.3076 3.99526  15
  -1 -10  -1 70.2722 3.93840  20
  -1 -10  -1 63.5847 3.83724  11
   1  10   1 64.0567 3.74206  16
   1  10   1 72.1824 3.74056   8
   1  10   1 65.2825 3.82065  19
  -2 -10  -1 29.9449 2.41038  20
  -2 -10  -1 22.9637 2.41570  11
  -2 -10  -1 25.2381 2.14874  10
  -2 -10  -1 26.9673 1.68570  18
  -2 -10  -1 25.9386 2.39414  15
   2  10   1 26.1968 2.43354  16
   2  10   1 29.5141 2.43049  19
   2  10   1 30.2132 2.44968   8
  -3 -10  -1 19.5379 2.04907  20
  -3 -10  -1 25.8738 3.57513  15
  -3 -10  -1 18.0029 1.97178  10
   3  10   1 19.0650 2.05366  19
   3  10   1 20.6731 2.15275  16
   3  10   1 18.3799 2.25050   8
  -4 -10  -1 11.1671 1.69246  20
  -4 -10  -1 11.8919 1.56751  15
  -4 -10  -1 10.7043 1.58848  18
  -4 -10  -1 11.7458 1.76420  10
  -4 -10  -1 9.06415 1.64899  13
   4  10   1 10.0720 1.69357  19
   4  10   1 10.5123 1.86482  16
   4  10   1 10.5003 1.90230   8
  -5 -10  -1 2.55852 0.95303  20
  -5 -10  -1 2.47562 1.15740  13
  -5 -10  -1 2.33124 1.04298  18
   5  10   1 0.89996 0.88752  19
   5  10   1 1.84887 0.79190  17
   5  10   1 1.65259 1.16467  23
   5  10   1 1.54922 1.09976  16
  -6 -10  -1 37.4871 3.19473  10
  -6 -10  -1 43.1937 3.13459  18
  -6 -10  -1 33.9738 3.12913  13
  -6 -10  -1 40.7644 2.74232  20
   6  10   1 42.7057 3.44973  23
   6  10   1 38.3660 2.66598  17
   6  10   1 38.8429 3.32510  16
   6  10   1 40.1272 2.57459  19
   6  10   1 32.0497 3.37456   8
  -7 -10  -1 32.3905 2.77850  20
  -7 -10  -1 33.3537 3.46267  13
  -7 -10  -1 34.5316 3.30238  18
  -7 -10  -1 39.2313 3.37929  10
   7  10   1 34.7391 3.19952  16
   7  10   1 31.9576 2.75256  17
   7  10   1 35.3544 3.40397  23
  -8 -10  -1 62.8455 4.76421  18
  -8 -10  -1 76.5328 5.27942  13
   8  10   1 71.3052 5.08832  23
   8  10   1 66.4193 4.71606   9
   8  10   1 62.6779 4.17864  17
   8  10   1 63.0733 4.39772  16
   5 -11  -1 6.98804 1.35991  23
   5 -11  -1 9.54573 2.42289  20
   5 -11  -1 11.8775 2.59316  15
   5 -11  -1 4.27734 1.49376  17
  -5  11   1 7.54010 1.84581  22
  -5  11   1 4.55624 1.64320  10
  -5  11   1 6.56362 1.40159  16
  -5  11   1 6.58157 1.69156  19
  -5  11   1 10.0403 1.99944  12
   4 -11  -1 12.7605 2.03664  23
   4 -11  -1 12.2630 2.65218  15
   4 -11  -1 13.9121 2.04417   9
   4 -11  -1 16.0938 3.26767  11
   4 -11  -1 9.01366 1.77243  17
   4 -11  -1 12.7637 2.61631  20
  -4  11   1 14.6590 2.35790  19
  -4  11   1 13.1756 2.34496  12
  -4  11   1 14.6342 2.24889  16
  -4  11   1 8.97460 2.02401  22
   3 -11  -1 21.4360 2.16672   9
   3 -11  -1 21.0764 3.22897  11
   3 -11  -1 18.2261 1.95738  17
   3 -11  -1 15.9447 2.87218  15
   3 -11  -1 22.9602 2.99936  20
  -3  11   1 19.6420 2.71781  12
  -3  11   1 16.7443 1.77258   8
  -3  11   1 12.2202 2.43678  22
  -3  11   1 17.2804 2.47165  19
  -3  11   1 15.2851 2.66931  16
   2 -11  -1 10.1705 2.09272  15
   2 -11  -1 13.2775 2.85344  11
   2 -11  -1 9.59904 1.20378  17
   2 -11  -1 14.1224 2.38826  20
  -2  11   1 12.0460 2.15672  22
  -2  11   1 10.1186 1.97639  12
  -2  11   1 7.48439 1.61790  16
  -2  11   1 8.02272 1.70612  19
  -2  11   1 7.69950 1.56917   8
   1 -11  -1 4.09928 1.77401  20
  -1  11   1 7.26671 1.39516  16
  -1  11   1 7.48946 1.33095   8
  -1  11   1 8.24883 2.00002  22
   0 -11  -1 28.3707 2.86194  15
   0 -11  -1 25.0827 2.97994  11
   0 -11  -1 32.7793 2.90290  20
   0  11   1 29.7625 2.64963  16
   0  11   1 29.7033 2.47512   8
   0  11   1 27.9471 2.72898  19
  -1 -11  -1 2.84819 1.24427  11
  -1 -11  -1 0.53555 0.96291  20
  -1 -11  -1 0.45149 0.95171  15
  -1 -11  -1 1.46591 0.68566  18
   1  11   1 0.59975 0.87368   8
   1  11   1 0.32252 0.89172  16
   1  11   1 -0.4788 0.78197  19
  -2 -11  -1 121.524 4.51470  18
  -2 -11  -1 124.161 5.61780  20
  -2 -11  -1 117.604 5.13916  10
  -2 -11  -1 123.702 5.66264  15
  -2 -11  -1 107.747 5.40470  11
   2  11   1 127.143 5.90545  16
   2  11   1 130.561 5.96346  19
   2  11   1 129.932 5.94632   8
  -3 -11  -1 20.4738 2.21925  10
  -3 -11  -1 22.2871 2.65862  11
  -3 -11  -1 23.2437 1.79692  18
  -3 -11  -1 27.0157 2.42584  20
  -3 -11  -1 25.7111 2.30819  15
   3  11   1 22.9287 2.39020  16
   3  11   1 25.6888 2.31693  19
   3  11   1 18.5540 2.24091   8
  -4 -11  -1 3.26871 1.72679  10
  -4 -11  -1 7.17270 1.31045  13
  -4 -11  -1 5.30139 1.27004  20
  -4 -11  -1 6.20322 1.24532  18
   4  11   1 6.26823 1.28971  19
   4  11   1 5.11499 1.48724   8
  -5 -11  -1 11.4157 1.91951  20
  -5 -11  -1 17.5475 1.98368  13
  -5 -11  -1 11.3194 1.86115  18
  -5 -11  -1 15.3189 2.19212  10
   5  11   1 11.6005 2.20899   8
   5  11   1 12.0242 2.19867  16
   5  11   1 11.7353 1.58981  17
   5  11   1 15.3230 1.94504  19
  -6 -11  -1 34.7564 2.91463  18
  -6 -11  -1 33.6846 2.60340  20
  -6 -11  -1 35.8384 3.00997  13
  -6 -11  -1 31.7758 2.98579  10
   6  11   1 25.8849 3.23128   8
   6  11   1 37.8529 2.62458  19
   6  11   1 40.2279 3.29390  23
   6  11   1 36.6354 3.17778  16
  -7 -11  -1 29.7413 3.08567  18
  -7 -11  -1 35.4287 3.37499  13
  -7 -11  -1 35.7413 3.41871  10
   7  11   1 24.3711 2.37357  17
   7  11   1 25.3924 3.01403  16
   7  11   1 32.2282 3.43759  23
  -8 -11  -1 16.0063 3.21216  13
  -8 -11  -1 20.4141 3.58833  18
   8  11   1 18.1323 3.11095   9
   8  11   1 11.2205 2.29029  16
   8  11   1 13.2224 2.95833  23
   8  11   1 10.4524 1.99280  17
   4 -12  -1 39.1838 5.71022  11
   4 -12  -1 40.1900 3.04548   9
   4 -12  -1 35.6353 4.16606  20
  -4  12   1 39.6433 3.60846  12
  -4  12   1 37.0280 3.40935  19
  -4  12   1 29.6760 3.22571  22
  -4  12   1 36.8120 3.18628  16
   3 -12  -1 1.05650 1.60253  20
   3 -12  -1 -0.8968 1.43420  11
   3 -12  -1 -0.7029 1.50848  15
  -3  12   1 0.45504 1.41524  12
  -3  12   1 3.35745 1.21239  16
  -3  12   1 2.70294 1.48363  22
   2 -12  -1 0.82016 1.38810  15
   2 -12  -1 -0.2292 1.56423  11
   2 -12  -1 2.25881 1.39139  20
  -2  12   1 2.44240 0.93011   8
  -2  12   1 -0.6823 1.16773  22
  -2  12   1 -0.3467 1.05126  19
  -2  12   1 1.28953 1.30001  12
  -2  12   1 0.93486 1.06412  16
   1 -12  -1 24.7134 2.95841  20
   1 -12  -1 28.2182 3.54452  11
   1 -12  -1 22.5340 2.93511  15
  -1  12   1 21.5385 2.77548  12
  -1  12   1 20.8248 2.55020  16
  -1  12   1 20.8765 2.36511   8
  -1  12   1 26.5689 2.85488  19
  -1  12   1 24.7497 2.91603  22
   0 -12  -1 5.19670 1.45681  20
   0 -12  -1 4.31423 1.74760  11
   0 -12  -1 4.69974 1.46546  15
   0  12   1 2.65887 1.13103  16
   0  12   1 4.01722 1.13929   8
   0  12   1 2.95964 1.31221  19
  -1 -12  -1 20.0306 2.88417  11
  -1 -12  -1 23.7451 2.70447  15
  -1 -12  -1 25.8637 2.89714  20
   1  12   1 22.2166 2.59653  19
   1  12   1 23.5760 2.59675  16
   1  12   1 22.4732 2.38150   8
  -2 -12  -1 223.110 8.93534  15
  -2 -12  -1 226.490 8.96077  20
  -2 -12  -1 237.753 8.53514  18
  -2 -12  -1 202.609 8.88506  11
   2  12   1 212.471 8.63833  16
   2  12   1 220.627 8.73692   8
   2  12   1 205.283 11.2773  19
  -3 -12  -1 102.240 5.48916  11
  -3 -12  -1 104.352 4.40847  18
  -3 -12  -1 117.390 5.69237  10
  -3 -12  -1 120.530 5.57081  20
  -3 -12  -1 116.894 5.33381  15
   3  12   1 119.183 6.32653  19
   3  12   1 114.000 5.89346   8
   3  12   1 114.389 5.73146  16
  -4 -12  -1 82.0630 4.42068  10
  -4 -12  -1 75.8270 3.73476  18
  -4 -12  -1 73.7878 3.96954  15
  -4 -12  -1 74.0006 4.88114  11
  -4 -12  -1 84.9859 4.48562  20
   4  12   1 81.5071 4.74735  16
   4  12   1 90.0754 4.61701  19
   4  12   1 74.8929 4.85910   8
  -5 -12  -1 22.2799 2.15288  13
  -5 -12  -1 19.3703 2.36535  18
  -5 -12  -1 21.9368 2.49844  10
  -5 -12  -1 25.1523 2.50339  20
   5  12   1 22.8620 2.43473  19
   5  12   1 21.8190 3.12610  23
   5  12   1 27.1635 3.06451   8
   5  12   1 24.2428 2.78772  16
  -6 -12  -1 25.6243 2.43716  20
  -6 -12  -1 27.8575 2.72282  13
  -6 -12  -1 21.5804 2.58065  18
  -6 -12  -1 26.5241 2.96205  10
   6  12   1 25.6945 3.04567  16
   6  12   1 19.1974 2.98344   8
   6  12   1 26.2889 2.96427  23
   6  12   1 31.4344 2.59800  19
  -7 -12  -1 99.1152 5.51051  13
  -7 -12  -1 90.8513 5.10655  18
   7  12   1 102.704 5.82878  23
   7  12   1 83.7821 5.26769  16
  -8 -12  -1 84.8173 5.11943  18
  -8 -12  -1 69.6274 5.16975  10
   8  12   1 76.4298 7.34043  16
   3 -13  -1 50.7805 4.48946  20
   3 -13  -1 44.3688 4.38249  15
   3 -13  -1 39.3778 5.52734  11
  -3  13   1 41.4269 3.35658  16
  -3  13   1 41.9223 3.86814  19
  -3  13   1 43.0936 3.84373  22
   2 -13  -1 7.67997 2.04411  20
   2 -13  -1 7.83549 2.40829  11
   2 -13  -1 9.44725 2.33589  15
  -2  13   1 4.11123 2.27813  22
  -2  13   1 7.43865 1.92711  12
  -2  13   1 3.08208 1.55520   8
  -2  13   1 6.97865 1.77827  19
  -2  13   1 4.55974 1.54060  16
   1 -13  -1 10.9532 2.37819  11
   1 -13  -1 13.8448 2.39887  20
   1 -13  -1 9.88802 2.12429  15
  -1  13   1 8.03481 1.64353  16
  -1  13   1 7.47267 1.85443  12
  -1  13   1 9.35689 1.82770   8
  -1  13   1 8.50457 2.12509  22
  -1  13   1 8.93601 1.76602  19
   0 -13  -1 0.89827 1.63910  11
   0 -13  -1 2.50799 1.34666  15
   0 -13  -1 2.22570 1.29141  20
   0  13   1 2.16054 1.20709  19
   0  13   1 3.08126 1.09277   8
   0  13   1 0.28166 1.43906  22
   0  13   1 1.01977 1.16551  16
  -1 -13  -1 88.5482 5.27359  15
  -1 -13  -1 75.5672 5.06200  11
  -1 -13  -1 88.8574 5.11697  20
   1  13   1 86.2463 4.98223  16
   1  13   1 85.6319 5.01906  19
   1  13   1 80.8370 4.66957   8
  -2 -13  -1 9.36826 1.46909  18
  -2 -13  -1 7.74072 1.97756  20
  -2 -13  -1 10.3996 1.87907  15
  -2 -13  -1 10.1851 2.01141  11
   2  13   1 8.85838 1.80445  19
   2  13   1 9.95023 1.97003   8
   2  13   1 9.15719 1.81446  16
  -3 -13  -1 40.1298 2.46760  18
  -3 -13  -1 40.7736 3.27219  15
  -3 -13  -1 34.7409 3.43996  11
  -3 -13  -1 43.7528 3.95630  20
  -3 -13  -1 37.2944 2.98895  10
   3  13   1 45.1735 3.50349  19
   3  13   1 41.0873 3.57995  16
   3  13   1 41.7250 3.58081   8
  -4 -13  -1 12.9966 2.83473  11
  -4 -13  -1 16.8678 2.39190  10
  -4 -13  -1 14.2108 1.93215  18
  -4 -13  -1 17.7302 2.62610  20
  -4 -13  -1 17.7141 2.32503  15
   4  13   1 22.2776 2.42662  19
   4  13   1 16.4504 2.59135   8
   4  13   1 19.4956 2.70333  16
  -5 -13  -1 31.7224 3.74679  11
  -5 -13  -1 35.6398 3.15199  10
  -5 -13  -1 30.6865 2.67150  18
  -5 -13  -1 31.9973 2.81344  13
  -5 -13  -1 35.4603 3.12931  20
   5  13   1 33.1252 3.03987  23
   5  13   1 34.1411 2.97467  19
   5  13   1 25.1669 3.12134   8
   5  13   1 31.6847 3.25104  16
  -6 -13  -1 20.7484 2.91343  10
  -6 -13  -1 17.1437 2.43050  18
  -6 -13  -1 14.0355 2.43801  20
  -6 -13  -1 19.6835 2.59273  13
   6  13   1 16.5384 2.76351  23
   6  13   1 19.8040 2.54395  19
   6  13   1 16.9491 3.11690   8
   6  13   1 22.1598 2.95112  16
  -7 -13  -1 31.2676 3.66217  13
  -7 -13  -1 32.0725 3.24339  18
  -7 -13  -1 37.3964 3.74794  10
   7  13   1 28.7809 5.00052  16
   7  13   1 24.5839 4.69999  19
   7  13   1 39.0540 3.77689  23
   2 -14  -1 1.90503 2.00574  11
   2 -14  -1 2.87300 1.76704  20
  -2  14   1 1.52794 1.35607  19
  -2  14   1 2.73452 1.41122  16
  -2  14   1 1.67736 1.63383  12
   1 -14  -1 15.1407 2.82091  15
   1 -14  -1 18.3602 3.67025  11
   1 -14  -1 12.3670 2.70041  20
  -1  14   1 16.3086 2.54685  16
  -1  14   1 14.6764 2.98540  22
  -1  14   1 11.7226 1.84784   8
  -1  14   1 12.0624 2.32217  19
  -1  14   1 16.6825 3.04480  12
   0 -14  -1 14.6215 2.71568  20
   0 -14  -1 9.90185 2.15759  15
   0 -14  -1 13.8164 3.20059  11
   0  14   1 8.48148 1.75831  16
   0  14   1 10.0301 2.24238  12
   0  14   1 8.22854 1.81339   8
   0  14   1 7.00396 2.31989  22
   0  14   1 7.19095 1.98142  19
  -1 -14  -1 0.78478 1.30548  15
  -1 -14  -1 3.31990 1.43722  20
  -1 -14  -1 0.38754 1.66463  11
   1  14   1 2.57201 1.46091  19
   1  14   1 1.26325 1.10754   8
   1  14   1 1.39771 1.29606  16
  -2 -14  -1 19.4013 2.77529  15
  -2 -14  -1 21.1184 1.85291  18
  -2 -14  -1 18.0046 3.33952  11
  -2 -14  -1 24.2530 2.91636  20
   2  14   1 25.1838 3.03488  19
   2  14   1 26.3559 2.98708  16
   2  14   1 26.0335 2.82387   8
  -3 -14  -1 21.7830 2.83442  20
  -3 -14  -1 17.3456 2.00895  18
  -3 -14  -1 17.4336 3.37076  11
   3  14   1 18.9330 2.96991  16
   3  14   1 19.4219 2.81074  19
   3  14   1 17.3877 2.58324   8
  -4 -14  -1 34.7628 3.00671  15
  -4 -14  -1 41.5301 3.36010  20
  -4 -14  -1 37.6646 3.32599  10
  -4 -14  -1 31.2248 3.78029  11
  -4 -14  -1 34.5228 2.62614  18
   4  14   1 35.5481 3.60618  16
   4  14   1 31.9706 3.52749   8
   4  14   1 39.8277 3.38487  19
  -5 -14  -1 3.69806 1.42626  18
  -5 -14  -1 4.48384 1.96349  11
  -5 -14  -1 0.41403 1.45651  20
  -5 -14  -1 3.23347 1.55703  10
   5  14   1 3.20732 1.45218   8
   5  14   1 1.47057 1.66355  16
   5  14   1 1.92363 1.40285  19
   5  14   1 3.06769 1.58318  23
  -6 -14  -1 40.1691 4.52802  11
  -6 -14  -1 34.4613 3.10483  18
  -6 -14  -1 32.4704 3.04692  20
  -6 -14  -1 32.4861 3.58905  10
   6  14   1 30.3393 3.88947   8
   6  14   1 39.7771 3.35353  19
   6  14   1 43.7616 3.69609  23
   6  14   1 30.4874 3.70451  16
   1 -15  -1 42.6763 4.54218  15
   1 -15  -1 37.2102 4.65502  11
   1 -15  -1 43.7660 4.18603  20
  -1  15   1 37.2671 4.06415  12
  -1  15   1 35.3010 4.34659  16
  -1  15   1 37.2864 3.92588  19
   0 -15  -1 3.86764 2.11613  11
   0 -15  -1 5.73908 2.15058  20
   0  15   1 -0.0860 1.20811   8
   0  15   1 2.27282 1.59964  19
   0  15   1 3.47675 1.87497  16
   0  15   1 2.58584 1.90321  12
  -1 -15  -1 0.40404 1.64654  15
  -1 -15  -1 0.80101 1.53641  20
   1  15   1 2.20534 1.68041  16
   1  15   1 3.32622 1.91084  22
   1  15   1 2.99356 1.39754   8
  -2 -15  -1 18.4277 3.03195  15
  -2 -15  -1 25.2118 3.16613  20
   2  15   1 20.0108 3.17275  16
   2  15   1 19.9553 2.78843   8
   2  15   1 23.8107 3.55721  12
   2  15   1 25.0325 3.21173  19
  -3 -15  -1 16.5819 2.89920  20
  -3 -15  -1 17.2179 2.82100  15
  -3 -15  -1 11.8567 1.80289  18
   3  15   1 8.76026 2.05880   8
   3  15   1 9.54160 2.04279  19
  -4 -15  -1 1.97069 1.28185  18
  -4 -15  -1 -1.2288 1.26469  20
  -4 -15  -1 -0.7767 1.54556  11
  -4 -15  -1 0.90041 1.18939  15
   4  15   1 -1.7793 1.26592  16
   4  15   1 0.52641 1.36443  19
   4  15   1 -0.2016 1.20883   8
  -5 -15  -1 18.3750 2.51498  18
  -5 -15  -1 23.9769 3.08295  10
  -5 -15  -1 29.0043 3.75228  11
   5  15   1 19.3093 3.26306   8
   5  15   1 25.7400 3.52462  16
   5  15   1 28.9528 3.36706  23
   5  15   1 26.1345 3.11765  19
  -1 -16  -1 -1.1085 1.90002  11
  -1 -16  -1 -0.6969 1.60576  15
  -1 -16  -1 3.05642 1.75232  20
   1  16   1 2.03372 1.94637  12
   1  16   1 0.13563 1.32371  16
   1  16   1 1.55117 1.43060  19
   1  16   1 1.17464 1.34585   8
  -2 -16  -1 7.42182 2.21239  15
  -2 -16  -1 11.7756 2.47549  20
  -2 -16  -1 14.5630 2.92257  11
   2  16   1 16.3014 3.08182  12
   2  16   1 15.5064 2.73429  19
   2  16   1 12.6967 2.55765  16
  -3 -16  -1 1.00323 1.80395  15
  -3 -16  -1 3.17755 2.13339  11
   3  16   1 7.35910 2.02087  16
   3  16   1 4.41448 1.73714  19
   3  16   1 2.18079 1.54536   8
   3  16   1 3.43791 1.98493  12
   5  15  -2 -2.3895 1.79302  22
   5  15  -2 1.75128 1.73441  16
   5  15  -2 1.16187 1.89191  23
   5  15  -2 -0.8863 1.90698  19
   5  15  -2 1.16342 1.80549  12
  -5 -15   2 2.58270 1.44700  18
  -5 -15   2 1.10938 1.46813  10
  -5 -15   2 0.15499 1.64373  11
   4  15  -2 49.9377 4.51766  16
   4  15  -2 54.6422 4.74793  22
   4  15  -2 58.9669 4.61127  12
   4  15  -2 49.0126 4.25292   8
  -4 -15   2 50.8883 4.56306  11
  -4 -15   2 39.5615 3.05996  18
  -4 -15   2 49.4227 3.84052  20
   3  15  -2 18.7242 3.13796  22
   3  15  -2 16.5203 3.02284  12
   3  15  -2 11.0184 2.20198   8
   3  15  -2 10.7518 2.24333  16
  -3 -15   2 9.77974 2.08943  15
  -3 -15   2 10.5191 1.77744  18
  -3 -15   2 9.30860 2.04462  20
  -3 -15   2 11.8226 2.71198  11
   2  15  -2 8.53390 2.77536  22
   2  15  -2 7.40346 1.91810   8
   2  15  -2 10.3024 3.35037  16
   2  15  -2 8.56471 2.00466  19
  -2 -15   2 8.37495 2.14221  15
  -2 -15   2 11.2988 2.24447  20
  -2 -15   2 10.6029 2.56576  11
   1  15  -2 5.12651 2.25320  12
   1  15  -2 5.38496 1.80473  19
  -1 -15   2 6.64828 1.96819  15
  -1 -15   2 6.77086 2.30788  11
  -1 -15   2 5.23758 1.96458  20
   0  15  -2 27.4960 3.49716  19
   0  15  -2 31.2891 3.74155  12
   0 -15   2 29.9296 3.62574  15
   0 -15   2 23.3007 3.65729  20
   0 -15   2 24.4236 4.09489  11
   6  14  -2 6.74935 2.08783  16
   6  14  -2 8.17888 1.87557  19
   6  14  -2 12.7342 2.49577  12
  -6 -14   2 12.9834 2.62295  11
  -6 -14   2 12.1486 2.13099  18
  -6 -14   2 15.8356 2.83285  10
   5  14  -2 24.0063 3.26590  16
   5  14  -2 15.3477 2.59017  23
   5  14  -2 20.2701 2.84948  19
  -5 -14   2 20.0117 2.32896  18
  -5 -14   2 17.2385 2.87165  10
  -5 -14   2 28.7475 3.97716  20
   4  14  -2 -0.0169 1.30824  12
   4  14  -2 -1.1521 1.09959   8
   4  14  -2 -0.1890 1.21381  19
   4  14  -2 1.35903 1.04807  23
   4  14  -2 -1.8536 1.25740  16
  -4 -14   2 0.11877 1.08180  18
  -4 -14   2 3.42174 1.68219  11
  -4 -14   2 0.83874 1.13830  20
   3  14  -2 23.4897 3.11209  16
   3  14  -2 18.7972 2.64379   8
   3  14  -2 17.2946 2.27932  23
   3  14  -2 22.5774 2.91457  19
   3  14  -2 22.7694 3.38607  22
   3  14  -2 21.0979 3.02506  12
  -3 -14   2 17.0462 2.13905  18
  -3 -14   2 26.0781 3.48834  11
  -3 -14   2 23.9326 2.95611  15
  -3 -14   2 19.4229 2.64100  20
   2  14  -2 42.0943 3.87352  16
   2  14  -2 46.7419 4.02470  12
   2  14  -2 42.2712 5.38552  22
   2  14  -2 42.5443 3.52560   8
   2  14  -2 45.4204 3.74468  19
  -2 -14   2 38.9634 3.56944  15
  -2 -14   2 47.0264 3.59438  20
  -2 -14   2 35.1059 2.54327  18
  -2 -14   2 36.9492 4.09932  11
   1  14  -2 57.8215 4.31193  19
   1  14  -2 54.3174 4.84083  22
   1  14  -2 55.3606 4.13553  16
   1  14  -2 60.5920 4.52371  12
   1  14  -2 51.2735 3.60323   8
  -1 -14   2 63.8941 4.56536  20
  -1 -14   2 59.7488 4.54341  15
  -1 -14   2 51.9640 4.83897  11
   0  14  -2 26.5174 3.39375  12
   0  14  -2 17.7445 3.33753  22
   0  14  -2 22.9062 3.07563  19
   0  14  -2 19.6513 2.66487   8
   0  14  -2 20.7898 2.94975  16
   0 -14   2 26.7677 3.30087  20
   0 -14   2 22.8078 3.71793  11
   0 -14   2 22.9457 3.22612  15
  -1  14  -2 40.3549 4.22536  12
  -1  14  -2 22.9790 5.43440  22
  -1  14  -2 30.2799 3.15226  16
   1 -14   2 31.7371 4.70053  11
  -2  14  -2 12.6797 2.33630  16
  -2  14  -2 7.22462 2.32995  12
  -2  14  -2 14.8140 2.73565  19
   2 -14   2 8.16735 2.28671  20
   2 -14   2 9.13474 2.56471  15
   2 -14   2 7.34454 2.68437  11
   7  13  -2 3.55382 1.83109  19
   7  13  -2 5.19243 1.89192  23
   7  13  -2 3.75539 1.72751  16
  -7 -13   2 3.32519 1.87771  18
  -7 -13   2 5.96179 1.96894  13
  -7 -13   2 6.09034 1.88760  10
   6  13  -2 30.9648 3.26139  12
   6  13  -2 29.0004 4.40049  16
   6  13  -2 25.0516 2.97167  19
   6  13  -2 33.1220 3.24674  23
  -6 -13   2 31.7546 2.96394  18
  -6 -13   2 30.1158 3.43858  13
  -6 -13   2 36.6872 4.14656  10
  -6 -13   2 29.2216 3.78095  11
   5  13  -2 4.97114 1.81369  16
   5  13  -2 6.46134 1.63055  19
   5  13  -2 6.62144 1.82650  12
   5  13  -2 7.77498 2.17243  23
  -5 -13   2 6.56388 1.75589  10
  -5 -13   2 8.26958 1.50286  13
  -5 -13   2 5.39942 1.45154  20
  -5 -13   2 7.01989 1.52564  18
  -5 -13   2 7.58333 1.93168  11
   4  13  -2 10.6956 2.04762  12
   4  13  -2 8.21455 1.59193  23
   4  13  -2 12.3654 2.05763  19
   4  13  -2 10.5443 1.97975  16
   4  13  -2 11.5376 2.30776   8
  -4 -13   2 14.4919 2.89440  11
  -4 -13   2 7.89010 1.64086  20
  -4 -13   2 10.6246 2.01079  10
  -4 -13   2 8.76901 1.52652  18
   3  13  -2 43.9620 3.51050  19
   3  13  -2 42.1591 2.91293  23
   3  13  -2 46.2873 3.72316  16
   3  13  -2 46.9349 3.56832   8
   3  13  -2 39.6562 3.51002  12
  -3 -13   2 42.9828 3.31151  20
  -3 -13   2 40.1332 2.70001  18
  -3 -13   2 43.6776 3.38726  15
  -3 -13   2 31.5753 3.65242  11
   2  13  -2 24.6859 3.22638  22
   2  13  -2 30.1741 3.02900  16
   2  13  -2 28.9518 3.04004  19
   2  13  -2 27.4839 2.68425   8
   2  13  -2 24.5805 3.03040  12
  -2 -13   2 26.1439 3.96728  15
  -2 -13   2 25.4778 2.13333  18
  -2 -13   2 27.7977 2.89427  20
  -2 -13   2 24.4330 3.17491  11
   1  13  -2 2.79987 1.29191  16
   1  13  -2 2.63100 1.55543  12
   1  13  -2 -0.1821 1.18442  19
   1  13  -2 2.74740 1.20647   8
   1  13  -2 2.86587 1.66696  22
  -1 -13   2 0.71219 1.35797  20
  -1 -13   2 3.43702 1.41861  15
  -1 -13   2 3.17043 1.67583  11
   0  13  -2 40.6144 3.41798  19
   0  13  -2 36.9776 3.22987  16
   0  13  -2 37.2001 3.72375  22
   0  13  -2 39.2343 3.56701  12
   0  13  -2 31.2232 2.74958   8
   0 -13   2 33.7048 3.54502  15
   0 -13   2 39.3796 3.99633  11
   0 -13   2 31.6603 3.40487  20
  -1  13  -2 1.15029 1.26693  19
  -1  13  -2 -0.5562 1.15265  16
  -1  13  -2 2.06204 1.50992  12
   1 -13   2 0.29084 1.52476  15
   1 -13   2 4.91263 1.87204  11
   1 -13   2 2.38309 1.72192  20
  -2  13  -2 6.86449 1.97431  22
  -2  13  -2 6.66842 1.65624  19
  -2  13  -2 7.17057 1.85805  12
   2 -13   2 8.82402 2.34811  20
   2 -13   2 7.32212 2.20365  15
  -3  13  -2 5.87881 1.74877  16
  -3  13  -2 9.29741 2.20522  12
   3 -13   2 10.2941 2.47979  20
   3 -13   2 5.40989 2.21672  15
   3 -13   2 10.0224 2.81007  11
   7  12  -2 76.1413 4.88819  23
   7  12  -2 67.5909 5.35422  16
  -7 -12   2 72.2993 4.81400  13
  -7 -12   2 75.1541 4.98405  10
  -7 -12   2 71.5294 4.74137  18
   6  12  -2 9.67722 1.90398  23
   6  12  -2 4.76685 1.68278  16
   6  12  -2 5.49576 1.55703  19
   6  12  -2 7.11953 1.71042  12
  -6 -12   2 6.92389 1.89672  10
  -6 -12   2 8.50322 1.70492  18
   5  12  -2 13.5589 2.41211  16
   5  12  -2 12.4938 2.30328  23
   5  12  -2 14.2393 2.33227  12
   5  12  -2 12.1225 2.29065   8
   5  12  -2 11.4033 2.08112  19
  -5 -12   2 13.3147 2.02472  20
  -5 -12   2 10.9368 1.89268  13
  -5 -12   2 10.5813 1.76338  18
  -5 -12   2 15.1271 2.40928  10
  -5 -12   2 10.4984 2.13688  11
   4  12  -2 9.96566 1.67135  23
   4  12  -2 7.61779 1.52207  19
   4  12  -2 7.21318 1.56120  16
   4  12  -2 7.75613 1.75533  12
   4  12  -2 4.80652 1.66186   8
  -4 -12   2 6.64528 1.79902  11
  -4 -12   2 7.24742 1.44323  20
  -4 -12   2 5.70504 1.27420  18
  -4 -12   2 4.90915 1.42172  10
  -4 -12   2 5.62272 1.23514  13
   3  12  -2 6.34292 1.50987  19
   3  12  -2 7.92813 2.09428  12
   3  12  -2 6.69162 1.60197  16
   3  12  -2 5.63332 1.37512  23
   3  12  -2 4.18104 1.42134   8
  -3 -12   2 6.52846 1.49628  15
  -3 -12   2 5.60347 1.41623  10
  -3 -12   2 6.20711 1.73289  11
  -3 -12   2 6.41807 1.34696  20
  -3 -12   2 6.15053 1.21782  18
   2  12  -2 4.00703 1.26810   8
   2  12  -2 2.53578 1.22923  19
   2  12  -2 5.03515 1.63042  12
   2  12  -2 2.13628 1.36709  16
  -2 -12   2 4.29812 1.34748  20
  -2 -12   2 6.28436 1.71100  11
  -2 -12   2 3.86158 1.11358  18
  -2 -12   2 5.35256 1.57541  15
   1  12  -2 8.31488 1.86207  12
   1  12  -2 11.1204 2.40989  22
   1  12  -2 11.6915 2.01320  19
   1  12  -2 7.51006 1.46278   8
   1  12  -2 8.93900 1.75652  16
  -1 -12   2 8.12593 1.39525  18
  -1 -12   2 11.9664 2.23662  20
  -1 -12   2 9.35807 2.00779  11
  -1 -12   2 7.14885 1.81782  15
   0  12  -2 14.9558 2.39817  19
   0  12  -2 13.4067 2.24755  16
   0  12  -2 12.1833 2.42075  22
   0  12  -2 11.3852 1.84770   8
   0  12  -2 13.1638 2.40449  12
   0 -12   2 14.5917 2.54774  15
   0 -12   2 13.0584 2.82998  11
   0 -12   2 10.6555 2.12422  20
  -1  12  -2 10.9255 1.91423  19
  -1  12  -2 12.6831 2.42874  12
  -1  12  -2 10.6742 2.26137  22
  -1  12  -2 14.5672 2.14247  16
   1 -12   2 15.9014 2.63764  15
   1 -12   2 14.2049 2.60800  11
   1 -12   2 13.6748 2.52552  20
  -2  12  -2 21.5422 2.60881  19
  -2  12  -2 25.1284 2.89563  12
  -2  12  -2 15.6946 2.67766  22
  -2  12  -2 16.4410 2.28338  16
   2 -12   2 21.2005 3.50170  11
   2 -12   2 21.6145 3.13569  15
   2 -12   2 19.2736 2.95872  20
  -3  12  -2 40.3750 3.58977  12
  -3  12  -2 35.3305 3.43402  22
  -3  12  -2 37.2754 3.33860  19
  -3  12  -2 41.4491 3.09550  16
   3 -12   2 42.3584 4.20340  20
   3 -12   2 38.9024 4.47770  11
   3 -12   2 39.5972 4.06014  15
  -4  12  -2 14.9549 4.39593  22
  -4  12  -2 9.86270 1.81033  16
  -4  12  -2 19.3989 3.96986  12
  -4  12  -2 16.6615 2.58109  19
   4 -12   2 18.6906 3.65648  11
   4 -12   2 17.9351 3.39775  20
   4 -12   2 16.4367 3.13843  15
   8  11  -2 9.84958 2.91884  23
   8  11  -2 9.37014 2.22829   9
  -8 -11   2 13.1923 2.56582  13
  -8 -11   2 8.71815 2.28624  10
  -8 -11   2 7.94982 2.01179  18
   7  11  -2 35.3842 3.66030  16
   7  11  -2 44.7850 3.63789  23
   7  11  -2 30.5951 2.95787  19
  -7 -11   2 35.0722 3.58418  13
  -7 -11   2 47.3434 3.48442  18
  -7 -11   2 41.4397 3.75795  10
   6  11  -2 30.8345 2.60667  19
   6  11  -2 34.2685 3.11117  23
   6  11  -2 28.3848 3.07726  16
   6  11  -2 30.5600 2.68518  12
  -6 -11   2 34.3522 2.99376  13
  -6 -11   2 33.8878 2.89460  18
  -6 -11   2 28.8887 3.04058  10
   5  11  -2 24.1610 2.59685  12
   5  11  -2 28.5811 2.71475  23
   5  11  -2 22.4433 2.35742  19
   5  11  -2 26.6598 2.86699  16
  -5 -11   2 27.3323 2.43504  18
  -5 -11   2 24.4489 2.25989  20
  -5 -11   2 25.0314 2.54353  10
  -5 -11   2 25.4893 2.30000  13
   4  11  -2 24.0546 2.52929  16
   4  11  -2 26.8438 2.62343  12
   4  11  -2 21.9004 2.30030  23
   4  11  -2 26.1697 2.70495   8
   4  11  -2 22.2763 2.29463  19
  -4 -11   2 20.0069 2.06163  18
  -4 -11   2 22.9042 2.36175  10
  -4 -11   2 22.2370 2.72182  13
  -4 -11   2 18.5152 2.16804  20
   3  11  -2 89.0719 4.83776   8
   3  11  -2 93.3721 4.80720  12
   3  11  -2 91.3982 4.65191  19
   3  11  -2 90.1988 5.96717  16
   3  11  -2 80.5605 4.07794  23
  -3 -11   2 89.0433 4.66771  10
  -3 -11   2 84.5715 4.33625  15
  -3 -11   2 86.9501 4.81342  11
  -3 -11   2 83.3782 3.85249  18
  -3 -11   2 92.3668 4.49830  20
   2  11  -2 9.84399 1.82076  19
   2  11  -2 7.45099 1.56243   8
   2  11  -2 5.87417 1.48314  16
   2  11  -2 7.21286 1.68194  12
  -2 -11   2 8.77056 1.64071  15
  -2 -11   2 11.2595 1.84211  20
  -2 -11   2 8.49440 1.40337  18
  -2 -11   2 8.23324 1.70328  11
   1  11  -2 75.4301 4.21010  16
   1  11  -2 78.3425 4.09086   8
   1  11  -2 70.2191 4.22386  19
   1  11  -2 71.7480 4.43201  12
  -1 -11   2 78.0155 4.42197  20
  -1 -11   2 71.6112 4.41998  15
  -1 -11   2 87.8040 4.74157  11
  -1 -11   2 69.2369 3.29815  18
   0  11  -2 46.8346 3.63770  22
   0  11  -2 41.8014 4.98283  12
   0  11  -2 53.5713 3.66370   8
   0  11  -2 50.0290 3.37363  16
   0  11  -2 45.8225 4.83249  19
   0 -11   2 48.7130 3.57340  20
   0 -11   2 50.4637 3.80352  15
  -1  11  -2 2.19181 1.24558  12
  -1  11  -2 2.36651 1.37532  22
  -1  11  -2 2.60243 1.04347  16
  -1  11  -2 1.94795 1.06248  19
  -1  11  -2 1.70358 1.08441   8
   1 -11   2 0.54106 1.28668  15
   1 -11   2 3.87607 1.63607  11
   1 -11   2 0.64044 1.14768  20
  -2  11  -2 39.7213 3.17211  19
  -2  11  -2 33.1663 3.23122  22
  -2  11  -2 35.3682 2.78779  16
  -2  11  -2 38.7390 3.31080  12
   2 -11   2 36.9174 3.40793  20
   2 -11   2 33.3211 3.50255  15
   2 -11   2 34.4511 3.73189  11
  -3  11  -2 39.5923 3.54764  12
  -3  11  -2 39.6065 3.24264  22
  -3  11  -2 37.5698 2.94581  16
  -3  11  -2 38.1667 3.25848  19
   3 -11   2 45.5339 4.34571  11
   3 -11   2 36.4568 3.84591  15
   3 -11   2 39.6132 3.91879  20
  -4  11  -2 0.26095 0.91764  16
  -4  11  -2 1.62295 1.23477  12
  -4  11  -2 -1.4192 0.98276  19
   4 -11   2 1.88297 1.57285  20
   4 -11   2 -0.0843 1.55649  11
   4 -11   2 0.88740 1.39706  15
  -5  11  -2 3.96893 1.83433  22
  -5  11  -2 6.42885 1.55305  19
  -5  11  -2 8.07841 2.43677  12
  -5  11  -2 6.78551 1.76118  10
   5 -11   2 7.86119 2.41146  11
   5 -11   2 5.62686 2.28626  15
   5 -11   2 6.17964 2.19865  20
   8  10  -2 13.2446 2.23616  17
   8  10  -2 15.1216 2.79050  16
   8  10  -2 21.7360 3.26958  23
  -8 -10   2 23.5682 3.18356  10
  -8 -10   2 22.7387 3.24713  13
  -8 -10   2 20.9494 3.09591  18
   7  10  -2 45.9935 3.92088   9
   7  10  -2 37.9236 3.50319  16
   7  10  -2 47.0795 2.86769  17
   7  10  -2 41.5766 3.66805  23
  -7 -10   2 51.2924 3.91768  13
  -7 -10   2 47.6614 3.74614  10
  -7 -10   2 47.7634 3.64280  18
   6  10  -2 43.3743 2.83638  19
   6  10  -2 46.9591 4.49667  23
   6  10  -2 43.7441 2.66633  17
   6  10  -2 44.8715 3.51496  16
  -6 -10   2 47.4286 3.38746  18
  -6 -10   2 51.2649 3.45259  13
  -6 -10   2 46.5482 3.59824  10
   5  10  -2 68.1445 3.89042  23
   5  10  -2 65.2978 3.68651  12
   5  10  -2 63.7286 2.86128  17
   5  10  -2 64.3057 3.50389  19
   5  10  -2 75.6336 4.63943  16
  -5 -10   2 66.0939 3.58445  13
  -5 -10   2 67.5239 3.93226  10
  -5 -10   2 65.2401 3.64955  18
  -5 -10   2 61.1017 3.85694  20
   4  10  -2 29.4954 2.80483   8
   4  10  -2 38.9090 2.92308  12
   4  10  -2 34.2953 2.59514  23
   4  10  -2 33.0576 2.56918  19
   4  10  -2 33.4945 2.71293  16
  -4 -10   2 33.7145 2.45298  18
  -4 -10   2 31.2134 2.59117  10
  -4 -10   2 33.5561 2.39142  20
  -4 -10   2 37.2403 2.60687  13
   3  10  -2 153.357 6.55624  16
   3  10  -2 149.698 6.26911  19
   3  10  -2 150.714 5.82097  23
   3  10  -2 159.233 6.74681   8
  -3 -10   2 144.283 5.87751  20
  -3 -10   2 143.671 5.73583  15
  -3 -10   2 147.919 5.46578  18
  -3 -10   2 127.737 5.93929  11
  -3 -10   2 144.221 5.91894  10
  -3 -10   2 150.811 5.03714  13
   2  10  -2 223.695 8.37973  19
   2  10  -2 222.494 8.45516  16
   2  10  -2 221.188 8.38995   8
   2  10  -2 218.511 8.52822  12
  -2 -10   2 215.935 8.08352  15
  -2 -10   2 206.698 8.09713  11
  -2 -10   2 209.942 7.72767  10
  -2 -10   2 204.963 7.17817  18
  -2 -10   2 221.487 8.09889  20
   1  10  -2 11.5053 1.75548  19
   1  10  -2 9.67141 1.74194  16
   1  10  -2 9.03874 1.77029   8
   1  10  -2 8.98586 1.69642  12
  -1 -10   2 12.1411 2.01332  15
  -1 -10   2 9.56132 1.70902  18
  -1 -10   2 12.4038 1.88453  20
   0  10  -2 30.7975 2.47124  16
   0  10  -2 36.6800 2.80545  19
   0  10  -2 31.9907 2.78463  12
   0  10  -2 32.4746 2.84163  22
   0  10  -2 25.4441 2.34400   8
   0 -10   2 35.9053 2.88113  20
   0 -10   2 34.4466 2.96912  15
   0 -10   2 30.9323 3.13812  11
  -1  10  -2 156.376 6.96917  12
  -1  10  -2 165.749 6.52630  16
  -1  10  -2 161.360 7.27663  22
  -1  10  -2 143.962 5.77535   8
  -1  10  -2 158.922 6.80538  19
   1 -10   2 161.021 7.07750  11
   1 -10   2 150.797 6.98372  20
   1 -10   2 152.375 7.07001  15
  -2  10  -2 58.0613 3.85870  22
  -2  10  -2 50.6402 3.53151  19
  -2  10  -2 56.5738 3.35116  16
   2 -10   2 52.0252 3.99392  15
   2 -10   2 61.0027 4.13457  20
   2 -10   2 50.9822 4.09902  11
  -3  10  -2 32.4348 3.07606  12
  -3  10  -2 40.9980 3.53917  19
  -3  10  -2 37.7514 2.72375  16
  -3  10  -2 38.3700 3.16962  22
   3 -10   2 36.1074 3.59386  15
   3 -10   2 40.3703 3.76857  11
   3 -10   2 35.5225 3.53434  20
   3 -10   2 33.1754 2.42154  17
  -4  10  -2 11.6610 1.88967  16
  -4  10  -2 13.9348 2.44898  22
  -4  10  -2 17.2469 2.15380  19
  -4  10  -2 20.4836 2.53513  12
   4 -10   2 17.9752 3.28524  11
   4 -10   2 15.8318 2.79340  20
   4 -10   2 12.5629 1.90687  17
   4 -10   2 14.2840 2.73796  15
   4 -10   2 15.1990 2.66637   9
   4 -10   2 16.2383 1.60271  23
  -5  10  -2 9.69417 1.71760  19
  -5  10  -2 10.5105 1.95211  10
  -5  10  -2 9.41523 1.79114  12
  -5  10  -2 9.09165 2.41728  22
   5 -10   2 5.00773 2.09458  15
   5 -10   2 10.9601 1.91835   9
   5 -10   2 8.37348 1.78550  17
   5 -10   2 8.55505 3.09113  11
   5 -10   2 8.14534 1.60444  23
   8   9  -2 44.8079 3.99397   9
   8   9  -2 45.7266 3.39627  17
   8   9  -2 45.2213 4.07715  23
   8   9  -2 40.4771 3.58430  16
  -8  -9   2 45.5761 4.11909  18
  -8  -9   2 44.6234 4.15463  13
  -8  -9   2 41.7048 3.74510  10
   7   9  -2 45.4896 3.64704   9
   7   9  -2 41.3009 3.39482  16
   7   9  -2 50.4906 3.82535  23
   7   9  -2 47.4404 3.09887  17
  -7  -9   2 43.9852 3.53892  10
  -7  -9   2 42.3809 3.50774  18
  -7  -9   2 45.6215 3.67946  13
   6   9  -2 106.275 6.33351  16
   6   9  -2 98.9577 4.48331  17
   6   9  -2 108.877 5.40004  23
   6   9  -2 99.0833 4.39660  19
  -6  -9   2 105.597 5.20503  10
  -6  -9   2 109.681 5.32568  13
  -6  -9   2 105.150 5.19318  18
   5   9  -2 10.0989 1.54876  19
   5   9  -2 13.0550 1.36085  17
   5   9  -2 13.2597 1.83435  12
   5   9  -2 10.5859 1.91412  23
   5   9  -2 12.2438 1.90919  16
  -5  -9   2 11.5218 1.83105  13
  -5  -9   2 10.6616 1.50662  20
  -5  -9   2 12.4300 1.87926  10
  -5  -9   2 12.3950 1.81426  18
   4   9  -2 64.6255 2.95514  17
   4   9  -2 71.6612 3.82451  16
   4   9  -2 65.4882 4.02088   8
   4   9  -2 69.2402 3.51807  19
   4   9  -2 66.9365 3.50146  23
  -4  -9   2 67.9635 3.26714  13
  -4  -9   2 64.2810 3.58042  10
  -4  -9   2 62.1825 3.33595  18
  -4  -9   2 67.6190 3.17756  20
   3   9  -2 0.78429 0.84673  16
   3   9  -2 -0.0739 0.65661   8
   3   9  -2 1.98637 1.21449  23
   3   9  -2 1.27472 0.75979  19
  -3  -9   2 0.65673 0.86151  10
  -3  -9   2 0.95203 0.63767  13
  -3  -9   2 0.30439 1.00260  11
  -3  -9   2 0.22024 0.75693  15
  -3  -9   2 0.12427 0.71770  18
   2   9  -2 417.856 14.2540  19
   2   9  -2 480.030 16.5899   8
   2   9  -2 430.139 14.3895  16
  -2  -9   2 420.528 13.2360  20
  -2  -9   2 371.162 13.1209  11
  -2  -9   2 415.022 13.2184  15
  -2  -9   2 413.338 13.0196  10
  -2  -9   2 393.279 12.3784  18
   1   9  -2 167.386 6.73787  12
   1   9  -2 146.842 6.47148   8
   1   9  -2 168.485 6.51639  16
   1   9  -2 171.107 6.58573  19
  -1  -9   2 171.181 6.71156  20
  -1  -9   2 173.918 6.85436  15
  -1  -9   2 163.721 6.70930  11
   0   9  -2 276.329 9.65193  16
   0   9  -2 269.984 9.82871  19
   0   9  -2 270.715 10.1630  22
   0   9  -2 296.483 9.35246   8
   0   9  -2 267.657 10.0065  12
   0  -9   2 267.292 9.85312  20
   0  -9   2 270.506 9.96806  15
   0  -9   2 272.804 9.81419  11
  -1   9  -2 26.6020 1.88782   8
  -1   9  -2 32.5745 2.35682  16
  -1   9  -2 31.0641 2.73126  12
  -1   9  -2 30.8261 2.66372  22
  -1   9  -2 30.8289 2.47388  19
   1  -9   2 33.4858 2.80047  20
   1  -9   2 29.2489 2.72186  15
   1  -9   2 29.0877 2.87660  11
  -2   9  -2 42.3636 2.96696  19
  -2   9  -2 45.0665 3.29879  22
  -2   9  -2 40.2735 2.71481  16
  -2   9  -2 44.6049 3.18844  12
   2  -9   2 39.2211 2.06431  17
   2  -9   2 42.8197 3.44733  11
   2  -9   2 42.8896 3.37311  20
   2  -9   2 38.2128 3.28122  15
  -3   9  -2 14.1163 1.95010  19
  -3   9  -2 13.3254 2.19362  22
  -3   9  -2 10.7899 2.04399  12
  -3   9  -2 16.2246 1.78922  16
   3  -9   2 17.2803 2.53041  20
   3  -9   2 15.2901 1.35615  23
   3  -9   2 15.9281 2.89864  11
   3  -9   2 19.8742 2.61235  15
   3  -9   2 14.9602 1.95248  17
   3  -9   2 15.3447 1.66230   9
  -4   9  -2 99.4203 5.00693  19
  -4   9  -2 100.846 5.34181  22
  -4   9  -2 102.567 5.32625  12
  -4   9  -2 102.981 4.51054  16
   4  -9   2 95.5992 4.34420   9
   4  -9   2 100.668 5.93934  15
   4  -9   2 96.5980 3.89027  23
   4  -9   2 98.6320 4.56009  17
   4  -9   2 102.268 6.20743  11
   4  -9   2 104.403 5.94102  20
  -5   9  -2 18.4745 2.51445  22
  -5   9  -2 16.7729 2.43449  10
  -5   9  -2 18.3150 2.45199  12
  -5   9  -2 22.6673 3.56801  19
   5  -9   2 22.9848 3.12608  15
   5  -9   2 20.5127 3.09745  20
   5  -9   2 19.7801 1.77972  23
   5  -9   2 22.8669 2.63812  17
   5  -9   2 18.7890 3.42634  11
  -6   9  -2 6.08634 1.57050  12
  -6   9  -2 3.67830 2.09945  22
   6  -9   2 10.8389 2.74528  11
   6  -9   2 5.69600 1.22795  23
   6  -9   2 8.66934 2.35500  20
   6  -9   2 5.90085 3.18240  15
   6  -9   2 5.93395 1.40147   9
   6  -9   2 7.28230 1.79102  17
   9   8  -2 10.4056 2.29903   9
   9   8  -2 4.55900 1.76787  17
   9   8  -2 3.96972 2.20918  23
  -9  -8   2 4.61937 1.93075  10
  -9  -8   2 8.66023 2.66034  13
  -9  -8   2 5.70859 2.22590  18
   8   8  -2 3.33186 1.31481  17
   8   8  -2 1.37293 1.65498   9
   8   8  -2 4.46442 1.74826  23
   8   8  -2 2.52442 1.29980  16
  -8  -8   2 2.30366 1.31554  10
  -8  -8   2 3.91336 1.89386  13
  -8  -8   2 2.92375 1.66488  18
   7   8  -2 16.1795 2.53081  23
   7   8  -2 16.0098 2.05038  17
   7   8  -2 18.2009 2.62280   9
   7   8  -2 12.8611 2.11837  16
  -7  -8   2 19.3174 2.41281  10
  -7  -8   2 20.8052 2.71655  13
  -7  -8   2 16.8669 2.45212  18
   6   8  -2 21.7925 2.47546  23
   6   8  -2 19.7863 2.00859  17
   6   8  -2 21.7884 2.33012  16
   6   8  -2 20.4376 1.79795  19
  -6  -8   2 21.2259 2.39567  13
   5   8  -2 65.0433 3.65524  23
   5   8  -2 69.6434 3.17835  12
   5   8  -2 60.0101 3.60178  16
   5   8  -2 59.5650 3.09237  19
   5   8  -2 59.4019 3.03692  17
  -5  -8   2 61.8372 3.54625  13
  -5  -8   2 60.6037 3.51481  10
  -5  -8   2 61.7833 3.46848  18
   4   8  -2 35.0358 2.74193  19
   4   8  -2 33.8170 1.85452  17
   4   8  -2 38.4451 2.71027  16
   4   8  -2 35.2041 2.62606  23
   4   8  -2 41.3088 2.97621   8
  -4  -8   2 41.1527 2.72047  10
  -4  -8   2 39.5649 2.18823  20
  -4  -8   2 39.6380 2.51117  18
  -4  -8   2 37.5152 2.46536  13
   3   8  -2 193.447 6.85979  23
   3   8  -2 199.345 7.39430  16
  -3  -8   2 197.498 6.90353  20
  -3  -8   2 199.757 7.23091  10
  -3  -8   2 211.303 8.79684  18
  -3  -8   2 195.791 6.67734  13
  -3  -8   2 190.222 6.78475  15
   2   8  -2 79.9354 3.85721  16
   2   8  -2 85.3289 3.90183  19
   2   8  -2 76.3346 4.49107   8
  -2  -8   2 79.0918 3.53896  20
  -2  -8   2 68.4824 3.52213  11
  -2  -8   2 76.7917 3.46879  10
  -2  -8   2 68.0644 3.44186  18
  -2  -8   2 74.2417 3.51428  15
   1   8  -2 191.094 7.09064  19
   1   8  -2 191.423 6.85936   8
   1   8  -2 187.134 7.11731  16
  -1  -8   2 191.049 7.39646  15
  -1  -8   2 206.468 7.25727  11
  -1  -8   2 197.358 6.38513  18
  -1  -8   2 185.827 7.51638  20
   0   8  -2 312.072 10.9434  22
   0   8  -2 316.004 11.2767  16
   0   8  -2 302.751 10.6048  19
   0   8  -2 307.583 10.8694  12
   0   8  -2 330.474 10.1591   8
   0  -8   2 307.857 9.60743  18
   0  -8   2 322.190 10.8855  15
   0  -8   2 310.910 10.7785  20
   0  -8   2 297.061 10.4851  11
  -1   8  -2 11.0645 1.78518  22
  -1   8  -2 9.84648 1.69621  12
   1  -8   2 5.12121 1.31106  20
   1  -8   2 5.43682 1.22919  15
  -2   8  -2 50.6675 2.90410  16
  -2   8  -2 54.3883 3.39048  12
  -2   8  -2 56.6116 3.25207  19
  -2   8  -2 52.6103 3.41437  22
   2  -8   2 51.6537 2.51234  17
   2  -8   2 50.9565 3.54617  15
   2  -8   2 52.7822 2.76940   9
   2  -8   2 52.2430 3.64435  11
   2  -8   2 55.6749 3.63793  20
   2  -8   2 57.2498 2.26515  23
  -3   8  -2 15.1506 2.04305  12
  -3   8  -2 17.2916 1.94250  19
  -3   8  -2 16.2274 2.00408  22
  -3   8  -2 13.1117 1.98070  16
   3  -8   2 16.3708 2.52504  11
   3  -8   2 18.2751 2.35240  15
   3  -8   2 16.7161 1.68447   9
   3  -8   2 14.6101 1.22596  23
   3  -8   2 15.6247 2.63205  17
   3  -8   2 15.8518 2.29411  20
  -4   8  -2 0.28773 0.93886  12
  -4   8  -2 -0.3909 0.99948  16
  -4   8  -2 1.84741 1.36626  22
  -4   8  -2 1.74015 0.94228  19
   4  -8   2 1.71400 1.37547  15
   4  -8   2 1.86348 0.97223  17
   4  -8   2 1.83433 0.64421  23
   4  -8   2 1.65170 0.82796   9
   4  -8   2 1.29418 1.19164  20
   4  -8   2 0.75780 1.29015  11
  -5   8  -2 7.98480 2.34088  12
  -5   8  -2 10.4636 1.80849  19
  -5   8  -2 7.41920 1.52656  13
  -5   8  -2 9.55584 1.83004  22
   5  -8   2 10.2012 2.16829  20
   5  -8   2 13.0767 2.93461  11
   5  -8   2 14.1243 1.48144  23
   5  -8   2 9.41749 2.04849  15
   5  -8   2 16.0546 2.18393  17
   5  -8   2 8.92719 1.67636   9
  -6   8  -2 10.2154 1.81540  19
  -6   8  -2 15.2595 2.30877  12
  -6   8  -2 13.6972 2.29766  22
  -6   8  -2 13.0390 2.16586  13
  -6   8  -2 13.3757 2.24477  10
  -6   8  -2 13.8797 2.60716  18
   6  -8   2 12.7299 1.64888  23
   6  -8   2 14.5283 2.09481   9
   6  -8   2 18.3468 3.55299  11
   6  -8   2 11.0219 2.24475  15
   6  -8   2 21.0398 3.17332  20
   6  -8   2 14.1455 2.56605  17
   9   7  -2 35.6877 3.83241  23
   9   7  -2 31.7760 3.36822  17
   9   7  -2 25.6906 3.74615   9
  -9  -7   2 28.4695 3.74541  18
  -9  -7   2 36.2722 4.16992  13
   8   7  -2 13.5409 2.37367   9
   8   7  -2 16.0778 2.65374  23
   8   7  -2 14.2622 2.42511  17
  -8  -7   2 16.4338 3.02315  13
  -8  -7   2 11.1425 2.09425  10
  -8  -7   2 13.6965 2.62771  18
   7   7  -2 5.24270 1.29141  16
  -7  -7   2 18.0642 2.47395  18
  -7  -7   2 18.0044 2.59604  13
  -7  -7   2 21.8194 2.49340  10
   6   7  -2 29.7007 2.47284  17
   6   7  -2 35.8920 2.82326   9
   6   7  -2 33.4581 2.77520  23
   6   7  -2 32.5754 2.64939  16
  -6  -7   2 36.8377 2.78498  10
  -6  -7   2 38.2834 2.84220  18
  -6  -7   2 31.0802 2.75059  13
   5   7  -2 11.8708 1.82435  23
   5   7  -2 8.51042 1.45634  16
   5   7  -2 12.8233 2.23962  17
   5   7  -2 8.25632 1.23449  19
  -5  -7   2 8.63368 1.56014  10
  -5  -7   2 9.43284 1.64370  13
  -5  -7   2 13.2015 1.66163  18
   4   7  -2 35.2751 2.68199   8
   4   7  -2 32.4559 2.06393  19
   4   7  -2 32.3670 2.36971  16
   4   7  -2 32.5630 1.87999  17
   4   7  -2 32.6637 2.29111  23
  -4  -7   2 37.7103 2.41587  10
  -4  -7   2 33.5530 1.84766  20
  -4  -7   2 31.9425 2.20707  18
  -4  -7   2 30.9594 2.24679  13
   3   7  -2 51.3046 2.14170  17
   3   7  -2 57.4014 3.11719  16
   3   7  -2 57.5567 2.80179  19
   3   7  -2 56.5435 2.70451  23
  -3  -7   2 53.9191 2.59523  13
  -3  -7   2 55.2362 2.85902  10
  -3  -7   2 56.9611 2.61767  20
  -3  -7   2 54.6272 2.51105  15
  -3  -7   2 55.5243 2.70160  18
   2   7  -2 93.2545 8.11886   2
   2   7  -2 107.482 4.49058   8
   2   7  -2 99.5803 4.51104  19
   2   7  -2 116.232 7.64306   7
   2   7  -2 108.327 7.72559   6
   2   7  -2 98.0424 9.06586   1
   2   7  -2 104.920 4.39747  16
   2   7  -2 110.792 13.1369   1
  -2  -7   2 99.8559 6.59327   4
  -2  -7   2 102.197 6.62610   6
  -2  -7   2 99.1443 4.05424  10
  -2  -7   2 101.578 3.79838  18
  -2  -7   2 99.9622 7.61241   7
  -2  -7   2 108.185 6.76941   4
  -2  -7   2 98.5826 4.03743  15
  -2  -7   2 95.3154 8.90256   1
  -2  -7   2 81.1486 7.97030   2
  -2  -7   2 98.8855 3.97145  20
   1   7  -2 53.3937 6.40110   2
   1   7  -2 51.8993 6.22594   1
   1   7  -2 46.9365 5.56892   7
   1   7  -2 55.0737 3.52806  16
   1   7  -2 50.4210 6.03479   1
   1   7  -2 51.3969 4.93690   6
   1   7  -2 57.0447 2.70880   8
   1   7  -2 49.7880 3.93305  19
  -1  -7   2 58.0415 2.94139  15
  -1  -7   2 39.0152 6.33420   1
  -1  -7   2 59.8632 2.87796  20
  -1  -7   2 48.3711 6.26106   2
  -1  -7   2 50.7203 4.17556   6
  -1  -7   2 56.8108 5.68128   7
  -1  -7   2 57.9803 6.34321   1
   0   7  -2 422.958 12.9989  16
   0   7  -2 390.549 19.9980   2
   0   7  -2 369.708 19.2420   3
   0   7  -2 413.989 13.1641  19
   0   7  -2 418.739 17.6729   1
   0   7  -2 433.700 13.5953  22
   0   7  -2 415.938 13.3642  12
   0   7  -2 409.002 16.1670   6
   0   7  -2 442.557 12.6987   8
   0   7  -2 407.530 19.2523   7
   0   7  -2 383.237 18.0535   1
   0  -7   2 412.866 13.5502  20
   0  -7   2 417.521 12.3607  18
   0  -7   2 431.042 15.8454   6
   0  -7   2 401.305 18.0851   1
   0  -7   2 419.351 13.1872  11
   0  -7   2 400.690 19.0261   1
   0  -7   2 397.814 20.6508   2
   0  -7   2 415.964 19.7907   7
  -1   7  -2 218.814 14.1739   3
  -1   7  -2 254.316 9.66656  12
  -1   7  -2 256.394 14.8386   7
  -1   7  -2 260.063 9.05785  22
  -1   7  -2 244.409 10.9529   6
  -1   7  -2 259.484 8.50868  16
  -1   7  -2 266.069 9.01430  19
   1  -7   2 252.396 9.66794  15
   1  -7   2 258.401 7.94085  17
   1  -7   2 272.921 9.34875  11
  -2   7  -2 105.740 4.86957  22
  -2   7  -2 107.712 4.65957  19
  -2   7  -2 102.044 4.73539  12
  -2   7  -2 106.387 4.29805  16
   2  -7   2 105.235 3.57531  23
   2  -7   2 102.674 5.00240  11
   2  -7   2 94.4605 4.38356   9
   2  -7   2 109.089 5.09026  20
   2  -7   2 104.558 5.07483  15
   2  -7   2 107.718 4.03549  17
  -3   7  -2 38.3720 2.53183  19
  -3   7  -2 35.8984 2.64378  22
  -3   7  -2 37.1588 2.72782  12
  -3   7  -2 37.6089 2.20690  16
   3  -7   2 37.1368 1.84477  23
   3  -7   2 38.2654 2.40368  17
   3  -7   2 34.1732 2.45153   9
   3  -7   2 34.2236 3.10789  11
   3  -7   2 36.5001 3.00359  20
   3  -7   2 32.9840 2.87481  15
  -4   7  -2 10.5028 1.27321  16
  -4   7  -2 8.63690 1.36435  19
  -4   7  -2 7.27339 1.51490  12
  -4   7  -2 11.0948 1.80549  22
   4  -7   2 9.69732 1.40273   9
   4  -7   2 9.25156 1.70856  17
   4  -7   2 9.94205 1.89023  15
   4  -7   2 10.7773 1.94794  20
   4  -7   2 10.4193 1.40157  23
   4  -7   2 9.80424 2.26319  11
  -5   7  -2 2.22197 0.91739  19
  -5   7  -2 1.48224 1.04156  10
  -5   7  -2 2.90387 0.99318  12
  -5   7  -2 2.16132 1.10997  22
   5  -7   2 1.60230 0.83891   9
   5  -7   2 1.83954 0.76482  23
   5  -7   2 0.50889 1.05273  17
   5  -7   2 1.23175 1.36677  11
   5  -7   2 2.19441 1.32484  15
   5  -7   2 0.60833 1.17213  20
  -6   7  -2 16.3738 1.82863  19
  -6   7  -2 18.7190 2.63721  12
  -6   7  -2 12.4049 2.11230  22
  -6   7  -2 12.7223 2.29864  13
  -6   7  -2 16.2551 2.18063  10
  -6   7  -2 10.4466 2.22502  18
   6  -7   2 16.3813 2.68381  23
   6  -7   2 12.1355 2.30821  17
   6  -7   2 15.7884 2.94138  20
   6  -7   2 12.7229 2.23842  15
   6  -7   2 14.8218 3.30440  11
   6  -7   2 17.7696 2.01858   9
  -7   7  -2 1.49516 1.47410  10
  -7   7  -2 -0.4998 1.07182  12
  -7   7  -2 5.46048 1.62785  13
  -7   7  -2 4.02969 1.83641  18
  -7   7  -2 2.61596 1.43774  22
   7  -7   2 5.58391 1.92727  17
   7  -7   2 4.85238 3.03747  20
   7  -7   2 4.85829 1.33000  23
   7  -7   2 5.02982 1.50257   9
   7  -7   2 1.93643 1.89034  11
   9   6  -2 39.8204 4.15620  23
   9   6  -2 39.8988 4.04497  17
  -9  -6   2 34.4453 3.50582  10
  -9  -6   2 45.8033 4.41732  13
  -9  -6   2 40.3694 3.99879  18
   8   6  -2 9.80080 2.02941  23
   8   6  -2 10.4601 1.99802   9
   8   6  -2 7.11145 1.84579  17
  -8  -6   2 5.79666 1.65237  10
  -8  -6   2 6.81601 1.79452  18
  -8  -6   2 10.2493 2.31805  13
   7   6  -2 25.1769 2.47699  17
   7   6  -2 23.1549 2.30347  16
   7   6  -2 18.8716 2.53474   9
   7   6  -2 20.0281 2.58561  23
  -7  -6   2 22.5152 2.40027  10
  -7  -6   2 23.3900 2.89372  13
  -7  -6   2 20.4467 2.48363  18
   6   6  -2 57.9487 3.56757   9
   6   6  -2 57.5200 3.56949  23
   6   6  -2 54.9868 3.40538  17
   6   6  -2 56.6946 3.44367  16
  -6  -6   2 50.5897 3.36007  18
  -6  -6   2 57.0131 3.32848  10
  -6  -6   2 56.3703 3.67851  13
   5   6  -2 3.74372 1.02661  16
   5   6  -2 4.21052 1.06157  17
   5   6  -2 3.71992 0.70695  19
   5   6  -2 1.91299 1.03369  23
  -5  -6   2 5.34164 1.31227  13
  -5  -6   2 5.67407 1.18262  18
   4   6  -2 119.977 4.32203  19
   4   6  -2 116.042 4.49695  17
   4   6  -2 111.513 4.73632  23
  -4  -6   2 115.762 4.06365  20
  -4  -6   2 120.776 4.90431  13
  -4  -6   2 114.762 4.75113  18
  -4  -6   2 115.591 4.71301  10
   3   6  -2 317.965 16.0671   6
   3   6  -2 312.679 17.1655   1
   3   6  -2 317.400 9.77826  19
   3   6  -2 299.613 9.77302  23
   3   6  -2 297.261 14.1319   2
   3   6  -2 299.441 16.7866   1
   3   6  -2 298.535 9.34883  17
   3   6  -2 305.200 10.9319   8
  -3  -6   2 303.821 16.1606   1
  -3  -6   2 305.225 17.3502   1
  -3  -6   2 297.239 12.4155   5
  -3  -6   2 310.714 14.4663   6
  -3  -6   2 313.472 15.1993   2
  -3  -6   2 301.673 9.76279  13
  -3  -6   2 299.225 14.6159   4
  -3  -6   2 308.434 9.95182  10
  -3  -6   2 300.894 12.9235   7
  -3  -6   2 303.795 9.45216  20
  -3  -6   2 311.214 9.79557  18
   2   6  -2 193.026 9.74458   7
   2   6  -2 188.557 12.0146   1
   2   6  -2 186.459 10.9722   2
   2   6  -2 189.365 6.58908  19
   2   6  -2 197.299 6.86605   8
   2   6  -2 188.019 6.73129  16
   2   6  -2 200.960 12.2674   1
   2   6  -2 204.740 10.7573   6
  -2  -6   2 188.781 9.83691   7
  -2  -6   2 187.781 7.61567   5
  -2  -6   2 185.779 6.41508  10
  -2  -6   2 195.360 11.5221   2
  -2  -6   2 188.958 6.19136  18
  -2  -6   2 193.399 9.64027   6
  -2  -6   2 175.575 6.31111  13
  -2  -6   2 186.698 11.9697   1
  -2  -6   2 186.494 6.29098  15
  -2  -6   2 188.138 6.27048  20
   1   6  -2 85.8789 7.17926   1
   1   6  -2 85.6406 6.59227   7
   1   6  -2 88.7612 7.37387   1
   1   6  -2 71.4210 6.88859   2
   1   6  -2 88.9248 3.49040   8
   1   6  -2 80.8635 5.77735   6
   1   6  -2 83.7862 3.50721  16
   1   6  -2 83.1730 3.52396  19
  -1  -6   2 84.7635 7.45225   2
  -1  -6   2 83.9646 7.02500   1
  -1  -6   2 105.803 3.03077  13
  -1  -6   2 72.2355 7.15233   1
  -1  -6   2 81.8472 6.65810   7
  -1  -6   2 87.8992 3.74847  15
  -1  -6   2 84.7395 3.51200  10
  -1  -6   2 97.6449 3.76580  20
  -1  -6   2 106.773 3.38508  18
  -1  -6   2 81.5711 5.34968   6
   0   6  -2 249.206 12.5331   1
   0   6  -2 244.206 8.51447  12
   0   6  -2 247.157 13.1730   7
   0   6  -2 253.061 14.1028   2
   0   6  -2 254.027 12.0804   1
   0   6  -2 231.116 10.4035   6
   0   6  -2 254.764 8.42660  19
   0   6  -2 267.015 8.00053   8
   0   6  -2 250.940 8.22299  16
   0   6  -2 256.715 8.64503  22
   0  -6   2 241.474 8.25906  11
   0  -6   2 248.803 14.3342   2
   0  -6   2 252.946 7.63927  18
   0  -6   2 244.375 9.02992   5
   0  -6   2 230.459 12.0229   1
   0  -6   2 243.576 8.35438  20
   0  -6   2 259.533 10.5252   6
   0  -6   2 241.782 12.8296   1
   0  -6   2 268.865 8.62300  15
   0  -6   2 235.317 13.0483   7
  -1   6  -2 207.732 9.36342   1
  -1   6  -2 183.268 11.8362   3
  -1   6  -2 196.737 8.91157   6
  -1   6  -2 193.344 7.06065  22
  -1   6  -2 165.636 17.0504   2
  -1   6  -2 192.712 6.59353  16
  -1   6  -2 191.086 9.62997   1
  -1   6  -2 195.531 12.2142   7
  -1   6  -2 199.454 7.12154  12
  -1   6  -2 196.922 6.91158  19
   1  -6   2 190.767 12.8817   2
   1  -6   2 203.442 7.51691  20
   1  -6   2 198.055 9.09440   5
   1  -6   2 220.919 8.06755  11
   1  -6   2 198.640 6.42686  17
   1  -6   2 215.001 7.95885  15
   1  -6   2 216.175 15.2867   7
   1  -6   2 196.688 10.7483   1
   1  -6   2 214.629 6.25628  23
  -2   6  -2 15.5940 1.69834  19
  -2   6  -2 16.1273 3.68763   3
  -2   6  -2 14.9310 3.62576   2
  -2   6  -2 14.7276 2.91478   6
  -2   6  -2 16.6169 1.34606  16
  -2   6  -2 17.2646 1.69374  12
  -2   6  -2 18.6000 3.14824   5
  -2   6  -2 24.8700 4.52621   7
   2  -6   2 13.5522 3.97879   2
   2  -6   2 17.8809 2.17669  20
   2  -6   2 22.8653 3.18807   1
   2  -6   2 17.1241 1.26627   9
   2  -6   2 12.0468 2.58130  11
   2  -6   2 18.4955 1.39750  17
   2  -6   2 16.3774 4.03058   7
   2  -6   2 17.2471 1.02240  23
  -3   6  -2 125.837 5.02809  19
  -3   6  -2 119.297 4.58798  16
  -3   6  -2 127.283 5.31372  22
  -3   6  -2 126.298 5.29262  12
   3  -6   2 131.120 5.17095  17
   3  -6   2 129.390 5.86883  20
   3  -6   2 129.674 4.72001   9
   3  -6   2 128.435 5.98994  11
   3  -6   2 128.632 5.80359  15
   3  -6   2 127.446 4.47821  23
  -4   6  -2 19.7092 1.95216  12
  -4   6  -2 17.1136 1.41375  16
  -4   6  -2 15.3489 1.91085  22
  -4   6  -2 18.3345 2.10215  19
   4  -6   2 19.5728 2.33597  15
   4  -6   2 18.4357 1.45952  23
   4  -6   2 17.1910 2.05608  17
   4  -6   2 20.9362 2.38365  20
   4  -6   2 13.9023 2.48627  11
  -5   6  -2 44.7702 2.74595  19
  -5   6  -2 50.5775 3.05084  12
  -5   6  -2 48.0041 3.09655  22
  -5   6  -2 42.1419 2.17618  21
  -5   6  -2 46.1230 3.11910  10
   5  -6   2 46.8587 2.58722  23
   5  -6   2 44.4936 3.49135  15
   5  -6   2 46.5313 3.34866  17
   5  -6   2 49.7524 3.81114  20
   5  -6   2 48.8757 2.63744   9
  -6   6  -2 14.5634 2.12776  10
  -6   6  -2 12.5363 1.89641  12
  -6   6  -2 13.1591 2.02190  22
   6  -6   2 15.5147 2.65338  15
   6  -6   2 12.4318 2.65397  11
   6  -6   2 9.94828 1.95887  17
   6  -6   2 14.0857 1.70629   9
   6  -6   2 14.1768 2.45533  20
   6  -6   2 9.75729 1.58456  23
  -7   6  -2 48.6796 3.11805  12
  -7   6  -2 58.3284 4.25581  13
  -7   6  -2 44.8027 3.34281  21
  -7   6  -2 59.4517 4.10398  10
  -7   6  -2 54.6573 4.10022  18
  -7   6  -2 52.9552 3.69276  22
   7  -6   2 57.0318 3.42233  23
   7  -6   2 62.7485 5.69349  11
   7  -6   2 54.2095 3.24299   9
   7  -6   2 52.0233 4.31102  17
   7  -6   2 56.6296 4.53820  15
   7  -6   2 56.1187 4.69450  20
   9   5  -2 10.3213 2.49195  23
   9   5  -2 9.16240 2.43816  17
   9   5  -2 12.5194 2.39714   9
  -9  -5   2 15.1159 2.73975  10
  -9  -5   2 12.1551 2.82941  13
   8   5  -2 19.7319 2.56398  23
   8   5  -2 14.0605 2.63157   9
   8   5  -2 15.3497 2.55595  17
  -8  -5   2 16.9526 2.75544  18
  -8  -5   2 16.4487 2.42286  10
  -8  -5   2 20.9497 3.05597  13
   7   5  -2 23.6784 2.72085   9
   7   5  -2 23.6912 2.72269  23
  -7  -5   2 35.1207 3.05445  18
  -7  -5   2 28.1165 2.71690  10
  -7  -5   2 37.7069 3.25892  13
   6   5  -2 114.307 5.03380  16
   6   5  -2 110.060 5.16344   9
   6   5  -2 113.015 5.23377  23
   6   5  -2 110.363 5.23476  17
  -6  -5   2 111.214 5.25617  18
  -6  -5   2 114.941 5.10132  10
  -6  -5   2 109.800 5.40824  13
   5   5  -2 48.1511 2.80948   9
   5   5  -2 46.2213 2.78328  16
   5   5  -2 42.2510 2.71368  17
   5   5  -2 44.8136 2.07201  19
   5   5  -2 42.5788 2.88579  23
  -5  -5   2 45.7901 2.84310  18
  -5  -5   2 45.6589 2.98563  13
  -5  -5   2 44.3082 2.75183  10
   4   5  -2 348.006 18.1861   1
   4   5  -2 319.055 10.2815  17
   4   5  -2 317.753 9.75949  19
   4   5  -2 301.317 17.0142   6
   4   5  -2 297.051 17.1577   1
  -4  -5   2 315.875 10.5415  18
  -4  -5   2 312.222 14.4239   5
  -4  -5   2 314.582 16.2520   6
  -4  -5   2 329.059 17.8496   1
  -4  -5   2 316.778 16.3313   1
  -4  -5   2 317.335 16.4505   4
  -4  -5   2 326.832 10.4319  10
   3   5  -2 48.1658 2.45728  16
   3   5  -2 46.7030 4.17593   2
   3   5  -2 45.7269 2.15180  17
   3   5  -2 51.1702 2.72652   8
   3   5  -2 50.6457 5.97724   1
   3   5  -2 48.0897 2.20205  19
   3   5  -2 49.8961 5.80421   1
   3   5  -2 52.8746 5.57675   6
   3   5  -2 43.9995 2.32147  23
  -3  -5   2 45.0773 4.98962   2
  -3  -5   2 38.3175 5.19258   1
  -3  -5   2 50.4431 2.38389  18
  -3  -5   2 42.7117 4.75494   4
  -3  -5   2 52.0478 4.93749   6
  -3  -5   2 47.1413 5.81326   1
  -3  -5   2 46.3658 2.36088  13
  -3  -5   2 41.7549 3.88640   7
  -3  -5   2 46.4586 1.93395  20
  -3  -5   2 47.7640 2.37810  10
   2   5  -2 268.714 8.57462  23
   2   5  -2 279.140 14.4084   1
   2   5  -2 276.434 11.4051   7
   2   5  -2 269.204 8.67105  19
   2   5  -2 290.959 13.2592   6
   2   5  -2 260.087 8.09753  17
   2   5  -2 280.084 9.02574   8
   2   5  -2 276.618 8.87549  16
   2   5  -2 276.066 14.2829   1
   2   5  -2 269.409 12.7355   2
  -2  -5   2 274.509 12.1865   4
  -2  -5   2 274.479 8.51405  20
  -2  -5   2 278.942 12.1592   6
  -2  -5   2 267.453 8.71863  10
  -2  -5   2 278.823 14.6416   1
  -2  -5   2 274.607 8.59673  18
  -2  -5   2 286.534 11.9585   7
  -2  -5   2 284.946 13.6273   2
  -2  -5   2 267.593 8.50620  15
  -2  -5   2 270.187 10.3297   5
  -2  -5   2 270.550 8.49939  13
   1   5  -2 347.279 15.1552   1
   1   5  -2 332.128 15.0347   6
   1   5  -2 310.058 10.0216  19
   1   5  -2 308.746 10.1536   8
   1   5  -2 321.842 10.0697  16
   1   5  -2 324.803 15.0319   1
   1   5  -2 308.223 14.7664   2
  -1  -5   2 304.010 10.5689  15
  -1  -5   2 322.302 9.98934  10
  -1  -5   2 377.015 10.1689  11
  -1  -5   2 335.704 14.9239   1
  -1  -5   2 308.297 11.8527   4
  -1  -5   2 313.944 9.75471  18
  -1  -5   2 324.731 15.3944   1
  -1  -5   2 323.049 10.5068  20
  -1  -5   2 323.369 12.5687   6
  -1  -5   2 321.995 14.0643   7
  -1  -5   2 316.810 15.3219   2
   0   5  -2 248.131 8.30565  12
   0   5  -2 262.043 7.81803   8
   0   5  -2 252.582 8.04049  16
   0   5  -2 250.538 12.4612   7
   0   5  -2 257.440 11.5416   1
   0   5  -2 254.379 8.19499  19
   0   5  -2 253.979 8.38739  22
   0   5  -2 240.122 10.2106   6
   0   5  -2 258.213 13.2669   2
   0   5  -2 239.410 11.7988   1
   0  -5   2 251.168 12.3323   1
   0  -5   2 249.827 11.7940   1
   0  -5   2 259.413 13.6578   2
   0  -5   2 243.089 8.21694  20
   0  -5   2 230.520 8.07753  11
   0  -5   2 254.797 10.1313   6
   0  -5   2 267.598 8.43906  15
   0  -5   2 253.367 12.5459   7
   0  -5   2 259.691 8.97418   5
  -1   5  -2 128.899 4.90438  12
  -1   5  -2 137.080 6.57945   6
  -1   5  -2 131.023 4.98343  22
  -1   5  -2 123.823 6.98722   1
  -1   5  -2 112.159 8.37469   7
  -1   5  -2 124.488 4.72933  19
  -1   5  -2 125.974 6.22244   1
  -1   5  -2 137.953 9.30932   2
  -1   5  -2 124.800 4.50263  16
  -1   5  -2 130.178 8.82662   3
   1  -5   2 127.993 5.16018  15
   1  -5   2 133.461 5.00902  11
   1  -5   2 112.356 7.27810   1
   1  -5   2 134.104 4.34061  17
   1  -5   2 127.048 10.4529   1
   1  -5   2 139.849 4.05722  23
   1  -5   2 134.548 6.64517   5
   1  -5   2 129.724 4.37543   9
   1  -5   2 133.451 9.51425   2
   1  -5   2 127.440 5.06168  20
   1  -5   2 130.702 9.21607   7
  -2   5  -2 110.209 4.06279  16
  -2   5  -2 104.509 8.44880   2
  -2   5  -2 112.199 4.53651  12
  -2   5  -2 111.959 4.60550  22
  -2   5  -2 111.797 6.38637   5
  -2   5  -2 109.612 8.73879   7
  -2   5  -2 125.835 6.81481   6
  -2   5  -2 114.020 4.38627  19
  -2   5  -2 107.781 8.55687   3
   2  -5   2 111.760 4.95685  15
   2  -5   2 128.920 5.56969  11
   2  -5   2 118.631 9.36382   7
   2  -5   2 116.096 4.08924   9
   2  -5   2 104.821 6.85305   5
   2  -5   2 118.326 3.89234  23
   2  -5   2 116.704 9.19943   2
   2  -5   2 125.662 5.53771  20
   2  -5   2 112.369 6.56158   1
   2  -5   2 118.241 4.38564  17
  -3   5  -2 30.3986 1.97763  19
  -3   5  -2 32.8711 2.21308  22
  -3   5  -2 31.1722 1.71863  16
   3  -5   2 31.2468 2.20760  17
   3  -5   2 28.6496 2.52362  11
   3  -5   2 33.1723 2.49198  20
   3  -5   2 32.2635 1.66587  23
   3  -5   2 34.6710 1.79049   9
  -4   5  -2 794.225 23.9627  22
  -4   5  -2 781.034 23.4415  19
   4  -5   2 773.035 23.8876  17
   4  -5   2 795.870 24.5460  20
   4  -5   2 783.857 24.3005  15
   4  -5   2 759.538 24.9342  11
   4  -5   2 790.088 23.0689  23
  -5   5  -2 12.5026 1.45705  19
  -5   5  -2 10.8144 1.61818  12
  -5   5  -2 8.23935 1.53818  10
  -5   5  -2 9.61195 1.55627  22
   5  -5   2 7.05466 1.60809  15
   5  -5   2 9.40236 1.73497  17
   5  -5   2 9.89331 1.43795  23
   5  -5   2 10.1762 1.29702   9
   5  -5   2 11.8678 2.11053  20
   5  -5   2 7.91986 1.87441  11
  -6   5  -2 9.70380 1.96965  18
  -6   5  -2 12.3184 1.68825  12
  -6   5  -2 10.1240 1.85691  10
   6  -5   2 6.56575 1.19483   9
   6  -5   2 6.81357 1.97981  11
   6  -5   2 6.50342 1.78960  20
   6  -5   2 7.33081 1.66404  15
   6  -5   2 6.91918 1.38158  23
   6  -5   2 6.75374 1.82100  17
  -7   5  -2 4.61083 1.58963  10
  -7   5  -2 5.39695 1.92642  13
  -7   5  -2 3.23810 2.17024  22
   7  -5   2 16.8822 3.83357  11
   7  -5   2 13.1287 2.05790  23
  -8   5  -2 7.00940 2.07156  10
  -8   5  -2 10.7613 1.69977  21
  -8   5  -2 10.5375 2.49255  18
   8  -5   2 8.78871 2.71034  20
   8  -5   2 10.9811 3.03024  11
   8  -5   2 8.92976 2.53763  15
   8  -5   2 12.8682 2.33590  23
   8  -5   2 11.2456 1.85915   9
   8  -5   2 12.9463 2.69735  17
   9   4  -2 34.7534 4.84615  17
   9   4  -2 23.9494 3.27886  23
   9   4  -2 27.2992 3.25552   9
  -9  -4   2 27.9159 3.19255  10
  -9  -4   2 29.3431 3.98942  13
  -9  -4   2 36.7239 3.99416  18
   8   4  -2 4.65503 1.76034  17
   8   4  -2 11.6262 2.19836  23
   8   4  -2 7.55152 1.73315   9
  -8  -4   2 5.38640 1.54577  10
  -8  -4   2 9.07500 2.22116  13
  -8  -4   2 6.64840 1.68500  18
   7   4  -2 122.857 6.03274  23
   7   4  -2 124.736 6.09273  17
   7   4  -2 133.591 6.38386   9
  -7  -4   2 125.163 5.67381  10
  -7  -4   2 126.514 6.25877  13
  -7  -4   2 121.215 5.93777  18
   6   4  -2 148.714 6.38355  23
   6   4  -2 148.663 6.44306  17
   6   4  -2 149.362 6.21285   9
  -6  -4   2 139.555 6.39447  13
  -6  -4   2 145.845 5.95923  10
  -6  -4   2 145.607 6.23505  18
   5   4  -2 136.601 5.63889   9
   5   4  -2 151.859 5.61829  16
   5   4  -2 147.937 5.87591  23
   5   4  -2 137.594 7.63589  17
  -5  -4   2 148.413 5.92692  18
  -5  -4   2 140.418 6.02692  13
  -5  -4   2 147.203 5.69464  10
   4   4  -2 73.8666 7.39333   1
   4   4  -2 77.1856 5.63196   5
   4   4  -2 69.9325 3.38899  23
   4   4  -2 66.4662 7.21941   1
   4   4  -2 67.8775 9.35980   6
   4   4  -2 70.7368 2.73287  19
   4   4  -2 74.2681 3.34491  17
   4   4  -2 73.6413 3.25764  16
  -4  -4   2 66.2565 5.99101   5
  -4  -4   2 68.2144 6.80731   4
  -4  -4   2 69.4721 4.07194  13
  -4  -4   2 72.5331 6.77477   1
  -4  -4   2 68.0470 7.17672   1
  -4  -4   2 71.0510 3.33021  18
  -4  -4   2 72.4977 3.24473  10
  -4  -4   2 67.6591 6.53337   6
   3   4  -2 298.486 20.0174   1
   3   4  -2 323.327 10.0443  16
   3   4  -2 309.479 9.61115  22
   3   4  -2 302.438 12.1947   2
   3   4  -2 325.577 16.0846   1
   3   4  -2 308.935 9.96130  23
   3   4  -2 323.599 9.65386  19
   3   4  -2 337.193 15.8206   6
  -3  -4   2 301.415 14.5175   4
  -3  -4   2 309.501 12.8414   2
  -3  -4   2 315.545 9.85930  18
  -3  -4   2 309.504 9.75674  10
  -3  -4   2 298.596 14.3123   6
  -3  -4   2 308.887 12.9508   5
  -3  -4   2 321.791 15.0359   1
  -3  -4   2 307.546 15.7218   1
  -3  -4   2 310.283 9.94542  13
   2   4  -2 1078.11 36.7423   1
   2   4  -2 1069.41 36.5715   1
   2   4  -2 1009.31 29.9434  23
   2   4  -2 1057.18 34.0485   2
   2   4  -2 1062.60 30.3890   8
   2   4  -2 1094.16 35.5035   6
   2   4  -2 1069.79 30.0838  19
   2   4  -2 1016.57 30.2119  16
   2   4  -2 971.167 29.6957  17
  -2  -4   2 1058.53 32.8573   5
  -2  -4   2 1072.25 34.8419   4
  -2  -4   2 1055.49 34.6553   6
  -2  -4   2 1091.38 33.1329   7
  -2  -4   2 1064.82 35.1602   2
  -2  -4   2 1089.37 37.4809   1
  -2  -4   2 1049.96 30.5106  10
  -2  -4   2 1063.46 30.4812  18
  -2  -4   2 1037.87 30.1612  20
  -2  -4   2 1097.14 36.5240   1
  -2  -4   2 1009.89 30.4347  13
   1   4  -2 757.753 26.8503   1
   1   4  -2 752.949 26.9844   1
   1   4  -2 759.535 21.9542   8
   1   4  -2 731.262 25.0843   7
   1   4  -2 738.701 26.4361   2
   1   4  -2 763.056 25.1919   6
   1   4  -2 779.404 22.2998  16
  -1  -4   2 705.920 20.4607  13
  -1  -4   2 713.539 22.9746   4
  -1  -4   2 666.558 20.7660  11
  -1  -4   2 741.005 25.9986   2
  -1  -4   2 722.340 20.8107  20
  -1  -4   2 695.443 26.2438   7
  -1  -4   2 743.226 25.7407   1
  -1  -4   2 736.527 26.4546   1
  -1  -4   2 763.354 23.7345   6
  -1  -4   2 700.959 20.8757  15
  -1  -4   2 714.343 20.7926  10
  -1  -4   2 721.604 20.6352  18
   0   4  -2 596.615 22.7597   1
   0   4  -2 559.636 16.9178  22
   0   4  -2 550.125 20.9769   7
   0   4  -2 592.605 16.8651  19
   0   4  -2 567.812 16.4187   8
   0   4  -2 570.048 21.8184   2
   0   4  -2 553.912 16.8808  12
   0   4  -2 583.641 20.1993   1
   0   4  -2 538.906 18.7453   6
   0   4  -2 561.600 16.6330  16
   0  -4   2 558.680 21.4889   2
   0  -4   2 571.224 20.7929   7
   0  -4   2 560.781 20.4674   1
   0  -4   2 503.827 16.7520  11
   0  -4   2 558.964 17.0009   5
   0  -4   2 561.132 15.8342  18
   0  -4   2 548.423 15.5899  13
   0  -4   2 547.854 16.3280  20
   0  -4   2 532.629 19.6217   1
   0  -4   2 549.305 18.2088   6
  -1   4  -2 438.996 13.2134  22
  -1   4  -2 428.517 17.8051   3
  -1   4  -2 407.356 13.0359  12
  -1   4  -2 424.884 18.0430   7
  -1   4  -2 422.619 12.9533  19
  -1   4  -2 440.217 18.1795   2
  -1   4  -2 437.370 14.6801   1
  -1   4  -2 411.126 12.6771  16
  -1   4  -2 424.309 15.4485   1
  -1   4  -2 440.841 15.0993   6
   1  -4   2 399.131 19.6226   1
   1  -4   2 441.570 13.1087  11
   1  -4   2 422.745 18.3939   2
   1  -4   2 428.973 12.5884  17
   1  -4   2 433.153 18.3252   7
   1  -4   2 451.190 12.5017   9
   1  -4   2 429.060 15.8155   1
   1  -4   2 418.593 13.1893  20
   1  -4   2 392.684 16.3376   5
   1  -4   2 449.235 12.2180  23
   1  -4   2 414.399 13.2554  15
  -2   4  -2 50.6609 5.21892   3
  -2   4  -2 46.4497 5.08139   2
  -2   4  -2 47.7806 2.43746  22
  -2   4  -2 43.0390 2.32480  12
  -2   4  -2 48.3289 4.02717   5
  -2   4  -2 45.6106 2.19238  19
  -2   4  -2 45.0798 5.36345   7
  -2   4  -2 43.6725 1.96478  16
   2  -4   2 46.3745 2.59957  15
   2  -4   2 40.7347 2.58628  11
   2  -4   2 47.7473 5.32339   7
   2  -4   2 46.7783 1.86522  23
   2  -4   2 49.6191 2.42462  17
   2  -4   2 47.6187 5.24377   2
   2  -4   2 49.5931 4.20381   5
   2  -4   2 48.1087 2.60999  20
  -3   4  -2 284.889 9.12277  12
  -3   4  -2 271.913 8.83734  19
  -3   4  -2 275.310 14.3095   6
  -3   4  -2 272.930 8.51213  16
  -3   4  -2 274.247 12.8149   5
  -3   4  -2 277.539 14.0515   2
  -3   4  -2 283.664 11.7134   4
  -3   4  -2 280.794 9.18387  22
  -3   4  -2 267.867 14.2091   3
  -3   4  -2 267.018 20.0051   7
   3  -4   2 270.694 14.6692   2
   3  -4   2 284.341 15.8006   7
   3  -4   2 276.431 9.63895  20
   3  -4   2 267.099 9.82094  11
   3  -4   2 279.340 9.28703  17
   3  -4   2 272.526 9.52103  15
   3  -4   2 279.996 13.5181   5
   3  -4   2 280.143 8.58153   9
   3  -4   2 279.747 8.62796  23
  -4   4  -2 17.8358 1.71537  22
  -4   4  -2 21.2385 1.69002  12
  -4   4  -2 21.3489 2.14193  10
  -4   4  -2 19.0905 1.43741  19
   4  -4   2 18.5171 2.00363  20
   4  -4   2 20.7758 1.44590   9
   4  -4   2 18.8679 2.36788  11
   4  -4   2 17.7518 2.94284  17
   4  -4   2 21.5727 1.62933  23
  -5   4  -2 45.0109 2.32417  19
  -5   4  -2 49.2296 3.01713  10
  -5   4  -2 46.1515 2.66032  12
  -5   4  -2 47.9831 2.79049  22
   5  -4   2 48.4696 3.35006  15
   5  -4   2 44.0868 3.86415  11
   5  -4   2 51.3358 2.85100   9
   5  -4   2 51.4205 2.80725  23
   5  -4   2 51.2384 3.55315  20
   5  -4   2 54.1329 3.45771  17
  -6   4  -2 42.7100 2.94930  10
  -6   4  -2 36.1201 3.04199  18
  -6   4  -2 33.5461 2.31223  12
  -6   4  -2 30.5974 2.40749  22
   6  -4   2 45.0136 4.59054  11
   6  -4   2 37.0227 3.30563  20
   6  -4   2 39.8791 2.37921   9
   6  -4   2 37.7650 3.71038  17
   6  -4   2 38.4299 2.64813  23
   6  -4   2 35.7257 3.05279  15
  -7   4  -2 50.7661 3.24785  22
  -7   4  -2 56.4346 3.79166  10
  -7   4  -2 47.6157 3.09275  12
  -7   4  -2 56.5272 4.05171  18
   7  -4   2 56.1139 4.24204  20
   7  -4   2 63.0016 5.37560  11
   7  -4   2 58.8400 3.65232  23
   7  -4   2 60.0408 4.45637  17
   7  -4   2 57.5680 4.08525  15
   7  -4   2 55.8976 3.16340   9
  -8   4  -2 -0.6215 1.69046  13
  -8   4  -2 0.60942 1.68156  18
  -8   4  -2 2.78940 1.33371  10
   8  -4   2 0.48364 2.74300  17
   8  -4   2 4.02610 1.92321  15
   8  -4   2 -0.7560 1.08336   9
   8  -4   2 -0.4598 1.90743  20
   8  -4   2 1.82140 1.48484  23
   9   3  -2 45.4819 6.10798  17
   9   3  -2 35.9344 3.53758   9
   9   3  -2 29.4746 3.46485  23
  -9  -3   2 26.0265 2.96610  10
   8   3  -2 9.54339 1.85822  23
   8   3  -2 7.98564 1.72748   9
  -8  -3   2 5.51412 1.78889  18
  -8  -3   2 5.63410 1.43997  10
   7   3  -2 17.8481 2.45681  23
   7   3  -2 20.3338 3.60816  17
   7   3  -2 22.6821 2.33209   9
  -7  -3   2 21.6143 2.63686  18
  -7  -3   2 23.7878 2.25334  10
  -7  -3   2 24.8627 2.82976  13
   6   3  -2 12.7405 1.90164   9
   6   3  -2 12.2175 2.00660  17
   6   3  -2 15.4957 2.06266  23
  -6  -3   2 18.3220 2.19683  18
  -6  -3   2 12.8233 2.14191  13
  -6  -3   2 15.9410 1.92833  10
   5   3  -2 128.111 5.45035  17
   5   3  -2 129.286 4.93484  16
   5   3  -2 120.706 5.06398   9
   5   3  -2 125.536 5.28120  23
  -5  -3   2 128.391 5.26382  10
  -5  -3   2 120.544 5.41943  13
  -5  -3   2 123.009 5.27072  18
   4   3  -2 14.0502 1.31366   9
   4   3  -2 6.68989 2.60011   6
   4   3  -2 14.2502 1.40878  17
   4   3  -2 13.3431 1.33450  23
   4   3  -2 11.4339 1.21528  16
   4   3  -2 7.45085 2.87960   1
   4   3  -2 9.42935 2.79104   1
   4   3  -2 12.1886 2.45078   5
   4   3  -2 14.8776 2.49602   3
  -4  -3   2 11.1422 2.99235   6
  -4  -3   2 11.3150 1.37457  13
  -4  -3   2 13.0050 3.24426   5
  -4  -3   2 6.66979 2.27094   1
  -4  -3   2 11.0090 2.83380   4
  -4  -3   2 13.0543 1.56411  18
  -4  -3   2 12.8560 1.24251  10
   3   3  -2 497.214 20.7775   6
   3   3  -2 494.655 14.2131  19
   3   3  -2 499.148 17.9601   5
   3   3  -2 473.140 20.1215   1
   3   3  -2 476.956 14.7067  17
   3   3  -2 474.377 14.7029  23
   3   3  -2 481.922 20.4084   1
   3   3  -2 498.073 14.6859  16
  -3  -3   2 486.115 19.3214   1
  -3  -3   2 485.669 19.6721   6
  -3  -3   2 490.955 14.5849  10
  -3  -3   2 482.952 14.6882  18
  -3  -3   2 489.320 18.3231   5
  -3  -3   2 496.728 20.5510   1
  -3  -3   2 469.955 14.7928  13
  -3  -3   2 472.408 19.7172   4
   2   3  -2 922.770 28.9446   2
   2   3  -2 942.806 33.8059   6
   2   3  -2 933.979 31.7228   1
   2   3  -2 893.133 26.3024  23
   2   3  -2 965.468 32.1408   1
   2   3  -2 885.201 26.1960  17
   2   3  -2 917.262 26.1657  19
   2   3  -2 881.928 26.0639  12
  -2  -3   2 897.071 26.8270  13
  -2  -3   2 950.348 32.6830   1
  -2  -3   2 931.863 31.4014   1
  -2  -3   2 937.107 30.9413   4
  -2  -3   2 934.506 29.9261   2
  -2  -3   2 952.170 26.8412  10
  -2  -3   2 928.966 30.8101   6
  -2  -3   2 925.282 29.4024   5
   1   3  -2 824.284 25.4780   7
   1   3  -2 823.001 27.3703   1
   1   3  -2 832.715 26.0811   6
   1   3  -2 776.013 23.0391  12
   1   3  -2 764.872 22.7692  23
   1   3  -2 831.285 22.6810  17
   1   3  -2 804.382 26.5453   2
   1   3  -2 775.570 23.0189  19
   1   3  -2 809.527 27.3429   1
   1   3  -2 788.980 23.1011  16
   1   3  -2 804.785 23.1263   8
  -1  -3   2 769.669 24.6920   4
  -1  -3   2 764.385 22.4625  15
  -1  -3   2 796.313 27.1835   1
  -1  -3   2 800.639 25.0034   7
  -1  -3   2 809.110 26.5282   1
  -1  -3   2 783.217 26.2418   2
  -1  -3   2 801.438 22.4902  10
  -1  -3   2 774.009 22.3759  18
  -1  -3   2 776.156 22.3758  20
  -1  -3   2 769.381 22.3176  13
   0   3  -2 161.534 5.14571  16
   0   3  -2 158.964 5.33953  22
   0   3  -2 163.166 4.97195   8
   0   3  -2 169.117 8.42860   2
   0   3  -2 171.967 7.60089   1
   0   3  -2 154.371 6.66406   6
   0   3  -2 158.623 7.93840   7
   0   3  -2 156.621 5.28538  12
   0   3  -2 166.451 5.25841  19
   0  -3   2 157.842 6.59014   6
   0  -3   2 158.319 7.95439   7
   0  -3   2 177.574 5.35512  15
   0  -3   2 143.136 5.05896  11
   0  -3   2 161.336 5.19620  20
   0  -3   2 160.939 8.34917   2
   0  -3   2 150.774 4.68377  13
   0  -3   2 159.350 4.87342  18
   0  -3   2 157.727 7.37013   1
   0  -3   2 162.845 7.71554   1
  -1   3  -2 36.1562 2.54246   1
  -1   3  -2 36.8161 2.82061   1
  -1   3  -2 35.3854 1.82602  22
  -1   3  -2 38.9460 2.94727   6
  -1   3  -2 32.4446 2.49176   5
  -1   3  -2 36.5957 1.52192  16
  -1   3  -2 38.4326 3.82287   2
  -1   3  -2 35.1989 1.78109  12
  -1   3  -2 31.4473 5.10781   7
  -1   3  -2 34.8357 1.65052  19
   1  -3   2 32.0989 2.86414   1
   1  -3   2 34.2622 1.89907  15
   1  -3   2 37.3307 1.55276  17
   1  -3   2 33.5433 1.82193  20
   1  -3   2 33.9939 3.94107   2
   1  -3   2 35.3621 1.37569   9
   1  -3   2 38.5855 3.98802   7
   1  -3   2 29.9259 2.78688   5
  -2   3  -2 1274.46 37.1367  16
  -2   3  -2 1339.17 42.9105   3
  -2   3  -2 1324.45 43.8932   7
  -2   3  -2 1283.79 37.4326  19
  -2   3  -2 1315.16 37.6495  12
  -2   3  -2 1318.19 37.7260  22
  -2   3  -2 1293.64 40.8875   5
  -2   3  -2 1333.48 39.9277   4
  -2   3  -2 1344.93 42.8295   2
   2  -3   2 1287.72 42.6881   2
   2  -3   2 1320.18 41.2443   5
   2  -3   2 1296.79 43.6532   7
   2  -3   2 1345.38 37.7885  17
   2  -3   2 1294.31 37.5397  20
   2  -3   2 1295.30 36.6659   9
   2  -3   2 1275.53 36.6926  23
   2  -3   2 1262.74 37.4613  15
   2  -3   2 1296.15 37.6586  11
  -3   3  -2 70.4740 5.64447   5
  -3   3  -2 67.6295 2.95214  22
  -3   3  -2 53.9054 6.10561   7
  -3   3  -2 61.3923 2.87126  19
  -3   3  -2 61.1547 6.05652   6
  -3   3  -2 60.9235 5.65094   3
  -3   3  -2 57.8841 4.88162   4
  -3   3  -2 68.5297 2.83653  12
  -3   3  -2 65.9350 5.47272   2
   3  -3   2 69.5185 2.57630   9
   3  -3   2 61.1067 5.51213   5
   3  -3   2 66.9229 2.71835  23
   3  -3   2 65.7601 3.52265  11
   3  -3   2 62.5878 6.05566   2
   3  -3   2 66.5979 3.18241  15
   3  -3   2 66.4105 3.29273  20
   3  -3   2 67.0613 3.18328  17
  -4   3  -2 153.526 5.87529  10
  -4   3  -2 161.454 5.80014  22
  -4   3  -2 156.057 5.55734  12
  -4   3  -2 151.503 5.65313  19
   4  -3   2 159.968 5.69716  23
   4  -3   2 156.352 6.87550  11
   4  -3   2 156.896 6.17620  15
   4  -3   2 161.250 5.41036   9
   4  -3   2 166.241 6.57873  20
   4  -3   2 156.969 6.29533  17
  -5   3  -2 46.7941 2.67141  22
  -5   3  -2 44.9411 2.85129  10
  -5   3  -2 46.2625 2.42321  12
   5  -3   2 46.2068 3.25677  17
   5  -3   2 49.5256 3.32872  20
   5  -3   2 48.8477 2.77827  23
   5  -3   2 51.6939 2.50949   9
   5  -3   2 49.2541 3.71855  11
  -6   3  -2 19.6267 1.84320  22
  -6   3  -2 22.9617 2.42104  18
  -6   3  -2 19.5200 2.15265  10
   6  -3   2 21.1827 1.73880   9
   6  -3   2 20.1476 2.50292  20
   6  -3   2 23.8936 2.36742  15
   6  -3   2 22.7879 3.08282  11
   6  -3   2 21.8965 2.09742  23
   6  -3   2 21.3726 2.57199  17
  -7   3  -2 15.9054 1.90979  22
  -7   3  -2 22.3365 2.48638  10
   7  -3   2 18.5923 1.88730   9
   7  -3   2 23.8328 3.55319  11
   7  -3   2 23.0383 2.38032  23
   7  -3   2 21.1116 2.59489  15
   7  -3   2 23.1035 3.19667  20
   7  -3   2 24.8232 3.02000  17
  -8   3  -2 17.6530 3.18548  18
  -8   3  -2 23.1909 2.91101  10
   8  -3   2 25.5772 4.63245  11
   8  -3   2 24.9025 3.56848  17
   8  -3   2 22.4050 2.78204  23
   8  -3   2 21.6466 2.35917   9
   9   2  -2 65.3560 4.41498   9
   9   2  -2 60.4876 4.62769  23
   9   2  -2 72.5090 5.32251  17
  -9  -2   2 63.4214 4.32190  10
  -9  -2   2 69.0502 5.23877  13
   8   2  -2 0.88187 1.30056   9
   8   2  -2 3.46370 1.58617  23
   8   2  -2 5.78931 1.70982  17
  -8  -2   2 5.92951 1.63096  18
  -8  -2   2 4.52143 1.41208  10
   7   2  -2 85.7195 4.66271   9
   7   2  -2 96.2155 4.99887  23
   7   2  -2 112.089 5.89420  17
  -7  -2   2 100.329 5.37147  13
  -7  -2   2 87.1544 4.54587  10
   6   2  -2 145.797 6.56732  17
   6   2  -2 157.764 6.42897  23
   6   2  -2 157.089 6.20858   9
  -6  -2   2 153.537 6.78437  13
  -6  -2   2 158.093 6.23654  10
  -6  -2   2 149.912 6.45349  18
   5   2  -2 98.0818 4.37260  23
   5   2  -2 98.7116 4.59813  17
   5   2  -2 97.1380 4.23814   9
  -5  -2   2 96.0796 4.63164  13
  -5  -2   2 102.645 4.26912  10
  -5  -2   2 95.7357 4.43367  18
   4   2  -2 134.079 9.35971   1
   4   2  -2 145.275 5.45788  23
   4   2  -2 146.622 8.84397   5
   4   2  -2 142.865 5.55812  17
   4   2  -2 149.055 9.50554   1
   4   2  -2 144.904 10.3167   6
   4   2  -2 149.256 8.19344   3
   4   2  -2 146.641 5.33122   9
  -4  -2   2 144.578 5.61435  13
  -4  -2   2 141.601 5.42798  18
  -4  -2   2 128.517 13.1664   6
  -4  -2   2 148.882 9.16076   5
  -4  -2   2 133.855 8.84806   1
  -4  -2   2 148.421 5.24591  10
   3   2  -2 755.510 27.0817   1
   3   2  -2 743.662 27.2601   1
   3   2  -2 727.750 21.8757  23
   3   2  -2 775.002 25.8127   5
   3   2  -2 751.694 21.2630  19
   3   2  -2 715.435 21.7625   9
   3   2  -2 738.552 21.9899  17
   3   2  -2 747.479 28.1232   6
   3   2  -2 756.402 21.7328  16
  -3  -2   2 704.528 21.6382  13
  -3  -2   2 729.733 25.5769   5
  -3  -2   2 710.043 30.8981   1
  -3  -2   2 739.935 26.9568   6
  -3  -2   2 744.588 26.8731   4
  -3  -2   2 740.893 21.3399  10
  -3  -2   2 737.389 21.5368  18
  -3  -2   2 732.543 25.3217   1
   2   2  -2 395.354 12.0151  17
   2   2  -2 406.748 16.0805   6
   2   2  -2 405.458 11.7454  19
   2   2  -2 404.093 12.0324  16
   2   2  -2 419.587 16.2938   1
   2   2  -2 384.242 11.9871  23
   2   2  -2 410.996 13.3486   2
   2   2  -2 408.562 15.9086   1
  -2  -2   2 390.247 14.5151   5
  -2  -2   2 385.397 12.0712  13
  -2  -2   2 410.845 11.9095  10
  -2  -2   2 400.058 15.5183   4
  -2  -2   2 398.074 15.1668   1
  -2  -2   2 408.615 12.0361  18
  -2  -2   2 413.902 13.6489   2
  -2  -2   2 408.501 15.5431   6
   1   2  -2 94.1117 3.26128  16
   1   2  -2 89.9272 5.49275   1
   1   2  -2 99.1844 3.10675  23
   1   2  -2 91.6785 3.01163  17
   1   2  -2 102.224 4.97643   2
   1   2  -2 103.183 3.21444  19
   1   2  -2 99.6143 5.15158   6
  -1  -2   2 93.5091 3.09568  10
  -1  -2   2 95.2055 5.68320   1
  -1  -2   2 94.9480 3.09961  18
  -1  -2   2 91.4271 4.86061   2
  -1  -2   2 91.3687 4.63526   4
  -1  -2   2 90.3713 3.07669  13
  -1  -2   2 97.0194 4.11258   7
  -1  -2   2 95.0388 5.23316   1
  -1  -2   2 96.9468 4.89170   6
   0   2  -2 93.4682 4.65544   1
   0   2  -2 90.8818 3.03101  19
   0   2  -2 85.8919 4.74467   1
   0   2  -2 93.2636 3.29065   8
   0   2  -2 91.3826 3.11753  22
   0   2  -2 89.8221 2.95519  16
   0   2  -2 88.2933 4.15579   6
   0   2  -2 92.9685 4.86866   7
   0   2  -2 89.4032 4.98750   2
   0   2  -2 87.7926 3.05164  12
   0  -2   2 92.2415 3.11878  20
   0  -2   2 98.7774 3.19170  15
   0  -2   2 94.9846 5.23846   2
   0  -2   2 100.538 5.01499   1
   0  -2   2 84.3041 3.10234  22
   0  -2   2 95.7515 4.28806   6
   0  -2   2 99.5522 5.07462   7
   0  -2   2 83.9071 3.02185  11
   0  -2   2 90.4089 2.91275  18
   0  -2   2 89.1653 2.81822  13
   0  -2   2 89.3451 4.64360   1
  -1   2  -2 567.052 17.6419   1
  -1   2  -2 537.342 15.9065  16
  -1   2  -2 564.562 16.3177  22
  -1   2  -2 575.924 19.5732   2
  -1   2  -2 558.480 16.1291  19
  -1   2  -2 555.175 17.8506   5
  -1   2  -2 545.703 16.2362  12
  -1   2  -2 565.790 20.0538   7
   1  -2   2 579.729 20.5984   7
   1  -2   2 537.530 17.8725   1
   1  -2   2 564.846 18.4663   5
   1  -2   2 571.497 20.0387   2
   1  -2   2 570.986 16.1087   9
   1  -2   2 578.665 16.3928  17
   1  -2   2 562.553 16.6901  20
   1  -2   2 542.286 16.6308  15
   1  -2   2 533.936 16.5351  22
   1  -2   2 557.599 16.0818  23
   1  -2   2 560.723 17.9149   1
   1  -2   2 652.462 16.7639  11
  -2   2  -2 662.924 24.2918   7
  -2   2  -2 689.251 23.8671   6
  -2   2  -2 655.574 22.7497   3
  -2   2  -2 655.446 18.8198  19
  -2   2  -2 660.578 19.1199  22
  -2   2  -2 648.010 18.9997  12
  -2   2  -2 557.192 26.0302   5
  -2   2  -2 685.531 22.8411   2
   2  -2   2 655.492 22.8414   2
   2  -2   2 604.542 18.4964  23
   2  -2   2 649.768 19.0144  15
   2  -2   2 641.095 18.9642  17
   2  -2   2 643.724 19.3004  11
   2  -2   2 648.169 19.1086  20
   2  -2   2 653.623 22.4031   5
   2  -2   2 651.227 18.3635   9
  -3   2  -2 121.217 8.37455   6
  -3   2  -2 116.836 4.36550  10
  -3   2  -2 114.347 4.23276  22
  -3   2  -2 116.437 8.20780   7
  -3   2  -2 117.086 6.82691   2
  -3   2  -2 113.054 3.83995  19
  -3   2  -2 110.255 7.33002   5
  -3   2  -2 115.799 4.15554  12
   3  -2   2 115.571 4.16814  23
   3  -2   2 110.516 7.32335   2
   3  -2   2 112.894 7.42888   5
   3  -2   2 118.783 4.65352  20
   3  -2   2 114.996 4.61411  17
   3  -2   2 119.042 5.00390  11
   3  -2   2 116.197 4.47035  15
   3  -2   2 119.295 3.91307   9
  -4   2  -2 135.476 4.88101  22
  -4   2  -2 128.888 8.26324   3
  -4   2  -2 128.193 4.58707  12
  -4   2  -2 129.088 7.36409   2
  -4   2  -2 123.362 8.53000   5
  -4   2  -2 131.278 5.31386  10
  -4   2  -2 125.715 8.69044   4
  -4   2  -2 131.079 10.1120   6
  -4   2  -2 124.356 9.50127   7
   4  -2   2 120.450 8.94836   5
   4  -2   2 133.352 4.58399   9
   4  -2   2 129.870 5.46533  17
   4  -2   2 132.880 5.16503  15
   4  -2   2 134.116 5.97247  11
   4  -2   2 136.354 4.97023  23
   4  -2   2 133.419 5.50145  20
  -5   2  -2 48.7186 2.38019  12
  -5   2  -2 51.6932 2.68408  22
  -5   2  -2 54.5413 3.35311  18
  -5   2  -2 50.9995 3.00116  10
   5  -2   2 51.1818 2.84833  23
   5  -2   2 48.8171 3.20923  17
   5  -2   2 49.5252 2.89188  15
   5  -2   2 51.3804 2.45153   9
   5  -2   2 48.7028 3.65863  11
   5  -2   2 48.3765 3.20200  20
  -6   2  -2 38.9309 2.79676  10
  -6   2  -2 35.2150 2.02108  12
  -6   2  -2 32.8869 2.85086  18
   6  -2   2 35.8816 2.60686  23
   6  -2   2 34.1502 3.48345  11
   6  -2   2 37.8718 3.21868  17
   6  -2   2 40.4290 2.26005   9
   6  -2   2 37.1998 2.91591  20
   6  -2   2 32.9906 3.08671  15
  -7   2  -2 22.6363 1.94983  22
   7  -2   2 41.3691 3.03665  15
   7  -2   2 27.9274 2.21874   9
   7  -2   2 30.1432 3.83803  11
   7  -2   2 32.4515 2.83416  23
   7  -2   2 36.7936 3.38687  17
   7  -2   2 37.7900 3.29684  20
  -8   2  -2 9.89963 2.58205  13
  -8   2  -2 8.88531 2.42200  18
   8  -2   2 11.1072 2.20993  23
   8  -2   2 11.0549 2.49815  17
   8  -2   2 12.9087 1.92370   9
   8  -2   2 10.1935 2.83407  11
   9   1  -2 46.9761 4.54191  17
   9   1  -2 54.4427 3.98003   9
   9   1  -2 51.2253 4.23386  23
  -9  -1   2 48.8779 3.94874  10
  -9  -1   2 56.6574 4.86164  13
   8   1  -2 17.3831 2.89546  17
   8   1  -2 14.5751 2.59851  23
   8   1  -2 12.0353 2.27987   9
  -8  -1   2 3.46809 1.41756  10
  -8  -1   2 7.29455 1.80360  18
   7   1  -2 32.7030 2.83077  23
   7   1  -2 24.3816 2.43676   9
  -7  -1   2 46.9265 3.67146  13
   6   1  -2 71.2192 3.83842  23
   5   1  -2 26.7992 2.14480  23
   5   1  -2 27.8563 2.29389  17
   5   1  -2 25.8394 1.99752   9
  -5  -1   2 26.7978 2.32978  13
  -5  -1   2 26.6686 2.16320  18
   4   1  -2 73.4261 3.51524  17
   4   1  -2 72.1600 3.30597  23
   4   1  -2 81.5418 6.25311   1
   4   1  -2 73.3885 3.17333   9
   4   1  -2 70.5471 5.56035   3
   4   1  -2 75.1244 6.30397   5
   4   1  -2 75.0221 7.15987   6
   4   1  -2 65.4726 6.12914   1
  -4  -1   2 60.8824 6.85539   4
  -4  -1   2 71.3359 6.59237   6
  -4  -1   2 72.7548 3.31516  18
  -4  -1   2 67.7852 3.39797  13
  -4  -1   2 70.8817 3.04052  10
  -4  -1   2 62.8554 4.74438   7
  -4  -1   2 73.5948 6.33085   5
  -4  -1   2 70.4067 5.42666   1
   3   1  -2 286.903 9.40193  23
   3   1  -2 301.940 9.64532  17
   3   1  -2 293.788 9.33568   9
   3   1  -2 306.251 14.5974   6
   3   1  -2 301.418 13.0373   1
   3   1  -2 298.998 12.9099   5
   3   1  -2 314.890 12.6192   3
  -3  -1   2 293.433 9.55418  13
  -3  -1   2 291.142 13.0541   5
  -3  -1   2 305.167 13.9182   6
  -3  -1   2 300.440 12.7324   1
  -3  -1   2 302.537 9.62891  10
  -3  -1   2 288.468 9.39297  18
  -3  -1   2 294.248 13.6350   4
  -3  -1   2 293.846 11.7282   1
   2   1  -2 1190.51 33.8572  16
   2   1  -2 1178.06 33.9549  23
   2   1  -2 1180.55 34.0497  17
   2   1  -2 1191.75 33.5957  19
   2   1  -2 1167.05 37.5735   1
   2   1  -2 1230.23 36.9061   5
   2   1  -2 1212.02 38.3798   6
  -2  -1   2 1218.04 37.4389   5
  -2  -1   2 1197.23 34.0617  10
  -2  -1   2 1160.64 34.3353  13
  -2  -1   2 1187.67 34.2260  18
  -2  -1   2 1219.75 38.1462   4
  -2  -1   2 1214.02 37.8059   1
  -2  -1   2 1217.88 36.7973   1
  -2  -1   2 1199.78 38.2084   6
   1   1  -2 554.779 16.2285   9
   1   1  -2 560.085 16.2782  16
   1   1  -2 570.472 16.1658  19
   1   1  -2 573.634 17.5566   2
   1   1  -2 496.807 16.1060  12
   1   1  -2 545.252 16.2027  17
   1   1  -2 580.808 18.5290   1
   1   1  -2 618.701 16.2298  23
   1   1  -2 605.229 19.0974   1
   1   1  -2 577.388 18.6589   6
   1   1  -2 565.727 18.5097   4
  -1  -1   2 572.301 16.4380  18
  -1  -1   2 586.787 17.9215   2
  -1  -1   2 568.194 18.5314   4
  -1  -1   2 578.488 19.1835   1
  -1  -1   2 587.926 18.5172   1
  -1  -1   2 570.569 16.3572  10
  -1  -1   2 554.738 16.4813  13
  -1  -1   2 582.249 18.6013   6
   0   1  -2 437.498 12.7120  19
   0   1  -2 470.496 14.2654   1
   0   1  -2 494.256 14.5954   7
   0   1  -2 442.646 14.2629   1
   0   1  -2 409.073 13.1616   4
   0   1  -2 455.450 14.6294   2
   0   1  -2 429.238 12.7141  12
   0   1  -2 451.319 12.7420  22
   0   1  -2 410.730 12.6384  16
   0  -1   2 488.250 12.7537  20
   0  -1   2 454.209 12.7403  22
   0  -1   2 431.472 13.1794   4
   0  -1   2 414.980 14.1000   1
   0  -1   2 431.699 12.5763  13
   0  -1   2 421.429 12.4696  21
   0  -1   2 424.701 12.6506  11
   0  -1   2 464.775 13.9694   6
   0  -1   2 464.681 14.3316   1
  -1   1  -2 590.406 16.9999  22
  -1   1  -2 587.323 18.2607   4
  -1   1  -2 597.010 18.2617   1
  -1   1  -2 603.721 18.0742   1
  -1   1  -2 566.910 16.9038  12
  -1   1  -2 580.301 18.5046   5
  -1   1  -2 587.676 20.0428   7
  -1   1  -2 614.302 19.3158   2
  -1   1  -2 584.264 16.7892  19
   1  -1   2 588.618 17.8278   1
   1  -1   2 576.644 18.2675   5
   1  -1   2 582.580 16.3135  21
   1  -1   2 598.384 18.1599   4
   1  -1   2 558.760 16.5009  17
   1  -1   2 591.530 18.9608   2
   1  -1   2 568.718 16.5462  22
   1  -1   2 574.359 16.6784  20
   1  -1   2 558.322 16.5799  15
   1  -1   2 566.950 16.7220  11
   1  -1   2 556.929 16.2980  23
  -2   1  -2 375.794 14.1639   5
  -2   1  -2 399.843 13.8930   2
  -2   1  -2 389.882 15.5222   6
  -2   1  -2 369.153 11.2189  12
  -2   1  -2 386.489 14.4124   4
  -2   1  -2 379.724 11.3674  22
  -2   1  -2 380.404 15.4245   7
  -2   1  -2 384.714 13.8126   3
  -2   1  -2 367.361 10.9951  19
  -2   1  -2 383.145 11.4644  10
   2  -1   2 362.448 10.8044   9
   2  -1   2 374.957 11.4212  20
   2  -1   2 384.424 14.2978   5
   2  -1   2 376.749 11.7163  11
   2  -1   2 381.258 12.8254   1
   2  -1   2 381.952 13.9089   2
   2  -1   2 368.334 11.3946  17
   2  -1   2 388.329 12.8543   1
   2  -1   2 367.954 11.0798  23
   2  -1   2 364.947 11.1491  22
   2  -1   2 368.580 11.2285  15
  -3   1  -2 41.2832 1.97976  22
  -3   1  -2 41.0288 2.08738  10
  -3   1  -2 44.0558 3.65778   3
  -3   1  -2 42.1379 1.85233  12
  -3   1  -2 46.6610 4.34941   5
  -3   1  -2 43.3718 4.80967   7
  -3   1  -2 38.7498 3.37093   2
  -3   1  -2 47.3018 4.94175   6
   3  -1   2 38.5519 3.58758   2
   3  -1   2 40.7181 2.04285  15
   3  -1   2 40.6516 1.74194   9
   3  -1   2 40.4874 2.30577  17
   3  -1   2 41.1451 4.26473   5
   3  -1   2 41.2958 2.55293  11
   3  -1   2 42.4332 2.26745  20
   3  -1   2 42.1409 3.65470   1
   3  -1   2 43.6505 2.07317  23
   3  -1   2 44.6509 3.47270   1
  -4   1  -2 132.576 11.1615   6
  -4   1  -2 121.653 7.47966   3
  -4   1  -2 141.489 4.91676  22
  -4   1  -2 138.451 7.99823   2
  -4   1  -2 135.729 9.52909   7
  -4   1  -2 138.526 5.24838  10
   4  -1   2 128.822 8.80100   5
   4  -1   2 138.513 7.79765   1
   4  -1   2 131.630 7.58705   3
   4  -1   2 132.500 5.26809  20
   4  -1   2 125.154 7.36026   2
   4  -1   2 135.784 4.92968  15
   4  -1   2 132.145 4.99243  23
   4  -1   2 141.723 7.49975   1
   4  -1   2 133.835 4.60911   9
  -5   1  -2 45.5528 2.34760  22
  -5   1  -2 43.5757 2.91843  18
  -5   1  -2 41.2167 2.70819  10
  -5   1  -2 44.5847 2.05528  12
   5  -1   2 47.7596 2.83809  23
   5  -1   2 50.2997 2.44351   9
   5  -1   2 48.6988 3.57944  11
   5  -1   2 46.0354 2.53991  15
   5  -1   2 48.8015 2.99509  20
   5  -1   2 47.2679 3.12314  17
  -6   1  -2 15.1430 2.06126  18
  -6   1  -2 11.3220 1.83294  10
   6  -1   2 9.50870 1.35058   9
   6  -1   2 13.6241 2.34411  11
   6  -1   2 8.49401 1.68471  23
   6  -1   2 11.7191 2.04863  20
   6  -1   2 8.47831 1.78950  17
  -7   1  -2 33.6753 2.95027  10
  -7   1  -2 26.6386 2.11460  22
   7  -1   2 37.7620 2.60113   9
   7  -1   2 46.5856 4.28520  11
   7  -1   2 47.1624 3.54300  23
   7  -1   2 51.3039 3.89535  17
  -8   1  -2 42.8167 3.57250  10
  -8   1  -2 46.4683 4.17514  13
  -8   1  -2 48.4025 3.90240  18
   8  -1   2 49.4890 3.71446  23
   8  -1   2 47.4878 5.01584  11
   8  -1   2 51.1656 4.39878  17
  -9   1  -2 21.1944 3.06318  10
  -9   1  -2 26.2258 3.86236  13
  -9   1  -2 18.9603 3.39026  18
   9  -1   2 26.4681 3.86667  17
   9  -1   2 16.9121 2.42589   9
   9  -1   2 19.7427 3.15374  23
   9   0  -2 20.5020 2.68478   9
   9   0  -2 26.1426 3.15552  23
   9   0  -2 19.9129 3.36495  17
  -9   0   2 13.6698 2.85127  13
  -9   0   2 17.8249 2.67766  10
   8   0  -2 20.2825 2.64806  23
   8   0  -2 19.6332 2.94060  17
   8   0  -2 19.1171 2.37305   9
  -8   0   2 16.7738 2.47634  18
  -8   0   2 14.8934 2.34816  10
  -8   0   2 15.2143 2.84192  13
   7   0  -2 138.568 6.25197  23
   7   0  -2 147.117 6.88597  17
   7   0  -2 132.899 5.88433   9
  -7   0   2 128.147 8.55525  18
  -7   0   2 143.114 6.65648  13
  -7   0   2 128.289 5.79158  10
   6   0  -2 60.2546 3.53719  23
   6   0  -2 60.7613 3.85784  17
   6   0  -2 65.4415 3.41799   9
  -6   0   2 65.8638 4.01049  13
  -6   0   2 66.4845 3.53784  10
  -6   0   2 69.7538 3.94836  18
   5   0  -2 83.9636 3.67731   9
   5   0  -2 80.6697 4.14300  17
   5   0  -2 82.2978 3.85035  23
   5   0  -2 77.9487 3.42948  20
   5   0  -2 80.2431 4.38359  11
  -5   0   2 78.1709 3.64130  10
  -5   0   2 77.4253 4.03803  13
  -5   0   2 77.9628 3.87918  18
   4   0  -2 58.9403 5.74498   5
   4   0  -2 61.8501 5.32130   1
   4   0  -2 57.9919 5.27911   3
   4   0  -2 59.3521 6.44814   6
   4   0  -2 61.0948 2.60411  15
   4   0  -2 63.4044 3.30053  11
   4   0  -2 47.5128 5.03577   1
   4   0  -2 63.9022 3.25978  17
   4   0  -2 62.9594 2.95562  23
   4   0  -2 58.7855 2.73919   9
   4   0  -2 58.0840 2.54863  20
  -4   0   2 55.7850 5.80885   4
  -4   0   2 58.3929 3.08486  13
  -4   0   2 61.8593 3.00904  18
  -4   0   2 60.7854 6.23256   6
  -4   0   2 63.3222 5.67783   5
  -4   0   2 58.0864 4.76219   7
  -4   0   2 61.1761 2.75734  10
   3   0  -2 87.0732 5.92663   5
   3   0  -2 77.5363 6.46384   6
   3   0  -2 77.3284 3.39527  11
   3   0  -2 78.0407 3.18204  23
   3   0  -2 77.7383 2.93808  15
   3   0  -2 81.4583 5.46235   3
   3   0  -2 83.1289 5.20068   1
   3   0  -2 80.0850 3.40435  17
   3   0  -2 77.7713 3.08991   9
   3   0  -2 77.8256 5.33897   1
   3   0  -2 80.0453 2.89861  20
  -3   0   2 81.1312 3.21898  18
  -3   0   2 76.1702 6.04484   6
  -3   0   2 77.6718 2.96540  10
  -3   0   2 68.6694 4.63332   7
  -3   0   2 75.6095 5.89165   4
  -3   0   2 82.6516 6.00017   5
  -3   0   2 76.5619 3.30403  13
  -3   0   2 76.4521 5.14531   3
   2   0  -2 622.886 20.7912   3
   2   0  -2 623.944 20.9191   5
   2   0  -2 626.353 19.5578   7
   2   0  -2 605.924 17.5398  20
   2   0  -2 626.529 19.8939   1
   2   0  -2 623.034 21.8979   6
   2   0  -2 614.434 17.6924  15
   2   0  -2 615.098 18.0463  17
   2   0  -2 593.457 17.8028   9
   2   0  -2 633.034 22.9216   1
   2   0  -2 587.810 17.8184  23
   2   0  -2 634.294 21.9298   4
   2   0  -2 593.620 17.9420  11
  -2   0   2 595.253 18.0711  13
  -2   0   2 630.516 20.7821   3
  -2   0   2 609.335 17.7551  10
  -2   0   2 617.160 17.9816  18
  -2   0   2 625.969 19.5638   7
  -2   0   2 612.099 21.4209   4
  -2   0   2 619.199 19.1775   1
  -2   0   2 636.665 21.7719   6
  -2   0   2 616.715 21.1710   5
  -2   0   2 618.467 20.1539   1
   1   0  -2 1317.29 38.4045   3
   1   0  -2 1255.84 36.1372  23
   1   0  -2 1318.44 37.4662   2
   1   0  -2 1278.55 36.2308  17
   1   0  -2 1263.78 36.0803  19
   1   0  -2 1315.03 38.4464   6
   1   0  -2 1278.74 38.4524   4
   1   0  -2 1236.62 36.1483   9
   1   0  -2 1336.47 37.6034   1
   1   0  -2 1246.92 36.0991  15
  -1   0   2 1302.39 38.7007   5
  -1   0   2 1319.81 38.9321   6
  -1   0   2 1321.78 36.8327  10
  -1   0   2 1296.74 36.8637  18
  -1   0   2 1334.38 38.7912   1
  -1   0   2 1282.99 38.9287   4
  -1   0   2 1253.94 36.9414  13
  -1   0   2 1297.93 38.0453   1
  -1   0   2 1387.93 38.3739   2
   0   0  -2 41.7821 2.21834   1
   0   0  -2 37.8628 1.26531   9
   0   0  -2 37.6647 1.26107  23
   0   0  -2 41.0211 1.39683  19
   0   0  -2 41.5979 2.32140   2
   0   0  -2 43.5235 1.47117  12
   0   0  -2 42.1787 1.39106  22
   0   0   2 25.7503 0.99050  18
  -1   0  -2 1538.94 44.3599  12
  -1   0  -2 1581.20 44.4576  22
  -1   0  -2 1608.98 46.2600   4
  -1   0  -2 1533.75 44.4539  10
  -1   0  -2 1622.11 46.0450   2
  -1   0  -2 1560.22 45.8806   5
  -1   0  -2 1627.13 44.2263  19
  -1   0  -2 1578.59 46.2782   1
   1   0   2 1612.00 44.9221   2
   1   0   2 1523.74 44.8446   5
   1   0   2 1527.92 43.3488  20
   1   0   2 1544.95 43.2567  22
   1   0   2 1454.38 43.4699  11
   1   0   2 1451.45 43.2429  17
   1   0   2 1568.46 45.2874   4
   1   0   2 1579.64 43.1863  21
   1   0   2 1547.56 44.9306   1
   1   0   2 1575.64 43.0753   8
  -2   0  -2 88.1394 5.33565   4
  -2   0  -2 88.5440 3.06443  22
  -2   0  -2 86.6719 5.80269   6
  -2   0  -2 88.0406 4.39252   1
  -2   0  -2 87.1075 2.89129  12
  -2   0  -2 91.8126 4.29695   2
  -2   0  -2 85.6634 4.17816   3
  -2   0  -2 85.5394 4.78626   1
  -2   0  -2 84.3411 3.13453  10
  -2   0  -2 84.5490 4.97496   5
   2   0   2 86.2423 3.12328  20
   2   0   2 71.7144 3.03396  22
   2   0   2 85.8839 3.01901  23
   2   0   2 84.7222 4.71494   1
   2   0   2 83.3693 2.74182   9
   2   0   2 80.5982 3.15012  17
   2   0   2 85.2179 2.89246  15
   2   0   2 92.0656 5.71137   6
   2   0   2 82.6988 3.38830  11
   2   0   2 89.0043 5.09491   5
   2   0   2 91.9013 4.35772   2
  -3   0  -2 202.078 8.00784   3
  -3   0  -2 188.586 5.96616  12
  -3   0  -2 188.042 6.47566  10
  -3   0  -2 191.183 8.58621   1
  -3   0  -2 190.403 7.67768   2
  -3   0  -2 193.735 11.0608   6
  -3   0  -2 191.605 7.94245   1
  -3   0  -2 205.164 9.89738   5
   3   0   2 185.255 6.53517  17
   3   0   2 185.174 5.88771   9
   3   0   2 188.806 6.34665  20
   3   0   2 184.295 6.01412  22
   3   0   2 191.333 6.89264  11
   3   0   2 182.716 5.94907  15
   3   0   2 182.298 6.21492  23
   3   0   2 169.904 9.55504   1
   3   0   2 208.185 9.21982   1
   3   0   2 194.984 10.6283   6
   3   0   2 185.274 7.88844   2
   3   0   2 185.728 9.63554   5
   3   0   2 193.995 7.87072   3
  -4   0  -2 23.0766 2.73831   3
  -4   0  -2 25.3046 1.94214  18
  -4   0  -2 18.1358 5.49578   6
  -4   0  -2 26.2236 1.54847  22
  -4   0  -2 25.6900 3.96056   7
  -4   0  -2 29.0148 3.96685   5
  -4   0  -2 24.5398 1.33229  12
  -4   0  -2 27.6474 1.86088  10
   4   0   2 19.0654 3.89919   6
   4   0   2 18.2404 3.92124   1
   4   0   2 24.0536 1.43534   9
   4   0   2 21.9997 1.39506  15
   4   0   2 21.3631 2.77063   3
   4   0   2 24.6784 2.17239  11
   4   0   2 26.5513 3.76618   1
   4   0   2 22.0784 1.88565  17
   4   0   2 24.2831 1.76141  23
   4   0   2 25.3825 1.78510  20
  -5   0  -2 94.9052 4.59972  18
  -5   0  -2 98.3380 4.42825  10
  -5   0  -2 102.526 3.92830  22
   5   0   2 93.8982 3.80638  15
   5   0   2 101.809 4.45676  23
   5   0   2 102.553 5.28811  11
   5   0   2 102.195 3.95985   9
   5   0   2 99.0031 4.77952  17
   5   0   2 97.9771 4.80136  20
  -6   0  -2 68.3596 3.89301  18
  -6   0  -2 62.6427 3.56205  10
  -6   0  -2 48.0864 2.68439  22
   6   0   2 44.4140 2.54784   9
   6   0   2 44.0627 3.23983  17
   6   0   2 36.9233 2.80500  23
  -7   0  -2 188.162 7.80206  10
  -7   0  -2 181.989 8.08653  18
   7   0   2 186.178 8.32384  17
   7   0   2 184.225 6.92203   9
  -8   0  -2 13.4233 2.35326  10
  -8   0  -2 11.3417 2.35887  18
   8   0   2 15.7994 2.63318  17
   8   0   2 13.8984 2.39444  23
  -9   0  -2 17.0202 2.94495  18
  -9   0  -2 11.2251 2.25760  10
  -9   0  -2 10.5172 2.76047  13
   9   0   2 15.1572 2.64734  23
   9   0   2 16.8148 3.29418  17
   9   0   2 13.9054 2.41021   9
   9  -1  -2 17.0740 2.87439  23
   9  -1  -2 14.1700 2.81877  17
   9  -1  -2 11.2489 2.04428   9
  -9   1   2 12.5209 2.50156  18
  -9   1   2 8.13731 2.00838  10
  -9   1   2 12.3116 2.63653  13
   8  -1  -2 33.8880 2.89573   9
   8  -1  -2 34.8983 3.21001  23
   8  -1  -2 31.6472 3.69314  17
  -8   1   2 23.1590 2.97725  18
  -8   1   2 33.9611 3.45462  13
  -8   1   2 31.7594 2.84430  10
   7  -1  -2 34.4405 3.00936  20
   7  -1  -2 48.9458 3.70314  17
   7  -1  -2 38.4327 2.85642   9
   7  -1  -2 43.4531 3.17223  23
   7  -1  -2 37.1948 3.86546  11
  -7   1   2 43.5272 3.46570  13
  -7   1   2 36.5420 2.82929  10
   6  -1  -2 71.6905 3.89009  23
   6  -1  -2 70.5971 3.71141  20
   6  -1  -2 71.3273 4.27433  17
   6  -1  -2 76.2149 4.73629  11
   6  -1  -2 73.4995 3.59968  15
   6  -1  -2 71.9998 3.63087   9
  -6   1   2 72.6270 4.32792  13
  -6   1   2 71.5080 4.06899  18
  -6   1   2 72.1047 3.74336  10
   5  -1  -2 280.108 9.29984  15
   5  -1  -2 283.458 9.53321  23
   5  -1  -2 273.146 10.2571  11
   5  -1  -2 277.827 9.27166   9
   5  -1  -2 269.238 9.26733  20
   5  -1  -2 281.171 10.0433  17
  -5   1   2 276.110 9.26208  10
  -5   1   2 277.350 9.60150  18
  -5   1   2 266.303 9.76147  13
   4  -1  -2 17.8813 1.73672  11
   4  -1  -2 16.6866 1.35951  20
   4  -1  -2 15.0674 3.79522   6
   4  -1  -2 18.8525 1.41549  15
   4  -1  -2 12.5395 3.02003   3
   4  -1  -2 16.9922 1.36961   9
   4  -1  -2 11.6371 2.98053   5
   4  -1  -2 14.5001 1.60171  17
  -4   1   2 11.9976 2.68815   7
  -4   1   2 16.4696 1.64860  13
  -4   1   2 11.5542 2.67188   3
  -4   1   2 10.7490 3.05881   4
  -4   1   2 15.8790 1.26424  10
  -4   1   2 12.2533 3.40553   6
  -4   1   2 14.5192 1.43820  18
   3  -1  -2 297.542 9.38169  15
   3  -1  -2 310.413 14.4098   6
   3  -1  -2 292.344 9.24747  20
   3  -1  -2 305.678 13.3924   3
   3  -1  -2 291.466 9.74422  11
   3  -1  -2 304.512 13.4940   5
   3  -1  -2 299.055 9.28212   9
   3  -1  -2 295.649 12.7798   7
   3  -1  -2 295.166 9.37617  23
  -3   1   2 307.477 13.5072   4
  -3   1   2 308.134 12.7902   7
  -3   1   2 292.791 9.66184  13
  -3   1   2 303.699 13.1706   3
  -3   1   2 293.304 9.24389  10
  -3   1   2 299.090 13.9272   6
  -3   1   2 300.277 11.6583   2
  -3   1   2 317.901 13.9304   5
  -3   1   2 297.426 9.52260  18
   2  -1  -2 309.929 9.32088  20
   2  -1  -2 318.881 12.9112   4
   2  -1  -2 317.536 12.1211   7
   2  -1  -2 297.867 9.52998  11
   2  -1  -2 311.799 12.8752   6
   2  -1  -2 306.928 9.60360  17
   2  -1  -2 306.027 9.34131   9
   2  -1  -2 304.678 9.37365  23
   2  -1  -2 322.907 12.4597   5
   2  -1  -2 323.153 12.7570   3
   2  -1  -2 303.859 9.43946  15
  -2   1   2 305.970 11.6882   7
  -2   1   2 312.621 11.5112   2
  -2   1   2 282.544 13.8007   6
  -2   1   2 314.388 12.4311   5
  -2   1   2 294.090 9.15108  18
  -2   1   2 307.728 12.1113   4
  -2   1   2 310.762 12.2844   3
  -2   1   2 298.943 8.96349  10
  -2   1   2 299.899 9.30229  13
   1  -1  -2 2107.97 59.1523   7
   1  -1  -2 2025.57 59.0408   6
   1  -1  -2 1990.35 57.1288  15
   1  -1  -2 2034.60 59.8637   3
   1  -1  -2 1996.76 57.1013  17
   1  -1  -2 2079.63 59.3114   4
   1  -1  -2 1995.53 56.9755  20
  -1   1   2 1994.10 57.1491  13
  -1   1   2 2000.23 59.8020   3
  -1   1   2 1993.74 57.0423  18
  -1   1   2 2063.03 59.0695   7
  -1   1   2 2052.11 59.0273   6
  -1   1   2 2060.94 59.3160   5
  -1   1   2 2099.37 59.1562   4
   0  -1  -2 1460.59 40.7803  22
   0  -1  -2 1531.78 42.4605   3
   0  -1  -2 1488.15 41.1636   6
   0  -1  -2 1470.70 40.8166  15
   0  -1  -2 1494.88 42.1558   1
   0  -1  -2 1464.03 40.8084  12
   0  -1  -2 1267.79 40.6552   9
   0   1   2 1241.13 40.1712   8
   0   1   2 1428.39 41.3261   4
   0   1   2 1503.37 41.9400   1
   0   1   2 1431.81 40.6200   6
   0   1   2 1575.50 41.7185   1
  -1  -1  -2 24.6063 2.21954   1
  -1  -1  -2 25.5269 1.87950   2
  -1  -1  -2 26.1037 2.18339   6
  -1  -1  -2 24.1468 1.08288  10
  -1  -1  -2 24.1545 1.02887  12
  -1  -1  -2 26.1236 1.11034  22
  -1  -1  -2 26.7638 2.25816   1
  -1  -1  -2 23.4650 2.04628   4
   1   1   2 22.3118 2.13605   1
   1   1   2 23.5523 1.71400   5
   1   1   2 24.1962 1.03618  21
   1   1   2 24.2528 1.04532  22
   1   1   2 23.8316 1.01781   8
   1   1   2 22.2209 2.04904   4
   1   1   2 23.5322 0.90396  16
   1   1   2 22.5664 2.03219   6
   1   1   2 28.2412 2.43981   1
  -2  -1  -2 127.272 4.37662  10
  -2  -1  -2 123.989 6.16674   5
  -2  -1  -2 130.730 5.36230   2
  -2  -1  -2 133.570 7.44928   6
  -2  -1  -2 126.400 4.04700  12
  -2  -1  -2 131.994 4.23660  22
  -2  -1  -2 134.782 6.61675   1
  -2  -1  -2 130.352 7.04498   4
  -2  -1  -2 131.915 6.73416   1
   2   1   2 130.662 6.52371   5
   2   1   2 122.678 7.03273   6
   2   1   2 131.450 4.30242  22
   2   1   2 123.463 4.21942  23
   2   1   2 126.905 6.76147   1
   2   1   2 124.556 6.53328   1
   2   1   2 123.542 4.34053  17
   2   1   2 131.505 5.24417   2
   2   1   2 124.250 4.60875  11
   2   1   2 131.041 4.22698   8
  -3  -1  -2 1072.48 31.2512  12
  -3  -1  -2 1125.30 36.0068   5
  -3  -1  -2 1073.70 35.6663   1
  -3  -1  -2 1120.78 38.3915   6
  -3  -1  -2 1114.38 37.5101   4
  -3  -1  -2 1084.75 31.8868  10
  -3  -1  -2 1126.74 31.5677  22
  -3  -1  -2 1096.41 32.0533  18
  -3  -1  -2 1124.76 35.3778   1
   3   1   2 1053.93 37.2015   6
   3   1   2 1083.06 32.0456  11
   3   1   2 1065.46 31.3643  23
   3   1   2 1091.87 31.0824  22
   3   1   2 1096.41 35.7398   1
   3   1   2 1116.15 35.8961   5
   3   1   2 1081.63 31.0129   9
   3   1   2 1136.53 31.3379   8
   3   1   2 1063.10 31.6095  17
  -4  -1  -2 95.7034 6.46523   1
  -4  -1  -2 94.2834 6.10620   1
  -4  -1  -2 101.205 8.43711   6
  -4  -1  -2 95.4087 3.99933  10
  -4  -1  -2 89.1062 4.07407  18
  -4  -1  -2 99.0463 3.61508  22
  -4  -1  -2 91.4996 6.90959   5
   4   1   2 91.8922 7.05498   5
   4   1   2 95.9361 7.84435   6
   4   1   2 95.1910 3.57840   9
   4   1   2 95.8478 3.96475  23
   4   1   2 89.3281 6.63670   1
   4   1   2 93.2139 4.50657  11
   4   1   2 95.5273 4.20030  17
  -5  -1  -2 26.2875 1.69563  22
  -5  -1  -2 30.4975 2.22512  10
  -5  -1  -2 27.2777 2.23963  18
   5   1   2 28.5170 1.85945   9
   5   1   2 26.7851 2.15370  23
   5   1   2 28.1599 2.67613  11
   5   1   2 27.7312 2.32144  17
  -6  -1  -2 147.427 5.76854  22
  -6  -1  -2 181.721 7.12719  18
   6   1   2 127.393 5.71069  23
   6   1   2 132.646 6.08445  17
   6   1   2 131.614 5.20598   9
  -7  -1  -2 22.7525 2.82079  18
  -7  -1  -2 17.3409 2.26140  10
   7   1   2 20.9418 2.72811  17
   7   1   2 16.0094 1.97419   9
  -8  -1  -2 71.5422 4.49102  10
  -8  -1  -2 68.5138 4.71547  18
   8   1   2 69.6715 4.32443   9
   8   1   2 74.9449 4.60505  23
   8   1   2 75.7055 5.11019  17
  -9  -1  -2 3.85034 1.96154  18
  -9  -1  -2 -0.2829 2.24163  13
  -9  -1  -2 -0.1017 1.35570  10
   9   1   2 -1.3991 1.74190  17
   9   1   2 2.31320 1.44970   9
   8  -2  -2 38.3959 3.28561  23
   8  -2  -2 41.3797 3.02597   9
   8  -2  -2 46.4707 4.14596  17
   8  -2  -2 33.3331 4.36155  11
  -8   2   2 32.4449 3.51168  13
  -8   2   2 38.1166 3.36749  18
  -8   2   2 35.0907 2.95874  10
   7  -2  -2 23.5245 2.66413  20
   7  -2  -2 23.8025 2.51348  23
   7  -2  -2 18.9302 2.60706  15
   7  -2  -2 29.1362 3.07966  17
   7  -2  -2 26.5052 3.33930  11
  -7   2   2 24.7350 2.38788  10
  -7   2   2 23.7705 2.89469  13
   6  -2  -2 21.3189 2.77185  11
   6  -2  -2 14.6640 2.05944  20
   6  -2  -2 18.3324 1.85658   9
   6  -2  -2 23.7733 2.21333  15
   6  -2  -2 19.7037 2.09567  23
   6  -2  -2 20.5669 2.35332  17
  -6   2   2 25.9673 2.35794  18
  -6   2   2 19.7736 1.99452  10
  -6   2   2 17.8504 2.44973  13
   5  -2  -2 467.191 15.1690  20
   5  -2  -2 482.034 15.7722  17
   5  -2  -2 479.555 15.0627  23
   5  -2  -2 482.558 16.2691  11
   5  -2  -2 470.579 15.2224  15
   5  -2  -2 485.871 14.9246   9
  -5   2   2 463.466 15.0669  13
  -5   2   2 451.965 15.2321  10
  -5   2   2 462.734 14.8255  18
   4  -2  -2 65.0780 2.92009   9
   4  -2  -2 60.8963 2.95365  20
   4  -2  -2 61.0956 6.10311   3
   4  -2  -2 63.4606 2.93646  23
   4  -2  -2 60.5169 3.24846  17
   4  -2  -2 57.8612 5.97058   5
   4  -2  -2 64.8165 3.50614  11
   4  -2  -2 65.6244 6.46536   6
   4  -2  -2 59.1185 3.02700  15
  -4   2   2 60.3924 4.75681   2
  -4   2   2 61.2931 2.97396  18
  -4   2   2 62.0193 2.77284  10
  -4   2   2 47.5514 5.66474   5
  -4   2   2 64.3068 6.22207   6
  -4   2   2 54.3064 5.55088   3
  -4   2   2 62.0792 3.15859  13
  -4   2   2 59.4991 5.61521   4
  -4   2   2 61.6189 5.73928   7
   3  -2  -2 39.6215 4.37182   6
   3  -2  -2 38.6261 2.06705  20
   3  -2  -2 40.6718 4.39755   7
   3  -2  -2 42.1133 4.51765   3
   3  -2  -2 42.6726 2.30185  17
   3  -2  -2 40.7862 4.32616   5
   3  -2  -2 39.1282 2.31791  11
   3  -2  -2 40.2287 2.01625  23
   3  -2  -2 40.9741 2.22762  15
   3  -2  -2 40.8872 1.97847   9
  -3   2   2 38.9574 1.86884  10
  -3   2   2 41.4811 4.28454   6
  -3   2   2 45.1151 6.12867   2
  -3   2   2 42.1322 4.21385   3
  -3   2   2 36.2220 4.15698   7
  -3   2   2 39.0888 2.16452  13
  -3   2   2 37.3084 4.45356   5
  -3   2   2 44.7525 4.11165   4
  -3   2   2 39.2493 2.01768  18
   2  -2  -2 338.892 13.1607   5
   2  -2  -2 323.888 10.1837  15
   2  -2  -2 344.251 13.4862   4
   2  -2  -2 317.967 10.1105  11
   2  -2  -2 339.451 14.2144   3
   2  -2  -2 334.809 10.0581  20
   2  -2  -2 295.161 10.9726  17
   2  -2  -2 329.760 13.2103   6
   2  -2  -2 333.537 13.6272   7
  -2   2   2 355.693 13.0761   4
  -2   2   2 341.949 13.6417   7
  -2   2   2 327.276 9.97003  22
  -2   2   2 343.410 14.0798   3
  -2   2   2 328.290 9.87819  10
  -2   2   2 342.335 13.4551   6
  -2   2   2 322.289 10.0433  18
  -2   2   2 333.136 13.5152   2
  -2   2   2 326.601 10.1727  13
   1  -2  -2 229.408 7.09340  17
   1  -2  -2 259.190 7.09280  11
   1  -2  -2 221.889 7.29893  15
   1  -2  -2 237.503 9.91256   7
   1  -2  -2 233.548 8.56087   6
   1  -2  -2 224.680 7.16333  20
   1  -2  -2 224.958 7.01968   9
   1  -2  -2 222.682 10.0671   3
   1  -2  -2 249.460 7.01760  23
   1  -2  -2 233.159 8.90010   4
  -1   2   2 228.873 6.91958   8
  -1   2   2 226.685 8.38433   6
  -1   2   2 237.783 10.0489   3
  -1   2   2 238.108 8.53372   4
  -1   2   2 235.414 9.62644   7
  -1   2   2 235.066 9.01643   5
  -1   2   2 225.648 6.89257  13
  -1   2   2 233.493 6.80821  21
   0  -2  -2 4962.83 151.009   4
   0  -2  -2 5696.54 152.445   1
   0  -2  -2 5731.80 152.846   3
   0  -2  -2 5106.77 152.351   7
   0   2   2 5016.08 157.370   4
   0   2   2 5884.38 158.173   1
   0   2   2 5592.37 158.974   3
   0   2   2 5914.88 158.752   1
  -1  -2  -2 2374.82 68.0226  15
  -1  -2  -2 2529.07 70.5535   4
  -1  -2  -2 2424.42 68.2341  22
  -1  -2  -2 2385.05 68.1573  10
  -1  -2  -2 2355.75 68.0980  18
  -1  -2  -2 2491.61 70.6051   6
  -1  -2  -2 2495.57 71.8149   1
  -1  -2  -2 2464.23 71.7033   1
  -1  -2  -2 2418.95 69.4598   3
  -1  -2  -2 2376.67 68.1771  12
   1   2   2 2458.11 70.4514   4
   1   2   2 2439.65 71.5375   1
   1   2   2 2442.42 71.1251   1
   1   2   2 2382.91 68.7987   5
   1   2   2 2408.64 67.7640  21
   1   2   2 2392.96 70.0487   6
   1   2   2 2416.16 67.8679   8
   1   2   2 2470.60 67.8980  22
   1   2   2 2423.95 69.2321   3
   1   2   2 2354.60 67.7405  16
  -2  -2  -2 55.6873 4.39922   1
  -2  -2  -2 52.3456 2.23196  18
  -2  -2  -2 54.5131 4.37477   6
  -2  -2  -2 52.0299 4.20475   4
  -2  -2  -2 51.1059 3.41607   5
  -2  -2  -2 53.2208 2.21423  10
  -2  -2  -2 53.0016 1.98829  12
  -2  -2  -2 52.5668 2.29974  22
  -2  -2  -2 59.3438 7.06644   1
   2   2   2 54.1510 4.54491   1
   2   2   2 54.7986 2.13524  22
   2   2   2 51.6074 2.20296  17
   2   2   2 55.1840 2.26871   8
   2   2   2 53.2869 3.58300   5
   2   2   2 54.1551 1.96997  16
   2   2   2 59.4306 4.49573   6
   2   2   2 55.6102 4.42304   1
  -3  -2  -2 77.1738 2.73009  12
  -3  -2  -2 71.0536 6.20056   6
  -3  -2  -2 85.1556 6.02734   1
  -3  -2  -2 76.2148 5.27776   5
  -3  -2  -2 76.2490 3.27419  18
  -3  -2  -2 84.3025 3.29822  10
  -3  -2  -2 78.7873 2.98164  22
  -3  -2  -2 80.7551 5.96260   1
  -3  -2  -2 75.6994 6.09280   4
   3   2   2 73.0378 6.20692   6
   3   2   2 76.3985 5.92366   1
   3   2   2 80.1290 3.21779   8
   3   2   2 83.4229 2.76601  16
   3   2   2 76.5871 2.88085  22
   3   2   2 77.0368 5.41042   5
   3   2   2 75.7331 3.13475  23
   3   2   2 73.3697 3.20503  17
   3   2   2 75.2546 6.13296   1
  -4  -2  -2 97.3505 8.17985   6
  -4  -2  -2 91.5141 6.84392   5
  -4  -2  -2 101.350 4.10439  10
  -4  -2  -2 105.403 8.32586   4
  -4  -2  -2 99.8390 3.63422  22
  -4  -2  -2 94.6588 6.79800   1
  -4  -2  -2 84.8801 6.92139   1
  -4  -2  -2 95.1013 4.15700  18
   4   2   2 96.7383 4.03895  23
   4   2   2 92.5183 6.91460   5
   4   2   2 95.2250 8.06498   6
   4   2   2 93.1368 7.88933   1
   4   2   2 95.7665 7.44544   1
   4   2   2 99.2446 3.40025  16
   4   2   2 100.194 3.72800   9
   4   2   2 98.5578 4.25638  17
  -5  -2  -2 105.529 4.84338  18
  -5  -2  -2 108.023 4.10984  22
  -5  -2  -2 111.346 4.77119  10
   5   2   2 103.608 4.90647  17
   5   2   2 113.333 4.35962   9
  -6  -2  -2 5.32286 1.40298  18
  -6  -2  -2 3.87649 1.12244  10
  -6  -2  -2 6.07856 1.07958  22
   6   2   2 3.85320 1.21880  17
   6   2   2 6.58735 1.22471   9
   6   2   2 5.91820 1.32172  23
  -7  -2  -2 21.7550 3.22296  18
  -7  -2  -2 20.1456 2.27907  10
   7   2   2 22.1986 2.25714   9
   7   2   2 18.8201 3.10742  17
  -8  -2  -2 -0.3471 1.41405  18
  -8  -2  -2 2.45802 1.34244  10
   8   2   2 0.21421 1.36765  23
   8   2   2 1.12601 1.52358  17
   8   2   2 1.05733 1.70225   9
  -9  -2  -2 1.55632 1.55321  10
  -9  -2  -2 6.31393 2.93430  18
  -9  -2  -2 -1.4207 1.98011  13
   9   2   2 2.43298 1.48390   9
   9   2   2 0.68723 1.64313  17
   8  -3  -2 1.92868 1.68645  20
   8  -3  -2 1.46155 1.93407  15
   8  -3  -2 1.29813 1.14809   9
   8  -3  -2 0.36182 1.74591  11
   8  -3  -2 3.38340 1.80919  17
   8  -3  -2 2.50556 1.59959  23
  -8   3   2 3.06948 1.54710  18
  -8   3   2 3.32439 1.82786  13
  -8   3   2 0.10998 1.10545  10
  -8   3   2 1.53323 1.14805  21
   7  -3  -2 33.9828 3.98814  11
   7  -3  -2 38.5064 3.38426  20
   7  -3  -2 38.2951 2.78776   9
   7  -3  -2 44.8109 3.19938  23
   7  -3  -2 43.0282 3.39202  15
  -7   3   2 45.9770 3.54895  13
  -7   3   2 35.2796 2.90344  10
  -7   3   2 48.9553 3.88257  18
   6  -3  -2 90.7489 4.94550  17
   6  -3  -2 82.0749 4.23531  23
   6  -3  -2 82.9193 4.03501   9
   6  -3  -2 99.8050 5.51607  11
   6  -3  -2 86.5031 4.52961  15
   6  -3  -2 88.2362 4.62004  20
  -6   3   2 86.8979 4.67108  13
  -6   3   2 89.1051 4.21312  10
  -6   3   2 84.1761 4.46410  18
   5  -3  -2 52.8124 3.33420  17
   5  -3  -2 50.3015 2.82427  23
   5  -3  -2 51.3410 3.16803  15
   5  -3  -2 48.3429 2.68979   9
   5  -3  -2 48.5189 3.52089  11
  -5   3   2 45.6140 2.74908  10
  -5   3   2 47.4278 2.35762  19
  -5   3   2 49.4786 3.11962  13
  -5   3   2 47.2994 2.94013  18
   4  -3  -2 330.137 12.5024  11
   4  -3  -2 359.719 11.9502  15
   4  -3  -2 384.379 11.6012  23
   4  -3  -2 365.305 11.7994  20
   4  -3  -2 356.574 11.3055   9
  -4   3   2 352.142 10.9296  12
  -4   3   2 355.909 11.2093  10
  -4   3   2 352.704 11.4681  18
  -4   3   2 355.690 11.6355  13
  -4   3   2 361.126 10.9836  22
   3  -3  -2 17.9754 3.48678   7
   3  -3  -2 14.4884 3.22757   3
   3  -3  -2 17.2093 1.29846  23
   3  -3  -2 17.5807 1.59731  11
   3  -3  -2 16.5821 1.55210  15
   3  -3  -2 15.6752 3.01313   5
   3  -3  -2 16.8980 3.01492   6
   3  -3  -2 19.1801 1.28882   9
   3  -3  -2 18.3556 1.46786  20
   3  -3  -2 16.3840 1.47485  17
  -3   3   2 18.5651 1.42721  13
  -3   3   2 22.6061 3.31564   2
  -3   3   2 16.0564 3.13612   5
  -3   3   2 16.3807 1.26274  18
  -3   3   2 16.0636 3.21654   3
  -3   3   2 18.8569 1.26932  22
  -3   3   2 13.2401 2.74860   7
  -3   3   2 17.4126 1.38178  10
  -3   3   2 19.1198 3.26958   6
  -3   3   2 12.1904 2.44485   4
   2  -3  -2 60.7942 4.33680   6
   2  -3  -2 56.4194 2.56704  20
   2  -3  -2 54.7306 2.29254   9
   2  -3  -2 55.3468 5.16900   3
   2  -3  -2 55.1937 2.27385  23
   2  -3  -2 55.7108 4.33415   5
   2  -3  -2 60.8732 4.56289   4
   2  -3  -2 57.3580 5.09947   7
   2  -3  -2 53.6547 2.67616  15
   2  -3  -2 56.8981 2.50478  17
  -2   3   2 58.2868 3.97185   4
  -2   3   2 59.1816 4.33346   6
  -2   3   2 57.9014 5.04790   3
  -2   3   2 55.2711 2.32402  13
  -2   3   2 56.6951 2.12101  21
  -2   3   2 56.8588 2.21232   8
  -2   3   2 56.7470 4.55851   5
  -2   3   2 56.9365 4.91444   2
  -2   3   2 60.6321 5.00211   7
  -2   3   2 57.7093 2.28034  18
   1  -3  -2 150.232 6.52242   5
   1  -3  -2 173.431 4.82273  23
   1  -3  -2 154.034 8.17987   7
   1  -3  -2 146.731 5.09149  20
   1  -3  -2 145.128 4.83277   9
   1  -3  -2 155.395 6.54147   4
   1  -3  -2 143.471 5.22040  15
   1  -3  -2 145.896 4.82642  17
   1  -3  -2 153.938 8.31264   3
  -1   3   2 148.089 4.46427  21
  -1   3   2 145.368 8.01432   3
  -1   3   2 148.744 6.65491   5
  -1   3   2 149.956 6.02104   4
  -1   3   2 146.878 4.67090   8
  -1   3   2 149.586 6.04729   6
  -1   3   2 147.245 4.85895  16
  -1   3   2 151.484 8.32215   2
  -1   3   2 154.100 7.90656   7
  -1   3   2 145.593 4.52347  13
   0  -3  -2 421.196 15.6747   7
   0  -3  -2 453.522 12.2559  15
   0  -3  -2 413.107 13.1484   4
   0  -3  -2 427.176 14.8981   1
   0  -3  -2 386.050 12.0366  20
   0  -3  -2 382.463 11.8813   9
   0  -3  -2 393.888 11.7225  10
   0  -3  -2 379.904 11.7694  23
   0  -3  -2 459.213 15.6408   3
   0  -3  -2 375.491 11.8867  11
   0   3   2 468.489 14.9258   1
   0   3   2 417.275 15.6203   3
   0   3   2 407.878 13.7532   4
   0   3   2 475.257 17.3465   2
   0   3   2 393.248 12.1449  21
   0   3   2 421.486 15.4673   7
   0   3   2 415.260 12.5426  16
   0   3   2 388.435 12.4001   8
   0   3   2 463.599 16.3203   1
  -1  -3  -2 218.484 10.1262   1
  -1  -3  -2 213.357 8.63866   4
  -1  -3  -2 221.112 10.0831   1
  -1  -3  -2 221.602 6.70637  10
  -1  -3  -2 238.487 7.22335  22
  -1  -3  -2 215.409 6.58470  18
  -1  -3  -2 216.115 6.73209  15
  -1  -3  -2 217.526 8.46930   6
   1   3   2 218.835 8.92155   3
   1   3   2 219.761 6.84982   8
   1   3   2 216.299 6.86738  22
   1   3   2 218.147 8.61447   6
   1   3   2 231.562 10.0715   1
   1   3   2 216.144 6.78612  16
   1   3   2 221.187 9.04850   4
   1   3   2 217.929 7.33251   5
   1   3   2 223.288 6.66918  21
   1   3   2 226.377 10.3328   1
  -2  -3  -2 182.028 5.96213  18
  -2  -3  -2 185.229 6.00149  10
  -2  -3  -2 180.284 7.41029   5
  -2  -3  -2 179.166 9.58328   1
  -2  -3  -2 183.783 9.06729   4
  -2  -3  -2 180.826 5.94363  22
  -2  -3  -2 195.453 10.0501   1
  -2  -3  -2 190.575 9.19888   6
   2   3   2 171.940 5.63592  16
   2   3   2 182.839 6.97438   3
   2   3   2 186.303 9.65736   1
   2   3   2 176.660 5.74359  17
   2   3   2 179.967 5.56683  19
   2   3   2 176.299 7.57353   5
   2   3   2 187.716 9.96808   1
   2   3   2 180.433 5.94969   8
   2   3   2 177.692 9.03735   6
   2   3   2 177.290 5.75574  22
  -3  -3  -2 36.6726 4.27911   6
  -3  -3  -2 33.8397 4.25994   4
  -3  -3  -2 28.9171 1.75276  10
  -3  -3  -2 31.4094 1.65575  22
  -3  -3  -2 35.9149 4.20769   1
  -3  -3  -2 27.7993 4.05231   1
  -3  -3  -2 29.5767 1.80600  18
  -3  -3  -2 35.2997 3.39106   5
   3   3   2 31.0492 4.08816   1
   3   3   2 30.1072 1.82709   8
   3   3   2 32.7857 3.96979   6
   3   3   2 32.3588 1.53646  16
   3   3   2 24.0727 3.17957   5
   3   3   2 29.9540 1.79666  17
   3   3   2 31.4065 2.62167   2
   3   3   2 28.0336 3.97549   1
   3   3   2 28.8292 1.72239  23
  -4  -3  -2 38.6562 5.12018   1
  -4  -3  -2 26.6854 4.17620   5
  -4  -3  -2 39.2920 2.34047  18
  -4  -3  -2 42.2760 2.33822  10
  -4  -3  -2 37.7601 5.24562   6
  -4  -3  -2 38.3343 5.22695   4
  -4  -3  -2 33.4197 5.94912   1
  -4  -3  -2 39.3265 1.96965  22
   4   3   2 35.2518 5.02333   6
   4   3   2 37.9774 5.07156   1
   4   3   2 42.7571 2.40653   8
   4   3   2 39.9201 4.43855   5
   4   3   2 41.4450 2.46377  17
   4   3   2 38.5285 4.99338   1
   4   3   2 41.2946 2.33893  23
   4   3   2 40.6331 2.55132  16
  -5  -3  -2 7.62016 1.40619  18
  -5  -3  -2 7.47820 1.03695  22
  -5  -3  -2 6.62389 1.17032  10
   5   3   2 8.44848 1.41854  23
   5   3   2 8.90001 1.07948  16
   5   3   2 9.30806 1.52828  17
  -6  -3  -2 85.4983 3.66681  22
  -6  -3  -2 90.6964 4.47124  10
  -6  -3  -2 87.9274 4.62460  18
   6   3   2 83.3099 4.01577   9
   6   3   2 85.0476 4.59159  17
   6   3   2 85.5580 4.39067  23
  -7  -3  -2 109.484 6.40086  18
  -7  -3  -2 98.9566 5.22026  10
   7   3   2 93.8899 6.76653  17
   7   3   2 95.8963 4.61100   9
  -8  -3  -2 58.0569 4.37590  18
  -8  -3  -2 55.4970 4.00810  10
  -8  -3  -2 66.0272 4.89182  13
   8   3   2 60.1043 4.31149  23
   8   3   2 66.5111 5.65218   9
   8   3   2 61.5045 4.58182  17
  -9  -3  -2 5.08190 1.85409  10
  -9  -3  -2 13.1930 3.50807  13
   9   3   2 6.41346 1.81418   9
   8  -4  -2 69.3004 5.58072  17
   8  -4  -2 77.4355 4.50816  23
   8  -4  -2 68.9327 4.83222  15
   8  -4  -2 72.5604 6.17601  11
   8  -4  -2 67.6949 4.10188   9
   8  -4  -2 62.3978 4.84211  20
  -8   4   2 65.4982 3.45148   8
  -8   4   2 65.0095 4.44310  18
  -8   4   2 67.2782 3.72816  21
  -8   4   2 69.1454 4.11443  10
  -8   4   2 69.9665 4.69810  13
   7  -4  -2 63.4712 4.25363  15
   7  -4  -2 62.2785 5.07801  11
   7  -4  -2 65.5356 4.49527  17
   7  -4  -2 57.7535 4.13922  20
   7  -4  -2 64.3064 3.78972  23
   7  -4  -2 59.9454 3.51286   9
  -7   4   2 49.3154 2.86375  16
  -7   4   2 52.8974 3.50131  10
  -7   4   2 52.6481 3.04917  21
  -7   4   2 53.7433 3.73411  18
  -7   4   2 58.3072 3.86933  13
   6  -4  -2 18.1042 2.34282  20
   6  -4  -2 19.2165 2.86930  11
   6  -4  -2 16.5521 1.76557   9
   6  -4  -2 19.0283 2.34010  15
   6  -4  -2 16.9433 1.92923  23
  -6   4   2 16.2704 2.04750  18
  -6   4   2 11.5399 1.50645  21
  -6   4   2 15.1454 2.21519  13
  -6   4   2 16.3536 1.93936  10
   5  -4  -2 124.282 5.87335  15
   5  -4  -2 130.441 6.42048  11
   5  -4  -2 136.288 5.31800   9
   5  -4  -2 134.811 5.86174  20
   5  -4  -2 137.938 5.98372  17
   5  -4  -2 137.001 5.34957  23
  -5   4   2 126.881 5.21381  10
  -5   4   2 133.990 5.60350  13
  -5   4   2 125.463 4.91439  19
  -5   4   2 130.559 4.89777  22
  -5   4   2 133.186 4.89317  21
  -5   4   2 122.963 5.37008  18
  -5   4   2 123.231 4.99371  16
  -5   4   2 130.356 4.86292  12
   4  -4  -2 35.8256 2.58563  20
   4  -4  -2 35.1277 2.61502  15
   4  -4  -2 37.3833 2.16967  23
   4  -4  -2 39.5874 3.22019   9
   4  -4  -2 39.0294 3.01726  11
   4  -4  -2 35.6893 2.49331  17
  -4   4   2 35.6317 2.10746  10
  -4   4   2 36.6566 2.26392  18
  -4   4   2 38.1460 2.10659  22
  -4   4   2 38.6154 1.96155  21
  -4   4   2 34.3347 2.10882  19
  -4   4   2 38.0499 2.37344  13
   3  -4  -2 387.125 12.9088  11
   3  -4  -2 407.246 12.6662  17
   3  -4  -2 398.798 18.7855   3
   3  -4  -2 386.488 12.7332  20
   3  -4  -2 388.642 16.8597   5
   3  -4  -2 420.305 19.1701   7
   3  -4  -2 383.548 12.9333  15
   3  -4  -2 404.516 12.2071  23
   3  -4  -2 404.801 12.2638   9
  -3   4   2 408.136 18.2085   2
  -3   4   2 397.441 12.2653  16
  -3   4   2 384.074 16.9394   6
  -3   4   2 394.455 12.3177  18
  -3   4   2 401.771 12.1651  10
  -3   4   2 386.325 18.4089   3
  -3   4   2 402.084 18.2486   7
  -3   4   2 402.119 12.0269   8
  -3   4   2 398.320 17.1870   5
  -3   4   2 404.188 11.8984  21
  -3   4   2 397.543 12.3504  13
  -3   4   2 393.519 12.3485  22
  -3   4   2 411.205 15.7180   4
   2  -4  -2 30.4048 1.49738  23
   2  -4  -2 30.2364 1.59498   9
   2  -4  -2 27.7782 4.21532   3
   2  -4  -2 24.3450 3.06702   5
   2  -4  -2 30.6676 1.68776  17
   2  -4  -2 29.8456 4.23616   7
   2  -4  -2 30.9033 1.87564  20
   2  -4  -2 30.0893 3.40957   4
   2  -4  -2 26.6888 1.86152  11
   2  -4  -2 30.1587 2.02177  15
  -2   4   2 28.3991 4.05016   3
  -2   4   2 30.4154 1.29732  21
  -2   4   2 33.7488 3.48274   5
  -2   4   2 28.2457 4.19040   2
  -2   4   2 30.8568 1.46797   8
  -2   4   2 25.8275 4.03114   7
  -2   4   2 28.2814 2.59894   4
  -2   4   2 35.0107 4.44455   6
  -2   4   2 28.0781 1.46640  13
  -2   4   2 29.9443 1.64389  16
   1  -4  -2 152.257 8.75985   7
   1  -4  -2 160.544 4.85443  23
   1  -4  -2 144.515 5.26115  20
   1  -4  -2 152.152 6.65173   5
   1  -4  -2 146.127 5.47403  15
   1  -4  -2 149.515 8.89307   3
   1  -4  -2 148.117 4.83333  17
   1  -4  -2 154.740 4.98372   9
   1  -4  -2 150.329 6.59199   4
  -1   4   2 151.121 6.94361   5
  -1   4   2 134.818 8.52023   3
  -1   4   2 145.249 9.07509   2
  -1   4   2 153.425 8.68411   7
  -1   4   2 154.637 4.54420  21
  -1   4   2 150.866 4.84548   8
  -1   4   2 150.763 5.46491  16
  -1   4   2 158.853 6.24649   4
   0  -4  -2 167.312 8.63156   1
   0  -4  -2 159.738 5.47121  20
   0  -4  -2 169.050 8.80737   7
   0  -4  -2 149.827 5.19643   9
   0  -4  -2 153.207 5.27547  11
   0  -4  -2 186.993 5.74608  15
   0  -4  -2 159.401 5.06589  10
   0  -4  -2 177.311 8.95472   3
   0  -4  -2 160.661 6.35672   4
   0   4   2 162.404 5.33497   8
   0   4   2 182.852 9.71192   2
   0   4   2 158.746 8.61886   3
   0   4   2 156.583 4.97897  21
   0   4   2 169.629 5.51213  16
   0   4   2 159.340 6.59692   4
   0   4   2 154.019 8.59686   7
   0   4   2 175.984 8.21052   1
   0   4   2 189.428 8.10325   1
  -1  -4  -2 373.326 12.8602   6
  -1  -4  -2 364.531 11.2779  20
  -1  -4  -2 384.977 14.7809   7
  -1  -4  -2 374.262 15.6873   1
  -1  -4  -2 384.291 10.9447  18
  -1  -4  -2 380.606 15.6275   1
  -1  -4  -2 388.038 11.1759  10
  -1  -4  -2 370.749 13.3056   4
  -1  -4  -2 365.257 11.3204  15
   1   4   2 357.503 11.0379  16
   1   4   2 365.690 14.2406   3
   1   4   2 364.886 11.0783   8
   1   4   2 365.265 13.0315   6
   1   4   2 360.770 15.3236   1
   1   4   2 370.797 10.7965  21
   1   4   2 368.244 15.1353   1
   1   4   2 371.437 13.7276   4
   1   4   2 370.741 15.4387   2
  -2  -4  -2 174.190 10.0219   1
  -2  -4  -2 175.422 5.66083  18
  -2  -4  -2 163.122 9.71172   1
  -2  -4  -2 169.394 5.39405  15
  -2  -4  -2 174.055 5.73407  10
  -2  -4  -2 171.096 6.73623   5
  -2  -4  -2 177.108 8.76627   6
  -2  -4  -2 172.923 5.83112  22
   2   4   2 172.533 5.73446  16
   2   4   2 174.415 7.84370   3
   2   4   2 185.288 10.1417   1
   2   4   2 170.783 5.53378  17
   2   4   2 173.393 7.17081   5
   2   4   2 173.164 5.90809   8
   2   4   2 160.483 6.06677  21
   2   4   2 184.303 9.22860   2
   2   4   2 172.456 10.2157   1
   2   4   2 171.380 8.90316   6
   2   4   2 170.441 5.59055  19
  -3  -4  -2 654.582 25.6594   1
  -3  -4  -2 628.933 18.9347  10
  -3  -4  -2 632.184 24.4915   4
  -3  -4  -2 643.072 25.3485   1
  -3  -4  -2 624.827 18.7591  22
  -3  -4  -2 624.183 18.9487  18
  -3  -4  -2 634.548 24.4655   6
   3   4   2 629.397 18.3536  16
   3   4   2 613.838 18.0232  19
   3   4   2 618.202 24.5348   6
   3   4   2 627.205 22.1388   2
   3   4   2 615.312 21.7362   5
   3   4   2 632.640 18.8484   8
   3   4   2 647.189 25.2660   1
   3   4   2 606.156 18.5324  17
  -4  -4  -2 14.1708 1.40967  18
  -4  -4  -2 12.1566 1.82609  10
  -4  -4  -2 12.5579 2.59279   5
  -4  -4  -2 13.6208 1.23311  22
  -4  -4  -2 16.7272 3.82982   1
  -4  -4  -2 11.4618 3.28196   4
  -4  -4  -2 8.84927 3.32661   6
   4   4   2 10.0876 3.08338   1
   4   4   2 13.8137 1.16859  16
   4   4   2 9.68880 2.21039   5
   4   4   2 12.7905 1.37576   8
   4   4   2 10.0917 3.37444   1
   4   4   2 7.57730 2.92756   6
   4   4   2 12.2543 1.42802  17
  -5  -4  -2 616.000 19.3389  18
  -5  -4  -2 620.159 19.2127  10
  -5  -4  -2 608.432 18.4856  22
   5   4   2 602.134 19.4889  23
   5   4   2 647.226 18.8266  16
   5   4   2 618.548 19.6348   8
   5   4   2 631.979 19.1300   9
   5   4   2 646.451 21.0903  17
  -6  -4  -2 54.6397 3.40357  10
  -6  -4  -2 60.6030 3.66029  18
  -6  -4  -2 52.5203 2.75387  22
   6   4   2 61.3823 3.39627   9
   6   4   2 57.3475 3.57250  23
   6   4   2 59.3586 2.94192  16
   6   4   2 58.5223 3.74509  17
  -7  -4  -2 49.2346 3.66309  18
  -7  -4  -2 42.3027 3.39617  10
   7   4   2 44.9374 2.99349   9
   7   4   2 43.4972 3.57663  17
   7   4   2 43.3053 3.51641  23
  -8  -4  -2 17.7217 2.59556  10
  -8  -4  -2 26.3164 3.33337  13
  -8  -4  -2 23.0999 3.01600  18
   8   4   2 20.3934 3.02673  23
   8   4   2 23.9786 2.66462   9
   8   4   2 23.3162 3.02049  17
  -9  -4  -2 13.8272 3.54831  18
  -9  -4  -2 13.9757 2.44709  10
  -9  -4  -2 16.6483 3.94802  13
   9   4   2 15.1449 2.65828   9
   9   4   2 22.6158 4.12331  17
   8  -5  -2 71.7691 4.26013   9
   8  -5  -2 72.2088 4.55781  23
   8  -5  -2 69.2588 5.08808  15
   8  -5  -2 66.4219 5.01887  20
   8  -5  -2 76.0751 5.11802  17
   8  -5  -2 78.1730 6.47669  11
  -8   5   2 79.1620 4.79747  18
  -8   5   2 70.8354 4.25077  10
  -8   5   2 69.4954 3.80096  21
  -8   5   2 75.4069 4.71745  13
   7  -5  -2 79.0939 5.88296  11
   7  -5  -2 77.8433 4.88827  17
   7  -5  -2 71.7447 4.93508  20
   7  -5  -2 76.1239 4.19524  23
   7  -5  -2 79.0530 5.00089  15
   7  -5  -2 70.9947 3.99457   9
  -7   5   2 62.6731 3.81998  10
  -7   5   2 64.2756 3.25822   8
  -7   5   2 73.9061 4.28486  18
  -7   5   2 69.1583 4.22673  13
  -7   5   2 67.7268 3.44203  21
   6  -5  -2 83.1432 4.67616  23
   6  -5  -2 74.9190 4.65746  15
   6  -5  -2 79.7203 5.37590  11
   6  -5  -2 82.0687 4.00116   9
   6  -5  -2 74.2893 4.55658  17
   6  -5  -2 88.8901 4.94658  20
  -6   5   2 73.9873 4.31997  12
  -6   5   2 81.1051 4.06449  10
  -6   5   2 68.9728 3.51330  19
  -6   5   2 75.2731 3.56477  22
  -6   5   2 78.0802 4.16171  18
  -6   5   2 75.9357 4.23463  13
  -6   5   2 76.6830 3.46753  21
  -6   5   2 78.1347 3.48500   8
  -6   5   2 73.5248 3.60811  16
   5  -5  -2 25.0686 1.99342   9
   5  -5  -2 32.4329 3.04051  11
   5  -5  -2 26.1168 2.46333  17
   5  -5  -2 22.9462 1.98420  23
   5  -5  -2 26.6733 2.57062  15
   5  -5  -2 21.4134 2.38068  20
  -5   5   2 21.4287 2.17717  18
  -5   5   2 24.4145 1.67419  21
  -5   5   2 25.9030 2.19427  22
  -5   5   2 21.6315 1.96718  12
  -5   5   2 22.4522 1.77447  16
  -5   5   2 26.0223 2.05968  10
  -5   5   2 21.5529 1.98494  19
  -5   5   2 22.8575 2.21428  13
  -5   5   2 26.6968 1.68703   8
   4  -5  -2 12.3335 2.00916  11
   4  -5  -2 15.7037 1.48861   9
   4  -5  -2 14.2189 1.75226  20
   4  -5  -2 14.8505 1.90193  15
   4  -5  -2 13.9119 1.37056  23
   4  -5  -2 12.1776 1.67651  17
  -4   5   2 12.5914 1.07058  21
  -4   5   2 13.3929 1.38630  16
  -4   5   2 13.3655 1.13349   8
  -4   5   2 12.6349 1.34922  10
  -4   5   2 12.4583 1.43186  18
  -4   5   2 11.0265 1.39566  13
  -4   5   2 13.8666 1.43102  22
  -4   5   2 13.8242 1.50093  12
  -4   5   2 13.2922 1.48584  19
   3  -5  -2 165.219 5.90798  23
   3  -5  -2 156.972 6.54202  15
   3  -5  -2 166.717 6.43671  20
   3  -5  -2 158.902 5.94305  17
   3  -5  -2 164.043 5.76842   9
  -3   5   2 165.397 5.28101  21
  -3   5   2 160.934 5.70209  18
  -3   5   2 163.702 5.50271   8
  -3   5   2 167.126 6.05653  22
  -3   5   2 158.574 6.03935  19
  -3   5   2 161.799 5.82408  16
  -3   5   2 165.965 5.71318  13
   2  -5  -2 6.27701 2.38603   3
   2  -5  -2 3.77824 0.65086  23
   2  -5  -2 4.36120 1.02836  11
   2  -5  -2 4.26979 0.88073  20
   2  -5  -2 1.45700 1.24734   5
   2  -5  -2 3.95079 0.78490  17
   2  -5  -2 1.32656 1.48323   4
   2  -5  -2 6.30332 1.16992  15
   2  -5  -2 3.05073 0.64318   9
  -2   5   2 2.19668 0.47044   8
  -2   5   2 3.05362 1.71298   5
  -2   5   2 3.24167 0.45399  21
  -2   5   2 2.99536 0.65636  16
  -2   5   2 -0.1920 1.74522   7
  -2   5   2 3.84722 0.79326  19
  -2   5   2 4.03398 1.17696   4
  -2   5   2 3.69351 1.18108   6
  -2   5   2 2.85558 0.58275  13
  -2   5   2 -0.0096 1.69770   2
  -2   5   2 0.66742 1.82001   3
   1  -5  -2 11.9020 2.97251   3
   1  -5  -2 16.7655 2.77350   1
   1  -5  -2 15.2530 1.06169   9
   1  -5  -2 11.3280 0.84245  17
   1  -5  -2 13.0788 1.35408  15
   1  -5  -2 11.2648 1.75315   4
   1  -5  -2 13.0780 1.25337  20
   1  -5  -2 9.64897 2.05544   1
  -1   5   2 13.1593 0.97781   8
  -1   5   2 14.2025 0.71892  21
  -1   5   2 8.47608 2.56340   3
  -1   5   2 11.1036 2.59698   7
  -1   5   2 14.5703 1.72551   4
  -1   5   2 15.7162 2.17579   5
  -1   5   2 16.5171 3.32921   2
  -1   5   2 14.5196 1.18293  16
   0  -5  -2 5.44001 1.12355   4
   0  -5  -2 5.77179 0.90361  15
   0  -5  -2 5.08660 0.83096  20
   0  -5  -2 5.88446 0.74466   9
   0  -5  -2 5.99603 0.66182  10
   0  -5  -2 7.36659 1.01042  11
   0  -5  -2 4.12802 1.92151   1
   0   5   2 5.76987 1.61153   1
   0   5   2 7.25530 0.83973  16
   0   5   2 6.08370 1.28209   4
   0   5   2 5.07901 1.80428   7
   0   5   2 6.33873 0.51715  21
   0   5   2 7.87432 0.94930  19
   0   5   2 6.96848 0.90274   8
   0   5   2 4.87950 1.99942   3
   0   5   2 7.18915 1.84086   1
   0   5   2 4.79550 1.85988   2
  -1  -5  -2 173.315 9.20517   7
  -1  -5  -2 172.886 5.72245  20
  -1  -5  -2 164.112 5.75000  15
  -1  -5  -2 166.796 5.13833  18
  -1  -5  -2 170.178 9.65487   1
  -1  -5  -2 161.834 7.20626   4
  -1  -5  -2 164.483 6.77359   6
  -1  -5  -2 170.414 9.82267   1
   1   5   2 152.731 10.5723   3
   1   5   2 166.531 5.79752  19
   1   5   2 169.021 8.12517   4
   1   5   2 167.659 9.41398   1
   1   5   2 172.447 5.35001  21
   1   5   2 166.953 9.56836   1
   1   5   2 164.042 5.69658  16
   1   5   2 167.304 7.41459   6
   1   5   2 175.720 10.1748   2
   1   5   2 168.160 5.70211   8
  -2  -5  -2 671.693 23.2230   6
  -2  -5  -2 671.498 26.7609   1
  -2  -5  -2 649.297 19.4116  20
  -2  -5  -2 654.833 19.3416  15
  -2  -5  -2 663.399 25.8496   1
  -2  -5  -2 649.668 19.4586  10
  -2  -5  -2 663.752 23.4108   4
  -2  -5  -2 660.017 19.2914  18
  -2  -5  -2 681.228 23.8612   7
   2   5   2 672.013 24.9616   2
   2   5   2 667.714 25.7683   1
   2   5   2 645.706 19.3914  16
   2   5   2 620.812 25.6767   1
   2   5   2 678.641 23.7695   6
   2   5   2 643.912 19.6142   8
   2   5   2 651.122 20.6391   5
   2   5   2 652.150 19.7996  19
   2   5   2 681.974 19.3828  21
   2   5   2 638.884 18.9990  17
   2   5   2 678.802 23.2653   3
  -3  -5  -2 19.1179 3.34855   6
  -3  -5  -2 21.6070 1.50247  18
  -3  -5  -2 16.1923 3.57955   4
  -3  -5  -2 20.6920 4.40895   1
  -3  -5  -2 19.0668 1.44993  10
  -3  -5  -2 18.7405 1.50124  22
  -3  -5  -2 17.9629 3.82552   1
  -3  -5  -2 24.8057 2.73446   5
   3   5   2 16.5447 3.86008   1
   3   5   2 20.3770 1.42323  16
   3   5   2 20.2857 3.10118   2
   3   5   2 17.5644 3.36420   6
   3   5   2 20.0032 1.29184  19
   3   5   2 21.4070 1.67296   8
   3   5   2 23.7043 4.02060   1
   3   5   2 21.5444 2.73649   5
   3   5   2 18.1597 1.40263  17
  -4  -5  -2 129.685 4.86466  22
  -4  -5  -2 121.747 4.99372  10
  -4  -5  -2 131.890 10.2759   1
  -4  -5  -2 135.951 7.76242   5
  -4  -5  -2 123.221 9.95879   6
  -4  -5  -2 122.571 9.65571   1
[truncated: 1,649,404 more chars]
