# Supplementary material for: A synergistic Rh(I)/organoboron-catalysed site-selective carbohydrate functionalization that involves multiple stereocontrol
Source: Nat Chem. 2022 Dec 30;15(3):424–35. doi: 10.1038/s41557-022-01110-z (PMC9986112; doi:10.1038/s41557-022-01110-z)
Supplement: Supplementary file 4 — Crystallographic data for compound 17l; CCDC reference 2097739. [file 41557_2022_1110_MOESM4_ESM.cif]

data_cu_b1969_0m
_audit_creation_date               2020-09-21
_audit_creation_method
;
Olex2 1.3-alpha
(compiled 2020.06.28 svn.raecde09e for OlexSys, GUI svn.r6132)
;
_shelx_SHELXL_version_number       '2014/7'
_audit_contact_author_address      ?
_audit_contact_author_email        ?
_audit_contact_author_name         ''
_audit_contact_author_phone        ?
_publ_contact_author_id_orcid      ?
_publ_section_references
;
Dolomanov, O.V., Bourhis, L.J., Gildea, R.J, Howard, J.A.K. & Puschmann, H.
 (2009), J. Appl. Cryst. 42, 339-341.

Sheldrick, G.M. (2015). Acta Cryst. A71, 3-8.

Sheldrick, G.M. (2015). Acta Cryst. C71, 3-8.
;
_chemical_name_common              ?
_chemical_name_systematic          ?
_chemical_formula_moiety           'C18 H22 O6, H2 O'
_chemical_formula_sum              'C18 H24 O7'
_chemical_formula_weight           352.37
_chemical_absolute_configuration   ad
_chemical_melting_point            ?
loop_
  _atom_type_symbol
  _atom_type_description
  _atom_type_scat_dispersion_real
  _atom_type_scat_dispersion_imag
  _atom_type_scat_source
 'C' 'C' 0.0181 0.0091 'International Tables Vol C Tables 4.2.6.8 and 6.1.1.4'
 'H' 'H' 0.0000 0.0000 'International Tables Vol C Tables 4.2.6.8 and 6.1.1.4'
 'O' 'O' 0.0492 0.0322 'International Tables Vol C Tables 4.2.6.8 and 6.1.1.4'

_shelx_space_group_comment
;
The symmetry employed for this shelxl refinement is uniquely defined
by the following loop, which should always be used as a source of
symmetry information in preference to the above space-group names.
They are only intended as comments.
;
_space_group_crystal_system        'monoclinic'
_space_group_IT_number             4
_space_group_name_H-M_alt          'P 1 21 1'
_space_group_name_Hall             'P 2yb'
loop_
  _space_group_symop_operation_xyz
 'x, y, z'
 '-x, y+1/2, -z'

_cell_length_a                     12.9698(3)
_cell_length_b                     4.94080(10)
_cell_length_c                     13.0387(3)
_cell_angle_alpha                  90
_cell_angle_beta                   90.5860(10)
_cell_angle_gamma                  90
_cell_volume                       835.49(3)
_cell_formula_units_Z              2
_cell_measurement_reflns_used      1686
_cell_measurement_temperature      100.0
_cell_measurement_theta_max        78.689
_cell_measurement_theta_min        28.273
_shelx_estimated_absorpt_T_max     0.947
_shelx_estimated_absorpt_T_min     0.639
_exptl_absorpt_coefficient_mu      0.901
_exptl_absorpt_correction_T_max    0.5884
_exptl_absorpt_correction_T_min    0.5200
_exptl_absorpt_correction_type     multi-scan
_exptl_absorpt_process_details
;
SADABS-2016/2 (Bruker,2016/2) was used for absorption correction.
wR2(int) was 0.1353 before and 0.0330 after correction.
The Ratio of minimum to maximum transmission is 0.8838.
The \l/2 correction factor is Not present.
;
_exptl_absorpt_special_details     ?
_exptl_crystal_colour              colourless
_exptl_crystal_colour_lustre       .
_exptl_crystal_colour_modifier     .
_exptl_crystal_colour_primary      colourless
_exptl_crystal_density_diffrn      1.401
_exptl_crystal_density_meas        ?
_exptl_crystal_density_method      ?
_exptl_crystal_description         needle
_exptl_crystal_F_000               376
_exptl_crystal_size_max            0.546
_exptl_crystal_size_mid            0.148
_exptl_crystal_size_min            0.061
_exptl_transmission_factor_max     ?
_exptl_transmission_factor_min     ?
_diffrn_reflns_av_R_equivalents    0.0190
_diffrn_reflns_av_unetI/netI       0.0129
_diffrn_reflns_Laue_measured_fraction_full  0.996
_diffrn_reflns_Laue_measured_fraction_max  0.996
_diffrn_reflns_limit_h_max         14
_diffrn_reflns_limit_h_min         -15
_diffrn_reflns_limit_k_max         5
_diffrn_reflns_limit_k_min         -5
_diffrn_reflns_limit_l_max         15
_diffrn_reflns_limit_l_min         -15
_diffrn_reflns_number              16135
_diffrn_reflns_point_group_measured_fraction_full  0.985
_diffrn_reflns_point_group_measured_fraction_max  0.985
_diffrn_reflns_theta_full          67.428
_diffrn_reflns_theta_max           67.428
_diffrn_reflns_theta_min           3.390
_diffrn_ambient_temperature        100.0
_diffrn_detector_area_resol_mean   7.9
_diffrn_detector_type              'CCD area detector'
_diffrn_measured_fraction_theta_full  0.996
_diffrn_measured_fraction_theta_max  0.996
_diffrn_measurement_device         'three-circle diffractometer'
_diffrn_measurement_device_type    'Bruker SMART APEX2 area detector'
_diffrn_measurement_method         '\w and \f scans'
_diffrn_radiation_type             CuK\a
_diffrn_radiation_wavelength       1.54178
_diffrn_source                     ?
_diffrn_source_current             1.0
_diffrn_source_power               0.05
_diffrn_source_voltage             50.0
_reflns_Friedel_coverage           0.755
_reflns_Friedel_fraction_full      0.970
_reflns_Friedel_fraction_max       0.970
_reflns_number_gt                  2937
_reflns_number_total               2966
_reflns_special_details
;
 Reflections were merged by SHELXL according to the crystal
 class for the calculation of statistics and refinement.
 
 _reflns_Friedel_fraction is defined as the number of unique
 Friedel pairs measured divided by the number that would be
 possible theoretically, ignoring centric projections and
 systematic absences.
;
_reflns_threshold_expression       'I > 2\s(I)'
_computing_cell_refinement         'SAINT V8.40A (Bruker, 2019)'
_computing_data_collection         ?
_computing_data_reduction          'SAINT V8.40A (Bruker, 2019)'
_computing_molecular_graphics      'Olex2 1.3-alpha (Dolomanov et al., 2009)'
_computing_publication_material    'Olex2 1.3-alpha (Dolomanov et al., 2009)'
_computing_structure_refinement    'SHELXL 2014/7 (Sheldrick, 2015)'
_computing_structure_solution      'XT  (Sheldrick, 2015)'
_refine_diff_density_max           0.141
_refine_diff_density_min           -0.140
_refine_diff_density_rms           0.029
_refine_ls_abs_structure_details
;
 Flack x determined using 1256 quotients [(I+)-(I-)]/[(I+)+(I-)]
 (Parsons, Flack and Wagner, Acta Cryst. B69 (2013) 249-259).
;
_refine_ls_abs_structure_Flack     0.05(4)
_refine_ls_extinction_coef         .
_refine_ls_extinction_method       none
_refine_ls_goodness_of_fit_ref     1.055
_refine_ls_hydrogen_treatment      mixed
_refine_ls_matrix_type             full
_refine_ls_number_parameters       251
_refine_ls_number_reflns           2966
_refine_ls_number_restraints       1
_refine_ls_R_factor_all            0.0231
_refine_ls_R_factor_gt             0.0228
_refine_ls_restrained_S_all        1.054
_refine_ls_shift/su_max            0.000
_refine_ls_shift/su_mean           0.000
_refine_ls_structure_factor_coef   Fsqd
_refine_ls_weighting_details      
 'w=1/[\s^2^(Fo^2^)+(0.0294P)^2^+0.1761P] where P=(Fo^2^+2Fc^2^)/3'
_refine_ls_weighting_scheme        calc
_refine_ls_wR_factor_gt            0.0575
_refine_ls_wR_factor_ref           0.0580
_refine_special_details            ?
_olex2_refinement_description
;
1. Fixed Uiso
 At 1.2 times of:
  All C(H) groups, All C(H,H) groups
 At 1.5 times of:
  All O(H) groups
2.a Ternary CH refined with riding coordinates:
 C7(H7A), C8(H8), C4(H4A), C18(H18), C9(H9), C6(H6)
2.b Secondary CH2 refined with riding coordinates:
 C5(H5A,H5B), C3(H3A,H3B)
2.c Aromatic/amide H refined with riding coordinates:
 C13(H13), C14(H14), C11(H11), C16(H16), C10(H10), C15(H15), C2(H2)
2.d Idealised tetrahedral OH refined as rotating group:
 O7(H7)
;
_atom_sites_solution_hydrogens     mixed
_atom_sites_solution_primary       dual
_atom_sites_solution_secondary     ?
loop_
  _atom_site_label
  _atom_site_type_symbol
  _atom_site_fract_x
  _atom_site_fract_y
  _atom_site_fract_z
  _atom_site_U_iso_or_equiv
  _atom_site_adp_type
  _atom_site_occupancy
  _atom_site_site_symmetry_order
  _atom_site_calc_flag
  _atom_site_refinement_flags_posn
  _atom_site_refinement_flags_adp
  _atom_site_refinement_flags_occupancy
  _atom_site_disorder_assembly
  _atom_site_disorder_group
 O6 O 0.52824(8) 0.7043(2) 0.24919(9) 0.0188(3) Uani 1 1 d . . . . .
 O1 O 0.21645(8) 0.5956(3) 0.33099(9) 0.0213(3) Uani 1 1 d . . . . .
 O7 O 0.64821(9) 0.6989(3) 0.06854(9) 0.0224(3) Uani 1 1 d . . . . .
 H7 H 0.6378 0.5619 0.0317 0.034 Uiso 1 1 calc R U . . .
 O3 O 0.42485(10) 0.8133(3) 0.06856(9) 0.0242(3) Uani 1 1 d . . . . .
 O4 O 0.38682(9) 0.8915(3) 0.39564(9) 0.0207(3) Uani 1 1 d . . . . .
 O2 O 0.22192(9) 0.7966(3) 0.16786(9) 0.0225(3) Uani 1 1 d . . . . .
 O5 O 0.41095(10) 0.3981(3) 0.49257(10) 0.0238(3) Uani 1 1 d . . . . .
 C7 C 0.36211(12) 0.8585(3) 0.28992(12) 0.0177(3) Uani 1 1 d . . . . .
 H7A H 0.3823 1.0295 0.2543 0.021 Uiso 1 1 calc R U . . .
 C8 C 0.42253(12) 0.6306(3) 0.24132(12) 0.0165(3) Uani 1 1 d . . . . .
 H8 H 0.4107 0.4592 0.2803 0.020 Uiso 1 1 calc R U . . .
 C12 C 0.80411(12) 0.2698(4) 0.24689(13) 0.0194(3) Uani 1 1 d . . . . .
 C4 C 0.24607(13) 0.8225(4) 0.27353(13) 0.0202(4) Uani 1 1 d . . . . .
 H4A H 0.2099 0.9856 0.3009 0.024 Uiso 1 1 calc R U . . .
 C13 C 0.89240(13) 0.1093(4) 0.24518(14) 0.0228(4) Uani 1 1 d . . . . .
 H13 H 0.9081 -0.0046 0.3019 0.027 Uiso 1 1 calc R U . . .
 C18 C 0.68609(12) 0.6162(4) 0.16648(13) 0.0184(3) Uani 1 1 d . . . . .
 H18 H 0.7076 0.7845 0.2035 0.022 Uiso 1 1 calc R U . . .
 C14 C 0.95785(13) 0.1136(4) 0.16146(14) 0.0244(4) Uani 1 1 d . . . . .
 H14 H 1.0178 0.0033 0.1609 0.029 Uiso 1 1 calc R U . . .
 C17 C 0.78052(12) 0.4354(3) 0.16206(13) 0.0180(4) Uani 1 1 d . . . . .
 C9 C 0.60031(12) 0.4895(4) 0.22894(13) 0.0179(3) Uani 1 1 d . . . . .
 H9 H 0.5653 0.3465 0.1870 0.021 Uiso 1 1 calc R U . . .
 C5 C 0.27273(13) 0.5715(4) 0.12040(13) 0.0212(4) Uani 1 1 d . . . . .
 H5A H 0.2525 0.5638 0.0470 0.025 Uiso 1 1 calc R U . . .
 H5B H 0.2496 0.4017 0.1532 0.025 Uiso 1 1 calc R U . . .
 C6 C 0.38939(12) 0.5909(4) 0.12895(12) 0.0191(3) Uani 1 1 d . . . . .
 H6 H 0.4205 0.4198 0.1025 0.023 Uiso 1 1 calc R U . . .
 C11 C 0.73328(13) 0.2636(4) 0.33422(13) 0.0222(4) Uani 1 1 d . . . . .
 H11 H 0.7554 0.1839 0.3970 0.027 Uiso 1 1 calc R U . . .
 C16 C 0.84711(13) 0.4413(4) 0.07922(14) 0.0223(4) Uani 1 1 d . . . . .
 H16 H 0.8325 0.5561 0.0225 0.027 Uiso 1 1 calc R U . . .
 C10 C 0.63923(13) 0.3670(4) 0.32706(13) 0.0211(4) Uani 1 1 d . . . . .
 H10 H 0.5957 0.3633 0.3852 0.025 Uiso 1 1 calc R U . . .
 C1 C 0.14830(14) 0.2546(4) 0.48468(15) 0.0275(4) Uani 1 1 d . . . . .
 C15 C 0.93497(13) 0.2799(4) 0.07905(14) 0.0256(4) Uani 1 1 d . . . . .
 H15 H 0.9796 0.2840 0.0218 0.031 Uiso 1 1 calc R U . . .
 C2 C 0.08202(13) 0.3702(4) 0.42178(15) 0.0260(4) Uani 1 1 d . . . . .
 H2 H 0.0114 0.3239 0.4296 0.031 Uiso 1 1 calc R U . . .
 C3 C 0.10724(13) 0.5670(4) 0.33953(15) 0.0263(4) Uani 1 1 d . . . . .
 H3A H 0.0780 0.5033 0.2734 0.032 Uiso 1 1 calc R U . . .
 H3B H 0.0761 0.7448 0.3555 0.032 Uiso 1 1 calc R U . . .
 H4 H 0.3822(18) 0.744(6) 0.4264(19) 0.039(7) Uiso 1 1 d . . . . .
 H3 H 0.4880(19) 0.809(5) 0.0713(17) 0.037(6) Uiso 1 1 d . . . . .
 H5C H 0.448(2) 0.379(7) 0.549(2) 0.060(9) Uiso 1 1 d . . . . .
 H5D H 0.403(2) 0.226(7) 0.470(2) 0.057(8) Uiso 1 1 d . . . . .
 H1A H 0.2206(17) 0.283(5) 0.4813(16) 0.035(6) Uiso 1 1 d . . . . .
 H1B H 0.1258(19) 0.118(6) 0.5367(19) 0.044(7) Uiso 1 1 d . . . . .

loop_
  _atom_site_aniso_label
  _atom_site_aniso_U_11
  _atom_site_aniso_U_22
  _atom_site_aniso_U_33
  _atom_site_aniso_U_23
  _atom_site_aniso_U_13
  _atom_site_aniso_U_12
 O6 0.0170(5) 0.0153(6) 0.0242(6) -0.0030(5) -0.0018(4) -0.0003(5)
 O1 0.0168(5) 0.0228(6) 0.0242(6) -0.0008(5) -0.0002(4) 0.0000(5)
 O7 0.0268(6) 0.0218(6) 0.0186(6) 0.0025(5) -0.0023(5) 0.0011(5)
 O3 0.0225(6) 0.0295(7) 0.0206(6) 0.0058(5) -0.0012(5) 0.0014(5)
 O4 0.0265(6) 0.0181(6) 0.0173(6) -0.0034(6) -0.0029(5) -0.0011(5)
 O2 0.0226(6) 0.0239(6) 0.0209(6) -0.0031(5) -0.0050(5) 0.0053(5)
 O5 0.0277(6) 0.0202(7) 0.0233(7) -0.0016(6) -0.0057(5) 0.0016(5)
 C7 0.0225(8) 0.0146(9) 0.0158(8) -0.0019(7) -0.0028(6) -0.0004(7)
 C8 0.0170(7) 0.0151(9) 0.0174(8) 0.0001(7) -0.0021(6) -0.0012(6)
 C12 0.0186(7) 0.0198(9) 0.0197(8) -0.0011(7) -0.0038(6) -0.0034(7)
 C4 0.0231(8) 0.0189(9) 0.0187(8) -0.0030(7) -0.0012(6) 0.0040(7)
 C13 0.0209(8) 0.0238(9) 0.0234(9) 0.0022(8) -0.0056(6) 0.0000(7)
 C18 0.0209(8) 0.0167(8) 0.0176(8) 0.0008(7) -0.0029(6) -0.0011(7)
 C14 0.0187(8) 0.0248(10) 0.0297(10) -0.0043(8) -0.0015(7) 0.0015(7)
 C17 0.0173(7) 0.0174(9) 0.0192(8) -0.0014(7) -0.0021(6) -0.0035(6)
 C9 0.0185(7) 0.0160(8) 0.0192(8) -0.0012(7) -0.0009(6) 0.0012(6)
 C5 0.0231(8) 0.0220(9) 0.0183(8) -0.0037(8) -0.0028(6) 0.0018(7)
 C6 0.0214(8) 0.0190(8) 0.0169(8) -0.0009(7) -0.0020(6) 0.0019(7)
 C11 0.0252(8) 0.0237(9) 0.0175(8) 0.0021(8) -0.0026(6) 0.0004(7)
 C16 0.0238(8) 0.0221(9) 0.0210(9) 0.0026(7) -0.0002(7) -0.0031(7)
 C10 0.0241(8) 0.0216(9) 0.0177(8) 0.0015(7) 0.0017(6) -0.0008(7)
 C1 0.0235(9) 0.0302(11) 0.0289(10) -0.0030(9) 0.0035(7) -0.0046(8)
 C15 0.0220(8) 0.0289(10) 0.0261(9) -0.0015(9) 0.0035(7) -0.0025(8)
 C2 0.0183(8) 0.0279(10) 0.0320(10) -0.0086(8) 0.0057(7) -0.0025(7)
 C3 0.0174(8) 0.0295(10) 0.0321(10) -0.0028(8) -0.0025(7) -0.0006(7)

_geom_special_details
;
 All esds (except the esd in the dihedral angle between two l.s. planes)
 are estimated using the full covariance matrix.  The cell esds are taken
 into account individually in the estimation of esds in distances, angles
 and torsion angles; correlations between esds in cell parameters are only
 used when they are defined by crystal symmetry.  An approximate (isotropic)
 treatment of cell esds is used for estimating esds involving l.s. planes.
;
loop_
  _geom_bond_atom_site_label_1
  _geom_bond_atom_site_label_2
  _geom_bond_distance
  _geom_bond_site_symmetry_2
  _geom_bond_publ_flag
 O6 C8 1.4213(19) . ?
 O6 C9 1.441(2) . ?
 O1 C4 1.404(2) . ?
 O1 C3 1.429(2) . ?
 O7 H7 0.8400 . ?
 O7 C18 1.423(2) . ?
 O3 C6 1.430(2) . ?
 O3 H3 0.82(2) . ?
 O4 C7 1.421(2) . ?
 O4 H4 0.83(3) . ?
 O2 C4 1.416(2) . ?
 O2 C5 1.436(2) . ?
 O5 H5C 0.88(3) . ?
 O5 H5D 0.91(4) . ?
 C7 H7A 1.0000 . ?
 C7 C8 1.515(2) . ?
 C7 C4 1.528(2) . ?
 C8 H8 1.0000 . ?
 C8 C6 1.535(2) . ?
 C12 C13 1.393(2) . ?
 C12 C17 1.407(2) . ?
 C12 C11 1.471(2) . ?
 C4 H4A 1.0000 . ?
 C13 H13 0.9500 . ?
 C13 C14 1.390(2) . ?
 C18 H18 1.0000 . ?
 C18 C17 1.518(2) . ?
 C18 C9 1.520(2) . ?
 C14 H14 0.9500 . ?
 C14 C15 1.382(3) . ?
 C17 C16 1.390(2) . ?
 C9 H9 1.0000 . ?
 C9 C10 1.498(2) . ?
 C5 H5A 0.9900 . ?
 C5 H5B 0.9900 . ?
 C5 C6 1.519(2) . ?
 C6 H6 1.0000 . ?
 C11 H11 0.9500 . ?
 C11 C10 1.325(2) . ?
 C16 H16 0.9500 . ?
 C16 C15 1.391(3) . ?
 C10 H10 0.9500 . ?
 C1 C2 1.313(3) . ?
 C1 H1A 0.95(2) . ?
 C1 H1B 1.00(3) . ?
 C15 H15 0.9500 . ?
 C2 H2 0.9500 . ?
 C2 C3 1.486(3) . ?
 C3 H3A 0.9900 . ?
 C3 H3B 0.9900 . ?

loop_
  _geom_angle_atom_site_label_1
  _geom_angle_atom_site_label_2
  _geom_angle_atom_site_label_3
  _geom_angle
  _geom_angle_site_symmetry_1
  _geom_angle_site_symmetry_3
  _geom_angle_publ_flag
 C8 O6 C9 115.15(13) . . ?
 C4 O1 C3 113.42(13) . . ?
 C18 O7 H7 109.5 . . ?
 C6 O3 H3 106.5(18) . . ?
 C7 O4 H4 110.5(17) . . ?
 C4 O2 C5 113.04(13) . . ?
 H5C O5 H5D 104(3) . . ?
 O4 C7 H7A 107.2 . . ?
 O4 C7 C8 112.24(13) . . ?
 O4 C7 C4 111.16(13) . . ?
 C8 C7 H7A 107.2 . . ?
 C8 C7 C4 111.59(13) . . ?
 C4 C7 H7A 107.2 . . ?
 O6 C8 C7 106.38(13) . . ?
 O6 C8 H8 109.5 . . ?
 O6 C8 C6 111.23(13) . . ?
 C7 C8 H8 109.5 . . ?
 C7 C8 C6 110.67(13) . . ?
 C6 C8 H8 109.5 . . ?
 C13 C12 C17 119.38(15) . . ?
 C13 C12 C11 121.36(16) . . ?
 C17 C12 C11 119.23(15) . . ?
 O1 C4 O2 112.84(14) . . ?
 O1 C4 C7 107.03(13) . . ?
 O1 C4 H4A 108.7 . . ?
 O2 C4 C7 110.76(13) . . ?
 O2 C4 H4A 108.7 . . ?
 C7 C4 H4A 108.7 . . ?
 C12 C13 H13 119.6 . . ?
 C14 C13 C12 120.82(17) . . ?
 C14 C13 H13 119.6 . . ?
 O7 C18 H18 106.6 . . ?
 O7 C18 C17 113.96(13) . . ?
 O7 C18 C9 110.55(13) . . ?
 C17 C18 H18 106.6 . . ?
 C17 C18 C9 111.91(14) . . ?
 C9 C18 H18 106.6 . . ?
 C13 C14 H14 120.3 . . ?
 C15 C14 C13 119.46(16) . . ?
 C15 C14 H14 120.3 . . ?
 C12 C17 C18 118.78(14) . . ?
 C16 C17 C12 119.43(15) . . ?
 C16 C17 C18 121.68(15) . . ?
 O6 C9 C18 105.93(14) . . ?
 O6 C9 H9 109.2 . . ?
 O6 C9 C10 110.78(13) . . ?
 C18 C9 H9 109.2 . . ?
 C10 C9 C18 112.45(13) . . ?
 C10 C9 H9 109.2 . . ?
 O2 C5 H5A 109.1 . . ?
 O2 C5 H5B 109.1 . . ?
 O2 C5 C6 112.37(14) . . ?
 H5A C5 H5B 107.9 . . ?
 C6 C5 H5A 109.1 . . ?
 C6 C5 H5B 109.1 . . ?
 O3 C6 C8 109.81(14) . . ?
 O3 C6 C5 109.50(14) . . ?
 O3 C6 H6 109.1 . . ?
 C8 C6 H6 109.1 . . ?
 C5 C6 C8 110.30(13) . . ?
 C5 C6 H6 109.1 . . ?
 C12 C11 H11 119.4 . . ?
 C10 C11 C12 121.29(16) . . ?
 C10 C11 H11 119.4 . . ?
 C17 C16 H16 119.8 . . ?
 C17 C16 C15 120.31(16) . . ?
 C15 C16 H16 119.8 . . ?
 C9 C10 H10 119.4 . . ?
 C11 C10 C9 121.18(15) . . ?
 C11 C10 H10 119.4 . . ?
 C2 C1 H1A 123.2(14) . . ?
 C2 C1 H1B 121.5(14) . . ?
 H1A C1 H1B 115(2) . . ?
 C14 C15 C16 120.59(16) . . ?
 C14 C15 H15 119.7 . . ?
 C16 C15 H15 119.7 . . ?
 C1 C2 H2 117.0 . . ?
 C1 C2 C3 125.99(16) . . ?
 C3 C2 H2 117.0 . . ?
 O1 C3 C2 110.29(14) . . ?
 O1 C3 H3A 109.6 . . ?
 O1 C3 H3B 109.6 . . ?
 C2 C3 H3A 109.6 . . ?
 C2 C3 H3B 109.6 . . ?
 H3A C3 H3B 108.1 . . ?

loop_
  _geom_torsion_atom_site_label_1
  _geom_torsion_atom_site_label_2
  _geom_torsion_atom_site_label_3
  _geom_torsion_atom_site_label_4
  _geom_torsion
  _geom_torsion_site_symmetry_1
  _geom_torsion_site_symmetry_2
  _geom_torsion_site_symmetry_3
  _geom_torsion_site_symmetry_4
  _geom_torsion_publ_flag
 O6 C8 C6 O3 -47.25(18) . . . . ?
 O6 C8 C6 C5 -168.02(14) . . . . ?
 O6 C9 C10 C11 -149.07(17) . . . . ?
 O7 C18 C17 C12 -158.85(15) . . . . ?
 O7 C18 C17 C16 25.0(2) . . . . ?
 O7 C18 C9 O6 -66.29(17) . . . . ?
 O7 C18 C9 C10 172.57(14) . . . . ?
 O4 C7 C8 O6 -62.22(16) . . . . ?
 O4 C7 C8 C6 176.84(13) . . . . ?
 O4 C7 C4 O1 -58.09(17) . . . . ?
 O4 C7 C4 O2 178.53(14) . . . . ?
 O2 C5 C6 O3 -67.54(18) . . . . ?
 O2 C5 C6 C8 53.42(19) . . . . ?
 C7 C8 C6 O3 70.78(16) . . . . ?
 C7 C8 C6 C5 -49.99(19) . . . . ?
 C8 O6 C9 C18 139.39(13) . . . . ?
 C8 O6 C9 C10 -98.40(16) . . . . ?
 C8 C7 C4 O1 68.03(17) . . . . ?
 C8 C7 C4 O2 -55.35(18) . . . . ?
 C12 C13 C14 C15 0.1(3) . . . . ?
 C12 C17 C16 C15 1.6(3) . . . . ?
 C12 C11 C10 C9 1.3(3) . . . . ?
 C4 O1 C3 C2 -165.36(15) . . . . ?
 C4 O2 C5 C6 -59.15(18) . . . . ?
 C4 C7 C8 O6 172.25(13) . . . . ?
 C4 C7 C8 C6 51.31(18) . . . . ?
 C13 C12 C17 C18 -177.96(15) . . . . ?
 C13 C12 C17 C16 -1.7(3) . . . . ?
 C13 C12 C11 C10 -164.83(18) . . . . ?
 C13 C14 C15 C16 -0.2(3) . . . . ?
 C18 C17 C16 C15 177.74(16) . . . . ?
 C18 C9 C10 C11 -30.7(2) . . . . ?
 C17 C12 C13 C14 0.9(3) . . . . ?
 C17 C12 C11 C10 13.3(3) . . . . ?
 C17 C18 C9 O6 165.52(13) . . . . ?
 C17 C18 C9 C10 44.38(19) . . . . ?
 C17 C16 C15 C14 -0.6(3) . . . . ?
 C9 O6 C8 C7 166.43(13) . . . . ?
 C9 O6 C8 C6 -72.98(17) . . . . ?
 C9 C18 C17 C12 -32.5(2) . . . . ?
 C9 C18 C17 C16 151.33(15) . . . . ?
 C5 O2 C4 O1 -61.01(16) . . . . ?
 C5 O2 C4 C7 58.95(18) . . . . ?
 C11 C12 C13 C14 178.94(16) . . . . ?
 C11 C12 C17 C18 3.9(2) . . . . ?
 C11 C12 C17 C16 -179.82(15) . . . . ?
 C1 C2 C3 O1 5.6(3) . . . . ?
 C3 O1 C4 O2 -69.44(17) . . . . ?
 C3 O1 C4 C7 168.48(14) . . . . ?

_shelx_res_file
;
    cu_b1969_0m.res created by SHELXL-2014/7

TITL cu_b1969_0m_a.res in P2(1)
REM Old TITL cu_B1969_0m in P2(1)
REM SHELXT solution in P2(1)
REM R1 0.090, Rweak 0.029, Alpha 0.001, Orientation as input
REM Flack x = 0.135 ( 0.107 ) from Parsons' quotients
REM Formula found by SHELXT: C17 O8
CELL 1.54178 12.9698 4.9408 13.0387 90 90.586 90
ZERR 2 0.0003 0.0001 0.0003 0 0.001 0
LATT -1
SYMM -X,0.5+Y,-Z
SFAC C H O
UNIT 36 48 14

L.S. 10 0 0
PLAN  5
SIZE 0.061 0.148 0.546
TEMP -173.15
CONF
BOND $H
list 4
MORE -1
fmap 2 53
acta
OMIT -3 135
REM <olex2.extras>
REM <HklSrc "%.\\cu_B1969_0m.hkl">
REM </olex2.extras>

WGHT    0.029400    0.176100
FVAR       1.15168
O6    3    0.528239    0.704327    0.249195    11.00000    0.01702    0.01526 =
         0.02417   -0.00299   -0.00184   -0.00033
O1    3    0.216446    0.595594    0.330988    11.00000    0.01679    0.02277 =
         0.02423   -0.00084   -0.00017    0.00002
O7    3    0.648213    0.698884    0.068539    11.00000    0.02685    0.02181 =
         0.01859    0.00246   -0.00234    0.00114
AFIX 147
H7    2    0.637842    0.561875    0.031711    11.00000   -1.50000
AFIX   0
O3    3    0.424854    0.813289    0.068559    11.00000    0.02250    0.02945 =
         0.02061    0.00576   -0.00120    0.00138
O4    3    0.386823    0.891506    0.395642    11.00000    0.02653    0.01815 =
         0.01730   -0.00343   -0.00292   -0.00111
O2    3    0.221922    0.796636    0.167863    11.00000    0.02264    0.02385 =
         0.02085   -0.00305   -0.00501    0.00528

O5    3    0.410946    0.398059    0.492570    11.00000    0.02772    0.02023 =
         0.02328   -0.00164   -0.00574    0.00165
C7    1    0.362107    0.858516    0.289917    11.00000    0.02247    0.01463 =
         0.01582   -0.00186   -0.00285   -0.00040
AFIX  13
H7A   2    0.382275    1.029541    0.254349    11.00000   -1.20000
AFIX   0
C8    1    0.422531    0.630564    0.241319    11.00000    0.01700    0.01505 =
         0.01736    0.00013   -0.00211   -0.00122
AFIX  13
H8    2    0.410654    0.459235    0.280283    11.00000   -1.20000
AFIX   0
C12   1    0.804107    0.269810    0.246893    11.00000    0.01857    0.01982 =
         0.01971   -0.00115   -0.00375   -0.00337
C4    1    0.246075    0.822514    0.273530    11.00000    0.02310    0.01890 =
         0.01866   -0.00299   -0.00121    0.00396
AFIX  13
H4A   2    0.209934    0.985581    0.300941    11.00000   -1.20000
AFIX   0
C13   1    0.892400    0.109254    0.245185    11.00000    0.02094    0.02377 =
         0.02345    0.00218   -0.00557   -0.00005
AFIX  43
H13   2    0.908052   -0.004620    0.301950    11.00000   -1.20000
AFIX   0
C18   1    0.686095    0.616192    0.166481    11.00000    0.02086    0.01674 =
         0.01755    0.00078   -0.00286   -0.00114
AFIX  13
H18   2    0.707642    0.784530    0.203492    11.00000   -1.20000
AFIX   0
C14   1    0.957850    0.113644    0.161464    11.00000    0.01874    0.02478 =
         0.02974   -0.00426   -0.00148    0.00148
AFIX  43
H14   2    1.017824    0.003293    0.160879    11.00000   -1.20000
AFIX   0
C17   1    0.780518    0.435351    0.162055    11.00000    0.01730    0.01736 =
         0.01918   -0.00141   -0.00212   -0.00352
C9    1    0.600311    0.489481    0.228943    11.00000    0.01853    0.01596 =
         0.01923   -0.00117   -0.00090    0.00123
AFIX  13
H9    2    0.565273    0.346466    0.186986    11.00000   -1.20000
AFIX   0
C5    1    0.272726    0.571542    0.120399    11.00000    0.02313    0.02201 =
         0.01826   -0.00375   -0.00276    0.00175
AFIX  23
H5A   2    0.252464    0.563834    0.047047    11.00000   -1.20000
H5B   2    0.249603    0.401700    0.153240    11.00000   -1.20000
AFIX   0
C6    1    0.389392    0.590943    0.128947    11.00000    0.02142    0.01897 =
         0.01689   -0.00086   -0.00197    0.00187
AFIX  13
H6    2    0.420520    0.419755    0.102516    11.00000   -1.20000
AFIX   0
C11   1    0.733280    0.263598    0.334219    11.00000    0.02524    0.02371 =
         0.01747    0.00211   -0.00263    0.00042
AFIX  43
H11   2    0.755403    0.183909    0.396994    11.00000   -1.20000
AFIX   0
C16   1    0.847106    0.441285    0.079217    11.00000    0.02376    0.02213 =
         0.02104    0.00258   -0.00022   -0.00312
AFIX  43
H16   2    0.832531    0.556111    0.022455    11.00000   -1.20000
AFIX   0
C10   1    0.639227    0.366952    0.327064    11.00000    0.02411    0.02159 =
         0.01767    0.00155    0.00175   -0.00085
AFIX  43
H10   2    0.595678    0.363307    0.385190    11.00000   -1.20000
AFIX   0
C1    1    0.148301    0.254643    0.484676    11.00000    0.02354    0.03016 =
         0.02887   -0.00303    0.00346   -0.00460
C15   1    0.934966    0.279899    0.079050    11.00000    0.02198    0.02893 =
         0.02610   -0.00146    0.00345   -0.00247
AFIX  43
H15   2    0.979649    0.283953    0.021791    11.00000   -1.20000
AFIX   0
C2    1    0.082015    0.370247    0.421782    11.00000    0.01833    0.02788 =
         0.03199   -0.00864    0.00572   -0.00249
AFIX  43
H2    2    0.011438    0.323911    0.429556    11.00000   -1.20000
AFIX   0
C3    1    0.107244    0.566958    0.339532    11.00000    0.01740    0.02946 =
         0.03205   -0.00284   -0.00250   -0.00060
AFIX  23
H3A   2    0.077951    0.503310    0.273397    11.00000   -1.20000
H3B   2    0.076098    0.744783    0.355485    11.00000   -1.20000
AFIX   0
H4    2    0.382201    0.744264    0.426402    11.00000    0.03857
H3    2    0.487955    0.809250    0.071284    11.00000    0.03665

H5C   2    0.447522    0.379403    0.548931    11.00000    0.06027
H5D   2    0.403102    0.225757    0.469634    11.00000    0.05666
H1A   2    0.220639    0.283114    0.481278    11.00000    0.03463
H1B   2    0.125811    0.118197    0.536721    11.00000    0.04360
HKLF 4

REM  cu_b1969_0m_a.res in P2(1)
REM R1 =  0.0228 for    2937 Fo > 4sig(Fo)  and  0.0231 for all    2966 data
REM    251 parameters refined using      1 restraints

END

WGHT      0.0294      0.1762

REM Highest difference peak  0.141,  deepest hole -0.140,  1-sigma level  0.029
Q1    1   0.7402  0.5579  0.1723  11.00000  0.05    0.14
Q2    1   0.7751  0.2734  0.2829  11.00000  0.05    0.14
Q3    1   0.4018  0.5978  0.1858  11.00000  0.05    0.13
Q4    1   0.3946  0.7535  0.2616  11.00000  0.05    0.13
Q5    1   0.7626  0.0715  0.4101  11.00000  0.05    0.13
;
_shelx_res_checksum                14751
_shelx_hkl_file
;
   2   0   0 944.910 18.9137  11
   2   0   0 920.579 18.2669  14
   2   0   0 920.478 18.0628  10
   2   0   0 925.291 18.6154  13
   3   0   0 11.0759 1.03621  10
   3   0   0 12.4093 1.89000  11
   3   0   0 12.8421 1.14828  14
   3   0   0 10.9200 1.24651  13
   4   0   0 1745.53 36.1430  13
   4   0   0 1689.38 34.5495  10
   4   0   0 1775.94 35.7958  11
   4   0   0 1763.84 34.3459  14
   5   0   0 3051.56 59.8686  10
   5   0   0 3080.94 61.4579  11
   5   0   0 3125.30 59.5065  14
   5   0   0 3124.32 57.4708   8
   6   0   0 3352.77 65.6868  10
   6   0   0 3356.85 62.5240   8
   6   0   0 3507.83 67.6321  13
   6   0   0 3280.07 64.7221  14
   6   0   0 3254.84 65.7800   2
   6   0   0 3334.71 67.1997  11
   7   0   0 510.971 15.3368  11
   7   0   0 504.206 14.3126  10
   7   0   0 527.190 14.2739   2
   7   0   0 495.212 15.3352  13
   7   0   0 504.037 13.2312  14
   8   0   0 169.061 8.07921  10
   8   0   0 169.468 8.42073  13
   8   0   0 169.025 5.79390  12
   8   0   0 173.358 6.63514  14
   8   0   0 174.814 7.42746   2
   8   0   0 178.174 5.62284   8
   8   0   0 180.832 8.51099  11
  -9   0   0 3.48775 0.65871   3
  -9   0   0 2.77752 1.20712  23
  -9   0   0 2.25709 0.47265   9
   9   0   0 5.00530 2.86420  10
   9   0   0 1.66089 1.09105   2
  -9   0   0 3.34612 0.71220   1
  -9   0   0 3.65679 0.88352  19
  -9   0   0 6.78287 1.72813  21
   9   0   0 3.19185 0.91719   8
  -9   0   0 2.80248 0.55308   6
 -10   0   0 40.0850 2.28997   1
 -10   0   0 41.2789 1.80290   9
 -10   0   0 39.8407 2.80614  22
 -10   0   0 38.5829 1.90530   3
 -10   0   0 40.1968 2.29323  19
 -10   0   0 40.5440 1.76252   6
 -10   0   0 39.7977 3.70095  21
  10   0   0 31.1686 5.00331   2
 -10   0   0 40.0328 3.53915  23
 -11   0   0 108.404 3.47663   9
 -11   0   0 110.826 4.83513  22
 -11   0   0 113.668 5.87775  23
 -11   0   0 108.856 3.63221   3
 -11   0   0 113.272 4.23182  19
 -11   0   0 106.667 3.35250   6
 -11   0   0 117.580 6.50174  21
 -11   0   0 111.338 4.11614   1
 -12   0   0 4.25678 0.67608   9
 -12   0   0 2.62935 1.00412  22
 -12   0   0 4.14949 0.71286   6
 -12   0   0 0.87970 1.15731  21
 -12   0   0 3.93631 0.81337   3
 -12   0   0 3.23941 0.91953   1
 -12   0   0 3.53815 0.98871  19
 -12   0   0 2.47716 1.53665  23
 -13   0   0 1.33799 0.73298  22
 -13   0   0 1.35159 0.88591  23
 -13   0   0 -0.2466 0.62820  19
 -13   0   0 1.74345 1.36061  21
 -13   0   0 1.78353 0.69402   1
 -13   0   0 0.80262 0.38912   9
 -13   0   0 0.99399 0.43420   6
 -13   0   0 1.14268 0.46839   3
 -14   0   0 40.1725 2.76173  23
 -14   0   0 34.9980 2.06441  22
 -14   0   0 43.4588 1.75418   3
 -14   0   0 46.1497 2.56658   6
 -14   0   0 43.6306 2.01007   1
 -14   0   0 41.5388 2.01055   9
 -14   0   0 38.2382 3.29113  21
 -15   0   0 -0.0624 0.40446   3
 -15   0   0 3.16096 1.22765  21
 -15   0   0 0.21133 0.24775   9
 -15   0   0 0.43350 0.60444  23
 -15   0   0 0.43751 0.30045   6
   0  -1   0 0.88722 0.77019  10
   0  -1   0 1.19993 0.77652  15
   0  -1   0 0.20542 0.62142  16
   0  -1   0 0.41286 0.60228  13
   0  -1   0 0.57882 0.46004  11
   0  -1   0 0.37458 0.42634   8
   0  -1   0 0.10108 0.64644  15
   0  -1   0 0.13393 0.60755  16
   0  -1   0 -0.0422 0.46446  12
   0   1   0 -0.1923 0.39464  11
   0   1   0 -0.2043 0.55822  15
   0   1   0 0.67717 0.77029  10
   0   1   0 0.11276 0.60457  13
   0   1   0 0.10151 0.56958  16
   0   1   0 -0.0826 0.39494   8
   0   1   0 0.58557 0.85374  16
  -1  -1   0 5500.19 102.549  15
   1  -1   0 5434.38 101.308  13
  -1  -1   0 5396.98 102.727  15
   1  -1   0 5371.07 99.5411   8
  -1  -1   0 5335.25 98.3508  11
   1  -1   0 5562.70 103.834  16
   1  -1   0 5478.92 103.026  15
  -1  -1   0 5314.16 102.435  13
   1  -1   0 5419.77 100.640  11
  -1  -1   0 5290.46 103.176  16
  -1  -1   0 5293.27 103.243  16
   1  -1   0 5190.75 103.147  15
  -1  -1   0 5329.16 99.3859   8
   1   1   0 5318.81 104.794  15
   1   1   0 5459.55 102.963  10
   1   1   0 5502.22 105.867  16
   1   1   0 5270.95 104.480  13
  -1   1   0 5394.82 106.148  16
  -1   1   0 5472.36 102.981  13
   1   1   0 5231.72 105.016  16
  -1   1   0 5638.88 103.217  10
  -1   1   0 5608.26 105.507  15
   1   1   0 5611.82 104.468  15
  -1   1   0 5644.10 104.963  15
   1   1   0 5677.93 100.899  11
  -1   1   0 5559.61 105.894  16
   2  -1   0 1610.96 33.8943  10
  -2  -1   0 1592.29 35.0761  13
  -2  -1   0 1641.89 34.3864  15
   2  -1   0 1602.59 35.0066  15
   2  -1   0 1643.74 35.5678  15
  -2  -1   0 1646.26 31.6750   8
   2  -1   0 1637.23 35.9622  16
   2  -1   0 1640.97 36.3036  16
   2  -1   0 1673.01 33.9881  11
   2  -1   0 1668.08 32.0417   8
  -2  -1   0 1697.16 31.4902  12
  -2  -1   0 1676.77 35.1233  16
  -2  -1   0 1707.61 35.4055  16
   2  -1   0 1609.50 33.1876  13
  -2   1   0 1616.67 35.2606  15
  -2   1   0 1631.27 36.2068  16
   2   1   0 1637.51 34.5768  15
   2   1   0 1611.90 35.3395  13
  -2   1   0 1551.48 35.4402  16
   2   1   0 1637.48 31.7249   8
   2   1   0 1605.01 34.7149  16
   2   1   0 1670.13 34.0424  15
  -2   1   0 1659.34 34.9591  15
  -2   1   0 1654.61 32.2375  13
   2   1   0 1652.88 31.9024  12
  -2   1   0 1638.19 33.1272  10
  -2   1   0 1652.54 31.3657   8
  -2   1   0 1644.18 30.7884  14
   2   1   0 1658.18 35.3670  16
   3  -1   0 287.093 9.38476  11
  -3  -1   0 287.180 8.67679  15
   3  -1   0 286.812 10.2816  16
   3  -1   0 297.755 9.64588  15
  -3  -1   0 293.225 9.10612  16
  -3  -1   0 298.493 10.1084  13
  -3  -1   0 297.130 8.86025  15
  -3  -1   0 305.202 9.31900  16
  -3  -1   0 297.437 6.93590   8
   3  -1   0 298.553 9.28131  10
  -3  -1   0 294.695 6.49538  12
   3  -1   0 294.375 7.52592   8
   3  -1   0 314.807 8.31801  13
   3  -1   0 304.274 9.99912  15
   3  -1   0 301.043 10.2671  16
  -3   1   0 310.494 10.6828  16
   3   1   0 298.243 10.4232  13
   3   1   0 295.342 7.51947  12
  -3   1   0 308.781 9.98773  15
   3   1   0 293.072 9.44214  14
   3   1   0 297.778 9.10737  16
  -3   1   0 305.043 8.46139  10
   3   1   0 290.406 9.57996  16
   3   1   0 286.280 8.98811  15
  -3   1   0 286.171 10.1135  16
   3   1   0 294.516 7.41495   8
   3   1   0 303.940 8.61346  15
   4  -1   0 600.358 13.5691   8
   4  -1   0 583.482 16.8139  16
  -4  -1   0 618.037 13.7595  15
   4  -1   0 618.877 16.5134  11
  -4  -1   0 589.306 14.3299  16
   4  -1   0 589.914 15.6083  15
  -4  -1   0 612.422 13.9874  16
   4  -1   0 604.432 16.1297  15
  -4  -1   0 601.871 14.0763  15
   4  -1   0 592.874 13.9580  13
  -4  -1   0 600.700 16.9018  13
   4  -1   0 603.633 15.8582  10
   4   1   0 626.615 13.7582  12
   4   1   0 622.655 12.2115  11
  -4   1   0 612.182 16.3177  15
  -4   1   0 615.460 16.1292  15
  -4   1   0 620.643 16.9037  16
   4   1   0 627.660 13.8372   8
   4   1   0 619.379 14.8924  15
   4   1   0 635.739 14.0209  15
  -4   1   0 628.486 15.4004  10
   4   1   0 628.475 12.5918  11
   4   1   0 620.122 16.5291  14
   4   1   0 628.613 14.6496  16
   4   1   0 650.728 18.2316  13
   4   1   0 622.128 15.5829  16
  -5  -1   0 2459.30 46.7489  16
   5  -1   0 2563.64 52.5484  10
   5  -1   0 2575.79 51.5065  15
   5  -1   0 2496.32 50.5119  15
   5  -1   0 2605.35 52.7521  16
   5  -1   0 2540.19 49.1834  13
   5  -1   0 2446.49 48.8543   8
  -5  -1   0 2455.71 46.3491  16
   5  -1   0 2500.23 51.3369  16
   5  -1   0 2495.03 53.1907  11
   5   1   0 2512.57 48.3401  16
   5   1   0 2531.52 46.7057  15
  -5   1   0 2512.95 50.7641  15
   5   1   0 2559.48 47.2273  16
   5   1   0 2555.08 46.6191   2
   5   1   0 2487.09 48.6608   8
  -5   1   0 2436.61 51.3635  16
   5   1   0 2517.37 47.7282  11
  -5   1   0 2504.95 51.4879  16
   5   1   0 2586.12 46.8124   2
   5   1   0 2533.93 47.6349  15
   5   1   0 2499.38 55.0558  13
  -5   1   0 2436.50 49.9992  10
   5   1   0 2549.52 53.5173  14
  -5   1   0 2532.89 50.9034  15
   5   1   0 2493.64 48.6581  12
   6  -1   0 2042.04 41.2579  15
   6  -1   0 1978.73 45.3397  11
   6  -1   0 2029.75 40.3540  13
   6  -1   0 1989.75 40.2073  13
   6  -1   0 2015.43 40.9275  16
   6  -1   0 2017.59 44.6493  10
   6  -1   0 2027.53 42.3064  16
   6  -1   0 2037.71 40.1149  15
   6   1   0 2084.24 38.4532   2
   6   1   0 2080.20 47.8397  13
  -6   1   0 2043.84 41.2852  16
  -6   1   0 2019.61 40.7222  15
   6   1   0 2022.81 39.7106  11
  -6   1   0 2051.26 40.7992  15
  -6   1   0 1994.65 41.0659  16
   6   1   0 2023.95 40.4234   8
   6   1   0 2022.38 44.4768  14
   6   1   0 2049.32 40.3048  12
   6   1   0 1998.78 41.5297  10
   7  -1   0 1128.82 29.4333  10
   7  -1   0 1181.68 35.5537  11
   7  -1   0 1042.59 23.7709  16
   7  -1   0 1150.99 22.2444  16
   7  -1   0 1204.72 23.6868  13
   7  -1   0 1116.23 23.4658  13
   7  -1   0 1137.17 28.5979   2
   7   1   0 1145.83 24.9593   8
   7   1   0 1176.71 23.3978   2
   7   1   0 1195.31 23.0429   2
   7   1   0 1160.94 26.4962  10
   7   1   0 1159.97 29.1218  14
   7   1   0 1194.25 32.7514  13
   7   1   0 1147.90 24.3780  11
   7   1   0 1143.50 24.8783  12
  -8  -1   0 21.2284 1.44022   3
  -8  -1   0 20.0576 1.19095   6
  -8  -1   0 18.9332 1.20507   9
  -8  -1   0 19.8274 1.59616  19
   8  -1   0 19.4272 2.82413   2
   8  -1   0 32.0931 6.03175  10
  -8   1   0 21.9732 1.57557   1
   8   1   0 19.0721 2.04754  12
  -8   1   0 23.2262 1.17082   9
   8   1   0 21.2218 3.65428  13
   8   1   0 27.6981 2.78882  10
   8   1   0 21.5736 1.27190   2
   8   1   0 15.4493 2.00421   8
  -8   1   0 21.3656 1.17757   6
   8   1   0 20.4352 1.83418  11
   8   1   0 15.1224 2.45962  14
  -8   1   0 19.7578 3.38552  21
  -9  -1   0 324.964 7.50414   9
  -9  -1   0 311.923 7.31728   6
  -9  -1   0 320.739 10.5150  21
   9  -1   0 321.411 13.2768   2
  -9  -1   0 316.498 9.51763  22
  -9  -1   0 325.020 8.59732  19
   9  -1   0 276.259 10.5514   8
  -9  -1   0 314.451 7.72044   1
  -9  -1   0 322.672 10.0086  23
  -9  -1   0 313.259 7.58411   3
  -9   1   0 334.161 10.9103  23
  -9   1   0 316.146 7.00102   6
  -9   1   0 320.569 7.33036   3
  -9   1   0 305.371 8.25353   1
  -9   1   0 322.939 7.12564   9
  -9   1   0 323.694 11.3943  21
 -10  -1   0 110.413 3.78096   3
 -10  -1   0 115.427 5.88535  23
 -10  -1   0 116.105 3.86047   6
 -10  -1   0 113.026 3.95773   1
 -10  -1   0 121.277 5.29084  22
 -10  -1   0 111.509 5.91212  21
 -10  -1   0 120.062 3.81167   9
 -10   1   0 116.088 3.29679   6
 -10   1   0 117.122 3.38017   9
 -10   1   0 109.318 4.30030  19
 -10   1   0 117.870 3.59516   3
 -10   1   0 121.943 6.34248  23
 -10   1   0 125.179 5.40942   1
 -11  -1   0 17.9962 1.41172   3
 -11  -1   0 17.4255 1.62697  19
 -11  -1   0 18.5164 1.32654   6
 -11  -1   0 19.4241 2.87100  21
 -11  -1   0 17.6087 1.54995   1
 -11  -1   0 19.0877 2.24455  23
 -11  -1   0 17.3458 2.11660  22
 -11  -1   0 18.5515 1.34873   9
 -11   1   0 18.7792 1.18838   9
 -11   1   0 19.2994 1.17085   6
 -11   1   0 17.6178 3.07505  21
 -11   1   0 20.3388 2.87967  23
 -11   1   0 17.7133 1.77253   1
 -11   1   0 14.8124 1.73853  19
 -11   1   0 17.7272 1.28548   3
 -12  -1   0 175.831 5.84864   6
 -12  -1   0 168.083 5.14994   1
 -12  -1   0 169.851 5.55508  19
 -12  -1   0 164.352 6.98880  21
 -12  -1   0 169.173 6.89878  23
 -12  -1   0 172.639 5.32510   9
 -12   1   0 165.913 4.89124   9
 -12   1   0 172.806 4.66263   3
 -12   1   0 170.614 5.93696   1
 -13  -1   0 125.759 3.94091   1
 -13  -1   0 121.894 4.94110  22
 -13  -1   0 126.446 3.88706   3
 -13  -1   0 127.674 3.89533   9
 -13  -1   0 116.822 4.83085  23
 -13  -1   0 121.707 3.71573   6
 -13  -1   0 123.257 4.23486  19
 -13  -1   0 121.075 5.32355  21
 -13   1   0 131.543 4.46919   1
 -13   1   0 136.978 6.32119  23
 -13   1   0 128.345 3.63784   3
 -13   1   0 128.973 3.76717   9
 -13   1   0 130.716 6.72142  21
 -13   1   0 130.854 3.67886   6
 -14  -1   0 53.3864 2.06530   3
 -14  -1   0 55.2891 2.66685  22
 -14  -1   0 54.6886 2.04127   6
 -14  -1   0 49.6355 2.58921  23
 -14  -1   0 48.7241 3.40185  21
 -14  -1   0 54.3824 2.09841   9
 -14  -1   0 50.0152 2.25981  19
 -14   1   0 55.0772 3.56458  23
 -14   1   0 56.3429 1.98529   6
 -14   1   0 54.7172 2.02340   9
 -14   1   0 57.1957 2.43312   1
 -14   1   0 50.9109 3.86042  21
 -15  -1   0 19.2635 1.20482  22
 -15  -1   0 18.8597 0.92960   3
 -15  -1   0 19.5249 0.94449   6
 -15  -1   0 17.2242 0.92252   9
 -15   1   0 15.1502 1.16956   9
 -15   1   0 17.9332 2.20857  21
 -15   1   0 19.9191 1.78942  23
 -16   1   0 12.4072 1.06696  23
 -16   1   0 15.4160 1.87736  21
   0  -2   0 1033.58 30.3027  16
   0  -2   0 1051.17 29.1266  15
   0  -2   0 1085.11 29.0436  15
   0  -2   0 1097.05 30.5377  16
   0  -2   0 1070.65 22.7849   2
   0  -2   0 1089.29 24.7126  12
   0  -2   0 1039.45 27.5215  13
   0  -2   0 1076.63 22.9451  11
   0   2   0 1081.86 29.8514  15
   0   2   0 1036.35 24.9458   8
   0   2   0 1089.93 27.5634  13
   0   2   0 1081.31 28.8045  15
   0   2   0 1110.20 26.5437  10
   0   2   0 1035.31 29.9534  16
   1  -2   0 402.320 12.2465  12
  -1  -2   0 390.862 14.3116  13
  -1  -2   0 391.743 15.9722  16
  -1  -2   0 389.282 9.29945  11
   1  -2   0 387.933 14.3944  10
   1  -2   0 385.973 15.2215  15
  -1  -2   0 381.595 11.1051  12
   1  -2   0 402.808 11.3488  11
   1  -2   0 452.534 18.7016  16
  -1  -2   0 393.499 9.16097   2
  -1  -2   0 382.087 14.7746  15
   1  -2   0 382.461 14.9226  15
   1  -2   0 396.346 13.6901  13
  -1  -2   0 400.237 14.8329  15
   1   2   0 390.262 14.4712  15
  -1   2   0 407.286 16.1468  16
  -1   2   0 397.291 13.1162  13
   1   2   0 344.431 22.1485  16
  -1   2   0 398.178 16.6544  16
   1   2   0 396.732 10.7449   8
   1   2   0 407.823 15.5094  15
  -1   2   0 411.778 15.0828  15
  -1   2   0 397.427 10.5550   8
  -1   2   0 377.246 15.2281  15
   1   2   0 420.114 13.1764  10
   1   2   0 354.984 22.6246  16
   2  -2   0 6.42996 2.30824  16
   2  -2   0 7.22023 1.92790  13
   2  -2   0 6.41676 1.87680  10
   2  -2   0 3.78788 1.56422  16
   2  -2   0 3.69624 1.57725  15
   2  -2   0 4.28024 1.49001  15
  -2  -2   0 5.85864 1.78680  15
  -2  -2   0 2.60716 1.54003  15
   2  -2   0 1.61697 0.85480  12
  -2  -2   0 3.87499 0.43889  11
  -2  -2   0 1.31661 1.38398  16
   2  -2   0 3.79500 1.19097  11
  -2   2   0 4.92624 1.53513  15
   2   2   0 7.64532 2.00455  10
  -2   2   0 1.97540 1.53281  15
   2   2   0 3.90740 0.93668   8
   2   2   0 2.45722 1.48530  15
   2   2   0 5.32360 2.02325  15
  -2   2   0 5.89505 1.40425  13
  -2   2   0 5.06856 1.04808   8
  -2   2   0 3.34690 0.67651  14
  -2   2   0 3.99067 1.96345  16
  -2   2   0 9.76570 3.08541  16
   2   2   0 4.10971 1.39874  16
   2   2   0 5.68092 1.75017  13
   2   2   0 6.92883 2.18827  16
  -3  -2   0 49.8290 4.98259  16
   3  -2   0 53.6370 4.51261  13
   3  -2   0 56.7941 5.75978  16
  -3  -2   0 59.3080 2.94542  12
   3  -2   0 56.1326 5.49483  15
   3  -2   0 52.7777 5.70497  16
   3  -2   0 56.2407 4.59835  10
   3  -2   0 60.3529 4.33677  11
  -3  -2   0 56.0793 5.01249  15
   3  -2   0 51.2748 5.14287  15
  -3  -2   0 60.8604 4.92447  15
   3   2   0 48.6288 4.27194  14
  -3   2   0 58.2128 5.62556  15
   3   2   0 62.8389 5.94335  16
  -3   2   0 53.6954 5.61257  16
  -3   2   0 55.1691 2.43426  14
   3   2   0 53.7417 4.68509  15
  -3   2   0 52.9836 1.81789   4
   3   2   0 54.6108 5.25043  13
  -3   2   0 57.1851 3.63211  13
  -3   2   0 53.2324 1.96146  18
  -3   2   0 55.1242 4.51004  10
   3   2   0 58.2912 3.38116   8
   3   2   0 47.9976 4.85285  15
   3   2   0 55.7019 4.32039  10
  -3   2   0 53.8639 5.05736  15
   3   2   0 54.3412 4.99497  16
  -4  -2   0 622.215 19.8660  16
  -4  -2   0 592.827 18.4597  15
   4  -2   0 601.239 22.0864  16
  -4  -2   0 607.560 18.8301  15
   4  -2   0 614.285 18.4941  12
  -4  -2   0 614.625 13.4685  12
   4  -2   0 592.921 12.3627   5
  -4  -2   0 572.131 11.9562   5
   4  -2   0 622.380 19.3713  10
   4  -2   0 609.162 25.4967  16
  -4  -2   0 602.069 19.3556  16
  -4  -2   0 620.592 20.7250  13
   4  -2   0 640.657 17.4892  13
   4  -2   0 620.483 18.5922  11
  -4  -2   0 568.867 12.3486  17
   4  -2   0 617.366 13.0101  17
   4  -2   0 656.718 21.1270  15
   4  -2   0 607.650 20.8346  15
  -4   2   0 646.234 22.8354  16
   4   2   0 637.947 19.7265  14
   4   2   0 650.399 20.4032  15
   4   2   0 622.736 21.8258  13
  -4   2   0 635.236 12.9627  14
  -4   2   0 603.457 21.5498  16
  -4   2   0 629.325 17.7808  10
   4   2   0 630.195 19.7355  16
   4   2   0 639.519 21.6559  16
   4   2   0 639.785 15.8630   8
   4   2   0 636.431 18.6212  15
  -4   2   0 635.400 21.4965  15
   4   2   0 634.172 18.9491  10
  -4   2   0 616.003 20.6097  15
  -5  -2   0 1018.06 27.0008  16
   5  -2   0 1055.46 21.8640  17
   5  -2   0 1018.84 30.9411  15
   5  -2   0 1015.99 28.5510  10
   5  -2   0 1006.22 20.5965   5
  -5  -2   0 985.864 20.2885  17
   5  -2   0 1065.34 29.5490  15
  -5  -2   0 997.870 26.1485  16
   5  -2   0 1071.73 26.8719   2
  -5  -2   0 1058.46 25.8363  15
   5  -2   0 1017.81 31.1586  16
   5  -2   0 1084.97 25.2524  13
   5  -2   0 1056.52 30.8457  16
  -5  -2   0 970.604 19.6405   5
   5   2   0 1067.21 24.3001   8
  -5   2   0 1066.15 20.4682   4
   5   2   0 1083.96 27.9757  15
   5   2   0 1069.73 32.3702  13
  -5   2   0 999.244 30.1441  16
   5   2   0 1036.52 34.2452  14
   5   2   0 1106.01 30.0279  16
   5   2   0 1072.37 27.3842  16
  -5   2   0 1042.18 29.2807  15
   6  -2   0 293.935 13.8671  16
   6  -2   0 292.417 14.3503  16
  -6  -2   0 301.934 6.25622   5
  -6  -2   0 325.730 10.0469  15
  -6  -2   0 307.992 6.60248  17
  -6  -2   0 308.304 8.95310  22
  -6  -2   0 296.558 7.20636   3
  -6  -2   0 303.452 9.63521  16
   6  -2   0 295.250 12.8195  15
   6  -2   0 319.527 12.7186   2
  -6  -2   0 303.306 10.2690  16
   6  -2   0 299.949 13.7218  10
   6  -2   0 304.227 6.97124   5
   6  -2   0 305.459 9.23076  13
   6  -2   0 300.382 7.49955  17
   6   2   0 307.990 10.0832   8
   6   2   0 322.341 11.0594  15
  -6   2   0 297.594 8.03179   1
   6   2   0 310.899 9.46183  15
  -6   2   0 320.284 6.97224   4
   6   2   0 314.503 10.3045  16
  -6   2   0 355.496 19.2541  16
   6   2   0 305.078 15.7343  13
   6   2   0 313.669 12.0502  16
   6   2   0 313.999 13.9058  10
  -7  -2   0 121.602 4.39547  19
  -7  -2   0 112.728 3.15466   1
  -7  -2   0 117.030 3.74521   3
   7  -2   0 121.043 3.49054   5
   7  -2   0 120.025 3.93548  17
  -7  -2   0 117.065 3.72597   6
   7  -2   0 119.859 7.72031   2
  -7  -2   0 123.168 3.84636   9
  -7   2   0 127.897 5.53101  23
  -7   2   0 125.856 4.47751   1
   7   2   0 122.281 5.94151   8
  -7   2   0 128.386 6.26508  21
  -7   2   0 120.759 3.55482   4
  -8  -2   0 65.2747 2.67569   9
  -8  -2   0 61.1957 2.52351   6
   8  -2   0 62.9599 5.67902   2
  -8  -2   0 64.5927 3.21705  19
  -8  -2   0 62.7109 2.64004   3
  -8  -2   0 61.2669 3.60508  22
  -8  -2   0 60.6220 2.32105   1
  -8   2   0 66.0502 4.20232  23
  -8   2   0 65.6899 3.17928   1
   8   2   0 61.2206 4.26105   8
  -8   2   0 66.8234 4.73811  21
  -9  -2   0 98.0354 4.09597  19
  -9  -2   0 90.0468 3.27854   6
  -9  -2   0 90.9658 3.39983   3
   9  -2   0 93.6969 3.40862  17
   9  -2   0 93.0157 2.97470   5
  -9  -2   0 93.1112 3.36287   1
  -9  -2   0 96.3644 3.47919   9
  -9  -2   0 92.2178 4.34733  23
  -9  -2   0 93.1056 4.70600  22
  -9   2   0 94.9418 4.00963   1
  -9   2   0 94.6892 4.22728  19
  -9   2   0 89.8867 3.06405   9
  -9   2   0 93.0439 5.83383  21
  -9   2   0 98.9402 5.47380  23
  -9   2   0 91.2514 2.91312   3
  -9   2   0 93.9380 3.03525   6
 -10  -2   0 265.283 7.88897  19
 -10  -2   0 270.831 6.80146   1
 -10  -2   0 255.984 6.87689   3
 -10  -2   0 253.969 7.96197  23
 -10  -2   0 261.196 6.93778   9
 -10  -2   0 250.857 6.66963   6
 -10  -2   0 261.140 8.67137  22
 -10   2   0 268.413 10.2963  23
 -10   2   0 271.469 6.43561   9
 -10   2   0 264.467 7.75073   1
 -10   2   0 266.768 10.6989  21
 -10   2   0 258.339 6.29547   3
 -10   2   0 266.538 6.29268   6
 -11  -2   0 28.2399 2.52065  23
 -11  -2   0 28.9964 2.72606  22
 -11  -2   0 29.5011 2.22265  19
 -11  -2   0 29.5277 2.61780   6
 -11  -2   0 29.9901 1.89401   3
 -11  -2   0 29.0901 2.03130   9
 -11   2   0 28.0238 2.42039   1
 -11   2   0 30.4712 1.96476   3
 -11   2   0 32.9786 1.56798   9
 -11   2   0 36.0168 3.88949  21
 -11   2   0 31.1351 1.60002   6
 -11   2   0 32.6782 3.55172  23
 -12  -2   0 76.9857 2.86542   6
 -12  -2   0 73.7145 2.83108   1
 -12  -2   0 82.7505 4.19312  22
 -12  -2   0 77.5326 3.38484  19
 -12  -2   0 81.2434 3.03220   3
 -12  -2   0 76.2583 2.98083   9
 -12   2   0 81.8854 5.44064  21
 -12   2   0 78.4154 5.01791  23
 -12   2   0 80.0141 2.63241   9
 -12   2   0 80.9386 2.56603   6
 -12   2   0 79.2244 3.50039   1
 -13  -2   0 92.5263 3.14238   9
 -13  -2   0 78.6861 3.69248  19
 -13  -2   0 90.6180 3.49462   6
 -13  -2   0 87.9673 3.00528   3
 -13  -2   0 90.7093 3.95802  22
 -13   2   0 88.2932 2.72241   9
 -13   2   0 89.3886 2.64945   6
 -13   2   0 93.8809 5.31735  21
 -13   2   0 90.8117 4.98925  23
 -13   2   0 90.0490 3.69012   1
 -14  -2   0 172.948 4.25088   3
 -14  -2   0 167.948 5.11401  22
 -14  -2   0 157.792 4.55981  19
 -14   2   0 164.349 6.10326  23
 -14   2   0 172.308 6.57715  21
 -14   2   0 172.943 4.16031   9
 -14   2   0 175.809 4.06816   6
 -14   2   0 178.688 4.60600   1
 -15  -2   0 7.62724 0.54514   3
 -15  -2   0 7.00790 0.74827  22
 -15   2   0 7.41161 1.07707  23
 -15   2   0 5.85844 0.62464   6
 -15   2   0 6.28753 0.49891   9
 -15   2   0 6.60164 1.35060  21
   0  -3   0 -1.0264 0.93726  11
   0  -3   0 -0.0263 0.40208  17
   0  -3   0 1.71899 2.38979  16
   0  -3   0 -0.0295 0.31775   5
   0   3   0 1.24478 1.08113  14
   0   3   0 0.84567 3.27057  15
   0   3   0 0.89560 0.44784   4
   0   3   0 -4.5044 1.85271  15
   0   3   0 -0.0631 0.53273   8
   0   3   0 0.13653 0.47548  18
   1  -3   0 812.012 30.0829  15
   1  -3   0 853.050 20.8397   2
   1  -3   0 763.644 31.2012  16
   1  -3   0 839.356 17.5900  17
   1  -3   0 816.191 30.1857  15
  -1  -3   0 811.701 31.1368  16
  -1  -3   0 841.227 17.0572   9
  -1  -3   0 819.261 18.0462  11
   1  -3   0 798.172 21.1440  11
  -1  -3   0 846.045 17.4108  17
  -1  -3   0 833.409 17.4947   2
   1  -3   0 835.098 16.7695   5
  -1  -3   0 887.334 43.1061  15
  -1  -3   0 848.175 16.6743   5
  -1   3   0 822.505 29.2585  15
  -1   3   0 831.539 23.1923  14
  -1   3   0 780.733 17.4213   1
  -1   3   0 836.985 31.6177  15
   1   3   0 818.451 30.8615  15
  -1   3   0 811.346 20.4650   8
   1   3   0 800.362 28.0994  15
   1   3   0 809.943 16.4285   4
   1   3   0 844.294 21.0877   8
  -1   3   0 805.580 16.3878   4
   1   3   0 801.369 24.5284  14
   1   3   0 833.255 16.8894  18
  -1   3   0 820.107 16.7849  18
  -1   3   0 767.520 30.1367  16
  -1   3   0 817.825 25.6730  13
   1   3   0 835.975 28.9457  13
  -2  -3   0 420.589 9.40291   9
  -2  -3   0 410.171 8.86555   5
   2  -3   0 390.645 13.8537  11
   2  -3   0 416.222 9.12887   5
  -2  -3   0 388.818 18.8027  15
   2  -3   0 407.937 13.2305   2
  -2  -3   0 406.876 20.4045  16
   2  -3   0 414.822 20.5350  15
   2  -3   0 399.997 20.0261  15
  -2  -3   0 385.706 9.33939   3
  -2  -3   0 394.665 9.12764   6
  -2  -3   0 414.377 9.50856  17
   2  -3   0 427.218 9.94545  17
  -2   3   0 393.705 19.1932  15
   2   3   0 416.756 9.58226  18
  -2   3   0 420.944 12.5534   8
   2   3   0 414.169 13.1283   8
  -2   3   0 442.370 9.38437   4
  -2   3   0 437.147 9.74856  18
   2   3   0 444.451 22.8493  16
  -2   3   0 396.203 15.6923  13
  -2   3   0 382.109 20.1787  16
   2   3   0 408.795 9.18003   4
   2   3   0 431.947 21.4686  15
  -2   3   0 413.545 13.9738  14
  -2   3   0 404.159 9.83758   1
  -3  -3   0 179.849 5.07378   3
  -3  -3   0 192.067 5.42306   5
   3  -3   0 177.380 12.6942  15
  -3  -3   0 183.687 13.1161  16
   3  -3   0 192.651 8.88526   2
  -3  -3   0 180.907 6.05426  17
  -3  -3   0 193.879 5.30491   9
  -3  -3   0 184.153 5.38993   6
  -3  -3   0 188.427 13.4718  15
  -3   3   0 186.926 5.04276  18
   3   3   0 169.085 13.8477  16
   3   3   0 183.312 4.89021   4
  -3   3   0 184.703 7.91918  14
   3   3   0 186.463 5.26442  18
  -3   3   0 179.405 4.72407   4
   3   3   0 190.542 8.18209   8
  -3   3   0 196.227 6.66545   1
  -3   3   0 178.764 6.76082  14
  -3   3   0 182.721 13.2442  15
  -3   3   0 171.377 13.2661  16
  -4  -3   0 39.3381 1.64294   5
   4  -3   0 37.6128 1.87023   5
  -4  -3   0 38.8121 1.92365   3
  -4  -3   0 41.9184 2.60983  22
   4  -3   0 39.5204 4.19678   2
  -4  -3   0 37.8089 1.95488   6
  -4  -3   0 39.3237 1.98454   9
   4  -3   0 38.4740 2.23132  17
  -4  -3   0 40.4528 1.95387  17
  -4   3   0 42.2230 1.82354   4
   4   3   0 41.0713 2.12546  18
   4   3   0 38.0882 3.55378   8
  -4   3   0 29.9650 6.94929  16
  -4   3   0 39.7695 2.47306   1
   4   3   0 38.1736 1.86365   4
  -5  -3   0 237.985 6.01165  17
  -5  -3   0 242.377 6.29832   6
   5  -3   0 245.620 6.87313  17
  -5  -3   0 242.164 6.24064   3
  -5  -3   0 248.317 6.48978   9
   5  -3   0 238.594 6.12514   5
  -5  -3   0 245.328 5.58154   5
  -5  -3   0 244.548 7.54534  22
   5  -3   0 238.628 14.0246   2
  -5   3   0 246.863 5.89292   4
   5   3   0 240.572 6.41126  18
  -5   3   0 244.766 7.04283   1
   5   3   0 226.705 9.68766   8
  -5   3   0 231.800 8.65272  21
   5   3   0 241.116 6.07252   4
  -6  -3   0 21.0992 1.25882  17
  -6  -3   0 18.1389 1.43473   6
  -6  -3   0 22.0236 2.09725  22
   6  -3   0 21.3544 1.38362   5
  -6  -3   0 20.6108 1.03697   5
  -6  -3   0 20.2272 1.48681   9
  -6  -3   0 21.4946 1.48463   3
   6  -3   0 20.6884 1.62639  17
   6   3   0 18.7584 1.35274   4
  -6   3   0 20.1816 1.90712   1
  -6   3   0 22.5446 1.37186   4
  -6   3   0 21.8360 2.31855  23
  -6   3   0 18.2180 2.82043  21
   6   3   0 18.4777 3.04521   8
   6   3   0 21.8407 1.55621  18
  -7  -3   0 62.5921 3.63422  22
  -7  -3   0 62.8716 2.77877   9
  -7  -3   0 62.1420 2.69132   6
   7  -3   0 62.5241 2.69738   5
   7  -3   0 63.2357 3.10270  17
  -7  -3   0 59.4970 2.65735   3
  -7   3   0 64.3190 2.43066   4
   7   3   0 61.2204 2.44883   4
  -7   3   0 62.8835 4.09572  23
  -7   3   0 62.1311 3.30419   1
   7   3   0 59.1015 2.61218  18
   8  -3   0 264.629 7.37949  17
  -8  -3   0 282.125 7.22883   3
  -8  -3   0 275.958 8.23734  19
  -8  -3   0 265.018 6.44251   1
  -8  -3   0 278.014 7.16030   6
  -8  -3   0 284.570 7.37407   9
  -8  -3   0 271.979 8.79305  22
   8  -3   0 275.586 6.75093   5
  -8   3   0 275.183 8.02273   1
   8   3   0 277.980 6.82927   4
   8   3   0 266.268 7.18798  18
  -8   3   0 271.135 9.65356  23
  -8   3   0 274.660 10.2369  21
  -8   3   0 275.784 6.51279   4
  -9  -3   0 548.129 12.5900   9
  -9  -3   0 557.122 12.4848   3
   9  -3   0 564.728 11.8325   5
  -9  -3   0 572.369 14.5561  22
  -9  -3   0 546.860 11.9306   1
  -9  -3   0 554.615 12.4126   6
  -9  -3   0 562.296 13.7379  19
   9  -3   0 566.995 12.5662  17
  -9   3   0 562.153 16.6242  21
  -9   3   0 575.043 13.6191   1
   9   3   0 563.236 12.3502  18
  -9   3   0 569.203 16.1240  23
   9   3   0 558.246 11.9415   4
 -10  -3   0 29.4775 1.76224   6
 -10  -3   0 29.7872 1.83290   3
 -10  -3   0 33.7416 2.72979  22
 -10  -3   0 29.3236 1.79822   9
 -10  -3   0 30.7198 1.70414   1
 -10  -3   0 31.6080 2.34244  19
 -10   3   0 29.5658 1.52041   6
 -10   3   0 27.4896 3.23158  21
 -10   3   0 27.1308 1.50064   9
 -10   3   0 30.4895 3.35597  23
 -10   3   0 30.0386 2.35239   1
 -11  -3   0 147.695 4.26462   6
 -11  -3   0 149.751 5.53461  22
 -11  -3   0 139.375 4.01640   1
 -11  -3   0 149.667 4.43042   3
 -11  -3   0 143.276 5.04868  19
 -11  -3   0 141.554 4.33115   9
 -11   3   0 150.192 6.80426  21
 -11   3   0 143.997 3.90467   9
 -11   3   0 157.431 5.13967   1
 -11   3   0 154.056 6.80417  23
 -11   3   0 152.016 3.86693   6
 -12  -3   0 22.5474 1.66223   3
 -12  -3   0 19.3711 1.18980   9
 -12  -3   0 20.1480 1.82841  22
 -12  -3   0 19.9714 1.20172   6
 -12  -3   0 20.0982 1.52451  19
 -12   3   0 19.1323 1.26560   6
 -12   3   0 22.2944 1.68150   1
 -12   3   0 19.8729 1.07137   9
 -12   3   0 19.4604 2.59477  23
 -12   3   0 22.5664 2.52703  21
 -13  -3   0 35.8125 1.70409  19
 -13  -3   0 38.1672 1.58230   3
 -13  -3   0 36.7766 1.31742   6
 -13  -3   0 37.4366 2.07035  22
 -13  -3   0 33.6214 1.31648   9
 -13   3   0 37.4798 1.74579   1
 -13   3   0 37.9206 1.32433   6
 -13   3   0 36.4975 1.33837   9
 -13   3   0 41.3835 2.70443  23
 -13   3   0 38.2753 2.72761  21
 -14  -3   0 17.3154 1.11263  22
 -14  -3   0 17.8191 0.80325   3
 -14   3   0 16.6815 0.70073   9
 -14   3   0 15.9084 0.77866   6
 -14   3   0 18.7234 1.40792  23
 -14   3   0 16.7172 1.45466  21
   0  -4   0 541.087 11.5371   3
   0  -4   0 535.603 11.8167   5
   0  -4   0 544.817 12.7046  17
   0   4   0 570.229 12.9421  18
   0   4   0 567.194 12.4495   4
  -1  -4   0 213.561 5.44472   3
   1  -4   0 220.276 5.80993   5
  -1  -4   0 209.617 6.25297  17
  -1  -4   0 209.487 5.60130   5
   1  -4   0 216.388 6.51565  17
  -1   4   0 213.962 6.06631  18
   1   4   0 204.703 6.00424  18
   1   4   0 204.295 5.62708   4
  -1   4   0 214.431 5.67430   4
  -2  -4   0 154.402 4.33629   3
   2  -4   0 140.405 5.38275   5
   2   4   0 164.566 5.26181  18
   2   4   0 167.233 4.95140   4
  -3  -4   0 226.019 6.24595   9
  -3  -4   0 225.309 5.90782   3
   3  -4   0 221.633 6.04643   5
  -3  -4   0 230.743 6.37174  17
  -3  -4   0 228.942 6.13172   6
   3  -4   0 225.679 6.81325  17
  -3  -4   0 229.764 5.74605   5
  -3   4   0 218.072 5.82538   4
   3   4   0 224.015 6.40452  18
   3   4   0 225.117 6.00450   4
  -4  -4   0 254.964 6.16878   5
  -4  -4   0 265.342 6.64350   3
   4  -4   0 260.042 7.50553  17
   4  -4   0 262.822 6.72392   5
  -4  -4   0 261.426 6.77880  17
  -4  -4   0 265.909 7.01126   9
  -4  -4   0 262.842 6.80804   6
  -4  -4   0 249.738 7.17959  22
  -4   4   0 258.138 8.40344  23
   4   4   0 258.230 7.15283  18
  -4   4   0 269.081 7.58523   1
   4   4   0 259.057 6.73525   4
  -4   4   0 273.446 6.68296   4
   5  -4   0 22.6122 1.47589   5
  -5  -4   0 22.6091 1.59041   6
  -5  -4   0 22.6400 1.20339   5
  -5  -4   0 23.8074 1.56208   3
  -5  -4   0 23.4601 1.45251  17
  -5  -4   0 23.2928 1.66158   9
  -5  -4   0 20.3669 1.84453  22
   5  -4   0 23.8716 1.82611  17
  -5   4   0 24.8372 2.42326  23
  -5   4   0 24.5370 2.10929   1
   5   4   0 22.7102 1.53565   4
   5   4   0 22.5068 1.64998  18
  -5   4   0 25.5679 1.58297   4
  -6  -4   0 339.514 9.34975  22
  -6  -4   0 343.671 8.38830   6
   6  -4   0 340.886 8.90368  17
   6  -4   0 333.978 8.09189   5
  -6  -4   0 340.234 8.57628   9
  -6  -4   0 339.100 7.82377  17
  -6  -4   0 346.537 7.35832   5
  -6  -4   0 351.590 8.33073   3
   6   4   0 340.528 8.04908   4
  -6   4   0 338.455 7.96471   4
  -6   4   0 348.484 9.17191   1
  -6   4   0 333.817 10.6178  23
   6   4   0 338.577 8.46339  18
  -7  -4   0 12.2144 1.59949  22
   7  -4   0 13.3135 1.31198  17
   7  -4   0 13.7510 1.09449   5
  -7  -4   0 14.3463 1.28545   3
  -7  -4   0 13.5025 1.25341   6
  -7  -4   0 13.3582 1.23098   9
  -7  -4   0 12.3879 1.58932  19
   7   4   0 12.8946 1.24571  18
  -7   4   0 15.1272 1.18176   4
   7   4   0 12.9528 1.07955   4
  -7   4   0 14.5436 1.74463   1
  -7   4   0 13.0410 2.18218  23
  -8  -4   0 4.14143 1.08151  19
  -8  -4   0 3.32607 0.74336   3
  -8  -4   0 4.12455 0.65927   1
  -8  -4   0 3.10574 0.72803   6
  -8  -4   0 3.03394 0.69933   9
  -8  -4   0 4.09155 0.98719  22
   8  -4   0 4.27030 0.66107   5
   8  -4   0 5.08507 0.87372  17
  -8   4   0 3.07368 1.26507  23
   8   4   0 3.41776 0.60739   4
  -8   4   0 4.14869 1.10326   1
   8   4   0 3.20212 0.78306  18
  -9  -4   0 30.0490 1.48360   1
  -9  -4   0 29.9856 1.59451   6
  -9  -4   0 28.1058 2.03984  22
  -9  -4   0 30.7102 1.69984   3
  -9  -4   0 29.5977 2.09869  19
  -9  -4   0 27.2643 1.59646   9
  -9   4   0 30.8042 2.05323   1
  -9   4   0 30.4476 2.76322  23
 -10  -4   0 36.2154 1.62884   9
 -10  -4   0 36.2183 1.76522   3
 -10  -4   0 37.4652 1.58448   6
 -10  -4   0 33.4683 2.13515  19
 -10  -4   0 35.4235 2.08456  22
 -10   4   0 36.9178 2.75159  23
 -10   4   0 35.5574 1.48593   9
 -10   4   0 34.9244 1.43887   6
 -10   4   0 36.6940 2.02944   1
 -11  -4   0 3.97087 0.61788   3
 -11  -4   0 2.66418 0.68044  22
 -11  -4   0 3.65757 0.71692  19
 -11   4   0 4.87976 0.44356   9
 -11   4   0 4.58475 0.46450   6
 -11   4   0 5.63791 1.20267  23
 -12  -4   0 3.52764 0.56811  22
 -12  -4   0 3.68263 0.54090  19
 -12  -4   0 3.67164 0.45657   3
 -12   4   0 3.14185 0.87202  23
 -12   4   0 3.22001 0.31538   9
 -12   4   0 3.03420 0.34373   6
   0  -5   0 -0.3024 0.35892   5
   0  -5   0 -0.1990 0.41635  17
   0   5   0 -0.1826 0.46662   4
   1  -5   0 504.870 13.1095  17
  -1  -5   0 417.408 10.4591   5
   1  -5   0 502.445 11.8628   5
  -1   5   0 396.195 10.8036   4
  -2  -5   0 131.923 4.21000  17
   2  -5   0 138.925 3.97076   5
  -2  -5   0 132.204 3.71873   5
   2  -5   0 137.419 4.49914  17
   2   5   0 134.185 4.04598   4
  -2   5   0 142.832 4.23421   4
   2   5   0 136.190 4.32625  18
   3  -5   0 160.888 5.00599  17
  -3  -5   0 163.853 4.61016  17
   3  -5   0 168.029 4.49386   5
  -3  -5   0 159.914 4.12203   5
   3   5   0 161.752 4.84170  18
  -3   5   0 169.221 4.66199   4
   3   5   0 170.912 4.60254   4
  -4  -5   0 103.000 3.13113  17
  -4  -5   0 94.0964 2.90755   3
   4  -5   0 95.0979 3.47982  17
   4  -5   0 98.0314 3.06379   5
  -4  -5   0 97.6197 2.72887   5
   4   5   0 94.8604 3.03441   4
  -4   5   0 101.535 3.16903   4
   4   5   0 95.9754 3.29029  18
  -5  -5   0 329.771 8.56745  19
  -5  -5   0 327.579 7.29630   3
   5  -5   0 328.467 7.31807   5
   5  -5   0 324.461 7.87153  17
   5   5   0 323.516 7.56824  18
  -5   5   0 329.976 7.44301   4
   5   5   0 327.350 7.29882   4
  -6  -5   0 21.3737 1.17405   3
  -6  -5   0 21.3504 0.98728   1
  -6  -5   0 19.9209 2.07268  19
   6   5   0 23.5376 1.32780  18
   6   5   0 23.8933 1.23670   4
  -6   5   0 20.9998 1.21682   4
  -7  -5   0 39.1331 1.55024   3
   7  -5   0 40.8876 1.66628  17
   7  -5   0 39.7723 1.41870   5
  -7  -5   0 38.6072 2.12627  19
  -8  -5   0 11.4321 1.07745  19
  -8  -5   0 10.7891 0.73150   3
  -8   5   0 10.7792 0.73291   6
  -8   5   0 10.4023 0.71372   9
  -9  -5   0 61.4311 2.27390  19
  -9  -5   0 68.0423 1.79804   3
  -9   5   0 68.0215 1.74478   6
  -9   5   0 65.3707 1.77543   9
 -10  -5   0 14.1570 0.79251  19
   0  -6   0 168.789 4.15342   5
   0  -6   0 171.099 4.59933  17
   0   6   0 138.644 3.29545   4
   1  -6   0 108.024 3.04232   5
  -1  -6   0 113.784 3.09090   5
   1  -6   0 106.413 3.40074  17
  -1   6   0 109.026 2.75308   4
   2  -6   0 71.1055 2.13072  17
   2  -6   0 76.1678 1.89305   5
  -2   6   0 73.5351 2.03835   4
  -5   6   0 23.9724 1.03817   9
 -16   0   1 -0.5071 0.42083  23
 -15   0   1 5.86709 0.62089   9
 -15   0   1 6.29992 0.66328   6
 -15   0   1 7.31397 0.87645   3
 -15   0   1 5.49742 1.03240  23
 -15   0   1 5.06483 1.30470  21
 -14   0   1 178.393 6.87373  21
 -14   0   1 176.748 6.40972  23
 -14   0   1 182.522 4.64071   6
 -14   0   1 178.129 4.74619   9
 -14   0   1 174.396 5.10948  22
 -13   0   1 61.8345 2.66660   1
 -13   0   1 61.6993 3.19251  22
 -13   0   1 59.5846 3.95208  23
 -13   0   1 61.5793 4.49589  21
 -13   0   1 61.2426 2.45183   9
 -13   0   1 63.2815 2.52697   3
 -13   0   1 62.2827 2.40862   6
 -12   0   1 -0.2167 0.92070  23
 -12   0   1 1.12072 0.72864   1
 -12   0   1 -0.2646 0.39087   3
 -12   0   1 -0.1086 0.33019   6
 -12   0   1 -0.1700 0.26566   9
 -12   0   1 0.57826 1.37459  21
 -12   0   1 -0.2882 0.73165  19
 -12   0   1 -1.0568 0.54801  22
 -11   0   1 104.670 3.91343   1
 -11   0   1 107.431 3.58522   3
 -11   0   1 103.275 4.83878  22
 -11   0   1 108.054 6.24777  21
 -11   0   1 112.276 5.78043  23
 -11   0   1 104.317 4.00647  19
 -11   0   1 104.765 3.32306   6
 -11   0   1 106.453 3.43167   9
 -10   0   1 1.71851 0.51708   6
 -10   0   1 1.35501 0.65216  19
 -10   0   1 1.98974 1.35150  21
 -10   0   1 1.55960 0.54976   3
 -10   0   1 1.61424 0.44750   9
 -10   0   1 1.50450 0.66542  22
 -10   0   1 1.53487 1.09589  23
 -10   0   1 1.52865 0.63674   1
  -9   0   1 40.5666 2.32757   1
  -9   0   1 43.1398 2.27594  19
  -9   0   1 37.6319 1.63797   9
  -9   0   1 38.0171 1.60354   6
  -9   0   1 41.0181 3.56201  21
  -9   0   1 38.2961 1.85218   3
  -9   0   1 40.6017 3.40051  23
   9   0  -1 36.1957 3.50491   2
  -9   0   1 39.6760 2.82113  22
   8   0  -1 140.181 7.95974  11
  -8   0   1 141.540 3.71079   6
   8   0  -1 148.432 4.41680   8
  -8   0   1 149.972 6.26936  23
  -8   0   1 146.905 5.38878   3
   8   0  -1 150.371 7.04974   2
   8   0  -1 143.500 6.19522  14
   8   0  -1 147.386 4.86007  12
   8   0  -1 147.168 9.44959  10
   8   0  -1 154.851 6.20902  13
  -8   0   1 157.149 7.39799  21
  -8   0   1 146.445 3.81295   9
   7   0  -1 1723.69 36.1446  13
   7   0  -1 1691.40 32.7322   8
   7   0  -1 1666.28 37.6347  14
   7   0  -1 1698.00 32.5168   8
   7   0  -1 1659.49 38.8459  11
   7   0  -1 1674.96 37.3013  10
   6   0  -1 1215.54 26.2552  14
   6   0  -1 1197.02 27.5683  10
   6   0  -1 1227.08 23.5904   8
   6   0  -1 1234.41 29.1941  11
   6   0  -1 1210.22 26.7817  13
   5   0  -1 160.432 5.55658  14
   5   0  -1 159.025 5.85101  10
   5   0  -1 162.021 3.89127   8
   5   0  -1 149.216 6.60660  13
   5   0  -1 160.503 6.84434  11
   4   0  -1 4.91106 0.44825   8
  -4   0   1 4.84942 0.52798  16
   4   0  -1 5.09139 0.87121  16
   4   0  -1 5.96680 0.61322  16
   4   0  -1 3.53442 0.74669  14
  -4   0   1 4.33902 0.69771  15
   4   0  -1 4.90360 0.82097  15
  -4   0   1 4.97449 0.72627  16
   4   0  -1 3.46325 0.99055  10
  -4   0   1 3.85676 0.48141  15
   4   0  -1 3.50342 0.50117  15
   4   0  -1 3.16228 0.79946  13
  -4   0   1 2.96926 0.74224  14
  -3   0   1 58.1663 2.80478  14
   3   0  -1 63.7562 2.57684  16
   3   0  -1 60.6128 2.38596  15
   3   0  -1 57.7318 2.58428  14
   3   0  -1 59.8056 1.88070  16
   3   0  -1 57.9763 2.59445  10
  -3   0   1 59.4317 1.92201  16
  -3   0   1 58.0955 2.25427  15
   3   0  -1 59.4237 2.56166  13
   3   0  -1 61.9294 1.82396  15
  -3   0   1 57.2084 1.80666  15
  -2   0   1 450.830 10.1771  14
   2   0  -1 468.054 9.70452  13
   2   0  -1 454.000 9.66076  15
   2   0  -1 456.909 9.93739  14
   2   0  -1 461.025 10.0082  10
  -2   0   1 458.856 9.35177  16
  -2   0   1 457.457 9.43555  15
  -2   0   1 449.367 9.59886  16
  -2   0   1 456.137 9.20166  15
   2   0  -1 458.980 9.05062  15
   2   0  -1 459.115 9.17858  16
   2   0  -1 455.616 8.47793   8
  -2   0   1 457.648 9.65090  13
   2   0  -1 450.994 9.88860  16
  -1   0   1 39.4475 1.49276  16
   1   0  -1 42.9075 1.26479  12
   1   0  -1 41.6009 1.58041  14
  -1   0   1 42.3654 1.30346  12
  -1   0   1 43.9361 1.50374  16
   1   0  -1 42.7087 1.41667  16
   1   0  -1 44.2771 1.43293  13
   1   0  -1 45.3739 1.55943   2
   1   0  -1 43.9322 1.58925  15
   1   0  -1 43.7538 1.35307  15
  -1   0   1 42.4280 1.52022  13
  -1   0   1 42.1035 1.64030  14
  -1   0   1 41.6896 1.44618  15
   1   0  -1 44.7331 1.74461  16
   1   0  -1 43.5146 1.59552  10
   0   0  -1 170.106 3.88455  16
   0   0   1 179.474 3.88091  11
   0   0  -1 172.572 3.79232   2
   0   0   1 170.376 3.91965  15
   0   0   1 160.939 3.78227   2
   0   0  -1 177.191 4.03562  15
   0   0  -1 177.706 3.86459  14
   0   0   1 174.329 3.85450  14
   0   0  -1 173.340 3.87826  11
   0   0   1 173.854 3.92913  16
   0   0   1 173.301 3.63177  12
   0   0  -1 174.285 3.58511  12
   0   0   1 202.547 4.35078  16
   1   0   1 177.902 4.00645  16
  -1   0  -1 174.303 3.88743  15
   1   0   1 176.034 4.05883   2
   1   0   1 183.721 3.90843  15
   1   0   1 172.340 3.88243  16
  -1   0  -1 184.545 4.70531  11
  -1   0  -1 176.218 4.16658   2
   1   0   1 170.858 3.79385  15
   1   0   1 173.545 3.46645  10
  -1   0  -1 173.171 4.08813  16
   1   0   1 181.116 4.18162  11
  -1   0  -1 177.405 4.01988  16
  -2   0  -1 73.6340 2.32302  16
   2   0   1 69.0832 2.56473  11
   2   0   1 71.5035 2.48864   2
   2   0   1 72.6256 2.17789  16
  -2   0  -1 72.3927 2.79638  11
   2   0   1 72.3485 1.85460  15
   2   0   1 70.8308 1.90808  16
  -2   0  -1 70.8131 2.17304  15
   2   0   1 70.7158 2.06102  15
   2   0   1 72.8551 2.03657  10
  -3   0  -1 515.894 10.2866  16
  -3   0  -1 518.934 10.6665  16
   3   0   1 508.872 10.4914  15
   3   0   1 523.613 10.8860  10
   3   0   1 494.522 12.7307  11
  -3   0  -1 528.719 10.5807  15
   3   0   1 518.241 10.0709  16
  -3   0  -1 517.637 10.1564  15
   3   0   1 524.090 9.99096  15
   3   0   1 511.502 11.5680   2
   3   0   1 507.208 10.7165  16
  -3   0  -1 541.206 12.5068  11
   4   0   1 2446.44 47.8854  13
   4   0   1 2443.75 46.7542  11
   4   0   1 2278.04 46.0370   2
   4   0   1 2323.16 46.4226  10
   5   0   1 247.157 6.97891  10
   5   0   1 237.227 7.85394  11
   5   0   1 231.533 7.32875   2
   5   0   1 243.193 8.69446  13
   6   0   1 49.7689 3.43236  11
   6   0   1 44.5219 2.91706  10
   6   0   1 49.1566 2.81582  14
   6   0   1 52.7943 3.21346   2
   6   0   1 52.4906 4.10383  13
   6   0   1 51.2568 2.17773   8
   7   0   1 1555.73 30.8903   8
   7   0   1 1534.55 32.3512  14
   7   0   1 1535.64 33.4585   2
   7   0   1 1577.88 37.2207  13
   7   0   1 1564.38 34.7890  11
   7   0   1 1557.08 33.7811  10
   8   0   1 298.314 9.02394  12
   8   0   1 308.903 8.56283   8
   8   0   1 292.665 10.1669   2
   8   0   1 313.470 9.23040  14
  -8   0  -1 312.322 12.3930  24
   8   0   1 309.616 10.9551  10
   8   0   1 304.678 11.4031  11
   8   0   1 305.202 12.9010  13
  -9   0  -1 113.662 5.84735  21
  -9   0  -1 114.419 3.70129   3
   9   0   1 111.223 5.57072  12
   9   0   1 123.323 6.20480   2
  -9   0  -1 123.032 3.33878   9
  -9   0  -1 125.947 4.28694  19
   9   0   1 116.717 4.98417   8
  -9   0  -1 113.678 5.55582  23
  -9   0  -1 115.349 3.98769   1
   9   0   1 95.7915 7.00204  11
  -9   0  -1 118.682 3.22727   6
 -10   0  -1 584.504 12.1129   6
 -10   0  -1 581.547 12.5119   3
 -10   0  -1 583.127 13.5415  19
 -10   0  -1 590.776 14.3854  22
 -10   0  -1 580.053 13.2625   1
 -10   0  -1 596.394 12.2498   9
 -10   0  -1 586.206 16.0781  23
 -10   0  -1 587.708 16.9855  21
 -11   0  -1 4.16971 1.09784  22
 -11   0  -1 3.07566 0.62492   6
 -11   0  -1 2.82660 0.95567   1
 -11   0  -1 4.97698 1.62847  23
 -11   0  -1 3.16052 0.59196   9
 -11   0  -1 3.49873 0.78224   3
 -11   0  -1 2.89954 0.90535  19
 -11   0  -1 2.92441 1.53665  21
 -12   0  -1 1.15403 0.47510   6
 -12   0  -1 1.81434 0.75210   1
 -12   0  -1 0.53544 0.55606  19
 -12   0  -1 2.12796 0.56104   3
 -12   0  -1 -0.3539 1.27323  21
 -12   0  -1 -0.1538 0.76455  22
 -12   0  -1 2.38642 1.11254  23
 -12   0  -1 1.41562 0.46758   9
 -13   0  -1 1.91747 0.53707   3
 -13   0  -1 1.10842 0.95476  23
 -13   0  -1 2.60529 0.82355  22
 -13   0  -1 0.99453 0.41058   6
 -13   0  -1 1.79231 0.70377  19
 -13   0  -1 1.42339 0.69197   1
 -13   0  -1 -0.4878 1.16539  21
 -13   0  -1 1.48838 0.42505   9
 -14   0  -1 26.6961 1.28046   3
 -14   0  -1 27.5391 1.69852   1
 -14   0  -1 26.2583 1.35994   9
 -14   0  -1 29.2048 1.79548  19
 -14   0  -1 25.8736 3.19863  21
 -14   0  -1 25.8801 1.30569   6
 -15   0  -1 29.5613 1.18581   9
 -15   0  -1 32.0961 1.45886   1
 -15   0  -1 31.7554 1.19001   6
 -15   0  -1 30.6371 2.26068  23
 -15   0  -1 33.5133 2.50978  21
 -16   1   1 101.395 4.16378  21
 -16   1   1 89.0114 3.02173  23
 -15  -1   1 295.530 6.39604   3
 -15  -1   1 279.844 6.71277  23
 -15  -1   1 292.640 6.92012  22
 -15   1   1 308.409 8.19687  23
 -15   1   1 299.208 6.39256   6
 -15   1   1 293.750 8.46831  21
 -15   1   1 288.074 6.45233   9
 -14  -1   1 40.4557 1.77267   6
 -14  -1   1 40.9069 2.40228  22
 -14  -1   1 44.1602 2.45185  23
 -14  -1   1 41.1711 1.99411   3
 -14  -1   1 39.0685 2.57315  21
 -14  -1   1 40.2627 1.83612   9
 -14   1   1 45.4571 3.60771  21
 -14   1   1 39.6472 1.57993   3
 -14   1   1 42.0895 2.14957   9
 -14   1   1 42.5596 3.08591  23
 -14   1   1 39.7357 1.84019   1
 -13  -1   1 114.741 3.77865   9
 -13  -1   1 116.107 3.98865  19
 -13  -1   1 120.433 5.09726  21
 -13  -1   1 111.908 4.81616  23
 -13  -1   1 118.956 4.90611  22
 -13  -1   1 117.210 3.77407   3
 -13  -1   1 112.864 3.60123   6
 -13   1   1 116.212 5.79017  23
 -13   1   1 114.416 3.95503   1
 -13   1   1 112.677 3.40094   3
 -13   1   1 114.758 3.40242   6
 -13   1   1 116.519 3.50766   9
 -13   1   1 114.358 6.14733  21
 -12  -1   1 102.490 6.06299  22
 -12  -1   1 94.0195 3.71726   6
 -12  -1   1 92.4491 5.13735  21
 -12  -1   1 99.0688 3.71056   9
 -12  -1   1 99.0614 5.24911  23
 -12  -1   1 98.7502 3.57874   1
 -12  -1   1 99.5166 3.77122  19
 -12  -1   1 105.159 4.49930   3
 -12   1   1 102.810 3.51994   9
 -12   1   1 105.924 3.84548   6
 -12   1   1 98.4200 3.29305   3
 -12   1   1 101.505 3.93323   1
 -11  -1   1 119.486 5.99760  21
 -11  -1   1 120.330 3.96033   9
 -11  -1   1 117.877 5.51224  23
 -11  -1   1 117.091 4.04804   1
 -11  -1   1 122.327 4.05036   3
 -11  -1   1 118.928 4.34145  19
 -11  -1   1 118.392 3.81539   6
 -11  -1   1 119.126 5.43096  22
 -11   1   1 115.268 6.74476  21
 -11   1   1 117.446 4.42329   1
 -11   1   1 122.496 3.48872   6
 -11   1   1 112.094 3.69849   3
 -11   1   1 127.276 6.68231  23
 -11   1   1 121.625 3.58014   9
 -10  -1   1 539.715 15.0523  21
 -10  -1   1 537.479 11.6524   6
 -10  -1   1 539.073 12.6549  19
 -10  -1   1 535.122 11.8089   9
 -10  -1   1 517.806 11.9519   1
 -10  -1   1 526.354 11.8735   3
 -10  -1   1 564.706 14.3904  22
 -10   1   1 552.486 16.6781  21
 -10   1   1 551.896 15.9936  23
 -10   1   1 569.373 11.7460   9
 -10   1   1 567.500 11.6160   6
   9  -1  -1 667.277 21.6359   2
  -9  -1   1 644.106 17.2051  21
  -9  -1   1 652.267 14.8985  19
  -9  -1   1 669.082 13.8732   9
  -9  -1   1 653.501 13.9585   3
  -9  -1   1 652.646 13.6596   6
  -9  -1   1 663.575 16.3206  22
  -9  -1   1 661.342 16.6537  23
  -9   1   1 665.274 13.5225   6
  -9   1   1 684.285 18.7769  21
  -9   1   1 677.189 13.9362   3
  -9   1   1 686.586 18.0946  23
  -9   1   1 661.745 14.9795   1
  -9   1   1 684.855 13.6924   9
  -8  -1   1 259.436 6.73815   3
  -8  -1   1 258.205 7.07018  19
   8  -1  -1 260.732 11.3743   2
  -8  -1   1 245.937 6.41221   9
  -8  -1   1 246.834 8.39352  23
  -8   1   1 263.715 9.50708  23
  -8   1   1 258.641 6.07206   9
  -8   1   1 299.855 6.77276   6
   8   1  -1 256.555 6.47900   2
   8   1  -1 246.166 9.93116  10
  -8   1   1 245.839 6.02110   3
   8   1  -1 253.639 12.6820  13
  -8   1   1 247.154 6.89777   1
   8   1  -1 255.210 7.50737   8
   8   1  -1 252.337 8.61267  11
  -8   1   1 266.319 9.68155  21
   7  -1  -1 61.4534 3.26010  15
   7  -1  -1 49.1086 4.72104  10
   7  -1  -1 59.9620 2.46806  16
   7  -1  -1 57.0044 3.52529  16
   7  -1  -1 62.8243 2.21801  15
   7  -1  -1 57.2627 3.29382   8
   7  -1  -1 57.9198 2.85554  14
   7  -1  -1 53.5450 5.38132  11
  -7   1   1 59.2384 2.82264  16
   7   1  -1 61.6011 3.61876  11
   7   1  -1 57.5661 4.61066  14
  -7   1   1 59.2005 2.91611  15
   7   1  -1 65.7458 2.48941   2
   7   1  -1 58.1636 5.44477  13
   7   1  -1 62.0959 3.16118  11
   7   1  -1 61.0942 4.05784  10
   7   1  -1 57.5452 2.23520  12
   7   1  -1 61.5103 2.49998   2
  -7   1   1 60.2256 2.33641  15
  -7   1   1 64.2686 2.27770  16
   6  -1  -1 152.968 5.48243  16
   6  -1  -1 147.591 5.23742   8
   6  -1  -1 149.369 8.10573  11
   6  -1  -1 144.721 7.41853  10
   6  -1  -1 145.822 7.18118  16
   6  -1  -1 143.536 5.34993  14
   6  -1  -1 144.167 6.66169  15
   6   1  -1 153.702 5.81480  11
   6   1  -1 156.455 6.34046  10
   6   1  -1 162.157 4.43390   2
  -6   1   1 153.851 6.50091  15
  -6   1   1 153.269 6.52303  10
   6   1  -1 146.626 7.04505  14
   6   1  -1 154.078 4.90742  11
   6   1  -1 151.182 4.29499  12
   6   1  -1 149.838 4.99476   8
  -6   1   1 141.636 6.56241  16
   6   1  -1 155.468 4.30260   2
  -6   1   1 147.848 5.63684  16
   6   1  -1 152.767 8.37317  13
   5  -1  -1 484.515 11.5410   8
   5  -1  -1 492.894 14.7566  10
   5  -1  -1 493.723 12.6696  15
   5  -1  -1 489.674 15.6120  11
  -5  -1   1 492.684 10.3167  16
   5  -1  -1 499.437 13.3263  16
  -5  -1   1 495.807 12.3845  16
   5  -1  -1 498.206 14.8524  15
  -5  -1   1 459.289 11.9893  15
   5  -1  -1 508.683 11.5630  14
   5  -1  -1 494.873 15.5405  16
  -5  -1   1 515.621 15.5111  13
  -5  -1   1 500.249 10.2049  15
   5   1  -1 509.437 10.2284   2
   5   1  -1 510.722 10.9157  16
   5   1  -1 509.576 16.1876  13
   5   1  -1 493.692 11.4631   8
   5   1  -1 509.907 10.4609   2
   5   1  -1 496.455 12.3576  11
  -5   1   1 478.441 13.6298  16
   5   1  -1 492.958 13.3389  16
  -5   1   1 485.866 14.2828  15
   5   1  -1 501.830 10.6938  12
  -5   1   1 491.576 11.9669  14
   5   1  -1 501.756 11.1260  11
  -5   1   1 483.488 14.9585  16
   5   1  -1 505.805 14.6662  14
   5   1  -1 497.344 10.6657  15
  -5   1   1 491.686 13.2022  10
  -4  -1   1 1236.38 29.5936  13
   4  -1  -1 1240.44 29.9065  16
   4  -1  -1 1238.49 26.8773  15
  -4  -1   1 1140.13 24.7645  16
  -4  -1   1 1202.86 26.5359  15
   4  -1  -1 1209.05 27.4835  16
  -4  -1   1 1212.95 23.4958   8
   4  -1  -1 1170.76 28.5257  11
   4  -1  -1 1192.23 24.4810   8
  -4  -1   1 1230.61 24.5778  15
   4  -1  -1 1270.33 29.0077  15
  -4  -1   1 1209.13 27.2326  16
   4  -1  -1 1260.67 27.8553  10
   4  -1  -1 1213.92 24.5028  14
   4   1  -1 1281.88 28.4053  16
   4   1  -1 1250.90 27.3344  15
  -4   1   1 1202.18 26.3014  10
  -4   1   1 1212.48 29.2633  16
   4   1  -1 1195.64 29.3130  13
   4   1  -1 1220.35 24.6712   8
  -4   1   1 1238.04 28.2100  16
   4   1  -1 1216.18 23.2804   2
   4   1  -1 1242.21 24.6925  15
   4   1  -1 1217.53 25.1742  16
   4   1  -1 1225.14 27.8887  14
   4   1  -1 1250.09 23.8622  12
   4   1  -1 1232.36 23.9758  11
  -4   1   1 1230.13 27.4233  15
   4   1  -1 1234.80 22.9721   2
  -4   1   1 1217.85 28.4559  15
  -4   1   1 1235.50 24.7938  14
   3  -1  -1 931.818 21.9205  10
   3  -1  -1 966.686 22.1695  15
  -3  -1   1 969.594 23.3331  13
   3  -1  -1 919.987 22.6245  16
  -3  -1   1 959.715 21.2905  16
   3  -1  -1 965.156 19.4855   8
  -3  -1   1 940.367 22.6146  16
  -3  -1   1 970.864 18.9852   8
   3  -1  -1 946.889 19.0143  13
   3  -1  -1 953.596 23.4634  15
   3  -1  -1 970.015 24.5472  16
  -3  -1   1 938.656 20.7478  15
   3  -1  -1 950.497 22.6859  11
  -3  -1   1 957.737 22.0635  15
  -3   1   1 961.876 24.2505  16
   3   1  -1 981.236 19.8150   8
   3   1  -1 965.130 19.0343  11
   3   1  -1 974.670 20.8791  15
   3   1  -1 964.785 23.5790  16
  -3   1   1 985.504 23.6929  16
  -3   1   1 1004.66 23.6349  15
  -3   1   1 990.476 21.2567  10
  -3   1   1 999.703 23.1505  15
   3   1  -1 981.455 21.6923  16
   3   1  -1 965.208 19.1350  12
  -3   1   1 965.737 19.5404  14
   3   1  -1 970.219 23.7832  13
   3   1  -1 973.058 22.8725  15
   3   1  -1 936.911 22.1591  14
   2  -1  -1 1427.17 30.3318  10
   2  -1  -1 1441.55 30.7098  11
   2  -1  -1 1401.26 31.0543  15
   2  -1  -1 1421.41 29.8107  12
  -2  -1   1 1468.52 28.0102   8
  -2  -1   1 1493.69 30.4926  15
  -2  -1   1 1408.54 30.8469  16
  -2  -1   1 1461.95 27.3395  12
  -2  -1   1 1436.94 31.0133  15
   2  -1  -1 1453.82 31.8891  16
  -2  -1   1 1409.97 31.7580  13
  -2  -1   1 1401.18 31.7402  16
   2  -1  -1 1457.25 28.5718  13
   2  -1  -1 1445.41 33.1963  16
   2  -1  -1 1414.18 28.1300   8
   2  -1  -1 1474.90 32.3938  15
   2   1  -1 1410.31 32.5355  16
  -2   1   1 1460.37 32.1124  15
  -2   1   1 1491.09 28.9407  13
   2   1  -1 1500.17 28.0677  11
  -2   1   1 1460.62 32.9746  16
   2   1  -1 1471.74 30.5586  15
  -2   1   1 1454.10 30.0098  10
   2   1  -1 1489.65 27.2891   2
   2   1  -1 1473.36 28.6072   8
  -2   1   1 1507.29 28.5102  14
  -2   1   1 1433.14 32.2728  15
   2   1  -1 1456.24 32.2057  13
   2   1  -1 1470.04 31.2590  16
  -2   1   1 1514.68 28.4431   8
   2   1  -1 1462.77 30.7853  14
   2   1  -1 1459.67 32.1098  15
   1  -1  -1 4246.70 83.0781  10
   1  -1  -1 4373.69 81.2526   8
  -1  -1   1 4346.64 80.6622  11
   1  -1  -1 4384.63 82.5994  13
  -1  -1   1 4419.96 81.3020  12
  -1  -1   1 4323.90 84.6900  13
  -1  -1   1 4417.60 80.1793   2
   1  -1  -1 4494.98 84.6131  15
  -1  -1   1 4434.84 81.3318   8
   1  -1  -1 4434.13 85.3791  16
  -1  -1   1 4442.50 85.1128  16
   1  -1  -1 4380.95 85.5631  15
  -1  -1   1 4356.41 84.2435  15
   1  -1  -1 4267.62 82.5272  12
  -1  -1   1 4289.76 85.4104  16
   1   1  -1 4416.79 80.9198  11
   1   1  -1 4338.30 82.5870  14
  -1   1   1 4431.50 85.8414  16
  -1   1   1 4324.67 84.8857  15
  -1   1   1 4471.92 84.8314  15
   1   1  -1 4261.87 84.9211  16
   1   1  -1 4530.42 83.7182  15
  -1   1   1 4449.11 82.5773  13
  -1   1   1 4456.96 82.4601  10
   1   1  -1 4360.42 85.4866  15
  -1   1   1 4325.66 80.9848   8
   1   1  -1 4165.62 84.0904  13
   1   1  -1 4255.03 85.4625  16
   1   1  -1 4284.24 80.9203   8
  -1   1   1 4385.95 81.3936  14
   0  -1  -1 4227.95 81.4823  10
   0  -1   1 4379.19 80.1671   8
   0  -1  -1 4246.66 80.8737  12
   0  -1  -1 4344.32 83.8737  16
   0  -1   1 4236.17 83.2457  15
   0  -1  -1 4289.42 84.0388  15
   0  -1  -1 4207.72 79.9679   8
   0  -1   1 4348.52 83.5534  15
   0  -1   1 4310.43 79.7415   2
   0  -1  -1 4358.43 82.2011  13
   0  -1   1 4352.22 84.2417  16
   0  -1   1 4452.88 80.2307  11
   0  -1   1 4242.56 82.9610  13
   0  -1  -1 4313.52 83.0674  15
   0   1  -1 4481.15 83.7827  11
   0   1   1 4515.67 83.2696   8
   0   1  -1 4266.62 85.4633  13
   0   1  -1 4484.94 85.0015  10
   0   1  -1 4482.82 83.9624  14
   0   1   1 4422.71 84.4350  10
   0   1  -1 4479.68 87.2332  15
   0   1   1 4376.81 87.5008  16
   0   1   1 4347.86 86.5960  15
   0   1  -1 4405.75 85.8828  15
   0   1   1 4444.13 84.3245  12
   0   1   1 4284.65 86.4466  15
   0   1  -1 5250.58 89.2638  16
  -1  -1  -1 3992.58 78.5791  15
  -1  -1  -1 4049.46 78.7274  13
  -1  -1  -1 4040.83 75.8351   8
   1  -1   1 4192.68 79.5368  15
   1  -1   1 4124.25 79.6557  15
  -1  -1  -1 4147.81 75.2685  11
  -1  -1  -1 4209.14 79.8887  15
   1  -1   1 4039.87 76.1837   8
   1  -1   1 4103.58 80.6787  16
   1  -1   1 4129.01 78.5978  13
  -1  -1  -1 4074.49 75.0228   2
  -1  -1  -1 4059.95 80.6020  16
   1  -1   1 3992.99 77.6148  10
  -1  -1  -1 4064.46 79.3864  16
   1  -1   1 4086.49 80.3731  16
   1  -1   1 4072.21 76.8714  11
  -1  -1  -1 4034.80 76.3494  12
   1  -1   1 4054.66 76.4990   2
   1   1   1 4109.07 78.6836  15
  -1   1  -1 4107.07 77.2884  13
  -1   1  -1 4098.71 75.3483  14
   1   1   1 4065.47 79.6292  16
  -1   1  -1 4029.78 76.9921  11
  -1   1  -1 3884.64 79.7179  16
   1   1   1 4085.87 76.6365  10
   1   1   1 3777.03 79.7981  16
  -1   1  -1 4109.79 78.4663  15
   1   1   1 4054.41 75.6056   8
   1   1   1 4174.14 76.5039  12
  -1   1  -1 3972.87 77.1839  10
  -1   1  -1 4152.97 79.8548  15
   1   1   1 4184.75 78.9116  15
  -1   1  -1 4071.64 75.2424   8
   1   1   1 3990.81 78.5949  13
  -2  -1  -1 2217.32 42.8020   8
  -2  -1  -1 2215.62 46.3443  13
  -2  -1  -1 2209.61 45.7122  16
   2  -1   1 2329.45 47.9133  16
   2  -1   1 2307.66 44.8907  11
  -2  -1  -1 2262.74 43.0017  12
   2  -1   1 2224.65 43.3482   8
   2  -1   1 2250.87 44.4236   2
   2  -1   1 2201.99 46.6589  15
   2  -1   1 2292.94 47.3529  10
   2  -1   1 2408.63 45.5141  13
   2  -1   1 2278.61 46.5068  15
  -2  -1  -1 2309.48 47.3457  16
  -2  -1  -1 2240.41 41.6869   2
   2  -1   1 2193.97 47.1899  16
  -2  -1  -1 2242.12 45.2204  15
  -2   1  -1 2269.84 48.8473  16
   2   1   1 2338.08 47.3043  16
   2   1   1 2271.97 47.4120  16
  -2   1  -1 2267.21 42.3234  14
   2   1   1 2295.43 46.5859  15
  -2   1  -1 2364.91 46.7013  15
  -2   1  -1 2166.94 47.0335  16
  -2   1  -1 2314.71 46.3457  11
  -2   1  -1 2307.83 47.9829  15
  -2   1  -1 2272.22 45.3151  10
   2   1   1 2325.36 43.9471   8
   2   1   1 2342.63 44.9839  10
   2   1   1 2301.78 46.3522  15
   2   1   1 2303.47 44.4831  12
   3  -1   1 1178.84 25.6110  11
   3  -1   1 1164.67 27.0441  16
   3  -1   1 1113.47 24.9396   2
   3  -1   1 1161.92 25.1454  13
  -3  -1  -1 1180.53 24.5726  15
  -3  -1  -1 1163.22 22.6049  12
  -3  -1  -1 1170.05 26.7298  13
   3  -1   1 1146.40 26.1515  15
   3  -1   1 1147.17 25.2834  10
   3  -1   1 1161.45 23.5970   8
   3  -1   1 1131.11 27.4578  16
   3  -1   1 1171.54 26.7321  15
  -3  -1  -1 1178.84 22.6584   8
  -3  -1  -1 1126.55 25.6173  15
  -3  -1  -1 1164.01 24.9112  16
  -3  -1  -1 1113.68 26.1675  16
  -3   1  -1 1187.35 24.6034  10
   3   1   1 1127.65 26.0345  16
   3   1   1 1138.70 25.3935  15
   3   1   1 1153.16 21.6450   2
   3   1   1 1115.65 25.4823  16
   3   1   1 1156.13 24.9447  15
   3   1   1 1176.87 23.8797  12
   3   1   1 1173.73 27.6807  13
   3   1   1 1143.37 23.3841   8
  -3   1  -1 1142.66 26.3330  16
  -3   1  -1 1187.61 27.1993  15
  -3   1  -1 1170.41 26.6532  11
  -3   1  -1 1133.95 27.8860  16
   3   1   1 1172.33 24.4394  10
   4  -1   1 379.353 10.7165  13
   4  -1   1 373.607 11.6673  16
   4  -1   1 380.007 11.5631  11
  -4  -1  -1 385.817 9.27405  16
   4  -1   1 380.212 11.0890   2
  -4  -1  -1 386.262 9.09523  15
   4  -1   1 373.391 11.6367  15
   4  -1   1 372.497 9.47550   8
   4  -1   1 354.491 13.4340  16
   4  -1   1 380.392 11.1962  10
  -4  -1  -1 373.342 10.1728  15
   4  -1   1 373.335 11.0761  15
  -4  -1  -1 349.502 10.3780  16
   4   1   1 374.127 10.0894  15
   4   1   1 373.721 10.1062  16
   4   1   1 385.008 10.8114  16
  -4   1  -1 369.089 11.1825  16
  -4   1  -1 378.208 11.9927  15
  -4   1  -1 365.515 10.6397  15
   4   1   1 379.238 9.69846  12
  -4   1  -1 376.386 12.5818  16
   4   1   1 378.262 9.58202  15
   4   1   1 390.677 7.76756   2
   4   1   1 369.919 13.0878  13
   4   1   1 383.071 9.41161   8
  -4   1  -1 378.738 10.0758  10
   5  -1   1 1354.94 30.1633  10
   5  -1   1 1274.03 30.3320  11
   5  -1   1 1294.12 29.0884  16
   5  -1   1 1318.54 29.5692   2
   5  -1   1 1305.55 28.3698  15
   5  -1   1 1306.83 29.4537  15
  -5  -1  -1 1293.49 24.5180  16
   5  -1   1 1340.55 28.9174  13
   5  -1   1 1332.96 30.4723  16
  -5   1  -1 1298.53 27.7892  10
  -5   1  -1 1270.68 28.2138  16
   5   1   1 1290.22 27.3703  12
   5   1   1 1292.24 42.7499  13
  -5   1  -1 1308.81 27.7161  15
   5   1   1 1309.84 24.8983  11
   5   1   1 1314.51 25.7489  16
   5   1   1 1314.18 27.0653   8
   5   1   1 1320.73 30.7215  14
   5   1   1 1303.64 26.2563  16
   5   1   1 1364.01 25.1806   2
  -5   1  -1 1331.87 30.5352  16
   5   1   1 1340.55 25.5710  15
   6  -1   1 119.116 5.02550  15
   6  -1   1 113.766 5.97753   2
   6  -1   1 116.861 5.57238  13
   6  -1   1 122.703 5.51208  16
   6  -1   1 115.384 4.33928  15
   6  -1   1 105.717 6.00999  16
   6  -1   1 114.236 6.68561  10
   6  -1   1 133.419 6.94735  11
   6   1   1 121.059 7.94710  13
   6   1   1 117.919 3.48908   2
   6   1   1 121.244 4.76827   8
  -6   1  -1 129.338 5.29673  15
   6   1   1 114.078 4.65945  10
  -6   1  -1 120.437 4.29043  16
   6   1   1 119.032 3.53091  11
   6   1   1 115.115 4.86734  12
  -6   1  -1 115.985 5.16790  16
   6   1   1 121.391 6.55511  14
  -6   1  -1 119.624 4.09264  15
  -6   1  -1 108.238 5.01555  10
   7  -1   1 26.7703 3.48599  11
   7  -1   1 36.0526 3.45550   2
   7  -1   1 26.9346 3.30355  10
   7  -1   1 31.5903 3.01823  13
   7  -1   1 35.7086 3.24863  13
   7   1   1 28.0907 4.33572  13
   7   1   1 38.1577 3.64062  14
   7   1   1 39.9035 2.68711  10
   7   1   1 36.9879 2.58974   8
   7   1   1 38.8298 1.84825   2
   7   1   1 34.1803 1.88617  11
   7   1   1 33.9604 2.73533  12
  -8  -1  -1 583.070 12.2715   3
   8  -1   1 583.008 19.0169  10
  -8  -1  -1 596.765 13.5611  19
   8  -1   1 558.290 16.3990  13
  -8  -1  -1 555.484 12.2517   1
  -8  -1  -1 562.777 12.0160   9
   8  -1   1 599.219 18.0388   2
  -8  -1  -1 561.462 11.9042   6
  -8   1  -1 632.715 16.3956  23
   8   1   1 573.880 22.5812  13
   8   1   1 584.871 15.8310  12
  -8   1  -1 586.632 16.1242  21
   8   1   1 577.819 12.7283   2
   8   1   1 577.336 15.7805  10
   8   1   1 596.614 15.3523   8
   8   1   1 584.370 18.6044  14
  -8   1  -1 589.042 11.9706   9
  -8   1  -1 566.088 11.8489   6
  -9  -1  -1 210.687 7.21082  22
  -9  -1  -1 207.582 9.14150  24
   9  -1   1 207.483 6.60624   8
  -9  -1  -1 214.297 8.27575  21
  -9  -1  -1 228.507 6.62336  19
  -9  -1  -1 214.874 7.66334  23
   9  -1   1 223.711 10.8252   2
  -9  -1  -1 206.084 5.33552   6
  -9  -1  -1 208.692 5.79230   1
  -9  -1  -1 215.833 5.51977   9
  -9  -1  -1 206.389 5.56952   3
  -9   1  -1 222.016 5.10791   9
  -9   1  -1 199.299 6.17477   1
  -9   1  -1 206.486 6.36931  19
  -9   1  -1 214.554 8.18671  23
  -9   1  -1 212.801 4.96718   6
   9   1   1 211.965 8.13910   8
 -10  -1  -1 70.7215 3.31908  19
 -10  -1  -1 82.9231 4.83760   1
 -10  -1  -1 68.5742 3.86658  22
 -10  -1  -1 70.7008 4.15190  23
 -10  -1  -1 76.5600 4.77263  21
 -10  -1  -1 69.9833 2.80565   3
 -10   1  -1 70.2559 3.31696   1
 -10   1  -1 77.6852 5.25803  21
 -10   1  -1 68.5315 3.39876  19
 -10   1  -1 71.3152 2.39458   9
 -10   1  -1 70.3797 2.54491   3
 -10   1  -1 75.1815 5.01574  23
 -10   1  -1 69.3330 2.32228   6
 -11  -1  -1 207.268 8.32844  21
 -11  -1  -1 205.588 7.26182  22
 -11  -1  -1 210.628 5.72346   3
 -11  -1  -1 210.600 5.62471   9
 -11  -1  -1 206.603 7.40438  23
 -11  -1  -1 201.564 5.39610   6
 -11  -1  -1 202.425 6.00019   1
 -11  -1  -1 214.002 6.50600  19
 -11   1  -1 207.633 5.10951   6
 -11   1  -1 208.909 6.63638  19
 -11   1  -1 216.406 8.78057  23
 -11   1  -1 212.155 6.56731   1
 -11   1  -1 206.182 5.18990   9
 -11   1  -1 202.324 5.30037   3
 -11   1  -1 209.280 9.30547  21
 -12  -1  -1 117.892 4.14330   1
 -12  -1  -1 115.120 3.77269   9
 -12  -1  -1 107.769 5.57502  21
 -12  -1  -1 118.606 4.41271  19
 -12  -1  -1 122.136 3.86950   3
 -12  -1  -1 115.855 3.63553   6
 -12  -1  -1 118.509 5.20480  22
 -12  -1  -1 115.901 5.05521  23
 -12   1  -1 126.820 3.56329   6
 -12   1  -1 125.537 3.62455   9
 -12   1  -1 122.326 4.80630   1
 -12   1  -1 115.199 4.54988  19
 -12   1  -1 118.469 3.58388   3
 -13  -1  -1 66.5390 2.52412   3
 -13  -1  -1 64.2879 3.82519  21
 -13  -1  -1 65.3726 2.42098   6
 -13  -1  -1 68.2911 3.39101  22
 -13  -1  -1 67.0660 2.81845   1
 -13  -1  -1 63.2969 2.45659   9
 -13  -1  -1 68.8632 3.37054  23
 -13  -1  -1 67.6138 3.05137  19
 -13   1  -1 68.3248 2.39637   9
 -13   1  -1 66.3578 2.29825   6
 -13   1  -1 65.5452 4.80722  21
 -13   1  -1 64.9761 2.99137  19
 -13   1  -1 68.5485 4.41167  23
 -13   1  -1 71.1485 3.16977   1
 -14  -1  -1 11.7208 1.28098  22
 -14  -1  -1 9.50793 1.33294  23
 -14  -1  -1 9.54339 1.09732  19
 -14  -1  -1 8.94709 0.80663   6
 -14  -1  -1 10.4736 1.09877   1
 -14  -1  -1 10.2259 0.86127   9
 -14  -1  -1 10.9036 0.84986   3
 -14   1  -1 10.5575 1.21899   1
 -14   1  -1 10.3558 0.77947   6
 -14   1  -1 8.22082 2.01195  21
 -14   1  -1 10.2502 0.78070   9
 -15  -1  -1 19.6324 1.14897  22
 -15  -1  -1 18.0249 1.49497  19
 -15  -1  -1 17.9791 0.91924   3
 -15   1  -1 18.9972 1.12805   1
 -15   1  -1 19.6825 2.15871  21
 -15   1  -1 16.7742 0.82210   9
 -15   1  -1 15.5889 0.80017   6
 -15   1  -1 17.7925 1.64422  23
 -16   1  -1 14.5709 1.89390  21
 -15  -2   1 109.702 2.73360   3
 -15  -2   1 109.833 3.20864  22
 -15   2   1 110.961 4.02981  21
 -15   2   1 110.443 3.75151  23
 -15   2   1 100.460 2.58663   9
 -15   2   1 108.494 2.56940   6
 -14  -2   1 163.092 4.28099  19
 -14  -2   1 176.326 4.28930   6
 -14  -2   1 180.291 4.40218   3
 -14  -2   1 170.997 4.35650   9
 -14  -2   1 176.116 5.27276  22
 -14   2   1 185.646 4.33015   6
 -14   2   1 179.826 4.48593   1
 -14   2   1 191.743 6.79103  21
 -14   2   1 185.182 6.44795  23
 -14   2   1 183.002 4.40960   9
 -13  -2   1 76.3773 2.75308   3
 -13  -2   1 74.3519 2.99621  23
 -13  -2   1 74.0862 2.74644   9
 -13  -2   1 75.0887 2.71737   6
 -13  -2   1 71.0091 2.80941  19
 -13  -2   1 72.8992 3.61879  22
 -13   2   1 77.4539 2.33167   3
 -13   2   1 73.1625 4.39023  23
 -13   2   1 76.2701 2.48246   9
 -13   2   1 71.5053 4.67255  21
 -13   2   1 72.7373 2.91508   1
 -13   2   1 77.0345 2.40208   6
 -12  -2   1 76.0952 2.97959   3
 -12  -2   1 71.0410 3.18249  19
 -12  -2   1 79.2211 3.51523  23
 -12  -2   1 78.5691 2.96140   6
 -12  -2   1 77.3035 4.10937  22
 -12  -2   1 81.1153 3.14055   9
 -12   2   1 78.6770 5.27464  21
 -12   2   1 77.5807 5.01193  23
 -12   2   1 74.6848 2.54013   9
 -12   2   1 73.3265 2.47061   3
 -12   2   1 73.9676 2.46033   6
 -12   2   1 68.7815 3.14928   1
 -11  -2   1 82.9130 3.42232   9
 -11  -2   1 66.5558 3.98515  19
 -11  -2   1 88.0972 3.91108   3
 -11  -2   1 75.5685 4.55385  22
 -11   2   1 87.8631 2.94363   9
 -11   2   1 84.0298 5.79894  23
 -11   2   1 76.7799 2.98915   3
 -11   2   1 89.5538 6.49900  21
 -10  -2   1 356.381 10.8349  22
 -10  -2   1 351.674 10.1246  23
 -10  -2   1 360.046 8.78083   3
 -10  -2   1 358.357 8.63940   6
 -10  -2   1 356.745 8.85348   9
 -10  -2   1 371.288 9.80907  19
 -10  -2   1 337.632 8.36590   1
 -10   2   1 364.297 8.26192   3
 -10   2   1 360.757 12.8579  21
 -10   2   1 372.097 8.15392   6
 -10   2   1 360.241 12.2707  23
 -10   2   1 372.358 8.28548   9
 -10   2   1 359.070 9.57375   1
  -9  -2   1 623.452 15.2040  23
  -9  -2   1 616.881 15.8231  22
  -9  -2   1 628.949 14.4627  19
  -9  -2   1 612.713 13.3717   6
  -9  -2   1 618.457 13.5890   9
  -9  -2   1 610.900 13.4338   3
  -9  -2   1 578.028 12.9863   1
  -9   2   1 617.276 13.0329   9
  -9   2   1 606.917 14.3183   1
  -9   2   1 626.738 17.3113  23
  -9   2   1 633.947 18.0050  21
  -9   2   1 613.532 12.9127   6
  -8  -2   1 143.583 5.65288  23
  -8  -2   1 155.395 4.67142   9
  -8  -2   1 152.964 4.56877   3
   8  -2  -1 158.952 9.61535   2
  -8  -2   1 151.339 5.27299  19
  -8  -2   1 157.087 4.57778   6
  -8  -2   1 140.478 4.12311   1
  -8   2   1 151.376 5.11279   1
  -8   2   1 152.091 7.31264  21
  -8   2   1 138.753 6.43948  23
  -7  -2   1 622.761 15.3615  22
  -7  -2   1 623.570 13.1659   6
  -7  -2   1 625.533 13.3385   9
   7  -2  -1 619.373 20.7038   2
   7  -2  -1 599.214 12.6261   5
   7  -2  -1 612.785 13.3150  17
  -7  -2   1 610.331 13.1721   3
  -7   2   1 636.037 12.5768   4
   7   2  -1 603.213 14.0359  16
  -7   2   1 626.851 17.0628  21
  -7   2   1 614.872 13.9828   1
   7   2  -1 609.826 16.0071   8
  -7   2   1 609.035 15.8346  23
  -6  -2   1 2.50601 0.35462   5
  -6  -2   1 1.31308 0.53930   6
   6  -2  -1 1.49476 1.44822  15
  -6  -2   1 0.33668 0.31679   9
   6  -2  -1 0.95627 0.47812  17
   6  -2  -1 1.17397 2.29552  16
   6  -2  -1 -0.8309 1.97549  16
  -6  -2   1 4.54739 1.85775  16
   6  -2  -1 2.10329 0.50112   5
  -6  -2   1 2.36282 1.36735  16
  -6  -2   1 0.99974 1.43641  15
  -6  -2   1 -1.1466 0.63923  22
  -6  -2   1 1.99495 0.54696   3
   6   2  -1 3.73116 1.94425  13
  -6   2   1 5.03794 2.59883  15
  -6   2   1 2.16356 0.46816   4
  -6   2   1 6.59325 2.23023  16
   6   2  -1 1.60189 0.73758   8
   6   2  -1 3.06694 1.08905  16
  -6   2   1 1.39122 0.67578   1
   5  -2  -1 2.35180 0.80091  13
   5  -2  -1 1.92035 1.81510  16
  -5  -2   1 4.32019 0.44786   5
  -5  -2   1 3.92628 1.31266  16
  -5  -2   1 3.73839 1.46946  15
   5  -2  -1 4.38753 3.16060  16
  -5  -2   1 4.13054 1.98064  16
   5  -2  -1 4.66565 2.13085  15
   5  -2  -1 3.65984 1.98546  11
  -5  -2   1 4.87035 0.63818  17
   5  -2  -1 4.82299 0.68063   5
   5  -2  -1 4.79934 0.78630  17
   5  -2  -1 3.32540 1.57780  15
   5   2  -1 3.71872 1.75239  16
   5   2  -1 4.83671 1.13192   8
  -5   2   1 4.10382 0.57834   4
   5   2  -1 5.23404 1.32954  15
   5   2  -1 3.55266 1.10186  14
  -5   2   1 3.60992 1.73517  15
   5   2  -1 3.52395 1.42916  16
   5   2  -1 1.70356 2.37941  13
   5   2  -1 5.01489 1.76844  15
   5   2  -1 5.25203 2.13804  10
   4  -2  -1 1778.87 41.4091  12
   4  -2  -1 1738.69 46.6025  16
   4  -2  -1 1805.76 42.7520  10
  -4  -2   1 1835.10 43.1987  15
  -4  -2   1 1824.89 45.2767  13
   4  -2  -1 1875.86 38.1704  13
   4  -2  -1 1832.73 45.6676  15
   4  -2  -1 1811.67 42.1395  11
  -4  -2   1 1709.24 48.4910  16
   4  -2  -1 1892.06 44.1997  15
  -4  -2   1 1839.31 34.6570  12
   4  -2  -1 1790.35 44.7769  16
  -4  -2   1 1784.59 41.7861  16
  -4  -2   1 1812.41 43.1720  15
  -4   2   1 1859.19 45.2970  15
   4   2  -1 1862.80 47.1532  16
   4   2  -1 1867.64 42.7256  16
   4   2  -1 1903.89 45.4027  15
  -4   2   1 1830.82 47.3255  16
   4   2  -1 1785.45 45.8798  13
   4   2  -1 1822.29 42.4864  14
  -4   2   1 1865.49 45.7121  15
  -4   2   1 1875.06 40.9310  10
   4   2  -1 1835.62 43.5883  10
   4   2  -1 1814.06 40.8783  15
  -4   2   1 1815.37 46.3126  16
  -4   2   1 1813.66 36.2979  14
   4   2  -1 1883.30 38.1155   8
  -4   2   1 1870.31 34.6699   4
  -3  -2   1 681.392 21.8248  13
  -3  -2   1 680.607 21.2473  15
  -3  -2   1 655.968 20.5888  16
   3  -2  -1 650.624 18.9191  12
   3  -2  -1 676.829 22.2239  16
   3  -2  -1 642.635 23.3686  16
   3  -2  -1 698.939 21.4821  15
  -3  -2   1 682.973 22.3295  16
  -3  -2   1 695.887 14.9884  12
   3  -2  -1 681.305 17.8299  13
   3  -2  -1 664.417 22.5375  15
  -3  -2   1 686.252 19.9966  15
   3  -2  -1 669.252 19.1291  11
   3  -2  -1 656.530 19.8339  10
   3   2  -1 691.440 16.4233   8
  -3   2   1 689.787 15.5161  14
  -3   2   1 687.355 23.6306  16
  -3   2   1 698.073 15.6779  18
  -3   2   1 663.451 22.0151  15
   3   2  -1 687.644 20.8233  16
  -3   2   1 707.834 14.3775   4
   3   2  -1 679.412 19.6585  15
   3   2  -1 702.472 20.0713  10
   3   2  -1 684.835 23.4053  16
   3   2  -1 680.282 19.6856  14
  -3   2   1 689.804 22.1346  15
  -3   2   1 713.701 15.9024   8
  -3   2   1 691.472 17.0139  13
   3   2  -1 672.639 22.5997  15
   2  -2  -1 493.381 15.6595  10
   2  -2  -1 503.174 14.8364  13
   2  -2  -1 487.555 17.0362  15
  -2  -2   1 484.418 17.4343  16
  -2  -2   1 494.322 10.8402  11
  -2  -2   1 492.634 16.6417  15
  -2  -2   1 494.561 17.3562  15
   2  -2  -1 466.458 19.0023  16
   2  -2  -1 501.483 18.4130  15
  -2  -2   1 484.855 12.3507  12
   2  -2  -1 500.120 14.5895  11
   2  -2  -1 492.952 18.1380  16
  -2   2   1 490.869 17.6371  15
  -2   2   1 503.485 19.1312  16
   2   2  -1 492.098 17.2245  16
   2   2  -1 497.222 19.2334  16
   2   2  -1 507.261 15.8157  10
   2   2  -1 495.321 18.1425  15
   2   2  -1 488.389 16.1419  15
  -2   2   1 518.741 12.5631   8
  -2   2   1 515.604 12.6559  14
  -2   2   1 499.938 17.8835  15
   2   2  -1 516.421 12.7741   8
  -2   2   1 516.318 14.6903  13
  -2   2   1 503.993 19.1512  16
   2   2  -1 491.545 11.9621  11
   2   2  -1 481.501 17.1441  13
  -1  -2   1 1007.50 20.0305  11
   1  -2  -1 899.623 22.8046  12
   1  -2  -1 940.293 27.7853  15
  -1  -2   1 954.373 19.0904   2
   1  -2  -1 934.102 26.3108  15
   1  -2  -1 938.470 22.2291  11
   1  -2  -1 977.385 24.5582  10
   1  -2  -1 976.841 24.5588  13
  -1  -2   1 934.835 26.8061  15
  -1  -2   1 948.511 23.0153  12
  -1  -2   1 955.695 27.5623  16
  -1  -2   1 876.636 26.1483  15
  -1  -2   1 997.964 26.8998  13
  -1   2   1 983.154 27.6527  15
   1   2  -1 951.463 23.6347  14
  -1   2   1 967.021 23.8377  10
   1   2  -1 938.114 26.0588  13
  -1   2   1 951.385 28.8076  16
  -1   2   1 934.685 28.5495  16
  -1   2   1 968.454 27.3888  15
   1   2  -1 957.150 27.9781  15
  -1   2   1 983.021 22.0249   8
  -1   2   1 987.724 24.8040  13
   1   2  -1 1000.60 25.0372  10
   1   2  -1 971.499 21.4301   8
   1   2  -1 953.745 25.8209  15
   1   2  -1 952.813 21.6964  11
   1   2  -1 968.392 29.5150  16
   0  -2   1 889.275 21.4617  12
   0  -2   1 879.544 25.3937  15
   0  -2   1 930.941 20.0253  11
   0  -2   1 891.123 26.8038  16
   0  -2  -1 903.069 22.7844  10
   0  -2  -1 941.229 24.2331  13
   0  -2   1 905.746 27.5554  16
   0  -2  -1 889.424 25.2254  15
   0  -2  -1 899.579 20.1660  11
   0  -2   1 903.781 19.3375   2
   0  -2  -1 928.471 26.6829  16
   0  -2   1 897.619 24.9226  13
   0  -2   1 879.290 25.9262  15
   0  -2  -1 913.839 21.6259  12
   0  -2  -1 897.538 26.6041  15
   0  -2  -1 900.606 27.9147  16
   0   2  -1 899.913 21.6086  11
   0   2   1 958.503 28.0093  16
   0   2   1 908.763 24.3355  13
   0   2  -1 902.142 24.1482  13
   0   2   1 875.002 25.6845  15
   0   2  -1 937.292 25.2324  15
   0   2  -1 889.880 28.1868  16
   0   2   1 918.895 20.3945   8
   0   2  -1 911.781 21.7934  14
   0   2  -1 898.321 26.9034  15
   0   2   1 913.926 22.8869  10
   0   2  -1 888.518 19.9357   8
   0   2   1 877.924 27.0946  16
   0   2   1 908.457 26.1278  15
   1  -2   1 392.747 15.1243  15
  -1  -2  -1 401.543 14.7158  15
   1  -2   1 395.512 16.5532  16
  -1  -2  -1 387.383 16.3219  16
  -1  -2  -1 416.909 14.4680  13
  -1  -2  -1 411.373 11.6410  12
   1  -2   1 420.822 11.0774   2
   1  -2   1 404.159 15.6515  15
  -1  -2  -1 416.985 9.53554   2
   1  -2   1 429.540 14.8277  13
   1  -2   1 426.974 16.7132  16
   1  -2   1 416.592 11.5735  11
  -1  -2  -1 421.203 9.65389  11
  -1  -2  -1 405.877 15.8012  15
   1  -2   1 410.518 12.5715  12
   1   2   1 424.681 13.2658  10
  -1   2  -1 406.124 17.3433  16
   1   2   1 425.534 15.7011  15
  -1   2  -1 420.976 11.7139  14
  -1   2  -1 415.740 15.0171  15
  -1   2  -1 414.005 13.6501  13
  -1   2  -1 425.647 13.1567  11
   1   2   1 419.330 17.1689  16
  -1   2  -1 411.478 16.4393  15
  -1   2  -1 428.172 10.8790   8
   1   2   1 399.893 14.7591  13
   1   2   1 430.124 11.4204   8
   1   2   1 437.036 15.7555  15
   2  -2   1 201.567 8.76927  10
  -2  -2  -1 192.862 10.6650  16
   2  -2   1 213.887 11.5211  16
   2  -2   1 209.962 10.7804  15
  -2  -2  -1 216.153 7.17341  12
   2  -2   1 203.625 10.3635  15
   2  -2   1 208.983 11.2035  16
  -2  -2  -1 206.347 10.4147  15
  -2  -2  -1 214.339 9.84796  15
  -2  -2  -1 207.794 4.56504   2
   2  -2   1 204.430 7.92710  11
  -2  -2  -1 211.792 4.91445   2
   2  -2   1 214.132 7.57108   2
   2  -2   1 222.062 9.81123  13
  -2  -2  -1 201.565 9.78307  13
  -2   2  -1 217.006 8.56455  13
   2   2   1 215.257 7.26616   8
   2   2   1 207.431 10.3164  13
   2   2   1 214.870 8.70480  10
  -2   2  -1 219.517 6.66670   8
  -2   2  -1 190.892 7.23839  14
  -2   2  -1 209.500 11.9732  16
  -2   2  -1 212.475 10.0721  15
  -2   2  -1 205.170 11.0856  15
   2   2   1 212.065 7.98297  12
   2   2   1 208.981 11.0459  16
   2   2   1 213.342 10.2264  15
   2   2   1 202.837 10.8893  16
  -2   2  -1 202.927 10.5948  16
   2   2   1 211.197 10.2089  15
   3  -2   1 2252.50 52.8731  15
  -3  -2  -1 2313.49 52.6171  15
   3  -2   1 2306.31 50.3939  10
  -3  -2  -1 2268.87 52.1764  16
  -3  -2  -1 2324.54 51.2528  15
   3  -2   1 2327.70 53.8746  15
  -3  -2  -1 2339.46 54.2371  16
   3  -2   1 2392.82 55.2834  16
   3  -2   1 2249.88 43.1736   5
   3  -2   1 2326.23 48.8716  11
  -3  -2  -1 2353.01 45.6819  12
   3  -2   1 2259.74 55.4877  16
   3  -2   1 2284.82 43.8003  17
   3  -2   1 2258.70 47.8859   2
   3  -2   1 2332.76 50.9435  13
   3   2   1 2487.25 55.6991  16
  -3   2  -1 2316.01 54.9394  16
   3   2   1 2329.81 55.2950  13
  -3   2  -1 2393.25 54.0016  15
  -3   2  -1 2431.67 45.3771  14
   3   2   1 2421.16 48.2836   8
  -3   2  -1 2389.50 56.3183  15
   3   2   1 2335.78 53.2260  15
   3   2   1 2394.39 50.9054  10
   3   2   1 2360.84 49.3439  12
   3   2   1 2427.41 53.5912  15
   3   2   1 2335.60 55.0179  16
  -3   2  -1 2373.56 44.7397  14
   4  -2   1 18.3610 2.74068  10
   4  -2   1 25.1838 2.86222  11
  -4  -2  -1 16.9641 4.29240  16
  -4  -2  -1 19.6753 1.56709  12
  -4  -2  -1 22.6269 4.11771  13
   4  -2   1 26.6566 3.90897  15
   4  -2   1 16.5643 3.48134  16
  -4  -2  -1 16.0365 2.93284  15
   4  -2   1 13.2554 3.04662  15
  -4  -2  -1 20.7308 3.14765  15
   4  -2   1 17.3064 2.37300   2
   4  -2   1 22.4325 2.92270  13
  -4  -2  -1 19.2055 3.32651  16
   4   2   1 20.3437 2.27455  12
  -4   2  -1 20.5602 1.24212  18
  -4   2  -1 18.5142 4.04592  16
   4   2   1 19.1388 3.18136  15
  -4   2  -1 22.9275 3.31575  16
   4   2   1 18.6238 2.01080   8
   4   2   1 17.3480 2.98415  16
   4   2   1 20.6482 2.71924  10
  -4   2  -1 14.5391 2.86205  15
  -4   2  -1 18.6751 1.09046   4
   4   2   1 18.7046 3.12140  15
  -4   2  -1 13.5204 3.38264  15
   4   2   1 17.2685 3.41262  16
   4   2   1 15.3032 3.03346  13
   5  -2   1 106.089 7.65852  15
   5  -2   1 96.6181 7.00242  15
   5  -2   1 104.090 8.48730  16
  -5  -2  -1 99.2484 2.82410  17
   5  -2   1 112.555 8.62190  16
  -5  -2  -1 98.4788 6.40371  15
  -5  -2  -1 104.960 5.95903  16
   5  -2   1 107.067 6.74139  11
   5  -2   1 102.174 6.09261   2
  -5  -2  -1 90.2716 6.32558  16
   5  -2   1 98.1692 6.75287  10
  -5  -2  -1 98.8061 2.54457   5
   5  -2   1 101.825 6.42677  13
  -5   2  -1 97.8094 5.81161  10
   5   2   1 110.998 5.59508  12
  -5   2  -1 94.5139 6.95063  16
   5   2   1 98.3114 5.96513  15
   5   2   1 100.953 6.62970  16
   5   2   1 96.7573 5.07365   8
  -5   2  -1 105.565 7.05422  15
   5   2   1 115.225 7.51094  14
   5   2   1 101.775 6.37626  10
  -5   2  -1 101.884 2.82587   4
   5   2   1 89.0679 6.45045  15
   5   2   1 95.3188 8.77229  13
   5   2   1 94.7143 6.65845  16
  -6  -2  -1 333.046 7.90465   3
   6  -2   1 350.953 13.0591   2
   6  -2   1 345.162 15.9414  16
  -6  -2  -1 338.053 11.6686  16
  -6  -2  -1 356.931 11.0202  15
  -6  -2  -1 335.871 9.98560  16
   6  -2   1 350.898 12.8275  13
   6  -2   1 331.350 14.4231  15
   6  -2   1 336.329 14.4271  10
   6  -2   1 332.759 14.6422  16
   6   2   1 337.821 11.5335  12
   6   2   1 334.925 12.0370  16
   6   2   1 356.866 12.0523  16
   6   2   1 345.556 12.1727  15
   6   2   1 351.441 11.0222  15
  -6   2  -1 340.842 7.50607   4
   6   2   1 414.619 16.5912  10
  -6   2  -1 332.175 8.75864   1
   7  -2   1 14.1947 1.25652  17
  -7  -2  -1 13.5319 1.10368   9
  -7  -2  -1 10.0519 1.55251  22
  -7  -2  -1 11.4212 1.32925  19
   7  -2   1 10.2565 2.35198   2
   7  -2   1 14.3736 1.04865   5
  -7  -2  -1 14.0516 1.35527   6
  -7  -2  -1 12.3915 1.08379   3
  -7   2  -1 13.9478 0.97424   4
  -7   2  -1 16.3338 1.66514  19
  -7   2  -1 10.0052 2.03666  21
   7   2   1 12.8146 2.15129   8
   7   2   1 15.1214 2.58042  10
  -7   2  -1 9.84239 1.37413   1
  -8  -2  -1 201.381 5.42802   6
   8  -2   1 200.413 10.5048   2
  -8  -2  -1 215.352 7.26436  22
   8  -2   1 205.017 5.34634   5
   8  -2   1 211.047 5.98208  17
  -8  -2  -1 208.618 6.54694  19
  -8  -2  -1 206.714 5.63386   3
  -8  -2  -1 202.382 5.58801   9
  -8  -2  -1 196.019 5.18415   1
   8   2   1 194.209 8.67933   8
  -8   2  -1 203.810 6.33580   1
  -8   2  -1 203.259 7.72071  23
  -8   2  -1 195.670 6.57715  19
  -8   2  -1 208.935 8.47094  21
  -9  -2  -1 216.328 5.84316   1
  -9  -2  -1 221.348 7.00944  19
  -9  -2  -1 221.305 5.98969   9
  -9  -2  -1 219.380 7.60486  22
   9  -2   1 210.570 6.12719  17
  -9  -2  -1 226.176 6.30437   6
  -9  -2  -1 217.458 5.97924   3
   9  -2   1 209.830 5.54899   5
  -9   2  -1 215.300 8.50795  23
  -9   2  -1 231.431 5.69629   9
  -9   2  -1 222.426 6.88810   1
  -9   2  -1 220.732 7.16902  19
  -9   2  -1 228.990 5.59874   6
  -9   2  -1 219.499 9.32606  21
 -10  -2  -1 115.228 5.32286  22
 -10  -2  -1 125.107 4.10972   9
  10  -2   1 118.857 4.27802  17
 -10  -2  -1 119.468 3.90878   6
  10  -2   1 124.256 3.69516   5
 -10  -2  -1 128.716 4.98381  19
 -10  -2  -1 121.956 4.03229   3
 -10  -2  -1 119.996 4.02768   1
 -10   2  -1 126.348 4.86670   1
 -10   2  -1 128.546 3.68909   9
 -10   2  -1 124.702 7.09275  21
 -10   2  -1 126.181 5.06693  19
 -10   2  -1 129.533 3.60995   6
 -10   2  -1 123.838 6.47432  23
 -11  -2  -1 51.2454 2.89239   9
 -11  -2  -1 47.9776 3.27389  19
 -11  -2  -1 52.9119 4.25847  22
 -11  -2  -1 56.0650 3.07734   6
 -11   2  -1 51.1015 4.68628  23
 -11   2  -1 44.7913 2.81483  19
 -11   2  -1 49.7218 4.69444  21
 -12  -2  -1 74.6307 3.36789  19
 -12  -2  -1 76.6418 3.92685  22
 -12  -2  -1 75.4092 2.83144   9
 -12  -2  -1 75.1692 2.73225   6
 -12  -2  -1 76.5594 2.96391   1
 -12  -2  -1 77.0163 2.92078   3
 -12   2  -1 81.8212 3.59616   1
 -12   2  -1 79.7868 5.00202  23
 -12   2  -1 76.2729 5.26556  21
 -12   2  -1 77.2318 2.54240   9
 -12   2  -1 79.9907 2.50976   6
 -13  -2  -1 76.0652 3.06256  19
 -13  -2  -1 76.0427 3.48051  22
 -13  -2  -1 75.2692 2.68051   1
 -13  -2  -1 74.4206 2.61875   3
 -13  -2  -1 73.2779 2.44596   6
 -13  -2  -1 72.4038 2.49094   9
 -13   2  -1 78.8588 4.93138  21
 -13   2  -1 77.7729 4.64540  23
 -13   2  -1 72.1445 3.09798   1
 -14  -2  -1 35.5564 1.48718   3
 -14  -2  -1 35.3822 2.00066  22
 -14  -2  -1 34.9565 1.79997  19
 -14   2  -1 36.2563 2.64111  23
 -14   2  -1 38.2818 3.10144  21
 -14   2  -1 35.0870 1.28662   6
 -14   2  -1 34.5474 1.32573   9
 -14   2  -1 34.3380 1.79387   1
 -15  -2  -1 28.9157 1.33105  22
 -15   2  -1 30.9653 1.85213  23
 -15   2  -1 28.6787 2.19367  21
 -14  -3   1 20.8681 1.21762  22
 -14  -3   1 20.9153 0.89667   3
 -14   3   1 20.0823 0.81188   9
 -14   3   1 20.6199 0.79872   6
 -14   3   1 21.1439 1.42498  23
 -14   3   1 20.9789 1.72168  21
 -13  -3   1 60.8511 2.28874   9
 -13  -3   1 58.5642 2.58882  19
 -13  -3   1 61.3489 2.72535  22
 -13  -3   1 64.7524 2.17706   3
 -13   3   1 63.6502 1.87742   6
 -13   3   1 63.5371 1.93188   9
 -13   3   1 65.5005 3.38939  21
 -13   3   1 62.0983 3.27572  23
 -12  -3   1 22.7629 1.54106   3
 -12  -3   1 19.6015 1.27952   9
 -12  -3   1 17.5416 2.12859  22
 -12  -3   1 18.6129 1.42792  19
 -12  -3   1 20.9742 1.29575   6
 -12   3   1 22.1532 2.70282  21
 -12   3   1 19.4144 1.49734   1
 -12   3   1 18.9382 3.13854  23
 -11  -3   1 41.1765 2.44407  19
 -11  -3   1 41.1200 2.00833   6
 -11  -3   1 41.6663 2.07407   3
 -11  -3   1 44.5005 2.91480  22
 -11  -3   1 43.4634 2.09512   9
 -11   3   1 41.8139 3.42875  23
 -11   3   1 45.8099 3.69441  21
 -11   3   1 41.9802 1.71170   9
 -11   3   1 42.2341 1.66672   6
 -11   3   1 40.8430 2.39654   1
 -10  -3   1 147.689 5.36963  19
 -10  -3   1 150.754 4.64699   6
 -10  -3   1 149.859 4.65009   3
 -10  -3   1 150.256 4.77115   9
 -10  -3   1 148.306 5.98264  22
 -10   3   1 157.144 7.07601  23
 -10   3   1 151.855 5.26210   1
 -10   3   1 149.994 3.96376   3
 -10   3   1 154.831 7.12331  21
  10   3  -1 153.148 4.56193  18
 -10   3   1 150.319 4.22605   9
  10   3  -1 149.031 4.18875   4
 -10   3   1 154.238 4.18017   6
  -9  -3   1 85.0819 3.32246   6
  -9  -3   1 83.1695 2.95563   1
  -9  -3   1 82.4669 3.93327  19
  -9  -3   1 84.8775 3.32047   3
  -9  -3   1 78.7644 4.27715  22
  -9  -3   1 84.0389 3.41952   9
   9   3  -1 82.4712 3.14406  18
  -9   3   1 75.8187 5.06934  21
  -9   3   1 87.4738 3.91142   1
  -9   3   1 83.4730 2.69666   3
   9   3  -1 82.4002 2.91061   4
  -9   3   1 83.3739 5.20963  23
  -8  -3   1 310.386 7.94833   9
  -8  -3   1 304.670 8.61979  19
   8  -3  -1 278.288 7.26516   5
  -8  -3   1 299.177 9.29176  22
  -8  -3   1 290.974 6.83816   1
  -8  -3   1 303.412 7.66418   3
  -8  -3   1 309.990 7.76142   6
   8  -3  -1 276.447 8.01719  17
  -8   3   1 303.270 10.7796  21
  -8   3   1 306.479 8.59911   1
  -8   3   1 301.868 10.4421  23
   8   3  -1 309.940 7.92328  18
   8   3  -1 305.199 7.47231   4
  -7  -3   1 71.6678 2.97806   6
  -7  -3   1 71.7143 3.10165   9
   7  -3  -1 71.9799 2.60917   5
  -7  -3   1 68.8054 3.84246  22
  -7  -3   1 67.6999 2.86246   3
   7  -3  -1 67.9082 2.93431  17
  -7   3   1 69.9562 4.33083  23
  -7   3   1 89.4976 6.87421  21
  -7   3   1 70.2679 2.60244   4
  -7   3   1 68.2837 3.47496   1
  -6  -3   1 141.128 4.38243   3
   6  -3  -1 140.913 4.10899   5
  -6  -3   1 140.804 3.51674   5
  -6  -3   1 143.640 4.48960   6
   6  -3  -1 142.586 4.69025  17
  -6  -3   1 139.360 3.87606  17
  -6  -3   1 144.774 4.64769   9
  -6  -3   1 142.460 5.59745  22
  -6   3   1 140.545 5.04984   1
   6   3  -1 141.384 4.26281   4
  -6   3   1 142.167 6.55430  21
   6   3  -1 134.048 7.11759   8
  -6   3   1 147.024 4.08989   4
   6   3  -1 141.271 4.58731  18
  -6   3   1 140.531 6.15005  23
  -5  -3   1 4.12187 0.85699   6
   5  -3  -1 4.15043 0.71554   5
  -5  -3   1 3.20883 0.54212   5
  -5  -3   1 2.18772 0.89117  22
  -5  -3   1 3.23814 0.70630  17
   5  -3  -1 2.95713 0.70540  17
  -5  -3   1 2.49740 0.67468   9
  -5  -3   1 3.37655 0.70512   3
  -5   3   1 3.30553 1.01679   1
   5   3  -1 2.74892 0.73344  18
   5   3  -1 4.61798 1.48563   8
  -5   3   1 2.24796 0.61453   4
  -5   3   1 4.85939 1.29850  23
  -5   3   1 5.76731 1.65554  21
   5   3  -1 3.75273 0.72149   4
  -4  -3   1 34.1000 1.82834   6
   4  -3  -1 28.7346 3.84215   2
   4  -3  -1 33.0477 2.03310  17
  -4  -3   1 33.0122 2.31641  22
  -4  -3   1 37.0368 1.96709   9
  -4  -3   1 34.2375 1.78437  17
  -4  -3   1 32.8469 1.75626   3
  -4  -3   1 33.2317 1.51279   5
   4  -3  -1 35.5134 1.74043   5
  -4   3   1 46.4973 7.75794  16
   4   3  -1 35.8934 3.32641   8
  -4   3   1 33.2151 1.64989   4
  -4   3   1 32.8450 2.23372   1
   4   3  -1 33.1955 1.76433   4
   4   3  -1 30.8732 1.89892  18
  -3  -3   1 68.2691 2.77356   9
  -3  -3   1 73.3840 2.62674   3
   3  -3  -1 65.3109 8.20608  15
  -3  -3   1 66.3496 4.44466  12
  -3  -3   1 60.1642 7.78944  16
   3  -3  -1 61.7059 5.89907  13
   3  -3  -1 72.5434 5.44851   2
  -3  -3   1 75.8382 3.00390   6
  -3  -3   1 72.0445 9.21769  15
   3   3  -1 69.6006 3.04550  18
  -3   3   1 74.7867 2.53116   4
  -3   3   1 62.6874 8.85506  16
  -3   3   1 69.0574 3.08619   1
  -3   3   1 61.1467 8.87206  15
   3   3  -1 62.4915 4.24363   8
   3   3  -1 72.7150 2.84357   4
  -3   3   1 72.0463 4.31629   8
   3   3  -1 49.7654 8.88604  16
  -3   3   1 58.4139 5.05140  13
  -3   3   1 73.7238 2.72677  18
  -2  -3   1 83.4836 5.28210  12
   2  -3  -1 91.9571 5.75851   2
   2  -3  -1 90.9888 3.42933  17
  -2  -3   1 96.5532 3.31885   9
   2  -3  -1 97.6821 7.96377  13
  -2  -3   1 85.0173 8.54243  15
  -2  -3   1 85.0937 3.08824   6
  -2  -3   1 89.5439 2.87245   5
  -2  -3   1 93.1999 3.36389  17
   2  -3  -1 93.1308 3.00510   5
   2  -3  -1 86.5075 5.90926  11
   2  -3  -1 79.5279 8.63580  15
   2  -3  -1 110.256 12.5380  15
  -2  -3   1 66.6967 8.45346  16
  -2   3   1 91.3105 5.31696  14
   2   3  -1 93.2913 10.3098  15
  -2   3   1 95.7932 9.61099  16
  -2   3   1 92.0810 3.64621  18
   2   3  -1 86.2280 4.99978   8
  -2   3   1 93.7261 3.37389   4
   2   3  -1 92.0140 3.35202  18
   2   3  -1 87.3331 3.02375   4
  -2   3   1 72.2839 8.64654  15
  -2   3   1 91.8482 4.96868   8
  -2   3   1 88.3738 3.41231   1
  -2   3   1 82.2521 6.60169  13
   1  -3  -1 43.4986 6.09447  15
  -1  -3   1 37.7160 1.91758   9
  -1  -3   1 36.8057 2.52770  11
   1  -3  -1 22.9749 5.10101  15
  -1  -3   1 38.3685 1.74044   5
   1  -3  -1 53.3375 10.2438  16
   1  -3  -1 36.3430 1.69107   5
  -1  -3   1 37.5559 2.03765  17
  -1  -3   1 35.0472 1.94576   2
   1  -3  -1 41.8718 3.52539  11
  -1  -3   1 37.1555 1.81010   6
  -1  -3   1 29.7209 5.68904  16
  -1  -3   1 32.0054 5.58052  15
   1  -3  -1 35.8122 1.99612  17
   1  -3  -1 29.8801 3.11594   2
  -1   3   1 48.2229 6.67176  15
   1   3  -1 48.7068 7.33271  15
  -1   3   1 34.4282 1.82443  18
   1   3  -1 39.2080 4.06779  14
  -1   3   1 56.2121 7.33119  15
  -1   3   1 35.5735 3.05566   8
   1   3  -1 30.7598 5.41938  15
   1   3  -1 36.8020 1.79228   4
  -1   3   1 37.5671 4.27345  14
   1   3  -1 37.5386 2.00017  18
  -1   3   1 40.9747 5.05941  13
  -1   3   1 37.3521 1.73092   4
   1   3  -1 37.2008 3.14990   8
   0  -3  -1 64.9394 8.50867  16
   0  -3   1 76.8474 3.10159  17
   0  -3   1 73.1709 8.20747  16
   0  -3  -1 71.9192 2.92495  17
   0  -3  -1 72.5584 2.51484   5
   0  -3  -1 89.8186 9.07252  15
   0  -3   1 69.0693 4.24235   2
   0  -3   1 68.4662 4.03162  11
   0  -3   1 74.7630 2.72989   9
   0  -3  -1 74.1478 4.07371   2
   0  -3   1 65.2352 7.87413  15
   0  -3   1 70.0767 2.56526   5
   0  -3  -1 73.2724 4.10134  11
   0  -3   1 70.9534 2.64546   6
   0   3  -1 57.6717 6.30697  13
   0   3  -1 58.9785 8.06321  16
   0   3   1 69.3948 6.67343  13
   0   3   1 81.8392 9.15418  15
   0   3  -1 72.3191 2.79683  18
   0   3   1 69.9493 8.02826  15
   0   3  -1 67.1966 7.12149  15
   0   3  -1 77.4264 11.1477  15
   0   3  -1 68.6147 5.26437  14
   0   3   1 72.8854 4.64530   8
   0   3   1 73.2670 2.69744  18
   0   3   1 73.7876 2.50608   4
   0   3  -1 69.2786 2.53501   4
   0   3  -1 73.1370 4.41781   8
  -1  -3  -1 216.385 6.12409  11
   1  -3   1 215.735 6.11185  17
   1  -3   1 209.863 14.5497  15
  -1  -3  -1 218.590 5.28207   5
  -1  -3  -1 218.274 6.44430   2
  -1  -3  -1 211.326 14.9626  16
   1  -3   1 207.482 7.81795   2
   1  -3   1 200.537 8.47328  11
  -1  -3  -1 217.581 7.66405   9
   1  -3   1 203.183 13.2850  15
  -1  -3  -1 215.327 5.81167  17
   1  -3   1 216.113 5.47606   5
   1  -3   1 203.021 14.5985  16
   1   3   1 217.621 5.37504   4
  -1   3  -1 222.037 5.80511  18
   1   3   1 177.539 13.6315  15
   1   3   1 217.065 8.81401   8
  -1   3  -1 261.149 17.4128  16
  -1   3  -1 219.228 13.2887  15
  -1   3  -1 216.259 5.42676   4
   1   3   1 196.844 12.2904  13
  -1   3  -1 208.203 8.04592   8
  -1   3  -1 214.114 9.21064  14
   1   3   1 203.729 13.1252  15
   1   3   1 215.823 5.69945  18
  -1   3  -1 226.152 17.9451  15
  -1   3  -1 202.514 10.9909  13
  -2  -3  -1 751.534 14.8426   5
  -2  -3  -1 680.584 27.1802  15
  -2  -3  -1 695.123 14.8610   9
   2  -3   1 746.471 16.3872  17
  -2  -3  -1 692.766 14.5338   3
   2  -3   1 751.840 15.3771   5
   2  -3   1 714.229 19.0616   2
  -2  -3  -1 695.916 29.1080  16
  -2  -3  -1 737.858 15.6028  17
  -2  -3  -1 665.368 14.5962   6
   2  -3   1 677.373 26.6507  15
   2  -3   1 693.223 20.2057  11
   2   3   1 696.404 14.3234   4
  -2   3  -1 676.258 22.2189  13
  -2   3  -1 649.912 26.8976  16
  -2   3  -1 688.624 25.8959  15
   2   3   1 708.192 27.9857  15
  -2   3  -1 744.666 15.8527  18
  -2   3  -1 696.094 17.8517  14
  -2   3  -1 702.546 15.2886   1
   2   3   1 708.651 19.2545   8
   2   3   1 700.251 14.7147  18
  -2   3  -1 767.041 15.3525   4
   2   3   1 659.496 29.2536  16
  -2   3  -1 696.744 18.6195  14
  -3  -3  -1 102.001 10.5817  16
   3  -3   1 90.8826 9.52520  15
  -3  -3  -1 99.4578 3.39238  17
  -3  -3  -1 101.318 3.02863   5
   3  -3   1 100.825 3.86362  17
   3  -3   1 101.456 3.33499   5
  -3  -3  -1 102.719 11.6500  15
  -3  -3  -1 96.9784 3.30069   6
   3  -3   1 94.1684 5.83493   2
  -3  -3  -1 101.803 3.48012   9
  -3  -3  -1 106.167 3.99143   3
   3   3   1 96.7337 3.02978   4
  -3   3  -1 101.075 4.70154  14
  -3   3  -1 99.2708 3.07180   4
  -3   3  -1 86.9629 9.19282  15
   3   3   1 90.4882 9.93982  16
  -3   3  -1 100.772 3.33142  18
   3   3   1 95.1817 3.29427  18
   3   3   1 89.3361 5.51056   8
  -3   3  -1 81.2219 4.16303   1
  -3   3  -1 89.3482 9.40563  16
  -4  -3  -1 5.28740 0.83060   6
  -4  -3  -1 5.40794 0.93255   3
   4  -3   1 3.68187 1.37897   2
  -4  -3  -1 5.09308 0.78001   9
  -4  -3  -1 4.99556 0.65379   5
   4  -3   1 4.15041 0.86663   5
  -4  -3  -1 5.76769 0.88527  17
   4  -3   1 6.49898 1.33993  17
  -4   3  -1 4.27420 1.03589   1
   4   3   1 6.54836 1.62447   8
  -4   3  -1 6.19662 0.92727   4
  -4   3  -1 7.41602 1.17816  18
  -4   3  -1 3.08038 3.70237  16
   5  -3   1 376.056 9.63265  17
   5  -3   1 395.531 18.7279   2
   5  -3   1 379.389 8.84654   5
  -5  -3  -1 382.710 8.53864  17
  -5  -3  -1 372.693 8.01931   5
  -5  -3  -1 373.172 8.81942   6
  -5  -3  -1 373.327 10.1349  22
  -5  -3  -1 379.282 8.89510   3
  -5  -3  -1 382.910 9.00974   9
  -5   3  -1 367.550 9.69182   1
   5   3   1 383.133 8.58899   4
   5   3   1 388.442 8.99104  18
  -5   3  -1 390.196 8.55168   4
  -5   3  -1 383.656 10.3626  19
  -5   3  -1 369.813 11.5975  21
  -6  -3  -1 217.340 4.99499   5
  -6  -3  -1 213.056 5.97499   3
  -6  -3  -1 215.725 5.39891  17
  -6  -3  -1 220.300 6.04586   9
   6  -3   1 223.498 5.89140   5
  -6  -3  -1 226.161 7.24914  22
  -6  -3  -1 213.768 5.84712   6
   6  -3   1 220.266 6.57750  17
   6   3   1 214.077 5.82908  18
   6   3   1 254.901 13.3841   8
  -6   3  -1 217.138 5.44377   4
  -6   3  -1 212.797 8.50641  21
  -6   3  -1 212.621 7.00490  19
   6   3   1 217.320 5.51205   4
  -6   3  -1 206.948 6.72375   1
  -7  -3  -1 11.4973 1.19034   3
  -7  -3  -1 10.5539 1.12339   6
  -7  -3  -1 11.5326 1.10775   9
  -7  -3  -1 12.1120 1.51958  19
  -7  -3  -1 13.7181 1.77976  22
   7  -3   1 10.5005 1.51051  17
   7  -3   1 11.8288 1.13755   5
  -7   3  -1 9.34734 1.50664   1
  -7   3  -1 5.73803 2.19244  21
   7   3   1 10.7303 1.01259   4
  -7   3  -1 12.4064 1.06081   4
  -7   3  -1 12.8919 2.33162  23
   7   3   1 12.6722 1.22971  18
  -7   3  -1 12.0800 2.79094  19
  -8  -3  -1 47.7267 1.97076   1
   8  -3   1 46.9758 2.53441  17
  -8  -3  -1 47.5063 2.35230   3
  -8  -3  -1 45.8419 3.14105  22
  -8  -3  -1 46.0517 2.24267   6
  -8  -3  -1 49.5106 2.98222  19
   8  -3   1 43.8947 2.11486   5
  -8  -3  -1 43.6577 2.24910   9
  -8   3  -1 50.1847 3.03843   1
  -8   3  -1 45.7281 1.95795   4
  -8   3  -1 48.5587 2.93478  19
  -8   3  -1 47.0747 3.78240  23
  -8   3  -1 46.2812 4.01378  21
  -9  -3  -1 106.881 3.50071   1
   9  -3   1 114.182 3.55482   5
   9  -3   1 114.537 4.06331  17
  -9  -3  -1 109.986 3.87623   3
  -9  -3  -1 115.417 4.66515  19
  -9  -3  -1 111.625 3.83810   9
  -9  -3  -1 110.550 3.71795   6
  -9  -3  -1 114.759 5.08077  22
  -9   3  -1 118.105 5.96933  23
  -9   3  -1 113.510 6.24482  21
  -9   3  -1 114.742 4.62304   1
  -9   3  -1 104.665 4.42328  19
 -10  -3  -1 39.0402 1.99704   1
  10  -3   1 36.1156 2.01520  17
 -10  -3  -1 41.5775 2.10429   9
 -10  -3  -1 42.5538 2.90298  22
 -10  -3  -1 40.5270 2.15259   3
  10  -3   1 39.6104 1.74612   5
 -10  -3  -1 42.5661 2.72293  19
 -10  -3  -1 40.1412 1.98383   6
 -10   3  -1 43.2741 2.77047   1
 -10   3  -1 43.4502 3.75303  23
 -10   3  -1 40.9384 1.83625   9
 -10   3  -1 42.4830 1.82433   6
 -10   3  -1 46.1888 3.91580  21
 -11  -3  -1 135.093 3.97093   1
 -11  -3  -1 135.109 3.99043   9
 -11  -3  -1 131.182 3.84593   6
 -11  -3  -1 136.054 4.82795  19
 -11  -3  -1 135.159 4.11290   3
 -11  -3  -1 134.323 5.15443  22
 -11   3  -1 131.563 3.50194   9
 -11   3  -1 131.242 4.67191   1
 -11   3  -1 125.995 6.28863  21
 -11   3  -1 129.357 6.29232  23
 -11   3  -1 132.686 3.42514   6
 -12  -3  -1 13.7281 1.36259  19
 -12  -3  -1 13.4894 1.71939  22
 -12  -3  -1 11.6251 0.88083   9
 -12  -3  -1 9.52774 1.23508   1
 -12  -3  -1 12.0991 0.89781   6
 -12   3  -1 14.1124 1.62530   1
 -12   3  -1 14.4310 2.23332  21
 -12   3  -1 12.4760 3.13279  23
 -12   3  -1 13.6798 0.82996   6
 -12   3  -1 12.9766 0.81683   9
 -13  -3  -1 0.26042 0.45914  22
 -13  -3  -1 0.45784 0.31525   3
 -13  -3  -1 0.64623 0.40930  19
 -13   3  -1 0.89902 0.25440   9
 -13   3  -1 0.31827 0.23232   6
 -13   3  -1 0.51832 0.51196   1
 -13   3  -1 1.17935 0.74723  23
 -14  -3  -1 45.3129 1.37434   3
 -14  -3  -1 43.2631 1.52133  19
 -14  -3  -1 46.7159 1.79652  22
 -14   3  -1 43.1993 2.24793  21
 -14   3  -1 46.3412 2.27035  23
 -12  -4   1 18.2452 1.01897  19
 -12  -4   1 21.6155 0.93834   3
 -12  -4   1 19.8287 1.07391  22
 -12   4   1 21.0993 0.81031   6
 -12   4   1 19.6034 0.80063   9
 -11  -4   1 2.71073 0.45848   9
 -11  -4   1 3.70341 0.63365   3
 -11  -4   1 1.16087 0.48830  19
 -11  -4   1 2.44415 0.46751   6
 -11  -4   1 3.12056 0.64254  22
 -11   4   1 2.26698 0.36943   9
 -11   4   1 2.86188 0.43323   6
 -11   4   1 4.24782 1.13713  23
 -10  -4   1 172.650 5.23348  22
 -10  -4   1 166.214 5.27974  19
 -10  -4   1 173.186 4.53549   3
 -10  -4   1 169.789 4.59756   9
 -10  -4   1 172.747 4.48368   6
 -10   4   1 169.544 6.14166  23
 -10   4   1 173.991 4.18929   6
 -10   4   1 172.073 4.26373   9
  -9  -4   1 12.1561 1.10103   9
  -9  -4   1 14.1378 1.50807  22
  -9  -4   1 13.8242 1.15128   6
  -9  -4   1 11.7278 1.36323  19
  -9  -4   1 13.0387 1.14090   3
  -9   4   1 13.1897 1.02531   6
  -9   4   1 11.9783 2.01487  23
   9   4  -1 12.3024 1.06998   4
  -9   4   1 13.8162 1.02500   9
  -9   4   1 13.1362 1.42752   1
   9   4  -1 10.8419 1.14912  18
   8  -4  -1 213.678 5.51702  17
  -8  -4   1 209.365 6.71563  19
  -8  -4   1 214.392 5.75884   3
  -8  -4   1 211.032 6.56798  22
  -8  -4   1 215.731 5.78209   6
   8  -4  -1 208.833 5.02018   5
  -8  -4   1 210.776 5.91750   9
  -8   4   1 212.593 7.80771  23
   8   4  -1 218.213 5.86063  18
   8   4  -1 222.648 5.57043   4
  -8   4   1 216.558 6.39752   1
  -7  -4   1 5.10700 1.00819   6
  -7  -4   1 2.81053 0.91885  22
   7  -4  -1 3.65356 0.64939   5
  -7  -4   1 4.55990 0.83775   9
  -7  -4   1 4.93293 0.92351   3
   7  -4  -1 2.58607 0.66856  17
  -7  -4   1 3.86934 0.59485   1
  -7   4   1 4.50932 0.78303   4
   7   4  -1 2.86639 0.68917   4
  -7   4   1 4.37698 1.39803  23
   7   4  -1 3.20069 0.78771  18
  -7   4   1 3.79770 1.07163   1
  -6  -4   1 288.662 6.27895   5
  -6  -4   1 275.946 6.69072  17
   6  -4  -1 275.001 7.50770  17
  -6  -4   1 281.079 9.24421  22
  -6  -4   1 293.777 7.61387   9
  -6  -4   1 290.097 7.39254   6
   6  -4  -1 285.998 6.87335   5
  -6  -4   1 288.969 7.21312   3
   6   4  -1 283.383 7.18913   4
  -6   4   1 276.289 12.5656  23
  -6   4   1 291.883 7.05145   4
  -6   4   1 301.899 8.15716   1
   6   4  -1 290.431 7.66342  18
  -5  -4   1 142.518 5.13884  22
  -5  -4   1 153.073 4.74385   6
  -5  -4   1 154.835 3.97124   5
  -5  -4   1 148.728 4.48490   3
   5  -4  -1 146.259 4.33883   5
  -5  -4   1 149.046 4.42029  17
  -5  -4   1 152.011 4.89969   9
   5  -4  -1 147.603 4.96683  17
   5   4  -1 148.667 4.92815  18
  -5   4   1 152.110 4.43074   4
  -5   4   1 149.749 6.07728  23
   5   4  -1 152.600 4.61089   4
   4  -4  -1 89.4848 3.16420   5
  -4  -4   1 88.7484 3.30461  17
  -4  -4   1 92.1990 3.40242   6
   4  -4  -1 88.7391 3.67698  17
  -4  -4   1 86.7966 3.13039   3
  -4  -4   1 91.5114 2.92298   5
  -4  -4   1 89.9064 3.50908   9
   4   4  -1 90.5823 3.60999  18
  -4   4   1 82.8453 4.44172  23
   4   4  -1 90.9138 3.32526   4
  -4   4   1 97.2146 3.29291   4
  -3  -4   1 4.56038 0.87559   9
  -3  -4   1 5.99983 1.06097  17
  -3  -4   1 5.54746 0.85712   5
  -3  -4   1 5.43969 0.87336   3
   3  -4  -1 4.96137 0.86013   5
   3  -4  -1 4.48926 1.03763  17
  -3  -4   1 4.56813 0.92640   6
   3   4  -1 3.01868 0.74519   4
  -3   4   1 4.58948 0.82487   4
   3   4  -1 3.09463 0.83605  18
  -2  -4   1 241.687 6.01894   3
  -2   4   1 220.847 7.56770  18
  -2   4   1 243.301 7.53022   4
  -1  -4   1 372.004 8.76022   5
   1  -4  -1 384.471 8.77771   5
  -1  -4   1 379.558 9.65262  17
  -1  -4   1 364.169 8.40886   3
   1  -4  -1 383.914 9.57651  17
   1   4  -1 378.243 9.45405  18
   1   4  -1 377.937 9.03208   4
  -1   4   1 382.208 8.89858   4
  -1   4   1 395.458 9.38026  18
   0  -4   1 109.381 4.26484  17
   0  -4   1 108.396 3.66810   5
   0  -4  -1 115.301 4.16035  17
   0  -4  -1 109.952 3.56027   5
   0   4   1 116.098 3.67642   4
   0   4  -1 103.996 3.92902  18
   0   4  -1 104.448 3.62529   4
   0   4   1 116.796 3.99145  18
   1  -4   1 718.994 15.5268   5
  -1  -4  -1 745.481 16.0720  17
  -1  -4  -1 727.725 15.1841   5
   1  -4   1 740.875 16.7054  17
  -1  -4  -1 724.287 15.0202   3
   1   4   1 755.124 15.9107   4
  -1   4  -1 765.222 16.0813   4
   1   4   1 755.270 16.4022  18
  -1   4  -1 775.679 16.6678  18
   2  -4   1 124.505 5.76118  17
  -2  -4  -1 110.884 3.64461   3
   2  -4   1 125.705 4.90369   5
   2   4   1 115.317 4.17305  18
   2   4   1 115.057 3.85446   4
  -3  -4  -1 119.966 3.82069   3
   3  -4   1 122.172 4.68287  17
   3  -4   1 118.127 4.03161   5
  -3  -4  -1 125.365 4.13190  17
  -3  -4  -1 122.742 3.61032   5
   3   4   1 125.957 4.32185  18
  -3   4  -1 131.015 4.06948   4
   3   4   1 121.039 3.97177   4
  -3   4  -1 132.693 4.39890  18
   4  -4   1 569.178 13.5944  17
  -4  -4  -1 550.350 13.0175  22
  -4  -4  -1 558.637 12.3688   6
   4  -4   1 569.220 12.6068   5
  -4  -4  -1 563.790 12.3239   3
  -4  -4  -1 562.380 11.7748   5
  -4  -4  -1 574.506 12.4813  17
  -4  -4  -1 574.898 12.5941   9
   4   4   1 544.868 12.4316  18
  -4   4  -1 562.461 12.0484   4
  -4   4  -1 575.826 13.1817   1
   4   4   1 535.521 11.9490   4
  -5  -4  -1 177.839 5.79398  22
   5  -4   1 183.889 5.29192   5
  -5  -4  -1 184.198 5.32323   9
   5  -4   1 174.599 5.91465  17
  -5  -4  -1 187.096 5.05508  17
  -5  -4  -1 182.140 5.15839   3
  -5  -4  -1 180.683 5.17466   6
  -5  -4  -1 178.732 4.48966   5
   5   4   1 171.725 5.16738  18
  -5   4  -1 181.341 4.96919   4
   5   4   1 172.340 4.82755   4
  -5   4  -1 184.629 5.94425   1
  -6  -4  -1 183.902 6.18377  19
  -6  -4  -1 179.978 6.94342  22
  -6  -4  -1 180.527 5.16922   3
   6  -4   1 171.327 5.77598  17
  -6  -4  -1 182.904 4.81561  17
  -6  -4  -1 181.198 5.27053   9
  -6  -4  -1 182.907 4.36099   5
  -6  -4  -1 183.010 5.20212   6
   6  -4   1 180.044 5.18972   5
  -6   4  -1 182.000 4.93693   4
  -6   4  -1 179.104 7.23586  23
   6   4   1 186.929 4.91213   4
   6   4   1 184.397 5.19967  18
  -6   4  -1 183.534 6.04406   1
  -7  -4  -1 442.945 11.3189  19
  -7  -4  -1 424.415 9.71105   6
  -7  -4  -1 422.254 9.89998   9
  -7  -4  -1 433.200 10.9402  22
  -7  -4  -1 432.760 9.88458   3
   7  -4   1 417.674 10.4693  17
   7  -4   1 434.539 9.76303   5
  -7   4  -1 435.977 11.0058   1
  -7   4  -1 436.538 12.7904  23
  -7   4  -1 445.385 9.65941   4
  -8  -4  -1 34.2991 1.57921   1
  -8  -4  -1 34.4836 1.79873   9
   8  -4   1 34.1326 1.94751  17
   8  -4   1 34.6186 1.65601   5
  -8  -4  -1 35.6343 2.35587  22
  -8  -4  -1 34.6884 1.74617   6
  -8  -4  -1 34.1946 2.40632  19
  -8  -4  -1 32.5705 1.81955   3
  -8   4  -1 33.7238 1.64115   4
  -8   4  -1 37.4388 3.07080  23
  -8   4  -1 33.8771 2.38351   1
  -9  -4  -1 186.099 5.84075  22
   9  -4   1 185.222 4.67044   5
  -9  -4  -1 186.348 4.75589   1
  -9  -4  -1 186.780 6.03609  19
   9  -4   1 191.016 5.28731  17
  -9  -4  -1 189.091 5.04544   3
  -9   4  -1 191.111 5.77750   1
  -9   4  -1 193.173 7.40092  23
 -10  -4  -1 15.3835 1.10783   3
 -10  -4  -1 12.8260 1.29538  22
 -10  -4  -1 15.7646 1.45655  19
 -10   4  -1 16.1253 0.93757   6
 -10   4  -1 16.9542 1.47918   1
 -10   4  -1 16.2089 0.94209   9
 -10   4  -1 14.9175 1.96728  23
 -11  -4  -1 30.9089 1.35885   3
 -11  -4  -1 27.3098 1.61586  22
 -11  -4  -1 29.4542 1.67693  19
 -11   4  -1 32.1058 1.13148   6
 -11   4  -1 31.9485 1.66342   1
 -11   4  -1 31.1600 1.13942   9
 -11   4  -1 28.3070 2.23366  23
 -12  -4  -1 32.8632 1.49243  19
 -12  -4  -1 34.6754 1.46078  22
 -12  -4  -1 34.6682 1.21607   3
 -12   4  -1 34.6362 1.85911  23
 -12   4  -1 32.7549 0.98062   6
 -12   4  -1 30.9567 0.98625   9
 -10   5   1 30.8684 1.07379   9
  -9  -5   1 24.2058 0.86759   3
  -9  -5   1 18.7175 1.19230  19
  -9   5   1 23.3626 0.89368   9
  -9   5   1 24.6168 0.88992   6
  -8  -5   1 10.0996 1.01546  19
  -8  -5   1 11.9658 0.72222   3
  -8   5   1 10.9590 0.73644   6
  -8   5   1 11.4349 0.74395   9
  -7  -5   1 10.5637 0.76404   3
  -7  -5   1 10.7694 1.19030  19
   7   5  -1 14.1661 1.20914  18
   7   5  -1 12.5158 1.02220   4
  -6  -5   1 126.653 3.37237   3
   6  -5  -1 134.759 3.25721   5
   6  -5  -1 129.594 3.54231  17
  -6  -5   1 111.084 5.09436  19
   6   5  -1 133.322 3.75542  18
   6   5  -1 134.738 3.55104   4
  -6   5   1 134.273 3.60647   4
  -5  -5   1 38.7703 1.60396  17
   5  -5  -1 39.0910 1.58777   5
  -5  -5   1 39.0305 1.37569   5
   5  -5  -1 40.4599 1.89022  17
  -5   5   1 39.9122 1.78381   4
   5   5  -1 38.5202 1.71323   4
   5   5  -1 36.6789 1.86815  18
  -4  -5   1 11.9315 0.86738   3
  -4  -5   1 12.8519 0.82500   5
   4  -5  -1 13.5262 1.17008  17
   4  -5  -1 14.7293 1.01592   5
  -4  -5   1 11.5717 0.94691  17
   4   5  -1 11.3327 1.13855  18
  -4   5   1 12.3444 1.14331   4
   4   5  -1 11.5204 1.06005   4
   3  -5  -1 50.9322 2.38738  17
   3  -5  -1 50.2572 2.03842   5
  -3  -5   1 48.1923 1.84833   5
  -3  -5   1 47.4304 2.12594  17
   3   5  -1 49.4192 2.34101  18
   3   5  -1 49.2582 2.14910   4
  -3   5   1 51.6727 2.16992   4
  -2  -5   1 84.9275 3.12800  17
  -2  -5   1 82.6537 2.70569   5
   2  -5  -1 80.6913 3.19276  17
   2  -5  -1 83.5236 2.81527   5
  -2   5   1 85.5973 2.97767   4
   2   5  -1 78.4839 2.90025   4
   2   5  -1 84.2492 3.24093  18
   1  -5  -1 11.2590 1.51987   5
  -1   5   1 11.0153 1.58932   4
   1   5  -1 8.75151 1.35844   4
   1   5  -1 8.33051 1.49869  18
   0  -5  -1 95.1727 3.70463   5
   0  -5   1 106.734 4.61658   5
   0  -5   1 109.213 5.41862  17
   0  -5  -1 95.6117 4.30290  17
   0   5  -1 72.1812 3.84786  18
   0   5  -1 70.7229 3.47141   4
   1   5   1 147.099 4.19297   4
  -2  -5  -1 467.196 9.90966   5
   2  -5   1 465.140 11.0816  17
  -2  -5  -1 475.933 10.5750  17
   2  -5   1 465.827 10.3160   5
  -2   5  -1 488.949 10.6133   4
   2   5   1 469.745 10.3485   4
   3  -5   1 26.9185 1.80658  17
  -3  -5  -1 24.7931 1.44671  17
  -3  -5  -1 26.6793 1.26872   5
   3  -5   1 25.0907 1.47959   5
  -3   5  -1 24.2032 1.49974   4
   3   5   1 20.2009 1.31794   4
  -4  -5  -1 69.1410 3.16686  19
   4  -5   1 71.6039 2.98059  17
  -4  -5  -1 72.8990 2.21992   5
  -4  -5  -1 73.9200 2.44682   3
   4  -5   1 72.7569 2.59510   5
  -4  -5  -1 73.8238 2.54977  17
   4   5   1 74.2937 2.47525   4
  -4   5  -1 78.6138 2.69651   4
  -5  -5  -1 189.848 5.77930  19
   5  -5   1 183.655 4.73290   5
   5  -5   1 185.047 5.25433  17
  -5  -5  -1 182.658 4.62510   3
  -5   5  -1 188.067 4.87306   4
   5   5   1 200.419 5.73666   4
   6  -5   1 13.1079 0.91691   5
  -6  -5  -1 13.4687 0.78106   1
  -6  -5  -1 14.6768 1.40485  19
   6  -5   1 11.0854 1.02744  17
  -6  -5  -1 13.8267 0.96950   3
  -6   5  -1 12.7625 0.94679   4
  -7  -5  -1 0.62186 0.55785   1
   7  -5   1 0.12971 0.28807   5
  -7  -5  -1 0.39736 0.43767  19
  -7  -5  -1 0.33988 0.32827   3
   7  -5   1 0.40385 0.40115  17
  -8  -5  -1 19.0844 1.34245  19
  -8  -5  -1 22.9824 1.05052   3
  -8   5  -1 23.9172 1.05270   6
  -8   5  -1 22.4306 1.03522   9
  -9  -5  -1 195.356 4.10747   3
  -9  -5  -1 179.622 4.64091  19
  -9   5  -1 196.659 4.06507   6
  -9   5  -1 192.321 4.12647   9
 -10  -5  -1 6.31180 0.69052  19
  -4  -6   1 128.279 3.43911  19
  -3  -6   1 43.9987 1.80098  19
  -2  -6   1 34.6661 1.44198  19
   1  -6  -1 13.2530 0.73685  17
  -1  -6   1 12.9900 0.75000  17
  -1  -6   1 13.3983 0.62317   5
   1  -6  -1 12.9358 0.61039   5
  -1  -6   1 11.1303 0.95799  19
  -1   6   1 10.3963 1.10750   4
   1   6  -1 9.86088 0.70610   4
   0  -6  -1 115.093 3.40185  17
   0  -6  -1 113.586 3.00074   5
   0  -6   1 104.335 3.39937  17
   0   6  -1 129.887 3.18687   4
   1  -6   1 36.2119 1.54880  17
   1  -6   1 38.1810 1.26685   5
  -1   6  -1 40.6448 1.42765   4
   2  -6   1 85.6992 2.10880   5
   2  -6   1 81.9660 2.30349  17
  -2   6  -1 85.4175 2.26898   4
 -16   0   2 1.91342 0.30191   6
 -16   0   2 1.38884 0.31099   9
 -15   0   2 6.13498 1.29704  21
 -15   0   2 6.71400 0.69141   6
 -15   0   2 5.66680 0.71295   9
 -15   0   2 5.31431 0.62161   3
 -15   0   2 6.38221 1.09393  23
 -14   0   2 16.4855 3.68316  21
 -14   0   2 13.9415 1.44918  22
 -14   0   2 14.3891 1.08517   9
 -14   0   2 15.1137 1.09337   6
 -14   0   2 15.5664 1.91768  23
 -13   0   2 24.2219 1.50126   9
 -13   0   2 24.6171 2.56977  23
 -13   0   2 26.9791 1.59787   3
 -13   0   2 24.8435 3.42734  21
 -13   0   2 24.6843 1.47072   6
 -13   0   2 20.2328 1.95627  22
 -12   0   2 705.401 19.1678  21
 -12   0   2 716.290 14.9444   9
 -12   0   2 699.508 15.0352   3
 -12   0   2 705.430 14.7161   6
 -12   0   2 700.634 18.3847  23
 -12   0   2 722.295 17.8415  22
 -11   0   2 44.6492 4.18344  21
 -11   0   2 50.2814 3.34335  22
 -11   0   2 48.0889 2.10405   6
 -11   0   2 52.6937 2.24254   9
 -11   0   2 50.3100 2.32813   3
 -11   0   2 47.6372 2.56896   1
 -11   0   2 51.4193 3.95793  23
 -10   0   2 168.426 4.70001   6
 -10   0   2 202.325 9.65140  23
 -10   0   2 159.599 6.42024  22
 -10   0   2 171.944 4.63189   9
 -10   0   2 159.347 5.08659   1
  -9   0   2 168.788 4.63734   3
   9   0  -2 170.807 8.25454   2
  -9   0   2 170.906 4.41495   9
  -9   0   2 167.566 6.22018  22
  -9   0   2 154.852 5.02850   1
  -9   0   2 172.711 7.56042  21
  -9   0   2 164.311 4.28189   6
  -9   0   2 174.923 7.14579  23
  -8   0   2 79.9601 2.44680   6
  -8   0   2 81.3684 2.51591   9
  -8   0   2 81.9127 4.56293  23
   8   0  -2 74.8549 5.64568  10
   8   0  -2 72.3869 6.20670  11
   8   0  -2 75.7496 4.56659  14
  -8   0   2 79.0154 2.66038   3
   8   0  -2 84.0363 4.06781  12
   8   0  -2 78.9595 2.91105  12
   7   0  -2 252.413 11.0450  11
   7   0  -2 244.171 9.77491  10
   7   0  -2 259.841 8.77362  14
   7   0  -2 262.380 7.91137  12
   7   0  -2 250.359 6.44415  13
   6   0  -2 234.495 6.58220  13
   6   0  -2 233.548 6.90176  12
   6   0  -2 232.837 6.45894  16
   6   0  -2 230.849 8.48118  10
   6   0  -2 226.037 7.69863  14
   6   0  -2 226.647 6.88133  16
   5   0  -2 455.646 11.5118  15
   5   0  -2 442.468 12.0392  16
   5   0  -2 446.252 10.5532  13
  -5   0   2 445.916 12.9983  14
   5   0  -2 437.333 11.5867  14
   5   0  -2 450.759 10.7907  16
   5   0  -2 433.340 11.7370   2
  -5   0   2 430.474 10.4783  16
   5   0  -2 429.658 12.0197  10
   5   0  -2 460.250 10.5959  12
   5   0  -2 449.706 10.4239  15
  -5   0   2 437.626 10.1488  15
  -5   0   2 442.675 11.1853  15
  -5   0   2 444.209 11.5031  16
   4   0  -2 3877.84 71.3514  13
   4   0  -2 3829.18 72.8497  10
   4   0  -2 3852.97 72.5955  15
   4   0  -2 3781.41 71.0864  15
  -4   0   2 3836.95 71.4654  16
   4   0  -2 3807.73 71.0366  12
  -4   0   2 3719.16 72.6013  16
   4   0  -2 3725.30 73.0803  16
   4   0  -2 3781.23 72.4619  14
   4   0  -2 3785.06 72.4084   2
  -4   0   2 3854.43 72.2550  15
  -4   0   2 3800.15 73.6519  14
   4   0  -2 3770.91 71.4427  16
   3   0  -2 678.760 13.5319  12
   3   0  -2 672.448 14.7628  14
  -3   0   2 634.463 14.3131  15
  -3   0   2 663.481 14.1048  16
  -3   0   2 682.303 14.2432  13
   3   0  -2 654.198 15.2443  16
   3   0  -2 671.963 14.8938  15
   3   0  -2 642.998 13.8485  16
   3   0  -2 662.784 13.8080  13
  -3   0   2 676.290 15.4035  14
  -3   0   2 675.092 13.8070  15
   3   0  -2 662.649 13.7122  15
  -3   0   2 667.746 14.7694  16
   3   0  -2 665.307 14.8559  10
   3   0  -2 657.687 14.5534   2
   2   0  -2 71.7958 2.79905  14
   2   0  -2 64.9103 2.81630  16
  -2   0   2 68.9568 2.96794  14
  -2   0   2 70.3820 2.63360  15
   2   0  -2 68.9770 2.67463   2
   2   0  -2 73.0983 2.41851  15
  -2   0   2 71.2510 2.80482  13
   2   0  -2 73.0325 2.91487  10
   2   0  -2 70.0566 2.92909  15
  -2   0   2 68.7318 2.67232  16
  -2   0   2 70.5128 2.79581  16
  -2   0   2 71.7333 2.55321  15
   2   0  -2 74.2325 3.23747  16
   1   0  -2 535.896 11.3757  10
   1   0  -2 554.242 11.5198  14
   1   0  -2 527.070 11.3264   2
   1   0  -2 535.709 11.8035  15
   1   0  -2 545.634 11.1620  15
  -1   0   2 519.723 11.6398  16
  -1   0   2 555.388 10.9504  12
  -1   0   2 540.826 11.3418  15
  -1   0   2 528.842 11.3910  15
   1   0  -2 551.179 10.6272  12
  -1   0   2 545.042 11.6384  14
  -1   0   2 546.487 11.5626  13
  -1   0   2 521.052 11.3131   2
  -1   0   2 541.997 11.5635  16
   0   0   2 3564.22 65.8802  14
   0   0  -2 3538.79 65.8406  14
   1   0   2 2064.28 38.7699   2
  -1   0  -2 2058.19 39.4496  16
   1   0   2 2078.85 38.9135  11
  -1   0  -2 2056.36 38.9086   2
  -1   0  -2 2025.69 39.0257  16
  -1   0  -2 2041.00 39.1583  15
   1   0   2 2088.93 39.1804  16
  -1   0  -2 2050.10 38.7690  15
   1   0   2 2081.15 38.7095  14
  -1   0  -2 2092.91 39.1126  11
   1   0   2 2106.47 38.8746  15
   1   0   2 2133.23 38.4556  12
   1   0   2 1903.31 38.7945  16
  -1   0  -2 2043.77 38.9447  14
   1   0   2 2049.74 38.7487  15
  -2   0  -2 4550.84 86.7956   2
   2   0   2 4887.72 86.2675  14
  -2   0  -2 4538.54 86.2547  15
  -2   0  -2 4721.37 86.9552  11
   2   0   2 4610.08 86.8280  11
   3   0   2 2678.51 49.9914  16
  -3   0  -2 2363.95 49.8513  16
   3   0   2 2680.17 48.9851  15
  -3   0  -2 2606.35 51.0036  11
   3   0   2 2623.62 49.9301   2
  -3   0  -2 2596.41 50.2615  16
   3   0   2 2773.28 50.4424  11
   3   0   2 2678.48 48.6069  10
   3   0   2 2631.68 49.5572  15
  -3   0  -2 2602.27 50.8772   2
   3   0   2 2606.04 49.1967  16
  -3   0  -2 2653.10 49.8505  15
  -3   0  -2 2552.99 50.9309  15
   4   0   2 154.339 4.36934  10
  -4   0  -2 154.242 4.62869  16
   4   0   2 155.863 4.98164  16
   4   0   2 155.453 4.15031  15
  -4   0  -2 151.567 4.80584  15
  -4   0  -2 154.269 5.06672  16
   4   0   2 154.803 4.66161  15
  -4   0  -2 151.166 4.36700  15
   4   0   2 149.232 5.07103   2
  -4   0  -2 150.644 6.00805  11
   4   0   2 151.981 4.28553  16
   4   0   2 152.551 5.37361  11
   5   0   2 442.677 11.7468  11
   5   0   2 427.283 11.0895   2
   5   0   2 431.643 11.7073  14
   5   0   2 436.511 13.5062  13
   5   0   2 416.549 11.2542  10
   6   0   2 1130.06 22.5786   8
   6   0   2 1124.99 24.8590   2
   6   0   2 1090.33 28.4317  13
   6   0   2 1100.17 24.8789  10
   6   0   2 1099.01 23.9569  14
   6   0   2 1128.61 25.4691  11
   7   0   2 1489.80 31.9710  12
   7   0   2 1504.51 34.1584  11
   7   0   2 1556.38 31.0607   8
   7   0   2 1516.05 38.1182  13
   7   0   2 1548.03 32.0186  14
   7   0   2 1567.77 32.6994  10
   7   0   2 1585.43 33.2251   2
   8   0   2 638.868 18.2908  11
  -8   0  -2 647.520 18.3790  24
  -8   0  -2 623.972 16.5710  21
   8   0   2 655.276 17.0992   2
   8   0   2 624.222 16.2501  12
   8   0   2 631.273 21.8160  13
  -8   0  -2 663.160 14.4095  19
   8   0   2 652.717 15.4167   8
   8   0   2 653.059 16.7765  10
   8   0   2 648.447 15.4616  14
  -8   0  -2 634.121 13.8606   1
  -9   0  -2 330.072 8.35258   1
  -9   0  -2 342.861 8.77392  19
  -9   0  -2 333.380 9.63898  22
   9   0   2 327.355 10.1225   8
   9   0   2 336.732 11.3675   2
  -9   0  -2 325.972 10.5725  23
  -9   0  -2 324.062 7.29779   6
  -9   0  -2 338.081 11.1570  21
  -9   0  -2 343.871 12.6258  24
  -9   0  -2 341.168 7.45843   9
 -10   0  -2 82.8108 4.11745  19
 -10   0  -2 76.6098 4.66366  23
 -10   0  -2 79.6660 2.82790   3
 -10   0  -2 78.5937 2.56137   6
 -10   0  -2 73.5090 3.70228  22
 -10   0  -2 78.4353 2.63489   9
 -11   0  -2 3.59755 0.64148   6
 -11   0  -2 3.70735 0.98397  19
 -11   0  -2 3.22013 1.04634  22
 -11   0  -2 2.46791 1.49303  21
 -11   0  -2 3.99744 0.75571   3
 -11   0  -2 3.27909 1.48636  23
 -11   0  -2 3.57817 1.03965   1
 -11   0  -2 3.43978 0.65437   9
 -12   0  -2 6.23446 1.57805   1
 -12   0  -2 2.24584 1.85425  21
 -12   0  -2 4.16858 1.73108  23
 -12   0  -2 6.06912 1.25807  19
 -13   0  -2 3.99574 0.84870  22
 -13   0  -2 4.11328 1.60315  21
 -13   0  -2 1.11563 0.91947  23
 -13   0  -2 3.06744 0.57019   3
 -13   0  -2 1.07727 0.41698   6
 -13   0  -2 1.36473 0.64744  19
 -13   0  -2 1.21041 0.41607   9
 -13   0  -2 1.75055 0.75809   1
 -14   0  -2 291.548 6.36567   6
 -14   0  -2 287.674 8.22247  23
 -14   0  -2 287.426 7.53539  19
 -14   0  -2 288.279 6.46344   9
 -14   0  -2 295.628 10.0440  21
 -14   0  -2 297.999 7.41547   1
 -15   0  -2 4.08749 1.06466  19
 -15   0  -2 2.83174 0.69145  23
 -15   0  -2 2.33582 0.61924   1
 -16   1   2 16.9870 1.29583  23
 -16   1   2 15.4823 1.14099  21
 -15  -1   2 37.9799 1.86652  23
 -15  -1   2 40.5282 1.61469   9
 -15  -1   2 41.6161 1.55750   3
 -15  -1   2 40.8817 1.55213   6
 -15  -1   2 37.8154 1.80629  22
 -15   1   2 43.8886 1.56884   6
 -15   1   2 41.7227 2.44769  23
 -15   1   2 43.1032 1.60362   9
 -15   1   2 43.4715 2.86876  21
 -15   1   2 37.7903 1.55302   3
 -14  -1   2 24.2792 1.38256   6
 -14  -1   2 23.4968 1.92172  23
 -14  -1   2 24.8565 1.91805  22
 -14  -1   2 25.7545 1.43895   3
 -14  -1   2 24.5116 1.39307   9
 -14  -1   2 19.2610 2.03187  21
 -14   1   2 28.4837 1.34460   3
 -14   1   2 23.0547 3.26229  21
 -14   1   2 25.3431 1.67777   9
 -14   1   2 23.6582 2.46075  23
 -13  -1   2 80.3925 4.13104  21
 -13  -1   2 83.1509 2.99054   6
 -13  -1   2 86.7073 3.16715   9
 -13  -1   2 80.8281 4.11230  23
 -13  -1   2 88.3821 4.17112  22
 -13  -1   2 90.3299 3.16638   3
 -13   1   2 87.8082 2.94004   3
 -13   1   2 86.0933 2.93932   9
 -13   1   2 85.6232 5.28627  21
 -13   1   2 87.6493 4.98114  23
 -13   1   2 88.9193 2.88113   6
 -12  -1   2 333.044 10.0030  22
 -12  -1   2 328.095 10.0432  23
 -12  -1   2 323.669 7.84544   6
 -12  -1   2 332.204 8.10558   9
 -12  -1   2 330.450 8.06993   3
 -12  -1   2 323.831 10.0889  21
 -12  -1   2 315.160 8.15949  19
 -12   1   2 344.089 7.88478   9
 -12   1   2 342.634 7.73523   6
 -12   1   2 331.143 7.93271   3
 -12   1   2 327.701 8.42835   1
 -12   1   2 338.757 11.8642  21
 -12   1   2 334.456 11.2497  23
 -11  -1   2 3.67287 0.78538   6
 -11  -1   2 3.62277 0.70273   9
 -11  -1   2 3.49202 1.24682  22
 -11  -1   2 4.63476 0.95933  19
 -11  -1   2 2.96102 1.27421  23
 -11  -1   2 1.42804 1.42989  21
 -11  -1   2 2.76416 0.72300   3
 -11   1   2 3.25053 0.72840   3
 -11   1   2 4.19933 0.97829   1
 -11   1   2 2.96738 1.68910  21
 -11   1   2 4.86010 1.52311  22
 -11   1   2 3.37937 0.60058   9
 -11   1   2 3.52928 0.70243   6
 -11   1   2 1.27769 1.29662  23
 -10  -1   2 83.7537 3.03585   6
 -10  -1   2 81.2114 3.14945   3
 -10  -1   2 86.1322 4.58717  22
 -10  -1   2 83.7083 3.48596  19
 -10  -1   2 86.0611 3.15379   9
 -10  -1   2 86.6687 4.69211  23
 -10   1   2 85.0867 3.01851   3
 -10   1   2 89.0606 2.88480   9
 -10   1   2 85.4585 4.26192  22
 -10   1   2 91.2027 2.82404   6
 -10   1   2 90.5743 5.51587  23
 -10   1   2 86.6666 5.67064  21
  -9  -1   2 303.551 8.23081  19
  -9  -1   2 305.540 7.49096   3
   9  -1  -2 296.606 13.6017   2
  -9  -1   2 317.233 9.83023  23
  -9  -1   2 323.233 7.53247   9
  -9  -1   2 305.563 10.1641  21
  -9  -1   2 308.717 7.30684   6
  -9   1   2 317.784 11.2864  21
  -9   1   2 309.446 6.95576   6
  -9   1   2 332.083 10.8719  23
  -9   1   2 326.624 7.15096   9
  -9   1   2 301.399 8.12924   1
  -9   1   2 308.591 7.38226   3
  -8  -1   2 57.8230 3.47754  22
  -8  -1   2 60.0262 2.40583   3
  -8  -1   2 65.5467 2.37283   6
  -8  -1   2 64.1898 2.42493   9
  -8   1   2 60.8189 4.09909  23
   8   1  -2 64.2146 3.65933   2
  -8   1   2 58.3213 4.25684  21
   8   1  -2 59.8912 5.57055  13
   8   1  -2 63.3290 4.59083  11
  -8   1   2 66.7438 2.18866   6
  -8   1   2 68.0135 2.27216   9
   7  -1  -2 277.029 8.81539  14
   7  -1  -2 282.249 11.0759  16
   7  -1  -2 278.836 7.61614  16
   7  -1  -2 285.459 12.4293  10
   7  -1  -2 285.263 7.09720   8
   7  -1  -2 292.002 13.3477  11
   7  -1  -2 284.983 7.25009  15
   7  -1  -2 279.012 10.1182  15
   7   1  -2 288.741 6.97795   8
  -7   1   2 283.632 7.73450  16
  -7   1   2 286.360 10.0926  16
   7   1  -2 285.686 7.78302   2
   7   1  -2 306.235 8.99285  11
   7   1  -2 306.695 11.6424  14
   7   1  -2 289.267 12.3620  13
  -7   1   2 289.599 9.85595  15
   7   1  -2 277.644 10.2408  11
   7   1  -2 278.851 7.43363   2
  -6  -1   2 594.292 14.5851  15
   6  -1  -2 615.761 18.3283  15
   6  -1  -2 598.575 15.0855  14
  -6  -1   2 605.201 13.2748  16
   6  -1  -2 609.457 18.6542  10
  -6  -1   2 603.009 14.3437  15
   6  -1  -2 653.028 20.4093  11
   6  -1  -2 628.733 14.5931  15
   6  -1  -2 619.557 19.4302  16
   6  -1  -2 639.807 13.5128   8
  -6  -1   2 615.297 14.7350  16
   6  -1  -2 620.171 17.1866  12
   6  -1  -2 631.798 14.9250  16
  -6  -1   2 613.939 18.4238  13
   6   1  -2 637.982 13.4216   2
   6   1  -2 615.412 14.2326  16
   6   1  -2 620.743 13.2041   8
   6   1  -2 622.968 15.3631  15
   6   1  -2 622.069 13.6667  15
   6   1  -2 573.682 21.4205  13
   6   1  -2 620.030 16.5603  10
  -6   1   2 608.525 18.4343  16
   6   1  -2 611.143 17.6501  14
   6   1  -2 616.891 16.2852  16
  -6   1   2 631.429 16.0749  14
  -6   1   2 620.450 17.7867  15
   5  -1  -2 273.357 11.2987  11
   5  -1  -2 266.188 10.1898  10
   5  -1  -2 274.341 8.56041  16
   5  -1  -2 272.102 10.8969  15
   5  -1  -2 271.446 8.06176  14
   5  -1  -2 272.424 9.36330  12
   5  -1  -2 267.255 6.81206   8
   5  -1  -2 262.782 11.5389  16
  -5  -1   2 273.328 9.65554  16
  -5  -1   2 269.499 10.5664  13
   5  -1  -2 269.528 8.03481  15
  -5  -1   2 271.397 6.67949  15
   5   1  -2 268.313 9.76376  14
   5   1  -2 275.037 7.47143  11
   5   1  -2 277.878 7.47498  16
  -5   1   2 220.844 10.5300  15
   5   1  -2 282.440 7.13585  15
   5   1  -2 274.654 6.71760   8
   5   1  -2 265.811 10.6585  13
  -5   1   2 271.075 9.15953  16
  -5   1   2 280.511 8.40378  14
   5   1  -2 260.663 12.6219  15
  -5   1   2 276.051 11.1705  16
   5   1  -2 269.895 6.45988   2
   5   1  -2 268.596 10.1355  16
  -4  -1   2 79.9952 8.29618  13
   4  -1  -2 90.4644 4.55800  12
   4  -1  -2 95.2322 5.18026  10
  -4  -1   2 89.0586 3.77093  15
  -4  -1   2 89.9630 5.24421  16
  -4  -1   2 90.0911 2.68824   8
   4  -1  -2 94.7699 3.95891  14
   4  -1  -2 92.3226 5.81588  15
   4  -1  -2 92.7477 3.16433   8
  -4  -1   2 95.0598 5.01559  15
   4  -1  -2 83.1680 5.95724  16
   4  -1  -2 91.8514 4.32621  15
  -4  -1   2 89.4234 3.51656  16
   4  -1  -2 91.6675 4.64609  16
   4   1  -2 92.6339 5.21982  15
  -4   1   2 89.6450 4.93975  16
   4   1  -2 87.3566 4.75661  14
   4   1  -2 94.1777 3.22233   2
  -4   1   2 93.5043 4.37056  10
  -4   1   2 94.8693 3.98249  14
   4   1  -2 93.4630 3.12891   8
   4   1  -2 94.1422 5.57643  16
  -4   1   2 92.5566 5.91509  16
   4   1  -2 96.3586 3.57486  11
   4   1  -2 97.3588 3.54089  15
   4   1  -2 95.4707 5.60503  13
   4   1  -2 95.0781 3.80119  16
  -3  -1   2 479.536 14.5177  16
   3  -1  -2 488.250 12.7432  12
   3  -1  -2 483.418 13.5054  16
  -3  -1   2 484.653 10.4593   8
  -3  -1   2 482.660 14.6293  13
   3  -1  -2 480.064 10.6352   8
  -3  -1   2 481.377 12.1568  16
   3  -1  -2 486.350 12.9354  15
   3  -1  -2 483.047 13.3891  10
  -3  -1   2 501.461 13.8785  15
   3  -1  -2 495.647 11.8274  14
   3  -1  -2 493.361 15.1283  15
  -3   1   2 459.050 17.4659  16
   3   1  -2 499.621 12.4211  16
   3   1  -2 505.852 11.8839  15
   3   1  -2 502.794 10.7176   8
   3   1  -2 495.173 15.1939  16
  -3   1   2 482.354 13.5407  15
  -3   1   2 494.522 12.4522  10
  -3   1   2 498.804 10.4940   8
  -3   1   2 493.832 14.3294  16
   3   1  -2 486.798 14.4137  13
   3   1  -2 471.786 13.0133  14
   3   1  -2 498.662 10.2028   2
   3   1  -2 496.815 14.3774  15
   3   1  -2 502.656 11.1424  11
  -3   1   2 500.715 11.5379  14
  -3   1   2 488.883 14.7446  15
  -2  -1   2 250.326 6.23275   8
  -2  -1   2 253.864 9.40895  16
   2  -1  -2 237.915 7.89294  10
  -2  -1   2 256.537 8.18697  16
   2  -1  -2 245.332 8.17759  15
  -2  -1   2 242.208 7.63372  15
   2  -1  -2 246.557 8.60267  16
   2  -1  -2 238.868 7.46543  12
   2  -1  -2 248.021 10.2148  16
   2  -1  -2 251.496 6.13767   8
  -2  -1   2 241.889 5.69474   2
  -2  -1   2 245.273 9.09360  13
   2  -1  -2 240.206 9.37068  15
  -2  -1   2 243.856 5.38776  12
  -2  -1   2 254.836 8.84619  15
   2   1  -2 249.631 5.99433   8
  -2   1   2 244.263 6.55935  14
   2   1  -2 232.896 7.25707  15
  -2   1   2 244.373 7.20741  10
  -2   1   2 235.259 8.41734  15
  -2   1   2 253.657 9.26798  15
  -2   1   2 247.535 9.73529  16
  -2   1   2 246.209 6.48369  13
  -2   1   2 252.433 6.10273   8
  -2   1   2 238.621 8.95080  16
   2   1  -2 238.485 5.65815   2
   2   1  -2 234.029 7.58258  14
   2   1  -2 244.267 6.33151  11
   2   1  -2 230.733 8.80623  15
   2   1  -2 252.189 9.69258  16
   2   1  -2 241.109 8.60485  13
   2   1  -2 243.975 7.82787  16
  -1  -1   2 2595.81 49.1600  11
   1  -1  -2 2632.46 50.5389  12
  -1  -1   2 2579.61 53.1132  13
  -1  -1   2 2623.02 52.8952  15
   1  -1  -2 2549.71 51.9192  15
   1  -1  -2 2645.39 48.9477   8
   1  -1  -2 2587.33 53.8594  15
  -1  -1   2 2635.61 53.9596  16
   1  -1  -2 2506.66 52.3941  16
  -1  -1   2 2629.03 48.5181   2
  -1  -1   2 2641.50 52.5060  16
  -1  -1   2 2624.28 51.7113  15
  -1  -1   2 2552.43 49.1883   8
   1  -1  -2 2593.67 55.0554  16
   1  -1  -2 2557.84 51.0935  10
  -1  -1   2 2602.30 51.2698  14
   1  -1  -2 2586.59 49.9239   2
   1   1  -2 2565.82 52.4851  13
   1   1  -2 2662.68 52.3801  16
  -1   1   2 2546.04 52.6499  15
  -1   1   2 2526.80 51.0908  12
  -1   1   2 2628.44 49.4062   8
   1   1  -2 2597.97 54.6755  16
   1   1  -2 2575.74 49.2301   2
   1   1  -2 2650.66 49.0400   8
  -1   1   2 2636.32 51.0003  13
   1   1  -2 2604.46 50.6787  14
  -1   1   2 2575.01 53.6107  16
   1   1  -2 2648.12 49.8215  11
  -1   1   2 2602.20 50.0856  14
   1   1  -2 2632.07 53.7143  15
  -1   1   2 2560.57 53.5046  15
  -1   1   2 2683.41 50.5183  10
   1   1  -2 2644.15 51.3879  15
   0  -1   2 1176.47 27.8701  16
   0  -1  -2 1159.84 27.4829  15
   0  -1   2 1132.47 26.8067  15
   0  -1   2 1189.82 23.9044  11
   0  -1   2 1182.95 23.3367   2
   0  -1  -2 1206.28 23.6727   2
   0  -1  -2 1157.77 25.9009  15
   0  -1  -2 1149.74 24.3314  12
   0  -1   2 1146.87 26.2690  15
   0  -1  -2 1210.36 23.3362   8
   0  -1   2 1172.96 26.7849  13
   0  -1   2 1148.70 27.1108  16
   0  -1  -2 1223.60 28.7810  16
   0  -1   2 1149.99 23.6530   8
   0  -1  -2 1186.71 24.8760  10
   0  -1  -2 1359.25 28.4557  16
   0   1   2 1177.96 24.1493  14
   0   1   2 1162.47 23.8624  10
   0   1   2 1172.21 26.7192  15
   0   1  -2 1146.39 25.1489  15
   0   1  -2 1164.72 27.0986  15
   0   1   2 1151.51 24.4337  12
   0   1  -2 1147.60 23.5315  14
   0   1   2 1186.71 25.5063  13
   0   1   2 1201.51 26.9860  16
   0   1   2 1148.33 27.3787  16
   0   1  -2 1149.25 23.9296  11
   0   1  -2 1135.72 23.4613   2
   0   1   2 1152.05 23.1143   8
   0   1   2 1178.78 26.0464  15
   0   1  -2 1128.22 24.8195  10
   0   1  -2 1117.20 27.6474  16
   0   1  -2 1161.42 28.0065  16
   0   1  -2 1169.84 25.4398  13
  -1  -1  -2 9675.89 180.777  15
   1  -1   2 9749.04 179.793  13
  -1  -1  -2 9578.93 177.702  10
   1  -1   2 9755.15 177.363  11
  -1  -1  -2 9269.30 182.394  16
   1   1   2 9663.65 181.456  15
   1   1   2 9999.99 178.394  10
  -1   1  -2 9517.67 178.858   2
  -1   1  -2 9776.46 182.454  15
   1   1   2 9581.19 181.504  16
   1   1   2 9631.69 180.651  15
  -1   1  -2 9456.47 179.282  11
  -1   1  -2 9731.78 179.557  10
  -1   1  -2 9731.69 183.751  16
   2  -1   2 4592.34 84.3914  11
  -2  -1  -2 4477.69 84.8261  16
   2  -1   2 4408.99 85.6656  13
  -2  -1  -2 4395.31 84.1431  15
  -2  -1  -2 4416.06 82.0582   8
   2  -1   2 4289.13 86.1820  16
  -2  -1  -2 4454.63 82.5782  12
   2  -1   2 4397.27 87.1690  15
  -2  -1  -2 4430.61 82.3984   2
   2  -1   2 4518.42 85.6283  15
  -2  -1  -2 4200.74 81.5575  11
   2  -1   2 4378.91 84.6857  10
  -2  -1  -2 4575.62 86.8117  15
   2  -1   2 4466.43 88.1760  16
  -2  -1  -2 4496.32 87.9092  16
   2  -1   2 4381.54 83.5661   2
   2  -1   2 4385.84 82.9274   8
   2   1   2 4592.86 85.9423  12
   2   1   2 4575.30 88.2815  15
   2   1   2 4545.82 85.1808  10
   2   1   2 4507.77 89.1373  16
  -2   1  -2 4594.29 86.3943  10
   2   1   2 4518.20 84.8663   8
  -2   1  -2 4558.87 87.0513  15
  -2   1  -2 4450.64 90.4785  16
  -2   1  -2 4541.32 83.0425  14
  -2   1  -2 4572.94 89.6096  15
  -2   1  -2 4572.26 87.4108  11
   2   1   2 4484.54 89.0668  13
   2   1   2 4584.43 88.0471  16
   2   1   2 4498.00 86.9872  15
   2   1   2 4541.30 84.0455   2
  -3  -1  -2 424.866 10.7964  16
   3  -1   2 424.755 11.8766  15
  -3  -1  -2 426.169 12.6119  15
   3  -1   2 417.089 11.1216   2
   3  -1   2 429.975 11.5255  10
   3  -1   2 412.743 13.7609  16
  -3  -1  -2 410.334 13.0557  16
   3  -1   2 416.323 10.2705   8
   3  -1   2 434.128 12.3179  13
  -3  -1  -2 406.617 8.70365  11
  -3  -1  -2 422.490 9.45111   2
   3  -1   2 433.327 12.5886  16
   3  -1   2 419.538 11.7043  11
   3  -1   2 420.144 13.0460  15
  -3  -1  -2 419.513 10.4672  15
   3   1   2 418.266 12.2992  15
   3   1   2 424.973 9.24546   2
  -3   1  -2 436.656 11.1138  10
   3   1   2 430.638 11.2523  15
  -3   1  -2 436.970 11.5603  15
   3   1   2 429.588 10.2788   8
   3   1   2 419.223 13.6641  13
  -3   1  -2 432.180 12.8167  11
  -3   1  -2 418.892 13.5843  15
  -3   1  -2 427.028 16.5354  16
   3   1   2 429.707 11.0091  12
   3   1   2 439.326 10.4322  10
   3   1   2 427.526 13.0398  16
  -3   1  -2 433.293 12.1800  16
   4  -1   2 453.197 12.8969   2
   4  -1   2 467.303 13.4048  11
   4  -1   2 468.976 13.4935  13
  -4  -1  -2 486.454 13.3200  15
   4  -1   2 482.064 14.4172  15
   4  -1   2 480.291 12.6624  15
  -4  -1  -2 452.832 13.6662  16
   4  -1   2 474.224 12.9383  10
  -4  -1  -2 467.781 11.8955  16
   4  -1   2 463.332 15.0315  16
  -4  -1  -2 468.002 10.6285  15
   4  -1   2 485.954 13.4231  16
  -4   1  -2 466.297 12.4691  16
   4   1   2 476.014 12.9201  15
  -4   1  -2 470.733 11.7001  10
   4   1   2 456.167 11.7524  16
  -4   1  -2 468.095 12.0220  15
   4   1   2 451.597 15.3843  13
   4   1   2 468.743 10.0362   2
   4   1   2 471.590 11.3292   8
  -4   1  -2 428.969 14.1964  15
  -4   1  -2 481.976 15.4773  16
  -4   1  -2 459.984 14.5165  11
   4   1   2 467.780 11.2120  15
   4   1   2 456.353 13.4704  16
   4   1   2 465.453 11.3406  10
   4   1   2 455.105 11.8922  12
   5  -1   2 306.657 10.5108  13
  -5  -1  -2 284.531 8.45405  15
   5  -1   2 297.927 10.6071  15
   5  -1   2 306.874 8.68792  15
   5  -1   2 295.583 10.5388  11
   5  -1   2 301.422 9.48422  16
  -5  -1  -2 292.854 6.60331  15
  -5  -1  -2 324.406 7.39531  16
   5  -1   2 299.111 9.95739  10
  -5  -1  -2 287.953 9.42802  16
   5  -1   2 299.808 9.85017   2
   5  -1   2 297.163 11.3276  16
   5   1   2 289.863 8.45806  15
   5   1   2 297.116 8.47445  10
  -5   1  -2 292.764 8.55863  16
   5   1   2 276.333 12.2739  13
   5   1   2 297.026 6.44165  11
   5   1   2 297.737 7.44645  10
  -5   1  -2 303.496 8.28738  15
   5   1   2 300.299 6.95992  15
   5   1   2 297.693 8.42790   8
   5   1   2 301.956 7.42271  16
  -5   1  -2 277.833 11.0175  16
   5   1   2 303.035 7.13158   2
   5   1   2 282.850 8.96595  12
  -5   1  -2 313.545 9.79805  10
   5   1   2 289.692 9.07783  16
   6  -1   2 938.227 20.5956  16
   6  -1   2 963.807 23.5697   2
   6  -1   2 981.758 23.1875  15
   6  -1   2 964.864 24.2921  13
   6  -1   2 963.246 24.8683  11
   6  -1   2 945.743 19.9706  15
   6  -1   2 965.958 24.4334  16
   6  -1   2 954.012 23.6861  10
   6   1   2 966.930 20.2823  10
   6   1   2 975.520 19.0409  11
  -6   1  -2 954.433 23.8129  16
   6   1   2 970.342 21.6033   8
   6   1   2 987.885 21.8653  10
  -6   1  -2 988.100 23.4357  15
  -6   1  -2 943.450 21.5704  10
   6   1   2 965.534 25.3483  14
   6   1   2 899.757 27.8336  13
   6   1   2 981.062 22.6913  12
   6   1   2 988.193 19.8195   2
  -6   1  -2 959.614 20.2686  16
  -6   1  -2 955.248 19.9354  15
   7  -1   2 848.783 18.9558  16
   7  -1   2 781.211 23.1989  11
   7  -1   2 878.430 23.3615  13
   7  -1   2 856.983 22.2111   2
   7  -1   2 824.562 16.9124  16
   7  -1   2 844.495 22.3917  10
   7   1   2 848.375 18.6615  10
   7   1   2 779.112 17.8279  11
   7   1   2 828.258 17.7189   2
   7   1   2 847.428 23.4039  14
   7   1   2 843.032 19.9186   8
   7   1   2 852.440 20.0184  10
   7   1   2 845.537 20.9735  12
   7   1   2 847.861 31.3547  13
  -8  -1  -2 124.064 3.94295   1
  -8  -1  -2 119.745 3.75533   3
  -8  -1  -2 126.952 4.57221  19
  -8  -1  -2 121.449 4.89517  22
  -8  -1  -2 117.093 6.22634  24
   8  -1   2 119.164 7.36483  13
   8  -1   2 131.470 7.14366   2
   8  -1   2 117.069 7.00577  10
   8   1   2 128.068 4.28734   2
   8   1   2 122.938 5.73134   8
   8   1   2 120.376 7.53073  14
  -8   1  -2 126.386 4.33844   1
  -8   1  -2 119.448 3.27578   6
  -8   1  -2 126.223 5.64379  23
  -8   1  -2 126.363 4.67156  19
  -8   1  -2 130.675 6.09620  21
  -8   1  -2 131.183 3.43215   9
  -9  -1  -2 270.974 6.96192   1
  -9  -1  -2 261.704 8.70424  23
  -9  -1  -2 271.332 9.50451  21
  -9  -1  -2 284.194 7.74926  19
  -9  -1  -2 259.699 6.35876   6
  -9  -1  -2 264.908 8.27514  22
   9  -1   2 271.960 11.3765   2
  -9  -1  -2 260.354 6.63729   3
  -9  -1  -2 265.713 10.5557  24
  -9  -1  -2 272.268 6.56062   9
  -9   1  -2 263.976 6.00167   6
  -9   1  -2 267.837 7.47651   1
  -9   1  -2 267.833 7.72394  19
  -9   1  -2 274.981 9.31519  23
  -9   1  -2 277.480 6.15659   9
  -9   1  -2 279.284 10.1762  21
   9   1   2 268.509 9.88389   8
 -10  -1  -2 149.479 5.84749   9
 -10  -1  -2 149.967 6.22569  23
 -10  -1  -2 147.637 7.97359  24
 -10  -1  -2 150.277 4.78748   1
 -10  -1  -2 143.075 4.41848   3
 -10  -1  -2 156.669 8.06220  21
 -10  -1  -2 157.263 5.38034  19
 -10  -1  -2 144.620 5.80820  22
 -10   1  -2 150.685 5.25304   1
 -10   1  -2 161.154 7.19431  23
 -10   1  -2 148.237 3.92248   6
 -10   1  -2 158.633 7.62007  21
 -10   1  -2 154.932 4.03506   9
 -10   1  -2 151.104 5.47224  19
 -11  -1  -2 75.5313 4.04249  23
 -11  -1  -2 71.0821 2.66219   6
 -11  -1  -2 74.7794 3.94881  22
 -11  -1  -2 75.4188 2.82825   9
 -11  -1  -2 74.0246 3.23145   1
 -11  -1  -2 78.6360 2.94927   3
 -11  -1  -2 74.4474 4.74146  21
 -11  -1  -2 78.8797 3.63035  19
 -11   1  -2 75.9668 3.70107  19
 -11   1  -2 78.2158 3.62668   1
 -11   1  -2 81.8023 5.18544  23
 -11   1  -2 79.7594 5.57101  21
 -11   1  -2 76.6655 2.47945   6
 -11   1  -2 76.7295 2.53384   9
 -12  -1  -2 50.7598 2.56974   1
 -12  -1  -2 47.2256 2.05038   6
 -12  -1  -2 46.0192 2.11592   3
 -12  -1  -2 45.0139 3.04761  23
 -12  -1  -2 44.9612 3.61019  21
 -12  -1  -2 47.3733 2.70221  19
 -12  -1  -2 47.5502 2.08096   9
 -12  -1  -2 43.3728 2.87740  22
 -12   1  -2 49.4008 1.90230   6
 -12   1  -2 52.0850 2.89411   1
 -12   1  -2 46.8369 2.79325  19
 -12   1  -2 43.8688 4.23572  21
 -12   1  -2 48.9522 1.93796   9
 -12   1  -2 54.4295 4.12116  23
 -13  -1  -2 129.164 5.58678  23
 -13  -1  -2 130.790 4.75600  22
 -13  -1  -2 125.978 3.65945   9
 -13  -1  -2 122.391 3.65364   3
 -13  -1  -2 123.823 5.92249  21
 -13  -1  -2 128.731 4.24992   1
 -13  -1  -2 123.401 3.56815   6
 -13  -1  -2 127.975 4.54952  19
 -13   1  -2 132.964 6.16888  23
 -13   1  -2 129.727 3.58313   9
 -13   1  -2 131.975 6.73187  21
 -13   1  -2 126.462 3.45899   6
 -13   1  -2 132.187 4.63116   1
 -13   1  -2 123.775 4.58077  19
 -14  -1  -2 40.7085 1.94772   1
 -14  -1  -2 40.9446 2.18383  19
 -14  -1  -2 36.1310 1.99842  22
 -14  -1  -2 40.2890 1.58177   3
 -14   1  -2 40.2262 2.89680  23
 -14   1  -2 36.5253 2.33283  19
 -14   1  -2 37.3338 1.46043   9
 -14   1  -2 40.0698 2.12053   1
 -14   1  -2 37.0898 1.42230   6
 -15  -1  -2 57.7239 2.24167  22
 -15  -1  -2 52.7478 2.36757   1
 -15  -1  -2 61.6016 2.17157  19
 -15   1  -2 68.0672 3.46832  23
 -15   1  -2 62.5115 3.44846  21
 -15   1  -2 64.2093 2.25846   1
 -15  -2   2 1.79683 0.34641   9
 -15  -2   2 2.04227 0.37292   3
 -15  -2   2 1.47786 0.47960  22
 -15  -2   2 2.23553 0.39681   6
 -15   2   2 1.93867 0.32335   6
 -15   2   2 1.54266 0.55829  23
 -15   2   2 1.68520 0.86727  21
 -15   2   2 1.54115 0.28228   9
 -14  -2   2 75.7547 2.50244   9
 -14  -2   2 76.4062 2.47142   3
 -14  -2   2 75.4626 2.42576   6
 -14  -2   2 69.7434 3.05829  22
 -14   2   2 73.7701 2.22443   6
 -14   2   2 74.8211 4.04791  21
 -14   2   2 75.5247 2.31409   9
 -14   2   2 73.7626 3.66906  23
 -13  -2   2 22.4801 1.41916   6
 -13  -2   2 23.7654 2.06856  22
 -13  -2   2 22.8051 1.44760   9
 -13  -2   2 20.3156 1.34526  19
 -13  -2   2 20.6426 1.64549  23
 -13  -2   2 22.9827 1.43808   3
 -13   2   2 24.7939 1.26745   6
 -13   2   2 23.0940 2.56828  23
 -13   2   2 25.4752 3.16756  21
 -13   2   2 22.4186 1.49217   1
 -13   2   2 24.4817 1.21008   3
 -13   2   2 23.7672 1.26724   9
 -12  -2   2 112.551 3.89161   9
 -12  -2   2 109.162 3.90980  19
 -12  -2   2 114.405 5.05817  22
 -12  -2   2 114.638 3.82078   3
 -12  -2   2 113.197 3.76245   6
 -12  -2   2 108.289 4.41763  23
 -12   2   2 109.459 3.31396   3
 -12   2   2 108.107 3.89131   1
 -12   2   2 113.595 5.80917  23
 -12   2   2 111.302 3.30559   9
 -12   2   2 112.421 3.24286   6
 -12   2   2 102.941 6.02391  21
 -11  -2   2 106.284 4.18477  19
 -11  -2   2 107.410 4.24668   3
 -11  -2   2 110.034 4.69619  23
 -11  -2   2 114.279 4.17715   9
 -11  -2   2 125.104 5.03703   6
 -11   2   2 98.0528 3.67454   6
 -11   2   2 108.252 4.10442   1
 -11   2   2 112.630 3.52946   9
 -11   2   2 109.899 3.37055   3
 -10  -2   2 1136.02 23.6309  19
 -10  -2   2 1097.90 22.4757   6
 -10  -2   2 1103.29 22.7252   9
 -10  -2   2 1099.28 25.2984  22
 -10  -2   2 1112.65 22.5678   3
 -10  -2   2 1072.63 24.3312  23
 -10   2   2 1127.59 21.9818   6
 -10   2   2 1098.68 23.4510   1
 -10   2   2 1148.59 22.1759   9
 -10   2   2 1107.38 22.2627   3
 -10   2   2 1148.46 27.9402  21
 -10   2   2 1127.59 27.1193  23
  -9  -2   2 20.4101 1.79548  19
  -9  -2   2 19.6562 2.27823  22
  -9  -2   2 16.1480 2.08640  23
  -9  -2   2 18.0024 1.45930   9
  -9  -2   2 16.9651 1.41655   6
  -9  -2   2 16.2456 1.41368   3
  -9   2   2 14.6743 1.67545   1
  -9   2   2 16.9599 1.19697   6
  -9   2   2 16.4769 1.18276   9
  -9   2   2 16.1200 2.72883  23
  -9   2   2 16.3939 2.97553  21
  -8  -2   2 691.074 15.1181   9
  -8  -2   2 701.119 16.8432  23
  -8  -2   2 713.860 15.8165  19
  -8  -2   2 700.471 17.3199  22
  -8  -2   2 715.197 14.9454   3
  -8  -2   2 677.430 14.8788   6
  -8   2   2 760.705 20.0329  21
  -8   2   2 727.685 19.2006  23
  -8   2   2 718.450 16.2140   1
  -7  -2   2 990.531 20.2862   9
  -7  -2   2 968.573 20.0382   6
  -7  -2   2 1013.51 22.5342  22
  -7  -2   2 989.346 20.0371   3
  -7   2   2 1010.48 20.9993   1
   7   2  -2 978.777 22.6727  16
   7   2  -2 1014.13 22.5507   8
  -7   2   2 1003.68 23.4634  23
  -7   2   2 994.948 24.2886  21
  -6  -2   2 325.259 9.33750  15
  -6  -2   2 315.825 7.52758   6
   6  -2  -2 304.517 7.49511  17
   6  -2  -2 294.377 14.2881  16
  -6  -2   2 331.514 9.43347  22
  -6  -2   2 314.298 6.78095  17
  -6  -2   2 329.283 7.73134   9
  -6  -2   2 322.481 9.59173  16
   6  -2  -2 330.321 12.4494  15
   6  -2  -2 310.635 6.97750   5
  -6  -2   2 309.429 7.45826   3
  -6  -2   2 313.067 6.44964   5
   6   2  -2 320.541 9.40631   8
   6   2  -2 320.991 15.8754  13
   6   2  -2 317.720 10.1480  16
   6   2  -2 294.018 20.5362  16
  -6   2   2 316.516 16.3308  16
  -6   2   2 320.867 7.05283   4
  -6   2   2 317.734 9.74867  14
  -6   2   2 321.694 15.8383  15
   6   2  -2 325.146 13.4252  15
  -6   2   2 301.628 8.27142   1
  -5  -2   2 142.638 6.32247  15
   5  -2  -2 136.069 8.22155  15
   5  -2  -2 139.683 8.77871  10
   5  -2  -2 138.063 8.65124  11
   5  -2  -2 121.133 3.62792   5
   5  -2  -2 134.653 10.3477  16
   5  -2  -2 147.507 8.91985  16
   5  -2  -2 145.472 9.97043  15
   5  -2  -2 126.839 4.13045  17
  -5  -2   2 138.625 6.72832  16
   5   2  -2 139.924 6.78521  16
   5   2  -2 139.624 5.47062   8
   5   2  -2 145.081 11.1806  13
  -5   2   2 130.919 10.0068  16
   5   2  -2 135.372 8.87432  15
  -5   2   2 133.886 5.54175  14
   5   2  -2 137.299 8.07356  14
  -5   2   2 140.116 3.63417   4
   5   2  -2 134.803 9.66237  16
  -5   2   2 143.638 9.75432  15
   5   2  -2 136.157 6.03067  15
   4  -2  -2 2470.81 61.1889  16
   4  -2  -2 2441.58 58.9170  15
  -4  -2   2 2452.55 57.5851  13
  -4  -2   2 2424.24 57.8428  16
  -4  -2   2 2398.08 52.7254  16
   4  -2  -2 2397.62 52.8814  12
   4  -2  -2 2360.29 55.4385  16
  -4  -2   2 2478.91 56.8576  15
   4  -2  -2 2411.36 55.0252  10
   4  -2  -2 2393.56 54.4581  11
  -4  -2   2 2453.02 54.0492  15
   4  -2  -2 2494.62 55.0898  15
  -4   2   2 2464.77 56.2473  15
   4   2  -2 2474.50 49.0401   8
   4   2  -2 2455.52 53.2626  16
   4   2  -2 2427.32 57.7386  13
   4   2  -2 2538.87 47.6072  11
   4   2  -2 2461.27 51.8687  15
  -4   2   2 2460.62 48.9561  14
   4   2  -2 2524.61 58.5051  15
   4   2  -2 2522.78 60.8600  16
   4   2  -2 2464.83 54.0992  14
  -4   2   2 2462.18 60.4602  16
  -4   2   2 2486.20 46.0262   4
   4   2  -2 2423.17 55.3601  10
  -4   2   2 2465.80 57.9154  16
  -4   2   2 2486.15 52.6371  10
  -4   2   2 2421.42 58.4556  15
   3  -2  -2 611.029 18.9668  10
  -3  -2   2 603.526 18.0891  15
   3  -2  -2 595.410 23.1407  16
   3  -2  -2 611.870 19.5134  15
  -3  -2   2 646.845 25.5597  16
  -3  -2   2 599.717 18.9483  16
   3  -2  -2 585.814 20.2256  16
   3  -2  -2 600.556 18.3534  11
   3  -2  -2 603.974 15.3242  13
  -3  -2   2 650.401 24.4886  13
  -3  -2   2 597.367 13.1654  12
   3  -2  -2 592.537 21.7776  15
   3   2  -2 589.440 18.6160  16
   3   2  -2 616.837 17.5726  15
  -3   2   2 605.586 14.3092   8
  -3   2   2 611.413 15.0808  13
  -3   2   2 616.573 23.1544  16
   3   2  -2 606.510 17.7969  14
   3   2  -2 622.501 14.2000  11
   3   2  -2 585.369 19.9016  13
  -3   2   2 598.232 22.3430  16
   3   2  -2 596.965 20.8846  15
   3   2  -2 592.494 22.3423  16
   3   2  -2 634.758 20.3228  10
  -3   2   2 582.701 19.6791  15
   3   2  -2 597.256 14.5610   8
  -3   2   2 569.149 18.8468  10
  -3   2   2 603.896 14.5816  14
   2  -2  -2 1865.56 40.6043  11
   2  -2  -2 1844.33 39.2489  13
  -2  -2   2 1752.71 42.3160  15
   2  -2  -2 1873.18 43.2014  15
   2  -2  -2 1776.44 47.6235  16
  -2  -2   2 1840.86 35.7371  11
   2  -2  -2 1792.08 41.3416  10
   2  -2  -2 1823.39 44.1839  16
   2  -2  -2 1841.31 59.6596  15
  -2  -2   2 1752.62 44.0846  15
  -2  -2   2 1848.69 36.7296  12
  -2  -2   2 1778.75 42.9123  16
  -2  -2   2 1837.52 34.3989   2
   2   2  -2 1838.65 43.1196  16
  -2   2   2 1875.60 44.3425  15
  -2   2   2 1865.14 37.2298   8
  -2   2   2 1785.29 34.5145  18
   2   2  -2 1813.77 41.7903  10
   2   2  -2 1845.29 41.4178  15
  -2   2   2 1757.38 34.2265   4
   2   2  -2 1885.36 37.6035  11
  -2   2   2 1813.90 39.6156  10
   2   2  -2 1821.19 47.5778  16
  -2   2   2 1859.45 39.8357  13
   2   2  -2 1832.93 43.5599  13
   2   2  -2 1767.81 36.8491   8
   2   2  -2 1800.90 40.2626  14
  -2   2   2 1848.25 37.6629  14
   2   2  -2 1836.70 45.7794  15
  -2   2   2 1850.52 45.6799  16
  -2   2   2 1840.39 45.3982  15
  -1  -2   2 579.537 18.4922  15
   1  -2  -2 589.995 16.0583  11
   1  -2  -2 581.045 17.3617  10
  -1  -2   2 593.216 14.9398  12
  -1  -2   2 602.811 12.7500   2
  -1  -2   2 602.251 19.7017  16
  -1  -2   2 599.889 13.7894  11
   1  -2  -2 591.036 15.2116   2
  -1  -2   2 567.474 21.0038  16
   1  -2  -2 593.958 16.8846  13
   1  -2  -2 562.059 20.4706  15
   1  -2  -2 594.252 22.2319  16
  -1  -2   2 594.647 20.0587  15
  -1   2   2 605.543 14.7792   8
  -1   2   2 620.755 17.9508  13
  -1   2   2 612.068 16.7645  10
  -1   2   2 597.374 20.5297  15
   1   2  -2 617.978 16.5680  14
   1   2  -2 590.052 21.0924  15
  -1   2   2 625.328 15.7880  14
   1   2  -2 612.993 19.0855  13
  -1   2   2 608.447 20.9788  16
   1   2  -2 601.043 15.5820  11
   1   2  -2 621.713 19.6958  16
  -1   2   2 605.019 22.3718  16
   1   2  -2 614.397 14.4598   8
  -1   2   2 605.307 20.0130  15
   1   2  -2 584.425 22.2654  16
   1   2  -2 616.427 18.4752  15
   0  -2  -2 986.820 25.4577  13
   0  -2  -2 1004.45 26.9258  15
   0  -2   2 1016.45 28.7526  15
   0  -2  -2 995.084 27.8713  16
   0  -2   2 1014.66 22.0307  11
   0  -2  -2 997.242 21.7998   2
   0  -2   2 993.165 21.0141   2
   0  -2   2 977.986 26.9117  15
   0  -2   2 979.211 27.6095  13
   0  -2  -2 1021.94 22.6968  11
   0  -2  -2 1020.84 24.9059  10
   0  -2  -2 998.082 29.2598  15
   0  -2   2 967.937 27.8823  16
   0  -2   2 1007.11 23.5077  12
   0   2   2 1023.21 24.6943  10
   0   2  -2 1027.00 23.6214  14
   0   2  -2 1034.35 26.9441  15
   0   2  -2 1008.28 21.9771   8
   0   2   2 992.909 28.1593  15
   0   2   2 973.991 26.4738  13
   0   2   2 1048.77 29.2590  15
   0   2  -2 1031.98 31.7341  16
   0   2  -2 1026.14 30.1819  15
   0   2  -2 1032.32 26.6778  13
   0   2   2 1042.03 22.8378   8
   0   2  -2 1045.07 24.4282  11
   1  -2   2 117.639 7.31821  13
  -1  -2  -2 110.951 9.01090  15
  -1  -2  -2 108.592 3.84994   2
  -1  -2  -2 111.308 4.18182  11
  -1  -2  -2 113.509 6.86985  15
   1  -2   2 120.827 7.49069  15
   1  -2   2 119.922 5.27518  11
  -1  -2  -2 117.103 5.98551  10
   1  -2   2 112.551 7.78481  15
  -1  -2  -2 109.017 5.10721  12
   1  -2   2 116.562 8.48495  16
   1  -2   2 116.240 4.76068   2
  -1  -2  -2 114.367 6.73996  13
  -1  -2  -2 114.394 8.60468  16
   1  -2   2 111.068 7.57361  16
   1   2   2 116.949 7.34695  15
   1   2   2 111.096 7.78020  16
   1   2   2 103.199 7.80217  16
   1   2   2 113.103 7.41051  13
   1   2   2 105.350 4.85604   8
  -1   2  -2 109.380 7.27730  16
  -1   2  -2 116.465 4.79894  14
  -1   2  -2 110.432 6.23213  13
  -1   2  -2 112.911 6.02801  11
  -1   2  -2 109.803 6.81787  15
  -1   2  -2 117.124 8.22769  15
   1   2   2 105.424 5.75875  12
  -1   2  -2 115.278 8.93200  16
   1   2   2 114.075 5.74050  10
  -2  -2  -2 989.581 26.9740  13
   2  -2   2 1027.98 27.7019  13
  -2  -2  -2 986.362 28.9974  15
  -2  -2  -2 1018.13 30.6068  16
  -2  -2  -2 977.775 22.6341  12
   2  -2   2 1001.17 29.2411  15
   2  -2   2 1034.43 23.0757   2
   2  -2   2 1010.06 27.6269  15
  -2  -2  -2 1006.85 26.6086  15
  -2  -2  -2 1012.33 19.9789   2
   2  -2   2 991.955 30.7347  16
   2  -2   2 1036.04 24.0688  11
   2   2   2 998.189 24.4723  12
   2   2   2 1054.84 28.7414  15
  -2   2  -2 985.256 27.9320  16
   2   2   2 990.627 24.5030  10
   2   2   2 968.654 29.3807  16
   2   2   2 1011.08 27.2613  15
   2   2   2 988.897 28.4432  13
   2   2   2 1001.81 28.4815  16
  -2   2  -2 992.680 26.7489  15
   2   2   2 1008.15 22.9281   8
  -2   2  -2 1018.94 21.0120  14
  -2   2  -2 995.165 31.6847  16
  -2   2  -2 1003.07 29.9601  15
  -2   2  -2 1020.39 26.1543  11
  -3  -2  -2 683.521 20.8781  15
   3  -2   2 662.870 19.5381  10
  -3  -2  -2 656.953 23.0040  16
  -3  -2  -2 668.076 13.4731   5
   3  -2   2 689.397 22.9079  15
  -3  -2  -2 686.310 22.2479  15
  -3  -2  -2 685.423 13.9797  17
   3  -2   2 674.753 18.6417  11
  -3  -2  -2 713.567 20.8035  12
   3  -2   2 700.303 21.3299  13
   3  -2   2 713.107 17.8429   2
  -3  -2  -2 697.629 20.5752  16
   3  -2   2 692.257 21.2517  15
   3  -2   2 650.688 22.0210  16
   3  -2   2 690.965 24.4885  16
  -3   2  -2 690.159 20.6605  15
   3   2   2 693.483 23.0802  13
  -3   2  -2 727.980 26.3633  16
   3   2   2 676.848 21.6496  16
   3   2   2 685.021 18.6278  12
  -3   2  -2 672.842 21.6840  16
   3   2   2 676.382 20.3270  15
   3   2   2 713.357 17.3684   8
  -3   2  -2 694.682 21.1644  11
   3   2   2 683.010 22.9256  16
  -3   2  -2 687.547 23.6836  15
   3   2   2 700.324 18.6940  10
   3   2   2 671.074 21.5009  15
   4  -2   2 161.393 8.29656  10
   4  -2   2 170.294 10.7632  16
  -4  -2  -2 168.058 4.20632  17
  -4  -2  -2 171.288 8.16177  16
  -4  -2  -2 181.494 9.01002  15
   4  -2   2 172.788 9.75990  16
   4  -2   2 180.791 10.5785  15
  -4  -2  -2 163.136 3.86556   5
   4  -2   2 176.345 7.63004   2
  -4  -2  -2 173.919 9.41671  15
   4  -2   2 163.298 9.05964  13
  -4  -2  -2 163.523 9.77810  16
   4  -2   2 168.203 8.13432  11
   4  -2   2 170.441 9.11138  15
   4   2   2 162.390 9.79493  16
   4   2   2 180.234 9.42685  16
   4   2   2 189.743 8.69293  15
  -4   2  -2 144.472 10.7072  10
  -4   2  -2 162.206 9.22221  16
   4   2   2 166.113 10.5216  13
  -4   2  -2 166.041 4.50542  18
   4   2   2 177.726 7.78312  12
   4   2   2 177.001 7.79273  10
  -4   2  -2 167.581 4.26820   4
  -4   2  -2 162.605 8.50830  15
   4   2   2 177.022 9.35936  15
   4   2   2 180.210 7.01680   8
  -4   2  -2 170.693 11.3907  16
  -4   2  -2 171.771 10.8479  15
  -5  -2  -2 52.8893 3.95500  16
   5  -2   2 58.4440 6.53404  16
   5  -2   2 50.4241 4.63996  10
  -5  -2  -2 46.1001 4.99672  15
   5  -2   2 53.5708 4.27727   2
   5  -2   2 59.9827 5.52152  16
   5  -2   2 55.8679 5.72196  15
  -5  -2  -2 57.3949 5.30601  16
   5  -2   2 55.3033 4.88914  15
  -5  -2  -2 52.2255 1.62690   5
   5  -2   2 48.3975 5.26357  13
  -5  -2  -2 52.7274 1.85951  17
  -5   2  -2 48.1366 4.21399  10
   5   2   2 59.1673 4.85795  15
   5   2   2 52.5524 4.65683  16
   5   2   2 54.0158 4.28454  10
   5   2   2 56.3240 5.19428  16
   5   2   2 50.8247 3.71337   8
  -5   2  -2 50.9302 1.81742   4
   5   2   2 43.1825 5.78550  13
   5   2   2 55.3084 4.15357  12
  -5   2  -2 51.9378 4.54330  15
   5   2   2 59.7811 4.27467  15
  -5   2  -2 60.2402 5.25187  16
   6  -2   2 319.380 16.0450  16
  -6  -2  -2 308.450 7.42000   3
   6  -2   2 316.289 12.1393   2
  -6  -2  -2 305.119 11.4522  15
  -6  -2  -2 319.652 11.9372  16
   6  -2   2 330.806 14.0820  13
   6  -2   2 309.023 13.4242  10
  -6  -2  -2 323.905 8.42491  19
  -6  -2  -2 320.076 9.01018  22
   6   2   2 317.259 10.9557  16
   6   2   2 321.934 9.96747  15
  -6   2  -2 320.756 6.89533   4
  -6   2  -2 320.212 12.7055  16
  -6   2  -2 308.497 8.22559   1
  -6   2  -2 343.998 13.3447  15
   6   2   2 299.181 13.8873  16
  -6   2  -2 307.786 12.3581  19
   6   2   2 313.328 11.6668  10
   6   2   2 307.495 11.7161  12
  -6   2  -2 319.261 9.97589  21
   6   2   2 306.497 10.7963   8
   7  -2   2 100.605 6.75731   2
  -7  -2  -2 99.6772 3.39391   3
  -7  -2  -2 107.641 4.25763  19
  -7  -2  -2 102.128 3.30914   6
  -7  -2  -2 107.529 3.50252   9
  -7  -2  -2 108.346 4.65912  22
  -7   2  -2 105.777 4.47822  19
  -7   2  -2 104.788 2.96432   4
   7   2   2 109.103 6.75734  12
   7   2   2 103.569 5.89417   8
  -7   2  -2 102.079 4.06673   1
  -7   2  -2 120.335 5.82433  21
  -8  -2  -2 3.76681 0.72087   1
  -8  -2  -2 4.74539 1.30268  22
  -8  -2  -2 5.45153 0.82725   6
  -8  -2  -2 4.82252 0.87733   3
  -8  -2  -2 5.34950 1.72126  24
  -8  -2  -2 4.25627 0.75843   9
  -8  -2  -2 4.15550 1.02334  19
  -8   2  -2 4.24867 1.72964  21
  -8   2  -2 3.04278 0.88951   1
  -8   2  -2 5.43314 1.22202  19
   8   2   2 3.97224 1.61935   8
  -8   2  -2 4.39860 1.52823  23
  -9  -2  -2 20.8169 1.51363   3
  -9  -2  -2 21.4765 2.01019  19
  -9  -2  -2 21.3409 3.45435  24
  -9  -2  -2 22.6853 1.53735   9
  -9  -2  -2 20.1176 2.20179  22
  -9  -2  -2 22.7409 1.51998   1
  -9  -2  -2 19.4117 1.82185   6
  -9   2  -2 22.4236 1.31998   9
  -9   2  -2 19.0105 2.58970  23
  -9   2  -2 22.4763 3.57366  21
  -9   2  -2 19.0405 1.99013  19
  -9   2  -2 21.1888 2.03815   1
  -9   2  -2 22.7171 1.30142   6
 -10  -2  -2 125.596 5.39747  22
  10  -2   2 119.675 3.74479   5
 -10  -2  -2 122.167 3.96210   9
 -10  -2  -2 118.415 4.09645   1
  10  -2   2 124.462 4.28233  17
 -10  -2  -2 121.712 4.03158   3
 -10  -2  -2 118.944 3.79017   6
 -10  -2  -2 122.430 4.86040  19
 -10   2  -2 122.618 3.43955   6
 -10   2  -2 128.758 7.08612  21
 -10   2  -2 127.141 3.57676   9
 -10   2  -2 124.267 4.87895   1
 -10   2  -2 122.142 6.28087  23
 -10   2  -2 126.064 5.13770  19
  11  -2   2 165.152 7.17984  17
 -11  -2  -2 196.226 5.45384   3
 -11  -2  -2 199.792 5.64436   1
 -11  -2  -2 221.879 7.80204  22
 -11  -2  -2 191.840 5.32047   9
 -11  -2  -2 186.856 5.14342   6
 -11  -2  -2 197.482 6.32698  19
  11  -2   2 194.148 5.45072   5
 -11   2  -2 232.861 11.4821  23
 -11   2  -2 196.155 6.70148  19
 -11   2  -2 218.221 10.4727  21
 -11   2  -2 203.205 4.96366   6
 -11   2  -2 204.771 5.04315   9
 -11   2  -2 204.819 6.59410   1
 -12  -2  -2 29.5170 1.82107   1
 -12  -2  -2 28.5399 2.03909  19
 -12  -2  -2 25.2477 1.41646   6
 -12  -2  -2 29.5802 1.64939   3
 -12  -2  -2 31.1269 2.36909  22
 -12  -2  -2 27.6472 1.51289   9
 -12   2  -2 27.9296 3.29951  21
 -12   2  -2 28.8529 1.30387   6
 -12   2  -2 30.5093 1.36046   9
 -12   2  -2 30.0810 2.22274   1
 -12   2  -2 29.8936 3.12519  23
 -12   2  -2 25.3729 2.00496  19
 -13  -2  -2 2.25854 0.55095   3
 -13  -2  -2 2.92106 0.76462  19
 -13  -2  -2 2.14872 0.60983   1
 -13  -2  -2 2.18471 0.79101  22
 -13   2  -2 2.21745 0.43094   6
 -13   2  -2 3.37124 1.67554  21
 -13   2  -2 4.41735 1.42304  23
 -13   2  -2 1.78699 0.78558   1
 -13   2  -2 1.94629 0.38022   9
 -14  -2  -2 5.12323 0.84800  19
 -14  -2  -2 6.11539 0.92898  22
 -14  -2  -2 5.28197 0.91571   3
 -14  -2  -2 4.08440 0.63236   1
 -14   2  -2 4.28132 0.45565   9
 -14   2  -2 4.12430 0.45735   6
 -14   2  -2 4.55643 1.47750  21
 -14   2  -2 5.23188 0.85942   1
 -14   2  -2 3.36526 1.17011  23
 -15  -2  -2 29.4385 1.63067  22
 -15   2  -2 27.0536 2.05086  21
 -15   2  -2 25.2019 1.58527  23
 -15   2  -2 23.7547 1.25540   1
 -14  -3   2 93.4312 2.86058  22
 -14  -3   2 99.1371 2.43740   3
 -14   3   2 95.7605 2.32365   9
 -14   3   2 91.5701 3.38050  23
 -14   3   2 99.6054 2.28112   6
 -14   3   2 90.2997 2.85929  21
 -13  -3   2 16.5371 0.99597   9
 -13  -3   2 15.2340 1.00334  19
 -13  -3   2 18.1352 1.06518   3
 -13  -3   2 16.0006 1.36746  22
 -13  -3   2 16.7787 0.98072   6
 -13   3   2 16.0350 1.95907  21
 -13   3   2 18.3845 0.89867   6
 -13   3   2 16.1660 1.72054  23
 -13   3   2 17.7305 0.91926   9
 -12  -3   2 51.1707 2.17470   9
 -12  -3   2 51.3045 2.11430   6
 -12  -3   2 59.6929 3.05987   3
 -12  -3   2 52.7629 2.32765  19
 -12   3   2 49.9770 3.23858  23
 -12   3   2 52.5968 2.20797   6
 -12   3   2 54.9000 3.62685  21
 -12   3   2 50.1631 2.13212   1
 -12   3   2 52.5575 1.94446   9
 -11  -3   2 112.963 4.82708  22
 -11  -3   2 110.512 3.65947   3
 -11  -3   2 109.226 4.11350  19
 -11  -3   2 110.870 3.76423   9
 -11  -3   2 112.894 3.68130   6
 -11   3   2 113.172 3.94049   1
 -11   3   2 118.518 5.72202  21
 -11   3   2 118.375 3.20927   6
 -11   3   2 112.697 3.16833   3
 -11   3   2 117.156 5.65469  23
 -11   3   2 115.106 3.27548   9
 -10  -3   2 79.4667 3.17247   6
 -10  -3   2 77.3847 3.56178  19
 -10  -3   2 86.4201 4.34986  22
 -10  -3   2 76.5754 3.21870   9
 -10  -3   2 75.1538 3.06761   3
 -10   3   2 78.9632 4.95775  21
 -10   3   2 86.0733 4.98885  23
 -10   3   2 77.1743 2.62616   6
 -10   3   2 76.4676 2.56052   3
 -10   3   2 77.4289 2.70906   9
  10   3  -2 77.1131 2.95930   4
 -10   3   2 76.3016 3.42794   1
  10   3  -2 71.9725 3.50284  18
  -9  -3   2 373.215 9.24703   6
  -9  -3   2 378.328 9.47162   9
  -9  -3   2 370.446 10.0735  19
  -9  -3   2 380.082 10.9302  22
  -9  -3   2 375.343 9.14098   3
  -9   3   2 368.783 8.67128   9
  -9   3   2 368.587 8.55322   6
  -9   3   2 382.136 12.2973  21
  -9   3   2 385.052 12.1649  23
   9   3  -2 381.528 9.29638  18
  -9   3   2 376.016 9.77138   1
   9   3  -2 376.624 8.83450   4
  -8  -3   2 343.502 9.22785  19
  -8  -3   2 329.753 8.28518   3
  -8  -3   2 331.623 9.16298  23
  -8  -3   2 327.742 10.0336  22
  -8  -3   2 323.019 8.62026   9
   8   3  -2 341.020 8.80310  18
  -8   3   2 345.336 9.22934   1
   8   3  -2 344.206 8.36703   4
  -8   3   2 352.105 11.6465  23
  -8   3   2 348.992 11.4876  21
  -7  -3   2 32.1003 2.04294   9
  -7  -3   2 31.5407 2.63357  22
   7  -3  -2 29.9962 1.78800  17
  -7  -3   2 33.8398 1.93638   3
   7  -3  -2 31.5015 1.53981   5
  -7   3   2 28.7383 2.25670   1
  -7   3   2 32.6789 3.05535  23
   7   3  -2 30.1691 1.98326  18
  -7   3   2 31.1577 3.17409  21
   7   3  -2 29.2306 1.77547   4
  -6  -3   2 115.574 3.36458  17
  -6  -3   2 115.915 5.02720  22
  -6  -3   2 118.109 4.57697  23
   6  -3  -2 119.690 3.49536   5
  -6  -3   2 113.999 3.00937   5
  -6  -3   2 122.654 4.18346   3
   6  -3  -2 112.209 3.91246  17
  -6   3   2 130.388 5.99902  21
  -6   3   2 111.344 5.44267  23
   6   3  -2 122.847 6.17747   8
  -6   3   2 119.043 3.64220   4
   6   3  -2 122.488 4.25997  18
   6   3  -2 123.045 3.93448   4
  -5  -3   2 71.1686 2.59102  17
  -5  -3   2 72.6649 2.29105   5
  -5  -3   2 71.3021 3.43531  23
  -5  -3   2 71.4485 2.97392   9
  -5  -3   2 68.8932 2.72055   3
   5  -3  -2 69.9258 2.49467   5
   5  -3  -2 69.6077 2.92251  17
  -5  -3   2 67.6640 3.56872  22
  -5  -3   2 70.5571 2.86426   6
   5   3  -2 72.1117 2.78490   4
  -5   3   2 73.9632 2.59214   4
   5   3  -2 74.4138 3.09487  18
  -5   3   2 71.5338 4.50708  21
  -5   3   2 65.4806 3.93428  23
  -5   3   2 71.2757 3.28916   1
   5   3  -2 67.4727 4.52117   8
  -4  -3   2 121.269 4.01286   9
  -4  -3   2 125.245 3.85645  17
  -4  -3   2 120.532 3.87306   6
   4  -3  -2 122.689 3.55599   5
  -4  -3   2 115.666 3.33646   5
   4  -3  -2 113.154 3.97997  17
  -4  -3   2 117.305 4.77355  22
  -4  -3   2 118.731 3.67558   3
  -4  -3   2 114.240 4.42426  23
   4   3  -2 123.497 3.87175   4
  -4   3   2 118.349 4.31875   1
  -4   3   2 128.013 3.66240   4
   4   3  -2 126.943 4.20546  18
   4   3  -2 122.658 6.21200   8
  -3  -3   2 2064.45 40.2658   3
  -3  -3   2 2058.31 54.9709  16
  -3  -3   2 2167.50 40.6586   6
  -3  -3   2 2185.02 40.8718   9
  -3   3   2 2112.83 47.2163  13
  -3   3   2 2123.40 44.2884   8
   3   3  -2 2181.43 40.7216  18
  -3   3   2 1911.28 73.1452  16
  -3   3   2 2082.13 45.0564  14
   3   3  -2 2172.73 40.2028   4
  -3   3   2 2114.80 39.7438   4
   3   3  -2 2122.91 44.7035   8
  -3   3   2 2099.74 40.7950   1
  -3   3   2 2065.23 59.1775  15
  -2  -3   2 30.1375 3.37834  12
   2  -3  -2 28.1130 1.74958  17
  -2  -3   2 19.6559 4.45855  16
   2  -3  -2 29.1205 1.49203   5
   2  -3  -2 28.1611 4.23076  13
  -2  -3   2 30.1981 1.52143   5
  -2  -3   2 25.3591 1.70057  17
   2  -3  -2 27.9105 5.36952  15
   2  -3  -2 25.7607 5.13581  15
  -2   3   2 33.2294 1.69812   4
  -2   3   2 24.0655 5.16440  15
   2   3  -2 30.7712 1.84327  18
  -2   3   2 30.4698 1.78151  18
   2   3  -2 31.1845 1.66229   4
   2   3  -2 22.5150 5.46810  15
   2   3  -2 24.5910 2.53269   8
  -2   3   2 24.7603 2.75613   8
  -2   3   2 21.8315 3.89583  13
  -1  -3   2 170.934 13.9561  16
  -1  -3   2 135.805 3.90892   5
  -1  -3   2 139.843 4.50063  17
   1  -3  -2 124.833 6.73796  11
  -1  -3   2 140.337 10.2263  15
  -1  -3   2 134.313 5.49673  11
   1  -3  -2 141.870 4.35942  17
  -1  -3   2 129.234 3.99414   6
   1  -3  -2 127.038 3.60635   3
  -1  -3   2 149.117 8.93388  12
   1  -3  -2 123.071 11.5115  15
  -1  -3   2 131.594 4.48586   2
  -1  -3   2 138.216 4.19388   9
   1  -3  -2 137.348 3.78901   5
   1   3  -2 130.141 9.40704  15
   1   3  -2 133.276 5.06358  18
  -1   3   2 134.747 3.97428  18
   1   3  -2 131.353 4.64401   4
  -1   3   2 140.960 6.67686   8
   1   3  -2 133.415 6.07822   8
  -1   3   2 143.096 9.52654  13
  -1   3   2 134.040 3.72967   4
  -1   3   2 132.353 11.3576  15
   1   3  -2 134.603 7.75051  14
   1   3  -2 132.210 12.4834  15
   0  -3   2 549.733 15.0250  11
   0  -3  -2 479.042 24.4116  16
   0  -3   2 566.977 12.4455  17
   0  -3  -2 557.028 11.9824  17
   0  -3   2 527.886 11.6227   6
   0  -3  -2 533.052 14.5416  11
   0  -3   2 559.848 11.6248   5
   0  -3   2 524.101 23.2413  16
   0  -3  -2 544.458 11.2907   5
   0  -3  -2 521.326 24.2187  15
   0  -3  -2 535.951 11.3266   3
   0  -3   2 550.283 11.8353   9
   0  -3   2 549.002 13.5590   2
   0  -3   2 551.976 22.4355  15
   0   3  -2 520.821 25.7697  15
   0   3   2 518.187 20.8314  13
   0   3  -2 542.407 12.0943  18
   0   3  -2 528.497 31.0701  15
   0   3   2 532.471 23.4825  15
   0   3   2 547.622 11.7548  18
   0   3   2 552.095 16.0376   8
   0   3  -2 575.256 15.1476   8
   0   3  -2 538.912 11.6202   4
   0   3   2 542.218 11.3808   4
   0   3  -2 559.676 17.2609  14
  -1  -3  -2 29.4269 2.34694  11
  -1  -3  -2 29.9135 1.51929   3
  -1  -3  -2 32.0721 2.76899   2
   1  -3   2 22.8863 2.88419  11
   1  -3   2 35.7452 6.61930  15
   1  -3   2 22.4069 4.61746  15
   1  -3   2 35.2968 2.22130   5
   1  -3   2 36.3451 2.67688  17
   1  -3   2 34.3614 2.78621   2
  -1  -3  -2 30.5543 6.08002  15
  -1   3  -2 28.4984 3.19355  14
   1   3   2 20.7513 6.33856  15
   1   3   2 30.1142 1.63134  18
   1   3   2 28.4136 3.07472   8
  -1   3  -2 28.7396 5.15645  15
   1   3   2 36.3635 6.39381  15
  -1   3  -2 33.0099 1.78828   4
   1   3   2 29.4877 1.49972   4
  -1   3  -2 32.9624 1.95251  18
   2  -3   2 395.665 14.1058  11
   2  -3   2 433.579 9.55944   5
  -2  -3  -2 413.856 21.0512  15
   2  -3   2 436.697 10.3705  17
  -2  -3  -2 440.475 9.14479   5
  -2  -3  -2 407.495 22.0900  16
   2  -3   2 425.677 22.1290  15
  -2  -3  -2 425.181 9.63408  17
  -2  -3  -2 419.619 9.61389   6
   2  -3   2 407.353 15.7374   2
   2  -3   2 420.202 20.3104  15
  -2  -3  -2 413.670 9.44902   9
   2   3   2 412.004 9.37724  18
  -2   3  -2 445.551 10.3971  18
  -2   3  -2 435.885 9.86751   4
  -2   3  -2 404.891 9.93604   1
  -2   3  -2 436.546 18.9941  15
   2   3   2 410.867 9.05533   4
  -2   3  -2 407.529 12.0073  14
  -2   3  -2 385.909 19.3430  16
   2   3   2 412.351 13.6534   8
   2   3   2 433.074 20.0891  15
   3  -3   2 140.791 4.76984  17
  -3  -3  -2 138.707 4.13174   9
  -3  -3  -2 135.087 3.98433   3
   3  -3   2 136.359 4.13238   5
  -3  -3  -2 140.300 3.66869   5
  -3  -3  -2 126.291 12.6414  16
  -3  -3  -2 131.545 3.94537   6
   3  -3   2 134.796 6.99147   2
  -3  -3  -2 129.244 4.67655  22
  -3  -3  -2 142.901 4.10848  17
  -3   3  -2 137.803 3.98795   4
   3   3   2 144.894 4.21569  18
   3   3   2 140.513 3.91070   4
   3   3   2 141.329 7.36188   8
  -3   3  -2 140.912 4.29588  18
   3   3   2 133.162 11.3025  16
  -3   3  -2 138.864 11.3100  16
  -3   3  -2 168.636 12.0283  15
  -3   3  -2 136.550 4.70327   1
  -4  -3  -2 62.3710 2.53633   6
  -4  -3  -2 63.5196 2.14379   5
   4  -3   2 66.4260 3.12208  17
  -4  -3  -2 65.8643 2.49863  17
   4  -3   2 68.5671 2.68162   5
  -4  -3  -2 66.9382 3.26975  22
  -4  -3  -2 66.4697 2.63713   9
   4  -3   2 62.2333 5.05220   2
  -4  -3  -2 63.2350 2.56126   3
   4   3   2 61.4160 2.46149  18
  -4   3  -2 60.2238 2.99060   1
  -4   3  -2 62.5946 3.39341  19
   4   3   2 60.6386 2.24447   4
   4   3   2 58.4481 4.66054   8
  -4   3  -2 58.1804 9.00011  16
  -4   3  -2 60.2336 2.28758   4
  -4   3  -2 57.2342 2.43514  18
   5  -3   2 905.271 25.8089   2
   5  -3   2 925.514 19.7180  17
  -5  -3  -2 906.306 17.6694   5
  -5  -3  -2 910.699 18.7211   9
   5  -3   2 908.100 18.6802   5
  -5  -3  -2 906.002 20.0317  22
  -5  -3  -2 909.001 18.5412   6
  -5  -3  -2 897.236 18.6300   3
  -5  -3  -2 913.991 18.2568  17
   5   3   2 886.916 24.5327   8
  -5   3  -2 905.191 19.3768   1
  -5   3  -2 879.705 21.5600  21
   5   3   2 888.436 17.7682   4
  -5   3  -2 912.456 20.3768  19
   5   3   2 873.455 18.1518  18
  -5   3  -2 893.480 17.7893   4
  -6  -3  -2 32.0876 1.84611   9
  -6  -3  -2 30.8258 3.55297  19
  -6  -3  -2 34.9740 1.80929   6
  -6  -3  -2 31.6757 2.50289  22
   6  -3   2 31.9929 2.16011  17
   6  -3   2 32.7575 1.83052   5
  -6   3  -2 35.6663 1.72284   4
   6   3   2 36.8612 1.88022  18
  -6   3  -2 40.9192 3.25148  21
   6   3   2 33.3956 1.58920   4
  -6   3  -2 29.3859 2.47774  19
  -7  -3  -2 159.083 5.94394  22
  -7  -3  -2 159.576 4.78120   9
   7  -3   2 163.377 5.50183  17
  -7  -3  -2 152.630 4.59930   6
   7  -3   2 164.066 4.80801   5
  -7  -3  -2 154.319 4.79518   3
  -7  -3  -2 168.087 5.87186  19
  -7   3  -2 162.642 7.32982  21
  -7   3  -2 162.358 4.33671   4
  -7   3  -2 161.576 6.13952  19
  -7   3  -2 157.010 5.64510   1
  -8  -3  -2 62.7620 2.57194   6
  -8  -3  -2 63.3398 2.76175   3
  -8  -3  -2 65.6572 3.46895  19
  -8  -3  -2 59.7553 2.60118   9
  -8  -3  -2 63.4445 2.34782   1
   8  -3   2 61.6491 2.63807   5
   8  -3   2 60.1857 3.07123  17
  -8  -3  -2 58.9287 3.50449  22
  -8   3  -2 60.9700 4.18777  23
  -8   3  -2 60.3761 3.36157   1
  -8   3  -2 66.5480 4.71970  21
  -8   3  -2 60.5490 3.47581  19
  -8   3  -2 60.7009 2.22392   4
  -9  -3  -2 81.1779 3.94461  19
   9  -3   2 79.0783 3.41453  17
  -9  -3  -2 74.9739 3.93809  22
  -9  -3  -2 78.4710 3.32858   9
  -9  -3  -2 77.2312 3.07021   3
   9  -3   2 74.5415 2.83345   5
  -9  -3  -2 76.9941 2.86869   1
  -9   3  -2 75.0256 5.07026  21
  -9   3  -2 79.1302 4.94684  23
  -9   3  -2 80.2759 4.53261  19
  -9   3  -2 82.8009 3.91251   1
 -10  -3  -2 65.2327 2.59499   9
  10  -3   2 73.7929 3.03399  17
 -10  -3  -2 70.8922 3.74249  22
 -10  -3  -2 72.1054 3.60516  19
  10  -3   2 70.9196 2.61519   5
 -10  -3  -2 69.3592 2.58097   6
 -10  -3  -2 75.9297 2.94704   3
 -10  -3  -2 70.9133 2.82168   1
 -10   3  -2 66.8985 3.30666  19
 -10   3  -2 70.4198 4.62038  23
 -10   3  -2 78.2001 5.05629  21
 -10   3  -2 73.6965 2.44324   6
 -10   3  -2 73.9416 3.59568   1
 -10   3  -2 74.3633 2.49662   9
 -11  -3  -2 25.5513 1.56225   1
 -11  -3  -2 27.2345 1.59774   3
 -11  -3  -2 27.0156 1.41474   9
 -11  -3  -2 26.4840 1.95413  19
 -11  -3  -2 31.3050 2.32277  22
 -11  -3  -2 25.5070 1.36175   6
 -11   3  -2 26.9167 2.07546   1
 -11   3  -2 33.3813 3.25863  23
 -11   3  -2 27.2165 1.21395   6
 -11   3  -2 26.4224 1.22776   9
 -11   3  -2 26.7367 2.98346  21
 -12  -3  -2 39.0001 1.72514   3
 -12  -3  -2 43.6310 3.19075  22
 -12  -3  -2 39.1406 1.78340   1
 -12  -3  -2 37.3407 2.11100  19
 -12   3  -2 39.9806 1.44741   9
 -12   3  -2 41.2218 3.23099  21
 -12   3  -2 40.6480 1.42027   6
 -12   3  -2 41.8792 3.62239  23
 -12   3  -2 38.5177 2.23758   1
 -13  -3  -2 0.62161 0.44742  19
 -13  -3  -2 1.29353 0.36675   3
 -13  -3  -2 1.57050 0.58381  22
 -13   3  -2 0.80613 0.26339   6
 -13   3  -2 1.67300 0.60122   1
 -13   3  -2 1.90629 0.91251  23
 -13   3  -2 0.96772 0.25263   9
 -13   3  -2 0.67917 0.87765  21
 -14  -3  -2 1.92344 0.41752  22
 -14  -3  -2 1.51999 0.44087  19
 -14   3  -2 1.37620 0.60995  23
 -14   3  -2 1.78192 0.75585  21
 -12  -4   2 10.9562 0.64554   3
 -12  -4   2 8.60726 0.79178  19
 -12  -4   2 12.6658 1.24594  22
 -12   4   2 12.0329 0.59240   6
 -12   4   2 11.4887 0.58613   9
 -11  -4   2 14.8315 0.92869   3
 -11  -4   2 14.4727 1.18482  22
 -11  -4   2 15.4664 0.92746   6
 -11  -4   2 12.9745 1.07122  19
 -11  -4   2 15.3068 0.94696   9
 -11   4   2 15.3041 1.42910  23
 -11   4   2 15.5496 0.80456   6
 -11   4   2 13.9484 0.76710   9
 -10  -4   2 42.1292 1.83997   6
 -10  -4   2 40.9866 1.86793   9
 -10  -4   2 41.3187 1.79378   3
 -10  -4   2 43.3509 2.28403  22
 -10  -4   2 37.6891 2.15838  19
 -10   4   2 41.1881 1.59079   9
 -10   4   2 36.5296 2.52382  23
 -10   4   2 42.6783 1.53937   6
  -9  -4   2 12.1474 1.12729   6
  -9  -4   2 12.5393 1.11563   3
  -9  -4   2 9.82737 1.48790  22
  -9  -4   2 13.0060 1.38887  19
  -9  -4   2 12.8459 1.12032   9
  -9   4   2 11.2629 0.93930   9
  -9   4   2 11.5511 1.85873  23
   9   4  -2 11.1819 1.23116  18
  -9   4   2 12.2483 0.89288   3
   9   4  -2 11.8785 1.02746   4
  -9   4   2 11.8386 0.95895   6
  -8  -4   2 1.24017 0.55135   3
  -8  -4   2 1.40827 0.74425  22
  -8  -4   2 0.79556 0.63709  19
  -8  -4   2 0.37036 0.43235   9
  -8  -4   2 1.26473 0.61490   6
   8   4  -2 0.79881 0.47713   4
  -8   4   2 2.40473 1.04078  23
   8   4  -2 0.82762 0.57834  18
  -7  -4   2 -0.3260 0.51523  22
  -7  -4   2 0.51612 0.42717   3
   7  -4  -2 0.31193 0.77701  17
  -7  -4   2 0.48979 0.42882   9
  -7  -4   2 0.56473 0.52017   6
   7  -4  -2 0.71919 0.34679   5
   7   4  -2 -0.9279 0.49563  18
  -7   4   2 0.24439 0.41361   4
  -7   4   2 2.89920 1.05589  23
   7   4  -2 0.22812 0.44829   4
  -6  -4   2 107.580 4.30081   9
   6  -4  -2 97.9169 3.05037   5
  -6  -4   2 97.9851 4.57622  22
   6  -4  -2 96.8899 3.46119  17
  -6  -4   2 97.6967 3.04095  17
  -6  -4   2 100.789 2.73528   5
  -6   4   2 100.351 3.36340   4
   6   4  -2 98.2287 3.88720  18
   6   4  -2 98.2641 3.55645   4
  -6   4   2 114.194 5.19999  23
   5  -4  -2 37.5095 2.06650  17
  -5  -4   2 37.3476 1.58643   5
  -5  -4   2 40.9504 2.70888   6
  -5  -4   2 40.6550 3.05925   3
  -5  -4   2 40.2662 2.86291  22
  -5  -4   2 38.4471 2.50206   9
   5  -4  -2 35.6267 1.72686   5
  -5  -4   2 36.9090 1.86144  17
   5   4  -2 38.8933 2.09001   4
   5   4  -2 36.9976 2.28446  18
  -5   4   2 38.0974 1.95809   4
  -4  -4   2 18.9226 1.53872   6
  -4  -4   2 17.5170 1.30078   3
   4  -4  -2 19.1662 1.28279   5
  -4  -4   2 19.2350 1.23584   5
  -4  -4   2 18.5089 1.55306   9
  -4  -4   2 18.1775 1.45041  17
   4  -4  -2 18.0153 1.47419  17
   4   4  -2 15.9264 1.42082   4
  -4   4   2 20.0450 1.43526   4
   4   4  -2 17.3083 1.64509  18
  -3  -4   2 33.3505 2.03454   9
  -3  -4   2 32.7397 1.72180   3
  -3  -4   2 34.0305 2.03021  17
   3  -4  -2 33.5481 1.72505   5
  -3  -4   2 33.5718 1.97981   6
   3  -4  -2 34.1878 2.05607  17
  -3  -4   2 32.5653 1.69483   5
   3   4  -2 32.4381 2.16767  18
   3   4  -2 32.0246 1.92310   4
  -3   4   2 33.7084 1.83255   4
   2  -4  -2 5.38039 0.82975   5
  -2  -4   2 4.82276 0.72632   3
  -2  -4   2 5.65309 1.11474  17
  -2  -4   2 4.19021 0.81644   5
   2  -4  -2 7.04342 1.14352  17
  -2   4   2 4.29837 0.79288   4
   2   4  -2 4.94379 0.95541   4
   2   4  -2 6.60639 1.21097  18
  -1  -4   2 255.033 6.21965   3
   1   4  -2 235.003 7.55262   4
   1   4  -2 243.999 8.30562  18
   0  -4   2 88.3104 4.73914   5
   0   4   2 91.5619 3.49007  18
   0   4   2 90.3740 3.21535   4
  -1  -4  -2 345.310 7.97417   3
   1  -4   2 389.579 10.0051   5
  -1  -4  -2 309.022 8.76004   5
  -1  -4  -2 298.948 9.60059  17
   1  -4   2 390.623 11.3873  17
   1   4   2 348.762 8.46818  18
  -1   4  -2 318.699 9.71008  18
   1   4   2 350.600 8.09377   4
  -1   4  -2 331.658 9.22040   4
  -2  -4  -2 739.495 14.9564   5
   2  -4   2 741.612 16.7559  17
  -2  -4  -2 728.014 15.1713   3
   2  -4   2 713.323 15.6072   5
  -2  -4  -2 725.387 15.6540  17
  -2   4  -2 742.260 16.1036  18
  -2   4  -2 738.921 15.6135   4
   3  -4   2 78.6730 3.70154  17
  -3  -4  -2 77.3144 2.63076   5
  -3  -4  -2 79.3424 2.93639   3
  -3  -4  -2 77.3423 3.03229  17
   3  -4   2 78.1836 3.14164   5
  -3  -4  -2 74.2272 3.16582  22
   3   4   2 79.7884 3.05804  18
  -3   4  -2 78.5017 3.44473   1
  -3   4  -2 74.7880 3.16928  18
   3   4   2 78.8517 2.81715   4
  -3   4  -2 78.3206 2.95391   4
   4  -4   2 277.459 7.23139   5
  -4  -4  -2 277.162 6.91596  17
  -4  -4  -2 260.586 7.44376  22
   4  -4   2 279.623 8.12622  17
  -4  -4  -2 282.555 6.97729   3
  -4  -4  -2 276.012 6.35381   5
   4   4   2 282.502 7.15331  18
   4   4   2 276.668 6.78962   4
  -4   4  -2 285.264 6.97628   4
  -4   4  -2 288.470 7.90921   1
   5  -4   2 149.526 5.37387  17
  -5  -4  -2 145.953 4.25752  17
  -5  -4  -2 162.361 7.54382  22
   5  -4   2 141.690 4.58059   5
  -5  -4  -2 142.399 3.80328   5
   5   4   2 138.103 3.92211   4
   5   4   2 135.360 4.15482  18
  -5   4  -2 142.902 4.15542   4
  -6  -4  -2 20.0901 2.54235  19
   6  -4   2 21.2457 1.84550  17
   6  -4   2 21.8646 1.51957   5
  -6  -4  -2 21.8510 2.33457  22
  -6   4  -2 22.9613 1.36159   4
   6   4   2 14.8689 1.34399  18
   6   4   2 16.9864 1.13010   4
  -7  -4  -2 69.2462 3.35349  22
  -7  -4  -2 72.8750 2.83824   3
  -7  -4  -2 71.8923 3.59934  19
   7  -4   2 70.4135 3.29513  17
   7  -4   2 72.1506 2.83353   5
  -7   4  -2 73.8328 4.32283  23
  -7   4  -2 75.6247 2.62207   4
  -7   4  -2 71.3080 3.51401   1
  -8  -4  -2 119.811 4.49100  22
  -8  -4  -2 120.445 3.46311   1
   8  -4   2 117.417 3.67786   5
  -8  -4  -2 117.528 3.73978   3
   8  -4   2 114.686 4.16083  17
  -8  -4  -2 119.270 4.62541  19
  -8   4  -2 120.756 5.65574  23
  -8   4  -2 123.903 3.45653   4
  -8   4  -2 123.477 4.58703   1
  -9  -4  -2 104.701 4.18151  19
   9  -4   2 103.419 3.60757  17
  -9  -4  -2 103.889 3.98963  22
  -9  -4  -2 112.137 3.42262   3
   9  -4   2 107.708 3.17919   5
  -9   4  -2 113.059 4.11948   1
  -9   4  -2 110.807 5.27014  23
  -9   4  -2 110.537 6.50420  21
 -10  -4  -2 160.104 4.22205   3
 -10  -4  -2 163.151 4.92034  22
 -10  -4  -2 163.466 5.03529  19
 -10  -4  -2 160.009 4.13586   1
 -10   4  -2 160.510 4.80888   1
 -10   4  -2 161.617 6.28586  23
 -10   4  -2 161.606 3.83221   6
 -10   4  -2 163.077 3.91221   9
 -11  -4  -2 18.2084 1.31881  19
 -11  -4  -2 21.7154 1.07404   3
 -11  -4  -2 18.9069 1.30172  22
 -11   4  -2 20.4895 1.35517   1
 -11   4  -2 25.1681 1.28800   6
 -11   4  -2 22.4267 0.98131   9
 -11   4  -2 20.7736 1.92112  23
 -12  -4  -2 0.37542 0.21612   3
 -12  -4  -2 0.26091 0.30215  19
 -12  -4  -2 0.25350 0.29796  22
 -12   4  -2 0.58487 0.49486  23
  -9  -5   2 85.0424 2.64465  19
  -9  -5   2 84.7969 1.99997   3
  -9   5   2 98.8533 2.26080   6
  -9   5   2 93.9482 2.27991   9
  -8  -5   2 33.1365 1.15871   3
  -8  -5   2 30.8340 1.67373  19
  -8   5   2 34.9734 1.28496   9
  -8   5   2 36.9356 1.29713   6
  -7  -5   2 56.7403 2.60607  19
  -7  -5   2 56.8043 1.77931   3
   7   5  -2 58.6671 2.11091  18
   7   5  -2 56.5344 1.91585   4
   6  -5  -2 16.1740 0.79007   5
   6  -5  -2 14.1852 0.93605  17
  -6  -5   2 15.0466 0.88906   3
  -6  -5   2 15.1117 1.43060  19
   6   5  -2 15.6806 1.21042  18
   6   5  -2 15.2179 1.12493   4
  -5  -5   2 116.448 2.84927   5
   5  -5  -2 119.472 3.38196  17
  -5  -5   2 113.609 3.12917  17
  -5  -5   2 112.343 3.06928   3
   5  -5  -2 118.375 3.04877   5
   5   5  -2 117.439 3.81825  18
  -5   5   2 119.167 3.44517   4
   5   5  -2 119.785 3.57694   4
  -4  -5   2 53.1291 1.77697   5
   4  -5  -2 54.8953 1.92753   5
   4  -5  -2 54.8478 2.24305  17
  -4  -5   2 51.9579 2.04276  17
   4   5  -2 58.2383 2.35458   4
  -4   5   2 55.9936 2.22963   4
   4   5  -2 57.5994 2.53760  18
   3  -5  -2 12.4535 0.91873   5
  -3  -5   2 12.0521 1.05068  17
  -3  -5   2 11.5263 0.85210   5
   3  -5  -2 11.6777 1.08191  17
   3   5  -2 12.9233 1.17311   4
  -3   5   2 9.25517 1.01208   4
   3   5  -2 16.4615 1.39983  18
  -2  -5   2 14.2240 1.03902   5
   2  -5  -2 17.4306 1.09029   5
   2  -5  -2 14.9074 1.21332  17
  -2  -5   2 13.4489 1.20866  17
   2   5  -2 15.5150 1.40438  18
   2   5  -2 15.3914 1.28900   4
  -2   5   2 16.0187 1.20006   4
  -1  -5   2 33.1859 1.93485  17
   1  -5  -2 30.7608 1.78703  17
   1  -5  -2 32.2430 1.53181   5
  -1  -5   2 34.1048 1.69929   5
   1   5  -2 32.6848 1.97086  18
   1   5  -2 34.0945 1.81480   4
  -1   5   2 32.1959 1.69190   4
   0  -5  -2 41.7112 1.81094   5
   0  -5  -2 42.7744 2.14532  17
   0  -5   2 38.2301 1.86675   5
   0  -5   2 38.0623 2.20558  17
   0   5  -2 41.9731 2.08808   4
   0   5   2 38.7043 1.85795   4
   0   5  -2 43.0863 2.33051  18
  -1  -5  -2 234.546 5.61587   5
  -1  -5  -2 237.942 6.19270  17
   1  -5   2 240.147 6.04618   5
   1  -5   2 235.862 6.67557  17
   1   5   2 228.312 5.79835   4
  -1   5  -2 243.869 6.51848  18
  -1   5  -2 242.336 6.13533   4
  -2  -5  -2 203.048 5.34152  17
  -2  -5  -2 204.169 4.85586   5
   2  -5   2 196.589 5.95032  17
   2  -5   2 197.012 5.30579   5
   2   5   2 201.988 5.12253   4
  -2   5  -2 207.061 5.36348   4
  -3  -5  -2 124.212 3.68441  17
   3  -5   2 125.469 3.81754   5
  -3  -5  -2 121.189 4.31782  19
  -3  -5  -2 122.342 3.27544   5
   3  -5   2 125.250 4.36939  17
  -3   5  -2 121.150 3.62769   4
  -3   5  -2 120.432 4.51756  23
   3   5   2 119.907 3.39785   4
  -4  -5  -2 142.094 4.75879  19
  -4  -5  -2 140.994 3.49882   5
  -4  -5  -2 138.704 3.87423  17
   4  -5   2 141.522 4.08163   5
   4  -5   2 139.254 4.59860  17
  -4   5  -2 142.603 5.18895  23
  -4   5  -2 141.515 3.97282   4
   4   5   2 142.484 3.70344   4
   5  -5   2 5.69445 0.83330   5
  -5  -5  -2 6.15827 1.20038  19
   5  -5   2 6.26906 1.09671  17
  -5  -5  -2 5.88680 0.69604   3
  -5   5  -2 11.2231 1.58873  23
  -5   5  -2 6.78621 0.84904   4
  -6  -5  -2 4.21101 0.67378   3
   6  -5   2 3.62062 0.70507  17
  -6  -5  -2 2.79438 0.70770  19
   6  -5   2 3.19337 0.54257   5
  -6  -5  -2 3.01623 0.47159   1
  -6   5  -2 3.97595 1.19190  23
  -6   5  -2 3.04185 0.54895   4
  -7  -5  -2 94.3532 2.54598   1
   7  -5   2 93.9248 2.61069   5
  -7  -5  -2 92.1917 3.35584  19
   7  -5   2 92.1717 2.91666  17
  -7  -5  -2 95.4615 2.67395   3
  -7   5  -2 94.5333 3.73080  23
  -8  -5  -2 48.2010 2.09242  19
  -8  -5  -2 51.0215 1.64521   3
  -8   5  -2 50.8754 1.60542   9
  -8   5  -2 51.8238 1.59609   6
  -9  -5  -2 45.4884 1.71313  19
  -9   5  -2 49.5248 1.27331   6
  -9   5  -2 45.7977 1.27250   9
  -4  -6   2 3.04139 0.44990  19
  -3  -6   2 7.56369 0.64796  19
  -2  -6   2 8.05748 0.69579  19
  -1  -6   2 42.5641 1.63773  19
   1   6  -2 46.2625 1.75369   4
   0  -6   2 59.1511 1.61525   5
   0  -6   2 59.9173 1.82409  17
   0   6  -2 54.9531 1.70206   4
   1  -6   2 12.2566 0.73202  17
   1  -6   2 12.7492 0.64441   5
  -1   6  -2 10.2450 0.71656   4
 -16   0   3 172.019 4.31819  23
 -16   0   3 158.321 3.78142   9
 -16   0   3 164.201 3.83753   6
 -15   0   3 43.1843 1.74325   9
 -15   0   3 46.5749 1.72026   6
 -15   0   3 44.9305 2.90271  21
 -15   0   3 41.0192 2.33804  23
 -15   0   3 47.2016 1.67856   3
 -14   0   3 0.93288 0.55946   3
 -14   0   3 0.94554 1.26163  21
 -14   0   3 0.47381 0.69381  23
 -14   0   3 2.20576 0.73088  22
 -14   0   3 0.65177 0.41272   6
 -14   0   3 0.61863 0.32380   9
 -13   0   3 8.01747 0.95061   3
 -13   0   3 7.20284 1.76770  23
 -13   0   3 6.24702 0.83573   9
 -13   0   3 7.70152 1.38392  22
 -13   0   3 6.91829 1.94128  21
 -13   0   3 7.70318 0.88281   6
 -12   0   3 5.78932 1.13630   6
 -12   0   3 3.93339 0.68818   9
 -12   0   3 6.08059 1.36075  22
 -12   0   3 6.43930 2.38490  21
 -12   0   3 5.73993 1.11805   3
 -11   0   3 2402.72 45.1876   9
 -11   0   3 2410.21 50.2776  21
 -11   0   3 2299.05 48.0405  22
 -11   0   3 2405.56 49.5794  23
 -11   0   3 2383.50 45.3468   3
 -11   0   3 2336.40 44.9153   6
 -10   0   3 263.944 6.48740   9
 -10   0   3 263.885 6.36489   6
 -10   0   3 269.327 6.73090   3
 -10   0   3 262.469 9.50537  23
 -10   0   3 257.283 8.73932  22
 -10   0   3 259.333 9.84193  21
  -9   0   3 98.8542 4.68674  22
  -9   0   3 97.8857 3.24908   3
  -9   0   3 87.2844 5.25459  21
  -9   0   3 95.3348 2.96154   6
  -9   0   3 100.982 3.12289   9
  -9   0   3 100.863 5.25355  23
  -8   0   3 331.054 7.58001   3
  -8   0   3 326.487 7.21756   6
   8   0  -3 336.717 22.4206  11
  -8   0   3 334.440 7.33770   9
   8   0  -3 322.227 11.5106  14
  -8   0   3 327.810 10.3347  23
   7   0  -3 981.411 22.8455  16
   7   0  -3 1002.54 25.9285  10
   7   0  -3 1016.75 20.0121  12
   7   0  -3 993.544 24.1515  14
   6   0  -3 85.1847 4.09178  15
   6   0  -3 83.7521 4.48311  14
   6   0  -3 84.1489 5.07428  16
   6   0  -3 85.8250 3.00588  12
   6   0  -3 85.9946 4.47345  16
   6   0  -3 82.9482 4.81199  15
  -6   0   3 78.9520 4.12481  16
  -6   0   3 85.3960 4.58655  15
   6   0  -3 82.8519 4.90412  10
  -6   0   3 80.7416 4.61908  16
  -5   0   3 15.8610 1.98892  15
   5   0  -3 16.3922 1.94278  10
   5   0  -3 17.2427 1.69528  15
  -5   0   3 16.5419 2.22184  14
   5   0  -3 15.3433 1.72539  16
  -5   0   3 15.9996 1.66358  16
   5   0  -3 18.2908 1.19545  12
  -5   0   3 20.5154 2.13735  16
   5   0  -3 19.2698 2.10928  15
   5   0  -3 20.3821 2.32180  16
   5   0  -3 15.4915 1.86435  14
  -4   0   3 1541.71 31.2522  16
   4   0  -3 1508.43 31.3308   2
  -4   0   3 1531.92 30.5572  15
  -4   0   3 1492.72 32.2178  16
   4   0  -3 1539.45 32.3576  15
   4   0  -3 1497.15 31.4995  14
   4   0  -3 1530.15 29.0296  12
   4   0  -3 1522.78 31.9090  10
  -4   0   3 1523.38 32.8448  14
  -4   0   3 1495.07 30.3034  13
   4   0  -3 1502.16 31.1095  16
   4   0  -3 1538.15 30.6635  15
   4   0  -3 1511.67 33.1336  16
  -4   0   3 1498.35 31.6223  15
   3   0  -3 1716.50 33.3774  16
   3   0  -3 1670.61 31.4785  12
   3   0  -3 1672.83 33.3233   2
  -3   0   3 1652.74 33.4525  16
  -3   0   3 1602.94 34.0442  16
   3   0  -3 1662.93 33.6675  14
   3   0  -3 1711.19 32.9003  15
   3   0  -3 1658.03 35.0989  16
  -3   0   3 1618.14 33.0507  15
  -3   0   3 1653.16 33.6166  15
  -3   0   3 1691.77 33.4096  13
   3   0  -3 1700.26 34.4230  15
  -3   0   3 1646.06 34.4565  14
   3   0  -3 1660.31 33.7697  10
  -2   0   3 325.056 8.45922  15
   2   0  -3 335.321 8.12919  15
  -2   0   3 321.243 8.65756  13
   2   0  -3 333.967 9.66097  16
  -2   0   3 348.307 9.06320  14
   2   0  -3 338.093 8.61811  10
   2   0  -3 320.853 8.49567  14
   2   0  -3 322.485 8.39241  16
  -2   0   3 330.379 7.71834  12
  -2   0   3 327.742 6.39549   8
   2   0  -3 334.197 9.11409  15
  -2   0   3 336.626 8.33567  15
  -2   0   3 325.392 8.62450  16
   2   0  -3 333.520 7.09004  12
  -2   0   3 322.122 8.76463  16
   2   0  -3 321.958 8.20856   2
  -1   0   3 210.412 5.43581  12
   1   0  -3 212.673 5.96699  14
  -1   0   3 215.652 5.93247   2
   1   0  -3 227.710 6.65281  15
  -1   0   3 217.586 6.31553  16
   1   0  -3 211.323 5.96998  11
   1   0  -3 222.465 4.94225  12
  -1   0   3 212.938 6.19751  14
  -1   0   3 211.582 5.97800  15
  -1   0   3 216.877 6.01722  15
   1   0  -3 225.622 5.91528  10
   1   0  -3 221.235 5.86370  15
   1   0  -3 212.290 6.11246  16
  -1   0   3 213.817 6.23682  13
   1   0  -3 207.173 7.17765  16
  -1   0   3 218.573 6.37689  16
   0   0   3 438.475 10.5208  16
   0   0   3 436.317 9.47976  12
   0   0   3 428.469 10.0996  15
   0   0  -3 445.083 10.0466  14
   0   0   3 421.111 9.80916   2
   0   0  -3 444.700 10.7170  15
   0   0  -3 424.350 9.89039  15
   0   0  -3 410.562 9.74954   2
   0   0   3 433.215 9.99401  14
   0   0   3 425.916 10.0052  11
   0   0   3 435.742 10.1925  15
   0   0   3 437.138 10.3464  16
   0   0  -3 429.948 10.0686  11
   0   0  -3 449.114 9.42581  10
  -1   0  -3 242.624 6.41453  14
   1   0   3 241.660 6.15008  14
  -1   0  -3 241.595 6.53511  11
  -1   0  -3 234.972 5.23151  10
   1   0   3 231.551 6.49027  15
   1   0   3 233.895 6.67804  16
   1   0   3 234.602 6.32580  11
  -1   0  -3 240.825 6.68604  16
   1   0   3 241.283 6.31692  15
  -1   0  -3 238.324 6.82819  15
  -1   0  -3 236.113 6.32661   2
  -1   0  -3 236.492 6.34384  15
   1   0   3 239.295 6.57445  16
   1   0   3 241.714 6.18000   2
  -2   0  -3 49.9894 2.70370  16
   2   0   3 49.3332 2.17236  12
  -2   0  -3 50.3777 2.63900  15
   2   0   3 51.7188 2.50434  16
   2   0   3 48.1715 2.29887  15
  -2   0  -3 45.7332 2.41902  15
   2   0   3 48.9053 2.39977  15
  -2   0  -3 47.4577 2.64325  11
  -2   0  -3 48.8251 2.88278  16
   2   0   3 53.0493 2.71733  16
   2   0   3 51.9895 2.28254  14
  -2   0  -3 50.8351 2.61633   2
   2   0   3 52.1453 2.49401  11
   2   0   3 50.5680 2.36535   2
  -3   0  -3 745.375 17.1779  16
  -3   0  -3 822.759 18.4932  15
   3   0   3 763.279 15.9558  14
   3   0   3 733.090 16.4548  11
   3   0   3 732.289 16.2076   2
  -3   0  -3 740.022 16.5621  15
   3   0   3 720.528 15.8266  15
   3   0   3 752.553 16.2415  16
  -3   0  -3 741.353 17.2733  11
   3   0   3 747.989 16.3620  15
  -3   0  -3 734.918 17.1557  16
  -3   0  -3 717.605 17.0434   2
   4   0   3 204.049 6.43189  15
  -4   0  -3 209.275 7.50109  11
  -4   0  -3 193.321 6.58803  16
  -4   0  -3 202.273 7.03159  16
   4   0   3 203.483 5.87477  15
  -4   0  -3 198.487 6.61908  15
   4   0   3 203.055 6.09514  16
   4   0   3 208.859 5.98938  14
   4   0   3 205.171 6.32822   2
   4   0   3 199.286 6.55254  11
   4   0   3 200.585 6.85722  16
  -4   0  -3 203.174 6.30925  15
   5   0   3 1160.38 25.6330  16
   5   0   3 1198.28 25.2388   2
  -5   0  -3 1184.79 27.6821  11
   5   0   3 1148.30 24.4519  16
  -5   0  -3 1168.01 30.2940  16
  -5   0  -3 1191.46 25.2912  15
   5   0   3 1183.84 24.3719  14
   5   0   3 1188.14 24.5097  12
  -5   0  -3 1169.25 24.5035  15
   5   0   3 1194.55 25.7608  11
  -5   0  -3 1128.93 24.8078  16
   5   0   3 1133.94 24.0100  15
   6   0   3 372.430 10.2534  12
   6   0   3 371.145 10.6955   2
   6   0   3 363.504 14.0019  13
   6   0   3 370.175 9.27704   8
   6   0   3 365.860 11.2296  11
   6   0   3 395.421 16.0192  14
   6   0   3 377.889 10.5336  14
   7   0   3 21.9212 1.81435   8
   7   0   3 22.3123 2.23184   2
   7   0   3 24.4837 1.92512  14
   7   0   3 21.3795 2.29585  11
   7   0   3 16.3425 3.21796  13
   7   0   3 22.5317 2.18275  12
   7   0   3 20.4008 2.12218  14
   8   0   3 132.375 6.24107   2
  -8   0  -3 138.033 6.16657  23
  -8   0  -3 136.344 4.35637   1
  -8   0  -3 145.473 7.28156  24
  -8   0  -3 144.360 4.75844  19
   8   0   3 141.224 5.58170   8
   8   0   3 126.618 9.39501  13
   8   0   3 137.925 7.09084  11
  -9   0  -3 433.196 12.7583  23
  -9   0  -3 435.144 14.8066  24
  -9   0  -3 438.042 11.0761  22
  -9   0  -3 428.733 9.73003   3
   9   0   3 443.581 13.8114   2
   9   0   3 431.337 12.7258   8
  -9   0  -3 430.134 13.1573  21
  -9   0  -3 440.319 9.53202   9
  -9   0  -3 423.148 10.3514   1
  -9   0  -3 454.204 10.9262  19
 -10   0  -3 2.79876 0.79895   3
 -10   0  -3 4.37452 1.37264  21
 -10   0  -3 3.11723 0.92048  19
 -10   0  -3 3.44999 0.94850   1
 -10   0  -3 4.66253 0.64104   9
 -10   0  -3 3.29239 0.59642   6
 -10   0  -3 3.26817 0.93773  22
 -10   0  -3 3.66221 1.90876  24
 -11   0  -3 1.20520 0.60940   1
 -11   0  -3 1.24934 0.95339  23
 -11   0  -3 1.71516 0.78573  19
 -11   0  -3 1.18717 0.48082   6
 -11   0  -3 2.74435 0.84271  22
 -11   0  -3 0.55589 0.37535   9
 -11   0  -3 1.05618 0.63724   3
 -12   0  -3 1.02488 0.70030  19
 -12   0  -3 1.88010 0.48565   9
 -12   0  -3 1.20546 1.10590  23
 -12   0  -3 1.73694 0.73960   1
 -12   0  -3 1.35215 0.50977   6
 -12   0  -3 1.53884 1.23276  21
 -13   0  -3 329.523 8.98722  19
 -13   0  -3 343.499 11.3452  21
 -13   0  -3 353.667 8.82480   1
 -13   0  -3 335.695 9.88831  23
 -14   0  -3 51.8551 2.68109  23
 -14   0  -3 46.6647 2.45577  19
 -14   0  -3 55.7878 2.50831   1
 -14   0  -3 50.8515 3.49149  21
 -15   0  -3 0.97027 0.53068  19
 -15   0  -3 1.15433 0.86912  21
 -16   1   3 2.15261 0.47922  23
 -15  -1   3 23.9121 1.14895   3
 -15  -1   3 21.5944 1.33696  22
 -15  -1   3 25.1609 1.16973   6
 -15  -1   3 22.2665 1.40313  23
 -15  -1   3 22.7113 1.16296   9
 -15   1   3 23.4119 1.79299  23
 -15   1   3 23.0780 0.95973   3
 -15   1   3 23.6542 1.12631   9
 -15   1   3 19.8088 1.96711  21
 -15   1   3 23.3808 1.10244   6
 -14  -1   3 7.89357 0.81179   9
 -14  -1   3 7.03100 1.26859  22
 -14  -1   3 7.97891 0.86133   3
 -14  -1   3 7.54170 1.25845  21
 -14  -1   3 10.2794 1.31880  23
 -14  -1   3 7.72314 0.83144   6
 -14   1   3 7.99198 0.76008   3
 -14   1   3 7.18121 1.43123  23
 -14   1   3 7.69168 0.77433   6
 -14   1   3 8.07230 0.75957   9
 -14   1   3 7.36733 1.82611  21
 -13  -1   3 213.942 5.60284   3
 -13  -1   3 208.593 5.49047   6
 -13  -1   3 204.681 6.97322  22
 -13  -1   3 210.237 5.69318   9
 -13  -1   3 195.584 6.78337  21
 -13  -1   3 203.624 6.91657  23
 -13   1   3 203.687 8.22071  21
 -13   1   3 207.636 5.37877   3
 -13   1   3 206.239 7.79962  23
 -13   1   3 214.968 5.30996   6
 -13   1   3 214.910 5.44571   9
 -12  -1   3 100.244 4.95662  23
 -12  -1   3 94.4040 4.91008  21
 -12  -1   3 103.979 3.63409   9
 -12  -1   3 106.849 3.69672   3
 -12  -1   3 96.7697 4.88211  22
 -12  -1   3 99.9282 3.45254   6
 -12   1   3 104.352 3.24874   6
 -12   1   3 90.1397 5.80450  21
 -12   1   3 95.2221 5.44231  23
 -12   1   3 101.737 3.29566   9
 -12   1   3 97.4930 3.36442   3
 -11  -1   3 72.9243 2.93930   3
 -11  -1   3 68.0014 4.17699  22
 -11  -1   3 69.4340 4.22118  23
 -11  -1   3 67.9684 3.09807  19
 -11  -1   3 74.3192 2.87548   6
 -11  -1   3 69.5922 2.89225   9
 -11  -1   3 68.1990 4.27389  21
 -11   1   3 71.5453 5.28264  21
 -11   1   3 71.0879 2.50990   6
 -11   1   3 70.9145 2.56020   9
 -11   1   3 74.7848 2.81788   3
 -11   1   3 67.9683 3.01068   1
 -11   1   3 68.0826 4.64410  23
 -11   1   3 63.4762 3.63958  22
 -10  -1   3 607.940 16.3893  21
 -10  -1   3 634.195 13.5316   6
 -10  -1   3 640.603 13.7624   9
 -10  -1   3 636.363 14.8099  19
 -10  -1   3 621.136 13.6758   3
 -10  -1   3 644.130 16.5859  22
 -10  -1   3 633.800 16.3563  23
 -10   1   3 630.133 17.6514  23
 -10   1   3 649.656 13.3778   9
 -10   1   3 647.905 13.2276   6
 -10   1   3 638.813 18.2114  21
 -10   1   3 627.552 13.5868   3
 -10   1   3 665.302 17.7078  22
  -9  -1   3 113.748 4.16257  19
  -9  -1   3 118.551 3.66346   6
  -9  -1   3 113.029 5.35462  23
  -9  -1   3 117.881 3.76939   9
  -9  -1   3 109.886 5.20392  22
  -9  -1   3 116.850 3.76164   3
  -9  -1   3 111.647 5.54619  21
  -9   1   3 114.597 4.92904  22
  -9   1   3 109.611 6.24262  21
  -9   1   3 120.323 3.39401   9
  -9   1   3 116.447 4.17104   1
  -9   1   3 116.225 6.10009  23
  -9   1   3 120.656 3.64283   3
  -9   1   3 118.683 3.30864   6
  -8  -1   3 938.096 18.4218   9
  -8  -1   3 905.089 18.2105   6
   8  -1  -3 911.449 24.0152  16
  -8  -1   3 898.710 20.8680  22
  -8  -1   3 935.550 21.1734  23
  -8  -1   3 900.589 21.4134  21
   8  -1  -3 863.802 19.8596  15
  -8  -1   3 914.128 18.4149   3
  -8   1   3 949.181 22.6439  23
  -8   1   3 916.949 21.0162  22
  -8   1   3 948.965 18.4033   9
  -8   1   3 911.456 18.2427   6
  -8   1   3 962.572 23.3422  21
   7  -1  -3 191.195 6.54090  16
  -7  -1   3 194.101 4.99467   9
  -7  -1   3 191.100 6.95450  23
   7  -1  -3 199.256 8.80171  12
   7  -1  -3 192.928 7.71839  14
  -7  -1   3 188.265 6.66907  22
  -7  -1   3 182.060 4.80438   6
   7  -1  -3 196.086 6.10270  15
  -7  -1   3 189.598 4.96467   3
   7  -1  -3 180.525 10.1036  16
  -7   1   3 172.673 10.0751  16
  -7   1   3 196.783 4.74053   9
   7   1  -3 194.124 9.79754  14
  -7   1   3 200.414 6.99541  16
  -7   1   3 184.587 7.68175  21
   7   1  -3 195.464 7.28550  11
  -7   1   3 215.836 12.3153  15
   7   1  -3 192.755 7.63201  16
   7   1  -3 187.872 9.01613  10
  -7   1   3 190.956 4.63882   6
  -7   1   3 190.076 7.29330  23
   7   1  -3 194.553 6.76098  16
   7   1  -3 201.587 9.41796  13
   6  -1  -3 372.254 13.9684  10
   6  -1  -3 367.747 15.4055  16
   6  -1  -3 369.890 14.3859  15
  -6  -1   3 375.328 12.2895  15
   6  -1  -3 367.097 11.9631  12
  -6  -1   3 369.546 9.75583  15
   6  -1  -3 387.553 10.6777  16
   6  -1  -3 376.793 10.0072  15
   6  -1  -3 368.094 11.3328  14
  -6  -1   3 376.367 13.5536  13
  -6  -1   3 373.400 10.1279  16
   6  -1  -3 383.763 15.5214  11
   6   1  -3 370.663 12.8478  14
  -6   1   3 369.753 14.7211  16
  -6   1   3 358.547 10.9847  16
   6   1  -3 377.688 11.1240  16
  -6   1   3 360.906 12.0304  14
   6   1  -3 377.980 10.4519  15
   6   1  -3 382.093 10.7497  11
   6   1  -3 365.156 13.5082  16
   6   1  -3 382.810 12.7838  15
   6   1  -3 376.671 9.51316   2
   6   1  -3 374.477 12.2878  10
   6   1  -3 387.128 15.6098  13
  -6   1   3 389.091 14.1503  15
   5  -1  -3 1584.99 38.2817  15
  -5  -1   3 1596.21 36.8826  13
   5  -1  -3 1601.36 29.4503   8
   5  -1  -3 1516.96 33.2910  14
  -5  -1   3 1545.34 31.7503  16
  -5  -1   3 1572.21 36.8189  16
  -5  -1   3 1560.19 31.3339  15
   5  -1  -3 1516.56 36.2124  10
   5  -1  -3 1546.33 32.2689  15
   5  -1  -3 1568.48 33.0304  16
   5  -1  -3 1557.58 39.6614  16
   5  -1  -3 1551.10 34.0051  12
  -5  -1   3 1576.51 36.4931  15
  -5   1   3 1592.63 34.1568  14
   5   1  -3 1505.95 41.8787  16
   5   1  -3 1598.78 32.7982  11
   5   1  -3 1581.52 32.5078  15
   5   1  -3 1593.27 36.5024  13
   5   1  -3 1616.39 36.6490  15
   5   1  -3 1564.72 35.4148  14
  -5   1   3 1539.41 38.7329  16
  -5   1   3 1555.73 35.8514  15
  -5   1   3 1570.67 37.7054  15
   5   1  -3 1581.79 33.1236  16
   5   1  -3 1579.37 31.2678   2
  -5   1   3 1624.62 37.0506  10
  -4  -1   3 807.264 17.4148  15
   4  -1  -3 796.161 19.3372  12
   4  -1  -3 809.746 19.4030  16
   4  -1  -3 822.134 16.0812   8
  -4  -1   3 815.372 15.9008   8
   4  -1  -3 810.688 18.7673  15
  -4  -1   3 808.354 22.0028  13
   4  -1  -3 810.963 22.8798  15
   4  -1  -3 812.149 24.2786  16
   4  -1  -3 818.202 19.0218  14
   4  -1  -3 811.514 21.0365  10
  -4  -1   3 826.612 22.2995  16
  -4  -1   3 775.606 17.6776  16
  -4   1   3 814.986 18.8284  14
   4   1  -3 791.494 21.5049  15
   4   1  -3 813.569 20.0394  14
   4   1  -3 800.601 15.7836   8
   4   1  -3 810.604 21.1010  13
   4   1  -3 804.907 16.7560   2
  -4   1   3 856.086 22.6582  15
  -4   1   3 787.236 23.1685  16
   4   1  -3 793.459 22.5436  16
   4   1  -3 809.041 17.6890  15
   4   1  -3 701.424 19.0546  16
  -4   1   3 798.923 20.4595  16
   4   1  -3 806.793 17.8570  11
   3  -1  -3 976.989 22.4402  16
  -3  -1   3 896.837 21.2165  16
   3  -1  -3 968.417 21.7345  15
  -3  -1   3 968.655 24.6916  16
   3  -1  -3 975.799 18.8870   8
  -3  -1   3 961.458 20.5370  15
   3  -1  -3 991.500 26.8438  16
   3  -1  -3 954.159 25.3245  15
   3  -1  -3 986.960 21.6330  14
  -3  -1   3 970.583 19.1604   8
  -3  -1   3 823.327 30.7528  13
   3  -1  -3 988.679 23.0810  10
  -3   1   3 968.520 21.8299  10
   3   1  -3 972.536 25.7354  16
   3   1  -3 984.531 23.7719  13
  -3   1   3 921.262 29.3840  16
   3   1  -3 983.312 20.9140  11
   3   1  -3 963.434 19.8643   2
   3   1  -3 1012.19 21.7376  16
   3   1  -3 1006.65 21.0808  15
  -3   1   3 963.201 23.8726  16
  -3   1   3 951.030 22.9014  15
   3   1  -3 1006.82 24.9322  15
   3   1  -3 977.290 22.6413  14
  -3   1   3 985.459 19.4273   8
  -3   1   3 1002.78 25.3934  15
  -2  -1   3 3633.51 69.9393  15
   2  -1  -3 3723.83 71.6630  16
   2  -1  -3 3617.52 70.7506  15
  -2  -1   3 3623.59 68.2256   8
  -2  -1   3 3675.43 70.6672  16
   2  -1  -3 3643.03 67.5849   8
   2  -1  -3 3697.80 76.1880  16
   2  -1  -3 3608.87 71.0584  10
   2  -1  -3 3672.87 74.5602  15
  -2  -1   3 3694.77 73.5925  13
  -2  -1   3 3484.23 76.3077  15
  -2  -1   3 3614.40 73.9722  16
   2  -1  -3 3656.41 70.2929  14
  -2  -1   3 3666.15 71.8826  14
   2  -1  -3 3672.11 70.1072  12
  -2  -1   3 3611.70 68.1799   2
   2  -1  -3 3556.42 70.1188   2
   2   1  -3 3752.80 74.8261  15
  -2   1   3 3622.66 72.8208  15
  -2   1   3 3618.90 75.8799  16
  -2   1   3 3754.31 70.5962  14
  -2   1   3 3641.06 69.0741   8
  -2   1   3 3720.46 75.6949  10
  -2   1   3 3822.45 75.1352  15
   2   1  -3 3580.03 71.4757  16
  -2   1   3 3789.13 70.3109  13
   2   1  -3 3700.17 75.8999  16
   2   1  -3 3669.27 70.2859  11
   2   1  -3 3656.29 73.0258  13
   2   1  -3 3614.24 69.3032   2
  -2   1   3 3862.28 74.2370  16
   2   1  -3 3687.21 70.7262  15
   2   1  -3 3654.47 71.4626  14
  -1  -1   3 3490.00 69.0452  16
   1  -1  -3 3524.96 67.3682   2
  -1  -1   3 3597.73 71.1212  13
   1  -1  -3 3472.38 68.5990  15
  -1  -1   3 3523.66 68.3180  15
   1  -1  -3 3683.87 67.7065  12
  -1  -1   3 3472.90 66.0653   2
  -1  -1   3 3470.28 66.2992   8
   1  -1  -3 3607.66 69.5105  16
   1  -1  -3 3497.69 65.6160   8
  -1  -1   3 3487.31 66.8145  11
  -1  -1   3 3503.56 71.7730  16
   1  -1  -3 3466.35 68.2639  10
   1  -1  -3 3558.73 73.5334  16
  -1  -1   3 3576.45 68.8454  14
   1  -1  -3 3499.74 72.0296  15
   1   1  -3 3691.57 68.4080  11
   1   1  -3 3637.55 70.5487  13
  -1   1   3 3664.74 69.5339  12
  -1   1   3 3623.65 73.4364  16
  -1   1   3 3548.96 72.3630  15
  -1   1   3 3459.76 67.1243   8
   1   1  -3 3628.23 72.5302  15
   1   1  -3 3511.23 67.5374   2
   1   1  -3 3534.70 68.8898  15
  -1   1   3 3574.66 70.6958  15
  -1   1   3 3478.81 69.2074  13
   1   1  -3 3590.91 69.7928  16
  -1   1   3 3592.88 68.3549  14
  -1   1   3 3661.72 68.2163  10
   1   1  -3 3554.65 68.6003  14
   1   1  -3 3512.70 73.4178  16
   0  -1  -3 354.692 12.9512  16
   0  -1   3 357.693 11.4696  13
   0  -1  -3 348.985 10.0116  15
   0  -1  -3 342.396 10.8765  10
   0  -1   3 349.396 8.43905   2
   0  -1   3 368.874 12.3807  16
   0  -1  -3 349.941 7.91338   8
   0  -1  -3 355.896 12.1825  15
   0  -1  -3 335.819 8.73006   2
   0  -1   3 346.589 10.0928  15
   0  -1   3 361.078 9.14869  11
   0  -1   3 343.729 8.57769   8
   0  -1   3 353.217 11.4913  15
   0  -1   3 345.288 9.54885  14
   0   1  -3 342.554 10.0902  15
   0   1   3 353.551 9.97035  12
   0   1  -3 362.867 12.1401  15
   0   1   3 359.441 11.4557  16
   0   1  -3 354.947 8.97515  14
   0   1  -3 357.470 10.3966  16
   0   1   3 346.564 9.57447  14
   0   1  -3 362.934 9.66132  11
   0   1   3 350.909 10.6783  13
   0   1   3 340.709 10.6790  15
   0   1  -3 361.849 12.8144  16
   0   1   3 359.452 11.8534  15
   0   1   3 365.408 8.92885  10
   0   1  -3 351.329 9.15415   2
   0   1   3 338.898 8.52011   8
   1  -1   3 1524.20 30.8311   8
  -1  -1  -3 1493.19 35.0981  15
   1  -1   3 1551.58 34.3141  13
   1  -1   3 1529.91 32.7290  15
   1  -1   3 1547.71 31.1403  14
  -1  -1  -3 1557.64 32.2219  15
   1  -1   3 1546.07 35.7638  16
   1  -1   3 1586.01 31.7474  11
   1  -1   3 1548.03 30.9481   2
  -1  -1  -3 1566.44 29.8896   8
  -1  -1  -3 1529.20 31.5928  10
  -1  -1  -3 1562.19 30.2161  11
   1  -1   3 1550.71 34.6651  15
  -1  -1  -3 1552.27 31.0809  12
  -1  -1  -3 1592.86 36.6940  16
  -1  -1  -3 1568.04 30.5411   2
  -1  -1  -3 1583.98 32.8814  16
   1   1   3 1527.46 35.7453  16
   1   1   3 1572.14 32.6119  14
   1   1   3 1566.40 32.6145  12
  -1   1  -3 1563.44 36.8811  16
  -1   1  -3 1616.74 35.9960  15
  -1   1  -3 1555.42 32.4283   2
   1   1   3 1597.73 30.9232  10
  -1   1  -3 1588.17 32.9499  10
   1   1   3 1567.44 33.5777  15
  -1   1  -3 1576.07 30.5912  14
   1   1   3 1586.35 34.5267  16
   1   1   3 1536.56 35.0337  15
  -1   1  -3 1528.98 32.6856  15
   1   1   3 1572.60 31.0820   8
  -1   1  -3 1578.00 32.8900  11
   1   1   3 1638.68 34.8264  13
   1   1   3 1573.68 31.2575   2
   2  -1   3 1201.78 29.0118  15
   2  -1   3 1255.96 24.5416  14
   2  -1   3 1204.06 25.3198   8
  -2  -1  -3 1240.95 24.3378  11
  -2  -1  -3 1288.61 25.0363  12
  -2  -1  -3 1254.12 25.9978  15
  -2  -1  -3 1239.79 24.7124   2
   2  -1   3 1214.99 30.1428  16
   2  -1   3 1187.64 30.6246  13
  -2  -1  -3 1207.34 33.6990  16
   2  -1   3 1226.78 26.5071  11
  -2  -1  -3 1240.68 29.3338  15
   2  -1   3 1254.12 27.8120  16
   2  -1   3 1254.80 26.9946  15
   2  -1   3 1218.43 25.6793   2
  -2  -1  -3 1242.81 26.4523  16
   2   1   3 1241.80 27.9897  16
  -2   1  -3 1244.28 27.4782   2
   2   1   3 1227.90 29.4056  13
  -2   1  -3 1231.18 23.9364  14
  -2   1  -3 1165.93 27.6694  16
   2   1   3 1268.30 27.1235  15
   2   1   3 1241.75 25.0142   2
   2   1   3 1261.78 24.4890  10
  -2   1  -3 1233.73 34.1371  15
   2   1   3 1217.37 25.2613   8
  -2   1  -3 1239.56 26.7072  15
   2   1   3 1278.86 26.7361  12
  -2   1  -3 1245.05 27.6624  11
   2   1   3 1246.63 29.7731  16
   2   1   3 1244.91 28.8632  15
  -2   1  -3 1257.44 31.2172  16
  -2   1  -3 1275.12 26.7461  10
  -3  -1  -3 1757.36 34.2293  11
   3  -1   3 1798.64 38.8088  13
  -3  -1  -3 1760.60 35.5474  16
   3  -1   3 1778.69 37.4713  16
   3  -1   3 1765.47 36.1022   2
   3  -1   3 1769.07 36.4968  15
   3  -1   3 1801.13 37.0476  11
   3  -1   3 1765.43 39.4573  15
   3  -1   3 1752.59 40.8005  16
  -3  -1  -3 1743.76 40.1992  16
  -3  -1  -3 1696.14 34.6123   2
  -3   1  -3 1774.41 41.8290  16
   3   1   3 1807.49 37.5877  16
  -3   1  -3 1759.89 37.1442  16
   3   1   3 1760.37 34.7422   2
   3   1   3 1772.63 35.4985   8
   3   1   3 1777.76 39.8860  16
   3   1   3 1814.12 34.0626  10
   3   1   3 1796.00 36.5798  15
  -3   1  -3 1751.82 36.3967  15
  -3   1  -3 1743.22 40.3575  15
   3   1   3 1810.82 36.8218  12
   3   1   3 1795.70 38.9848  15
  -3   1  -3 1815.29 36.3227  10
   3   1   3 1780.79 40.8292  13
  -4  -1  -3 739.116 16.7905   2
   4  -1   3 736.907 20.0365  13
   4  -1   3 745.129 18.8236  11
   4  -1   3 754.803 21.8335  16
   4  -1   3 739.481 17.6652  10
   4  -1   3 733.437 18.6592  16
  -4  -1  -3 725.509 20.4348  16
  -4  -1  -3 729.041 19.6200  15
   4  -1   3 752.456 17.3795  15
  -4  -1  -3 748.762 16.1506  11
   4  -1   3 734.688 20.5189  15
   4  -1   3 753.456 17.9396   2
  -4  -1  -3 735.886 16.1757  16
  -4   1  -3 734.356 16.7515  10
   4   1   3 719.724 19.1385  15
  -4   1  -3 722.021 21.6090  16
   4   1   3 710.391 16.6964   8
   4   1   3 759.131 17.4829  16
   4   1   3 733.622 20.1560  16
   4   1   3 748.631 22.0814  13
  -4   1  -3 731.018 16.9727  15
   4   1   3 737.344 19.6152  12
   4   1   3 778.998 16.0468   2
  -4   1  -3 763.872 17.7972  16
   5  -1   3 386.700 13.4427  15
  -5  -1  -3 379.671 12.4378  16
   5  -1   3 383.493 11.1351  10
  -5  -1  -3 383.736 11.9226  15
   5  -1   3 386.167 13.3692  13
   5  -1   3 394.737 12.5979  11
   5  -1   3 373.731 10.5536  16
  -5  -1  -3 382.213 9.25197  16
   5  -1   3 385.116 11.5859   2
   5  -1   3 395.019 14.3917  16
  -5  -1  -3 387.422 8.95813  15
   5  -1   3 395.339 10.1320  15
  -5   1  -3 402.874 10.2833  15
  -5   1  -3 394.372 10.6122  16
   5   1   3 411.405 10.8923   8
   5   1   3 414.425 10.0499  16
   5   1   3 362.017 11.5348  12
   5   1   3 399.809 13.2188  16
   5   1   3 417.626 9.81999   2
  -5   1  -3 399.522 10.2189  10
  -5   1  -3 396.249 14.8726  11
   5   1   3 353.973 10.2019  15
   5   1   3 411.009 15.8867  13
   5   1   3 400.449 9.05955  11
   6  -1   3 74.1013 5.42902  13
   6  -1   3 69.5264 4.44385   2
   6  -1   3 71.6896 4.14051  10
   6  -1   3 66.5698 2.96678  15
   6  -1   3 67.4805 4.83711  11
   6  -1   3 62.4634 4.75583  15
   6  -1   3 79.8188 5.76889  16
   6  -1   3 65.1294 3.10776  16
  -6   1  -3 68.0335 5.38064  16
   6   1   3 71.3067 3.16606   2
   6   1   3 68.4727 3.84688   8
  -6   1  -3 64.4522 3.24506  15
  -6   1  -3 68.3506 3.39028  10
   6   1   3 70.2365 6.51565  13
   6   1   3 70.2604 3.53280  16
   6   1   3 69.7273 2.75545  11
   6   1   3 64.8107 4.30616  12
  -7  -1  -3 49.0823 2.58706  19
  -7  -1  -3 41.7823 2.67300  22
   7  -1   3 54.7186 5.18712  13
   7  -1   3 44.9293 2.21405  15
   7  -1   3 49.4114 3.90164   2
   7  -1   3 42.3791 2.32994  16
   7  -1   3 45.1561 3.43355  15
  -7  -1  -3 43.5946 1.89974   1
   7  -1   3 47.3918 3.76066  16
   7  -1   3 46.0544 3.43794  10
   7  -1   3 48.2970 5.69209  11
  -7   1  -3 44.8652 2.31916   1
   7   1   3 47.7872 2.64521   2
  -7   1  -3 43.1951 2.53262  16
  -7   1  -3 48.8034 2.64389  19
   7   1   3 36.9216 4.30214  14
  -7   1  -3 46.4724 3.28251  21
   7   1   3 42.5566 2.47790  11
   7   1   3 47.9610 5.89362  13
   7   1   3 50.1272 3.34775   8
   8  -1   3 324.293 14.7655  13
  -8  -1  -3 343.548 11.4071  24
  -8  -1  -3 330.231 8.02941   1
  -8  -1  -3 334.134 10.6301  21
  -8  -1  -3 357.866 9.08329  19
  -8  -1  -3 341.918 9.51808  22
   8  -1   3 348.400 12.6100   2
  -8   1  -3 351.735 12.9437  24
  -8   1  -3 355.332 10.3917  23
  -8   1  -3 349.778 7.39510   9
   8   1   3 335.148 11.2136   8
   8   1   3 332.277 14.0953  14
  -8   1  -3 329.326 7.24119   6
   8   1   3 320.522 9.44834   2
  -8   1  -3 341.045 10.7786  21
  -8   1  -3 340.125 8.71528   1
  -8   1  -3 347.596 9.20963  19
  -9  -1  -3 75.0964 5.30245  24
  -9  -1  -3 77.8804 3.49625  19
  -9  -1  -3 76.1727 2.80865   3
  -9  -1  -3 75.6918 2.72590   9
   9  -1   3 76.2329 5.59917   2
  -9  -1  -3 76.6340 3.06991   1
  -9  -1  -3 76.9942 4.68210  21
  -9  -1  -3 67.7074 3.66459  22
  -9  -1  -3 72.7115 2.63802   6
   9   1   3 80.3967 5.17864   8
  -9   1  -3 79.4792 2.40216   9
  -9   1  -3 75.5355 3.40193   1
  -9   1  -3 77.0164 4.97355  21
  -9   1  -3 75.8402 2.32155   6
  -9   1  -3 75.7977 4.55232  23
  -9   1  -3 80.0303 3.70338  19
 -10  -1  -3 89.0610 3.51716   1
 -10  -1  -3 92.5516 3.96846  19
 -10  -1  -3 95.5124 4.37230  22
 -10  -1  -3 92.5455 5.46228  21
 -10  -1  -3 70.1070 4.07337   9
 -10  -1  -3 89.8123 5.78273  23
 -10  -1  -3 87.9772 3.09093   3
 -10  -1  -3 98.4656 6.37933  24
 -10   1  -3 98.3963 4.31385  19
 -10   1  -3 91.4934 5.28977  23
 -10   1  -3 91.6023 3.95844   1
 -10   1  -3 91.1387 2.72494   6
 -10   1  -3 95.2309 2.82919   9
 -11  -1  -3 257.510 7.08772   1
 -11  -1  -3 246.822 7.73261  22
 -11  -1  -3 237.343 5.99556   6
 -11  -1  -3 246.329 6.13095   9
 -11  -1  -3 247.277 7.36306  19
 -11  -1  -3 244.934 6.24970   3
 -11  -1  -3 245.393 9.17985  21
 -11  -1  -3 237.866 7.80688  23
 -11   1  -3 254.943 9.77260  23
 -11   1  -3 253.720 5.95329   9
 -11   1  -3 266.604 7.73135   1
 -11   1  -3 243.167 10.0996  21
 -11   1  -3 249.129 7.79902  19
 -11   1  -3 246.233 5.80919   6
 -12  -1  -3 31.6527 1.63637   3
 -12  -1  -3 32.4192 2.45919  22
 -12  -1  -3 33.7560 3.17514  21
 -12  -1  -3 31.8917 2.24156  19
 -12  -1  -3 32.6832 2.15166   1
 -12   1  -3 31.3419 1.46123   9
 -12   1  -3 33.4253 2.37295   1
 -12   1  -3 32.9918 1.47156   6
 -12   1  -3 32.2592 3.65144  21
 -12   1  -3 34.0213 2.45491  19
 -12   1  -3 34.5894 3.36771  23
 -13  -1  -3 94.2300 3.73339  22
 -13  -1  -3 96.0108 3.88257  19
 -13  -1  -3 94.2743 3.54401   1
 -13  -1  -3 88.5251 4.30279  21
 -13  -1  -3 89.9018 3.59568   3
 -13   1  -3 97.0478 5.08262  23
 -13   1  -3 102.665 3.95762   1
 -13   1  -3 94.8343 5.59333  21
 -13   1  -3 100.563 4.04195  19
 -13   1  -3 95.3776 2.76267   9
 -13   1  -3 96.7410 2.72159   6
 -14  -1  -3 62.7644 2.45618  22
 -14  -1  -3 62.3340 2.50174   1
 -14  -1  -3 60.1614 2.68100  19
 -14   1  -3 58.7805 3.32631  23
 -14   1  -3 61.3728 2.66070   1
 -14   1  -3 61.3771 2.72621  19
 -14   1  -3 64.4020 4.08372  21
 -15  -1  -3 1.39128 0.42877   1
 -15  -1  -3 1.51475 0.47896  19
 -15   1  -3 2.29961 1.00416  21
 -15   1  -3 1.01573 0.62672  23
 -15   1  -3 2.02583 0.56169   1
 -15  -2   3 61.8764 1.80278   3
 -15  -2   3 60.0041 2.13256  22
 -15  -2   3 72.0706 2.29498   6
 -15  -2   3 57.8713 1.85472   9
 -15   2   3 58.8080 2.43140  21
 -15   2   3 56.2006 2.29601  23
 -15   2   3 58.0035 1.62248   6
 -15   2   3 54.6964 1.64402   9
 -14  -2   3 47.3104 1.81790   6
 -14  -2   3 49.1486 1.85297   3
 -14  -2   3 49.5599 2.44900  22
  14  -2  -3 47.9673 2.12930  20
 -14  -2   3 46.7159 1.87147   9
 -14  -2   3 41.6569 1.91638  23
 -14   2   3 48.3637 1.51008   3
 -14   2   3 48.9058 1.68519   6
 -14   2   3 48.4154 1.73831   9
 -14   2   3 47.4854 3.14421  21
 -14   2   3 48.3962 2.77904  23
 -13  -2   3 44.4348 2.75268   6
 -13  -2   3 43.3584 2.13689   9
 -13  -2   3 46.2067 2.00591   3
 -13  -2   3 38.5834 2.23775  23
 -13  -2   3 40.5245 2.69659  22
 -13   2   3 46.8775 3.37742  23
 -13   2   3 44.3768 1.71624   3
 -13   2   3 45.4268 1.79717   6
 -13   2   3 44.1735 1.80441   9
 -13   2   3 45.6947 3.76571  21
 -12  -2   3 11.9585 1.16759   9
 -12  -2   3 9.30077 1.07883  19
 -12  -2   3 10.7114 1.79656  22
 -12  -2   3 13.2298 1.53145  23
 -12  -2   3 11.7936 1.18798   6
 -12  -2   3 11.7358 1.16700   3
 -12   2   3 11.7826 0.94081   9
 -12   2   3 11.6647 0.99894   3
 -12   2   3 12.3187 2.29102  23
 -12   2   3 12.6668 1.29810   1
 -12   2   3 10.9386 2.61322  21
 -12   2   3 12.1889 0.94519   6
 -11  -2   3 73.2352 3.85120  23
 -11  -2   3 75.0473 3.05520   6
 -11  -2   3 77.7761 3.20837   9
 -11  -2   3 73.3477 3.17018  19
 -11  -2   3 79.7229 4.45354  22
 -11  -2   3 74.6243 3.06551   3
 -11   2   3 73.7453 2.71598   3
 -11   2   3 75.5261 4.85046  23
 -11   2   3 74.8058 3.16608   1
 -11   2   3 76.4405 2.56774   6
 -11   2   3 73.8818 2.60815   9
 -10  -2   3 8.55863 1.76243  22
 -10  -2   3 12.6525 1.30512   3
 -10  -2   3 10.7347 1.22668   6
 -10  -2   3 11.2324 1.22641   9
 -10  -2   3 12.8047 1.87398  23
 -10  -2   3 12.5687 1.39471  19
 -10   2   3 12.0407 1.49346   1
 -10   2   3 11.9596 0.97963   9
 -10   2   3 10.1012 2.20782  23
 -10   2   3 13.4463 1.12408   3
 -10   2   3 14.6138 3.04088  21
  -9  -2   3 1134.43 23.0663   6
  -9  -2   3 1106.12 22.9412   3
  -9  -2   3 1124.17 25.1506  23
  -9  -2   3 1142.61 23.3035   9
  -9  -2   3 1147.48 25.8512  22
  -9  -2   3 1142.86 23.8629  19
  -9   2   3 1139.49 23.9306   1
  -9   2   3 1221.68 28.2373  21
  -9   2   3 1147.37 27.3387  23
  -9   2   3 1147.25 22.6474   6
  -9   2   3 1141.73 22.8245   9
  -8  -2   3 63.2490 2.82754   9
  -8  -2   3 61.9922 3.22208   6
  -8  -2   3 64.2107 3.74955  23
  -8  -2   3 65.0289 2.80416   3
  -8  -2   3 60.0644 2.99317  19
  -8   2   3 62.4852 2.55997   6
  -8   2   3 60.7989 4.67358  21
  -8   2   3 67.9488 4.40200  23
  -8   2   3 63.4222 2.46147   9
  -8   2   3 66.1388 3.04316   1
  -7  -2   3 526.944 13.6916  22
  -7  -2   3 507.213 11.5179   6
  -7  -2   3 524.141 13.3253  23
  -7  -2   3 510.213 11.7077   9
  -7  -2   3 534.263 11.5312   3
  -7   2   3 531.739 12.4577   1
  -7   2   3 549.296 15.0862  23
  -7   2   3 556.944 15.5736  21
  -6  -2   3 1041.64 22.8412  23
  -6  -2   3 1043.92 21.0567   6
  -6  -2   3 1062.23 21.2654   9
  -6   2   3 1073.51 35.7902  16
  -6   2   3 1086.62 20.7998   4
  -6   2   3 1067.88 25.0352  21
   6   2  -3 1066.41 22.7851   8
  -6   2   3 1068.74 21.9941   1
  -6   2   3 1051.77 24.5971  23
   5  -2  -3 137.397 11.8745  16
   5  -2  -3 124.383 9.03659  11
  -5  -2   3 137.105 6.10547  15
   5  -2  -3 146.416 8.54232  16
   5  -2  -3 141.707 7.64691  15
  -5  -2   3 123.120 8.06239  16
  -5  -2   3 128.520 4.30284   9
  -5   2   3 135.260 10.6646  16
   5   2  -3 135.679 5.02048   8
  -5   2   3 140.750 10.3002  15
   5   2  -3 129.951 5.26129  11
   5   2  -3 137.784 6.57000  16
   5   2  -3 132.494 10.5424  16
   5   2  -3 137.409 9.27003  15
  -5   2   3 138.268 3.63389   4
   5   2  -3 137.257 9.27255  13
   4  -2  -3 925.143 24.9656  15
  -4  -2   3 860.303 22.9028  16
   4  -2  -3 858.974 25.8023  11
   4  -2  -3 797.776 36.6368  16
   4  -2  -3 869.375 29.2268  15
  -4  -2   3 967.569 41.1563  13
   4  -2  -3 911.463 26.1573  16
  -4  -2   3 898.262 22.3292  15
   4  -2  -3 797.850 30.8935  10
   4   2  -3 911.897 24.1282  16
   4   2  -3 921.376 27.9399  13
   4   2  -3 958.427 26.1162  15
  -4   2   3 929.733 20.2411   8
  -4   2   3 922.035 18.1660   4
  -4   2   3 899.642 30.8909  16
   4   2  -3 931.263 31.5726  16
  -4   2   3 930.336 29.8226  15
  -4   2   3 933.110 22.3428  14
   4   2  -3 969.735 30.2258  15
   4   2  -3 945.754 20.4998   8
   4   2  -3 951.864 21.3264  11
  -3  -2   3 3292.66 60.4975  12
   3  -2  -3 3290.12 67.1703  12
  -3  -2   3 3211.30 74.4437  16
   3  -2  -3 3136.53 69.0060  11
   3  -2  -3 3378.48 69.5162  15
   3  -2  -3 3274.16 74.8907  15
  -3  -2   3 3261.45 67.1401  15
   3  -2  -3 3181.42 69.3797  10
   3  -2  -3 3227.51 70.3935  16
   3  -2  -3 3255.79 77.4608  16
  -3  -2   3 3239.71 68.2522  16
  -3  -2   3 3236.28 73.3129  13
  -3  -2   3 3202.84 72.5521  15
   3   2  -3 3315.59 63.2977   8
   3   2  -3 3404.63 75.7055  15
   3   2  -3 3201.73 65.6255  11
  -3   2   3 3234.13 77.5541  16
   3   2  -3 3331.22 68.0945  14
  -3   2   3 3276.00 73.0882  16
   3   2  -3 3213.62 68.4821  16
  -3   2   3 3316.97 71.6200  15
  -3   2   3 3258.47 74.3623  15
   3   2  -3 3289.55 76.9840  16
   3   2  -3 3250.06 71.5974  13
   3   2  -3 3364.80 70.7942  10
  -3   2   3 3315.42 66.9411  10
   3   2  -3 3261.12 67.0499  15
  -3   2   3 3266.00 60.7054   4
  -3   2   3 3350.36 63.5896   8
  -3   2   3 3271.32 64.8163  14
  -3   2   3 3214.30 64.2223  13
   2  -2  -3 426.366 19.2351  16
  -2  -2   3 410.588 14.4937  15
  -2  -2   3 441.042 10.9013  12
   2  -2  -3 419.570 15.7904  16
   2  -2  -3 422.973 17.9460  15
   2  -2  -3 411.873 15.1602  15
   2  -2  -3 404.342 14.1615  11
   2  -2  -3 401.597 14.3898  10
  -2  -2   3 420.604 16.9133  15
  -2  -2   3 440.693 9.79920   2
  -2  -2   3 415.581 19.3526  16
  -2  -2   3 415.114 10.8334  11
  -2  -2   3 440.788 15.4357  16
  -2   2   3 414.926 18.4918  16
  -2   2   3 424.933 13.4023  13
  -2   2   3 445.421 11.4911   8
   2   2  -3 426.094 14.9040  16
   2   2  -3 444.563 18.0761  15
   2   2  -3 444.194 10.9048   8
  -2   2   3 409.853 17.1828  15
  -2   2   3 412.795 8.75159   4
  -2   2   3 421.938 12.0568  14
   2   2  -3 432.203 14.0030  15
   2   2  -3 415.508 13.2495  14
  -2   2   3 420.100 15.7610  15
   2   2  -3 433.336 15.7322  13
   2   2  -3 411.440 18.6457  16
  -2   2   3 434.377 13.2068  10
   2   2  -3 422.279 12.1272  11
   2   2  -3 429.600 16.4442  10
   1  -2  -3 496.492 15.8322  10
   1  -2  -3 510.947 16.7742  15
   1  -2  -3 478.925 17.1936  16
   1  -2  -3 493.270 19.5176  15
  -1  -2   3 495.113 16.3010  15
  -1  -2   3 505.056 13.5261  12
   1  -2  -3 499.117 15.1476  11
  -1  -2   3 503.751 18.7090  15
  -1  -2   3 506.948 11.5760   2
  -1  -2   3 503.405 20.1100  16
   1  -2  -3 509.926 21.0295  16
  -1  -2   3 499.754 12.6315  11
  -1  -2   3 503.564 17.3162  16
   1   2  -3 511.555 12.3743   8
   1   2  -3 515.844 20.9810  16
  -1   2   3 525.755 13.1902   8
   1   2  -3 521.158 16.7086  10
  -1   2   3 503.305 14.4679  10
   1   2  -3 488.767 16.8082  13
   1   2  -3 531.989 20.0423  15
  -1   2   3 505.036 19.1000  15
   1   2  -3 497.899 14.6306  14
   1   2  -3 502.066 16.9486  16
   1   2  -3 509.439 14.3207  11
  -1   2   3 506.934 15.9924  13
  -1   2   3 484.908 17.3836  15
  -1   2   3 480.362 19.9473  16
   1   2  -3 504.281 15.8491  15
   0  -2  -3 24.2492 2.05759   2
   0  -2  -3 19.3682 2.94673  16
   0  -2  -3 32.2674 5.57816  16
   0  -2  -3 26.8107 3.01217  10
   0  -2   3 15.5906 3.33834  13
   0  -2   3 19.6497 1.98850  11
   0  -2  -3 19.7870 2.39446  11
   0  -2  -3 21.5852 2.99405  15
   0  -2   3 24.5936 4.03439  16
   0  -2   3 32.1186 4.68036  16
   0  -2   3 20.0350 2.97003  15
   0  -2  -3 32.8782 4.54456  15
   0   2  -3 24.4136 2.62252  11
   0   2  -3 19.4940 2.91372  16
   0   2   3 24.0875 2.37323  10
   0   2   3 24.1466 2.22333   8
   0   2  -3 23.1012 2.25728  14
   0   2  -3 21.1315 4.08755  16
   0   2  -3 18.9540 2.79555  15
   0   2  -3 29.2437 3.36833  13
   0   2  -3 15.3082 3.16490  15
   0   2   3 23.1187 3.16638  13
   0   2   3 23.2872 3.85338  16
   0   2   3 22.1966 3.98476  15
   0   2   3 17.9570 3.21397  15
   0   2   3 19.2344 3.47126  16
   0   2   3 19.1736 2.62715  12
   1  -2   3 235.083 10.5841  15
  -1  -2  -3 239.301 12.5320  15
  -1  -2  -3 240.725 8.37842  12
  -1  -2  -3 244.503 9.27981  10
  -1  -2  -3 234.880 5.65909  17
   1  -2   3 234.603 11.2536  16
  -1  -2  -3 263.083 9.41542  11
  -1  -2  -3 252.203 10.4760  15
   1  -2   3 239.601 8.32006  11
  -1  -2  -3 242.213 13.5061  16
   1  -2   3 229.968 11.5124  13
  -1  -2  -3 241.898 5.31224   5
  -1  -2  -3 240.510 10.8874  16
  -1  -2  -3 235.399 6.40098  11
   1  -2   3 240.624 12.3536  15
  -1   2  -3 242.190 9.72383  11
   1   2   3 228.867 11.5343  16
  -1   2  -3 243.840 13.8523  16
   1   2   3 241.538 8.17821   8
  -1   2  -3 232.971 10.0691  15
  -1   2  -3 247.145 11.2340  16
   1   2   3 244.928 10.9889  15
  -1   2  -3 231.038 12.6859  15
   1   2   3 253.068 8.84875  10
   1   2   3 225.579 10.9717  13
   1   2   3 233.878 12.8190  16
   1   2   3 242.172 9.26874  14
   1   2   3 247.130 9.69335  12
  -1   2  -3 240.067 9.96586  13
  -1   2  -3 232.963 7.34204  14
   1   2   3 253.904 12.3510  15
   2  -2   3 1230.76 34.5587  15
  -2  -2  -3 1251.57 23.8805  11
  -2  -2  -3 1252.28 24.7096   2
  -2  -2  -3 1220.97 23.2898  11
  -2  -2  -3 1187.70 35.7593  16
  -2  -2  -3 1112.24 40.7506  15
  -2  -2  -3 1220.55 30.0049  15
   2  -2   3 1227.27 26.8637   2
  -2  -2  -3 1226.96 26.9726  12
  -2  -2  -3 1248.89 32.2441  16
   2  -2   3 1174.70 27.9588  11
   2  -2   3 1215.44 31.2585  15
   2  -2   3 1199.92 32.5210  16
   2  -2   3 1219.41 33.2084  13
  -2   2  -3 1261.49 25.1889  14
  -2   2  -3 1243.26 36.1504  15
   2   2   3 1241.67 33.2857  16
   2   2   3 1229.71 35.7140  16
  -2   2  -3 1281.18 45.8906  16
   2   2   3 1259.37 31.7710  15
   2   2   3 1222.24 33.7417  13
   2   2   3 1280.70 27.7789   8
  -2   2  -3 1247.99 31.3079  11
   2   2   3 1247.71 34.0756  15
  -2   2  -3 1235.05 30.9087  15
  -2   2  -3 1251.64 42.5623  16
   2   2   3 1216.59 29.9207  12
   2   2   3 1281.30 28.5016  10
  -3  -2  -3 688.816 13.2374   5
   3  -2   3 684.263 20.7154  15
   3  -2   3 664.274 24.8939  16
  -3  -2  -3 679.314 24.3642  16
  -3  -2  -3 698.084 19.1980  15
  -3  -2  -3 694.224 13.6671  17
   3  -2   3 680.291 21.8668  16
  -3  -2  -3 594.023 17.5971  12
   3  -2   3 701.041 22.5619  13
  -3  -2  -3 682.218 19.8807  16
   3  -2   3 684.245 18.8089  11
  -3  -2  -3 669.395 22.9657  15
   3  -2   3 691.605 17.6136   2
  -3  -2  -3 682.599 14.5349   2
   3  -2   3 718.554 24.4136  15
   3   2   3 684.495 21.6683  16
  -3   2  -3 699.326 21.4247  16
  -3   2  -3 696.271 20.2034  15
  -3   2  -3 728.989 25.1371  15
  -3   2  -3 662.477 13.7205   4
   3   2   3 694.676 22.7160  15
  -3   2  -3 661.089 14.0159  18
   3   2   3 711.114 17.9433  10
   3   2   3 701.217 21.5726  15
   3   2   3 695.334 19.5050  12
   3   2   3 665.828 23.6206  16
  -3   2  -3 682.166 19.6729  10
   3   2   3 693.331 17.6866   8
   3   2   3 683.894 23.7553  13
  -3   2  -3 722.191 21.9053  11
  -3   2  -3 680.406 26.0973  16
  -4  -2  -3 955.020 17.9528   5
   4  -2   3 965.920 28.3905  13
   4  -2   3 976.827 23.5216   2
   4  -2   3 813.939 27.8257  11
  -4  -2  -3 973.469 28.8927  15
   4  -2   3 870.317 31.8694  16
  -4  -2  -3 956.627 18.3525  17
  -4  -2  -3 949.818 30.1599  16
   4  -2   3 1006.67 32.6655  16
   4   2   3 1008.66 29.2912  15
   4   2   3 1013.43 25.9755  15
   4   2   3 998.391 23.7405   8
  -4   2  -3 950.411 27.3241  10
   4   2   3 1013.44 23.6769  10
   4   2   3 936.159 29.5551  16
   4   2   3 944.346 25.3838  12
   4   2   3 970.788 27.0919  16
  -4   2  -3 981.185 26.9770  16
   4   2   3 980.918 31.5397  13
  -4   2  -3 969.547 25.7455  15
  -5  -2  -3 142.508 9.50746  16
  -5  -2  -3 168.351 9.56237  15
   5  -2   3 155.223 7.45431   2
   5  -2   3 142.584 8.51214  16
   5  -2   3 136.447 11.0490  16
   5  -2   3 148.662 9.71317  13
  -5   2  -3 148.610 8.13286  16
   5   2   3 162.251 6.97431  10
   5   2   3 153.229 8.12910  12
   5   2   3 155.018 8.18193  16
   5   2   3 170.367 7.40292   8
  -5   2  -3 162.366 7.66911  10
  -5   2  -3 167.316 8.03786  15
   5   2   3 152.226 9.81377  16
  -5   2  -3 155.790 3.90641   4
   5   2   3 155.876 7.27892  15
   6  -2   3 33.2144 3.39005   2
  -6  -2  -3 29.0839 2.30981  22
  -6  -2  -3 28.9553 2.07324  19
   6   2   3 33.8802 3.67060  12
  -6   2  -3 30.7311 1.38714   4
  -6   2  -3 33.1781 4.57894  16
  -6   2  -3 32.1121 2.11934   1
  -6   2  -3 31.4104 2.80470  21
   6   2   3 34.1376 4.21404  16
  -6   2  -3 29.9176 2.35322  19
   6   2   3 27.5249 3.11032   8
  -7  -2  -3 182.430 6.29299  22
  -7  -2  -3 172.680 4.85683   3
  -7  -2  -3 169.328 4.77270   6
   7  -2   3 172.073 8.97246   2
  -7  -2  -3 182.107 5.81891  19
  -7  -2  -3 168.674 4.85550   9
   7   2   3 170.738 8.34606   8
  -7   2  -3 165.106 6.12496  19
  -7   2  -3 175.912 4.26388   4
  -7   2  -3 188.843 7.37849  21
  -7   2  -3 180.984 5.79467   1
  -8  -2  -3 15.5011 1.28069   3
  -8  -2  -3 16.3745 1.30407   9
  -8  -2  -3 14.9063 1.36690   6
  -8  -2  -3 13.9410 2.60861  24
  -8  -2  -3 14.5207 1.97098  19
  -8  -2  -3 13.7663 1.20509   1
  -8   2  -3 18.9500 3.07832  21
  -8   2  -3 16.8044 1.94629  19
  -9  -2  -3 55.8694 4.43915  24
  -9  -2  -3 49.7922 2.32974   1
  -9  -2  -3 48.4771 2.29903   3
  -9  -2  -3 52.1058 3.27850  22
  -9  -2  -3 52.8155 3.10622  19
  -9  -2  -3 49.6021 2.21655   9
  -9  -2  -3 46.4375 2.37327   6
  -9   2  -3 51.3468 4.29056  21
  -9   2  -3 50.6011 2.98488   1
  -9   2  -3 50.4044 1.95508   6
  -9   2  -3 56.0802 3.40436  19
  -9   2  -3 48.6270 1.96797   9
  -9   2  -3 53.2348 3.90185  23
  10  -2   3 280.869 7.82568  17
 -10  -2  -3 289.568 7.20689   3
 -10  -2  -3 278.813 7.00136   9
 -10  -2  -3 294.171 8.39315  19
 -10  -2  -3 293.885 8.84249  22
 -10  -2  -3 279.134 6.87064   6
 -10  -2  -3 288.909 7.50645   1
  10  -2   3 286.474 7.15435   5
 -10  -2  -3 282.928 10.8498  24
 -10   2  -3 304.437 8.59348   1
 -10   2  -3 298.265 9.05777  19
 -10   2  -3 288.627 6.55363   6
 -10   2  -3 287.319 11.0465  21
 -10   2  -3 299.855 10.4300  23
 -10   2  -3 291.454 6.63911   9
 -11  -2  -3 180.852 6.00050  19
  11  -2   3 178.142 5.45006  17
 -11  -2  -3 170.692 6.25155  22
  11  -2   3 176.649 4.83214   5
 -11  -2  -3 176.027 4.97162   3
 -11  -2  -3 168.762 5.23320   1
 -11   2  -3 180.056 8.49814  21
 -11   2  -3 179.308 6.36356  19
 -11   2  -3 181.163 4.44819   9
 -11   2  -3 178.790 4.35655   6
 -11   2  -3 179.549 6.01914   1
 -11   2  -3 172.685 7.71582  23
 -12  -2  -3 33.9616 1.98950   1
 -12  -2  -3 36.3951 2.47815  22
 -12  -2  -3 36.3405 2.30623  19
 -12  -2  -3 34.1186 1.72110   3
 -12   2  -3 36.1823 1.41034   6
 -12   2  -3 36.8102 3.70505  21
 -12   2  -3 34.7483 1.41962   9
 -12   2  -3 32.5244 2.29658  19
 -12   2  -3 35.0278 2.35095   1
 -12   2  -3 32.8620 3.20156  23
 -13  -2  -3 26.6702 1.30781   3
 -13  -2  -3 26.0020 1.59338   1
 -13  -2  -3 25.4656 2.27276  19
 -13   2  -3 28.6329 3.05279  21
 -13   2  -3 24.7880 1.08436   9
 -13   2  -3 27.7553 4.01761  23
 -13   2  -3 26.3176 1.08018   6
 -13   2  -3 26.2202 1.75860  19
 -14  -2  -3 41.2170 1.94366  19
 -14  -2  -3 42.3862 1.67916   1
 -14  -2  -3 40.3899 1.89817  22
 -14  -2  -3 40.0899 1.32869   3
 -14   2  -3 42.9564 2.01427   1
 -14   2  -3 48.1368 3.24441  21
 -14   2  -3 43.3301 2.70195  23
 -15   2  -3 45.1386 2.37135  21
 -15   2  -3 44.3566 1.86340   1
 -14  -3   3 154.482 3.92450  22
 -14  -3   3 157.120 3.46528   3
 -14   3   3 157.604 3.49859   9
 -14   3   3 163.976 3.46086   6
 -13  -3   3 37.9572 1.52433   6
 -13  -3   3 38.2620 1.57682   9
 -13  -3   3 37.6232 1.99477  22
 -13  -3   3 39.1342 1.54811   3
 -13   3   3 41.1992 1.45779   9
 -13   3   3 41.9372 1.43962   6
 -13   3   3 37.6527 3.55944  21
 -12  -3   3 96.4326 3.01262   3
 -12  -3   3 94.1764 3.11264   9
 -12  -3   3 95.5635 3.03455   6
 -12  -3   3 87.2400 2.98820  19
 -12  -3   3 91.9806 3.85820  22
 -12   3   3 93.8409 2.72365   9
 -12   3   3 92.9549 4.29653  23
 -12   3   3 97.8395 2.69767   6
 -12   3   3 99.6936 4.52359  21
 -11  -3   3 21.4477 1.63302  19
 -11  -3   3 24.6752 1.60667   9
 -11  -3   3 22.7628 2.12603  22
 -11  -3   3 22.8807 1.51502   3
 -11  -3   3 26.5565 1.80458  23
 -11  -3   3 24.8001 1.58367   6
 -11   3   3 22.8143 1.85652   1
  11   3  -3 22.9190 1.31332   4
 -11   3   3 24.0322 2.97864  21
  11   3  -3 25.3004 1.60641  18
 -11   3   3 21.2613 1.16590   6
 -11   3   3 22.0563 1.18810   9
 -11   3   3 22.6033 2.44704  23
 -10  -3   3 54.1872 2.55165   6
 -10  -3   3 50.6012 3.26326  22
 -10  -3   3 54.2915 2.48846   3
 -10  -3   3 51.6457 2.76088  23
 -10  -3   3 50.8230 2.75631  19
 -10  -3   3 55.4000 2.69145   9
 -10   3   3 55.4322 2.13356   3
 -10   3   3 56.1276 2.15241   9
 -10   3   3 52.9604 3.82624  23
 -10   3   3 55.4389 2.65738   1
  10   3  -3 49.3087 2.42201  18
 -10   3   3 65.9442 4.39119  21
  10   3  -3 52.5805 2.31508   4
 -10   3   3 57.6574 2.09418   6
  -9  -3   3 19.7587 2.14854   9
  -9  -3   3 25.0957 2.09270  19
  -9  -3   3 20.9880 2.01089  23
   9   3  -3 25.3589 1.67184   4
  -9   3   3 25.3552 2.06035   1
  -9   3   3 24.0076 3.19222  23
  -9   3   3 22.3954 1.74062   9
   9   3  -3 24.5982 1.80856  18
  -9   3   3 25.0720 3.71887  21
  -8  -3   3 739.619 16.5135   9
  -8  -3   3 762.738 16.0189   3
  -8  -3   3 782.724 18.3594  22
  -8  -3   3 717.143 16.1887   6
  -8  -3   3 730.200 17.3451  23
  -8   3   3 787.522 20.0313  21
  -8   3   3 778.839 19.9235  23
  -8   3   3 801.693 17.3452   1
  -7  -3   3 362.282 8.85139   3
  -7  -3   3 379.540 9.44490   9
  -7  -3   3 375.484 9.21672   6
  -7  -3   3 364.613 10.1631  23
  -7  -3   3 353.808 10.6375  22
  -7   3   3 382.537 9.56504   1
  -7   3   3 358.450 11.5453  21
  -7   3   3 364.457 11.5540  23
   6  -3  -3 192.363 5.25628  17
  -6  -3   3 182.792 7.97850  22
  -6  -3   3 195.846 5.69135   6
   6  -3  -3 194.989 4.79123   5
  -6  -3   3 198.937 4.50060   5
  -6  -3   3 200.762 5.90337   9
  -6  -3   3 197.679 6.49764  23
  -6  -3   3 192.534 5.70048   3
  -6  -3   3 197.766 4.88026  17
  -6   3   3 202.060 6.19955   1
  -6   3   3 197.181 7.87236  23
  -6   3   3 219.158 8.02654  21
  -6   3   3 204.541 5.32012   4
  -5  -3   3 71.7171 2.27251   5
  -5  -3   3 65.1175 2.63786   3
  -5  -3   3 67.0414 2.84776   6
   5  -3  -3 63.8716 2.26787   5
  -5  -3   3 66.7821 3.62878  22
  -5  -3   3 68.5901 2.58399  17
  -5  -3   3 65.7762 2.90029   9
   5  -3  -3 64.1336 2.62751  17
  -5  -3   3 72.7295 3.54971  23
  -5   3   3 64.8780 3.99480  23
  -5   3   3 70.3765 2.49980   4
  -5   3   3 61.4562 2.96618   1
   5   3  -3 62.4888 4.26937   8
  -5   3   3 54.9595 3.98899  21
  -4  -3   3 100.028 3.56654   9
  -4  -3   3 89.6997 3.12061   3
   4  -3  -3 96.5628 2.94259   5
  -4  -3   3 94.3704 3.30416  17
  -4  -3   3 92.6703 4.02527  23
  -4  -3   3 94.4237 2.88091   5
   4  -3  -3 95.1154 3.34465  17
  -4  -3   3 97.4690 3.42501   6
  -4   3   3 92.0880 3.58833   1
   4   3  -3 92.8698 3.59309  18
   4   3  -3 88.7752 4.87852   8
   4   3  -3 91.6315 3.25878   4
  -4   3   3 92.9980 2.99398   4
  -3  -3   3 1211.72 37.9489  16
  -3  -3   3 1224.79 24.1769   9
   3  -3  -3 1197.53 23.9434  17
  -3  -3   3 1199.24 23.3499   5
  -3  -3   3 1160.09 23.4740   3
   3  -3  -3 1193.97 23.2364   5
  -3  -3   3 1205.30 23.9531   6
  -3  -3   3 1185.62 24.1082  17
  -3   3   3 1178.29 27.8998   8
   3   3  -3 1196.51 27.5979   8
   3   3  -3 1198.36 24.4199  18
  -3   3   3 1225.54 23.4875   4
  -3   3   3 1227.57 46.0853  15
   3   3  -3 1201.22 23.9215   4
  -2  -3   3 579.764 23.9748  16
   2  -3  -3 584.028 19.8684  11
  -2  -3   3 657.523 21.5053  12
   2  -3  -3 675.258 14.1696   5
  -2  -3   3 642.810 13.7884   6
  -2  -3   3 664.844 14.0327   9
  -2  -3   3 642.469 24.1093  15
  -2  -3   3 669.273 15.0418  17
  -2  -3   3 608.421 13.8576   5
   2  -3  -3 711.088 15.1947  17
   2   3  -3 632.617 16.8988   8
  -2   3   3 654.534 17.7059   8
  -2   3   3 620.478 21.1263  13
  -2   3   3 632.413 28.2807  15
  -2   3   3 669.499 13.2901   4
  -1  -3   3 576.235 12.4911   9
  -1  -3   3 604.012 18.8848  12
   1  -3  -3 536.203 17.1720  11
   1  -3  -3 564.592 28.3634  15
  -1  -3   3 550.129 13.1778   2
  -1  -3   3 547.199 15.0569  11
  -1  -3   3 576.409 23.9804  16
  -1  -3   3 560.440 21.9676  15
   1   3  -3 530.396 18.4336  11
   1   3  -3 584.831 12.6584  18
  -1   3   3 566.294 16.4032   8
  -1   3   3 570.569 22.6926  13
   1   3  -3 572.150 18.2976  14
   1   3  -3 573.064 12.1952   4
  -1   3   3 567.590 25.9601  15
   0  -3  -3 33.9886 1.91930  17
   0  -3  -3 32.4683 7.39808  15
   0  -3  -3 38.9036 1.77539   5
   0  -3   3 32.9276 2.10125   9
   0  -3   3 35.1148 2.25226  17
   0  -3   3 30.8059 5.05495  15
   0  -3   3 33.8816 1.84759   5
   0  -3   3 34.1622 2.52649   2
   0  -3  -3 25.0924 3.14489  11
   0  -3   3 28.4733 3.22106  11
   0   3  -3 37.7518 1.85839   4
   0   3   3 28.8320 6.19958  15
   0   3   3 37.5904 1.65473   4
   0   3   3 38.1666 5.08880  13
   0   3  -3 34.3464 5.23916  15
   0   3  -3 28.7073 3.68796  14
   0   3  -3 38.1401 2.06841  18
   0   3   3 51.2200 7.32959  15
   0   3   3 35.6828 3.35264   8
   0   3   3 38.2653 1.82505  18
   1  -3   3 50.8801 2.62839  17
   1  -3   3 46.9821 3.98326  11
  -1  -3  -3 49.9920 1.93246   5
  -1  -3  -3 51.5257 2.13733   3
   1  -3   3 49.1666 6.90388  15
   1  -3   3 51.3950 3.43903   2
   1  -3   3 52.1044 2.24640   5
  -1  -3  -3 43.7430 7.85044  15
  -1  -3  -3 37.3552 8.14040  16
  -1  -3  -3 62.4059 2.43407  17
   1   3   3 49.4640 2.07234  18
  -1   3  -3 54.7938 4.15724  14
   1   3   3 43.0823 3.83792   8
   1   3   3 50.6323 1.92253   4
  -1   3  -3 47.5957 2.50265   1
  -1   3  -3 53.0837 6.04685  15
   1   3   3 39.3769 5.76325  15
  -2  -3  -3 19.2100 8.23444  15
  -2  -3  -3 15.6957 1.21104  17
  -2  -3  -3 15.8232 1.17029   3
  -2  -3  -3 10.1678 6.58307  16
  -2  -3  -3 18.3844 1.07664   5
   2  -3   3 16.1122 2.19568   2
  -2  -3  -3 13.5388 1.61314  22
   2  -3   3 20.3072 1.62860  17
   2  -3   3 32.0081 5.51879  15
  -2  -3  -3 13.8514 1.96811   2
   2   3   3 15.9031 1.07084   4
   2   3   3 15.8455 1.16405  18
  -2   3  -3 14.6339 1.13547   4
  -2   3  -3 19.4434 1.39227  18
  -2   3  -3 12.5521 2.23102  14
   2   3   3 13.8802 2.48780   8
  -2   3  -3 16.2582 1.56995   1
   3  -3   3 65.0338 2.65617   5
  -3  -3  -3 62.0585 2.44667   3
  -3  -3  -3 65.8655 2.48966  17
  -3  -3  -3 59.3640 2.38105   6
  -3  -3  -3 79.7423 13.0370  16
  -3  -3  -3 63.5422 2.13395   5
   3  -3   3 61.2032 4.51753   2
   3  -3   3 64.1273 3.10610  17
  -3  -3  -3 62.1305 2.44401   9
  -3   3  -3 64.0785 3.48674  19
   3   3   3 62.8377 4.96986   8
   3   3   3 62.1711 2.23752   4
   3   3   3 64.1843 2.43182  18
  -3   3  -3 66.1248 2.44190   4
  -3   3  -3 67.1165 2.65550  18
  -3   3  -3 62.3588 2.95889   1
  -4  -3  -3 124.940 3.87238   9
   4  -3   3 132.477 4.82301  17
  -4  -3  -3 130.350 3.36911   5
  -4  -3  -3 123.018 3.94509   6
  -4  -3  -3 123.445 3.87366   3
  -4  -3  -3 129.930 3.77904  17
   4  -3   3 129.028 4.12289   5
  -4  -3  -3 125.974 4.72626  22
   4  -3   3 129.636 7.27866   2
  -4   3  -3 124.083 3.92385  18
   4   3   3 125.196 3.74364  18
   4   3   3 132.013 7.43939   8
   4   3   3 124.156 3.49180   4
  -4   3  -3 129.314 3.70114   4
  -4   3  -3 124.946 5.62177  21
  -4   3  -3 124.287 5.20258  19
  -4   3  -3 124.956 4.52268   1
   5  -3   3 252.211 11.3121   2
   5  -3   3 260.620 7.52309  17
   5  -3   3 257.971 6.68847   5
  -5  -3  -3 251.367 5.66807   5
  -5  -3  -3 241.571 6.35061   9
  -5  -3  -3 256.345 7.64317  22
  -5  -3  -3 242.866 6.21761   6
  -5  -3  -3 258.171 7.41151  19
  -5  -3  -3 255.906 6.14316  17
   5   3   3 250.912 6.71436  18
  -5   3  -3 253.055 8.21919  19
   5   3   3 258.289 6.14959   4
  -5   3  -3 254.463 6.07328   4
  -5   3  -3 239.595 8.74795  21
  -5   3  -3 249.731 7.29012   1
  -6  -3  -3 62.3202 3.45940  22
  -6  -3  -3 64.1336 2.59951   9
  -6  -3  -3 61.7744 2.48675   6
   6  -3   3 65.2416 3.32491  17
  -6  -3  -3 64.8719 3.33450  19
  -6  -3  -3 59.4416 2.62121   3
   6  -3   3 65.2538 2.85629   5
  -6   3  -3 60.1169 3.58745  19
  -6   3  -3 57.4497 4.11463  21
  -6   3  -3 58.5278 2.23863   4
  -6   3  -3 61.3065 3.25845   1
  -7  -3  -3 50.8768 2.96621  19
  -7  -3  -3 47.4374 3.11222  22
  -7  -3  -3 48.2208 2.24584   9
  -7  -3  -3 46.6191 2.17426   6
   7  -3   3 51.9104 2.44826   5
   7  -3   3 51.9430 2.91426  17
  -7   3  -3 49.8270 3.88710  21
  -7   3  -3 47.8990 3.21073  19
  -7   3  -3 46.2134 2.94698   1
  -7   3  -3 50.4535 2.79018   4
  -8  -3  -3 17.7393 2.03392  22
  -8  -3  -3 18.0614 1.26852   1
  -8  -3  -3 17.9366 1.86036  19
   8  -3   3 19.1739 1.44920   5
  -8  -3  -3 18.1846 1.35030   9
  -8  -3  -3 19.1733 1.47878   3
   8  -3   3 18.7775 1.71689  17
  -8  -3  -3 16.3654 1.34980   6
  -8   3  -3 20.0740 2.07975   1
  -8   3  -3 19.0528 2.37944  23
  -8   3  -3 17.2949 2.02710  19
  -8   3  -3 18.2601 1.12693   4
  -8   3  -3 21.3780 3.34739  21
  -9  -3  -3 281.921 6.89671   9
   9  -3   3 290.026 7.21314   5
  -9  -3  -3 266.971 8.92167  19
  -9  -3  -3 274.986 6.70676   6
   9  -3   3 289.069 7.99736  17
  -9  -3  -3 302.577 7.50356   1
  -9  -3  -3 285.555 7.73110   3
  -9   3  -3 309.847 10.0414   1
  -9   3  -3 295.601 11.0172  21
  -9   3  -3 292.666 8.98359  19
 -10  -3  -3 157.399 5.63161  22
 -10  -3  -3 144.073 4.36787   3
 -10  -3  -3 147.076 5.27299  19
 -10  -3  -3 144.614 4.43422   1
  10  -3   3 141.264 4.17600   5
  10  -3   3 140.190 4.73968  17
 -10   3  -3 143.514 7.04394  21
 -10   3  -3 145.323 5.37120  19
 -10   3  -3 150.346 5.30312   1
 -10   3  -3 148.015 3.89675   9
 -10   3  -3 145.990 3.79493   6
 -10   3  -3 149.572 6.67971  23
 -11  -3  -3 56.4702 3.06542  22
 -11  -3  -3 61.3298 2.50846   1
 -11  -3  -3 62.8619 2.36783   3
 -11  -3  -3 59.6989 2.92950  19
 -11   3  -3 61.0948 4.20175  21
 -11   3  -3 57.1164 2.06894   9
 -11   3  -3 63.0250 3.04539   1
 -11   3  -3 55.6517 4.02354  23
 -12  -3  -3 59.7818 2.27478   1
 -12  -3  -3 62.4463 2.73172  19
 -12  -3  -3 57.3300 2.77497  22
 -12  -3  -3 60.7462 2.10023   3
 -12   3  -3 62.4817 2.75816   1
 -12   3  -3 58.9680 1.69130   6
 -12   3  -3 56.5418 1.70529   9
 -12   3  -3 55.7659 3.64281  21
 -12   3  -3 60.6250 3.74958  23
 -13  -3  -3 39.9361 1.90712  22
 -13  -3  -3 40.2152 1.35528   3
 -13  -3  -3 37.6179 1.78601  19
 -13   3  -3 42.0257 2.67508  23
 -13   3  -3 41.9898 1.91755   1
 -13   3  -3 40.6555 3.22234  21
 -14  -3  -3 45.4885 1.64742  19
 -14  -3  -3 57.1354 2.41475  22
 -14   3  -3 46.4490 2.21961  23
 -14   3  -3 45.0546 1.51521   1
 -12  -4   3 123.758 2.84460   3
 -12   4   3 131.962 2.98886   9
 -12   4   3 134.558 2.93776   6
 -11  -4   3 34.7597 1.36084   3
 -11  -4   3 34.6749 1.44085   9
 -11  -4   3 32.6897 1.63253  22
 -11  -4   3 33.9434 1.39896   6
 -11  -4   3 29.7414 1.47504  19
 -11   4   3 34.5597 1.23052   6
 -11   4   3 34.8512 1.25394   9
 -10  -4   3 95.8809 2.87072   3
 -10  -4   3 96.9804 3.01192   6
 -10  -4   3 95.9698 3.10064   9
 -10  -4   3 88.4936 3.33717  19
 -10  -4   3 91.2330 3.34284  22
 -10   4   3 96.3043 2.65481   9
  10   4  -3 108.866 3.83313   4
 -10   4   3 98.7796 2.60177   6
 -10   4   3 88.2595 2.54711   3
 -10   4   3 94.1284 3.46039  23
  -9  -4   3 14.7705 1.23838   9
  -9  -4   3 14.5728 1.13988   3
  -9  -4   3 16.9696 1.29881   6
  -9  -4   3 11.5664 1.31624  19
  -9  -4   3 13.1988 1.38083  22
  -9   4   3 13.9778 0.96670   9
   9   4  -3 15.1958 1.17608  18
  -9   4   3 13.9086 0.96930   6
  -9   4   3 13.8914 0.86531   3
  -9   4   3 17.3300 1.88423  23
   9   4  -3 14.5731 1.07666   4
  -8  -4   3 45.3584 2.13619   3
  -8  -4   3 48.9497 2.70534  19
  -8  -4   3 49.3850 2.63502  22
  -8  -4   3 45.8531 2.30911   6
  -8  -4   3 45.5314 2.37762   9
   8   4  -3 48.0233 2.36710  18
  -8   4   3 47.5724 3.27868  23
   8   4  -3 46.4967 2.11787   4
  -7  -4   3 250.239 7.38352  22
  -7  -4   3 254.925 7.12757   9
  -7  -4   3 260.483 6.58448   3
  -7  -4   3 259.443 6.95269   6
   7   4  -3 261.465 6.78757   4
   7   4  -3 262.340 7.24406  18
  -6  -4   3 95.6130 3.75317   9
   6  -4  -3 93.2781 3.17232  17
  -6  -4   3 86.7576 3.84215  22
  -6  -4   3 93.8563 3.29170   3
  -6  -4   3 94.3139 3.61355   6
  -6  -4   3 94.2581 2.86418  17
   6  -4  -3 96.8068 2.84322   5
  -6  -4   3 93.4286 2.53974   5
  -6   4   3 96.5089 3.18835   4
   6   4  -3 89.5790 3.73700  18
   6   4  -3 89.2815 3.41604   4
  -5  -4   3 60.9748 3.24922  22
   5  -4  -3 67.8792 2.39230   5
  -5  -4   3 62.4896 2.93636   9
   5  -4  -3 64.0849 2.67834  17
  -5  -4   3 67.5073 2.91800   6
  -5  -4   3 64.8773 2.56769   3
  -5  -4   3 64.7389 2.16179   5
  -5  -4   3 62.3828 2.46879  17
  -5   4   3 66.0926 2.60736   4
   5   4  -3 64.3884 2.86267   4
   5   4  -3 62.2194 3.10032  18
  -4  -4   3 52.9204 2.67000   9
  -4  -4   3 54.2412 2.47938  17
  -4  -4   3 52.6504 2.10300   5
   4  -4  -3 52.6589 2.10870   5
  -4  -4   3 51.7757 2.57615   6
   4  -4  -3 53.5101 2.47011  17
  -4  -4   3 51.8833 2.20583   3
   4   4  -3 55.0954 2.62646   4
   4   4  -3 54.2183 2.88704  18
  -4   4   3 54.2518 2.34662   4
  -3  -4   3 12.8598 1.29630   6
   3  -4  -3 13.4075 1.26890  17
  -3  -4   3 13.6809 1.33588   9
  -3  -4   3 13.3412 1.08591   5
  -3  -4   3 14.9465 1.07885   3
   3  -4  -3 14.1130 1.07454   5
  -3  -4   3 13.0603 1.29315  17
  -3   4   3 15.3608 1.28262   4
  -2  -4   3 1.28046 0.51396   5
   2  -4  -3 0.95764 0.40887   5
  -2  -4   3 0.62559 0.51811   6
  -2  -4   3 0.53791 0.42062   9
  -2  -4   3 0.02122 0.41499   3
   2  -4  -3 1.78051 0.59330  17
  -2  -4   3 1.14764 0.58380  17
   2   4  -3 0.66977 0.66213  18
   2   4  -3 0.43425 0.49341   4
  -2   4   3 0.03224 0.40527   4
  -1  -4   3 60.5452 2.57841   5
   1  -4  -3 65.2797 2.45731   5
  -1  -4   3 60.1290 2.14119   3
   1  -4  -3 66.9242 2.89320  17
  -1  -4   3 61.6160 3.04863  17
   1   4  -3 59.8501 2.94928  18
  -1   4   3 62.7120 2.46954   4
   1   4  -3 62.0745 2.73885   4
   0  -4  -3 25.7265 1.72687  17
   0  -4  -3 26.2248 1.48064   5
   0  -4   3 25.7361 2.02629  17
   0  -4   3 26.1561 1.67889   5
   0   4  -3 26.1886 1.93017  18
   0   4  -3 24.3952 1.69897   4
   0   4   3 26.0854 1.59748   4
   1  -4   3 50.3991 2.90369  17
  -1  -4  -3 51.1403 2.45947  17
   1  -4   3 54.4636 2.52040   5
  -1  -4  -3 53.8785 2.13503   5
  -1  -4  -3 54.6928 2.24709   3
  -1   4  -3 54.1393 2.47406   4
  -1   4  -3 56.2340 2.76392  18
   1   4   3 57.0594 2.45932   4
  -2  -4  -3 117.920 3.97410  22
  -2  -4  -3 122.319 3.77951   3
   2  -4   3 122.329 4.83184  17
   2  -4   3 128.158 4.21626   5
  -2   4  -3 128.700 4.09168   4
  -2   4  -3 123.774 4.37010  18
   2   4   3 123.672 3.72703   4
   2   4   3 123.583 4.00589  18
   3  -4   3 203.526 5.83813   5
  -3  -4  -3 195.481 5.77684  22
  -3  -4  -3 209.111 5.47246   3
  -3  -4  -3 194.184 5.44371  17
  -3  -4  -3 201.236 4.95668   5
   3  -4   3 192.179 6.53963  17
   3   4   3 201.601 5.46258  18
  -3   4  -3 204.628 6.09161   1
  -3   4  -3 197.017 5.43168   4
   3   4   3 196.902 5.13461   4
  -3   4  -3 203.238 5.80700  18
   4  -4   3 299.140 7.82131   5
  -4  -4  -3 306.523 8.52035  19
   4  -4   3 303.010 8.75559  17
  -4  -4  -3 301.042 6.80463   5
  -4  -4  -3 303.779 8.10645  22
  -4  -4  -3 307.105 7.47281   3
  -4  -4  -3 304.652 7.36345  17
  -4   4  -3 320.558 7.95226  18
  -4   4  -3 315.424 7.50165   4
   4   4   3 306.724 7.10046   4
   4   4   3 300.238 7.37991  18
  -4   4  -3 309.813 8.33495   1
   5  -4   3 210.025 6.72375  17
  -5  -4  -3 200.573 5.51860   3
   5  -4   3 200.891 5.83152   5
  -5  -4  -3 206.403 6.62738  19
  -5  -4  -3 199.241 6.17147  22
   5   4   3 195.118 4.84494   4
  -5   4  -3 207.776 6.36455   1
  -5   4  -3 199.346 5.25682   4
   6  -4   3 46.6888 2.76220  17
   6  -4   3 45.1103 2.30259   5
  -6  -4  -3 48.8910 2.70366  22
  -6  -4  -3 47.8042 2.24199   3
  -6  -4  -3 44.2482 2.78975  19
  -6   4  -3 42.4942 1.91058   4
  -6   4  -3 46.6113 2.79531   1
  -7  -4  -3 12.5161 1.50671  19
   7  -4   3 13.2017 1.43690  17
   7  -4   3 13.4361 1.24218   5
  -7  -4  -3 12.2478 1.47212  22
  -7  -4  -3 14.4592 1.23419   3
  -7   4  -3 14.8443 1.79881   4
  -7   4  -3 12.4357 1.72944   1
  -7   4  -3 12.7032 2.22666  23
  -8  -4  -3 126.243 3.84574   3
   8  -4   3 121.207 3.82335   5
   8  -4   3 124.653 4.43424  17
  -8  -4  -3 126.999 4.80274  19
  -8  -4  -3 129.726 4.59429  22
  -8  -4  -3 126.697 3.62861   1
  -8   4  -3 120.264 4.50815   1
  -8   4  -3 123.119 5.75283  23
  -9  -4  -3 135.640 3.87652   3
   9  -4   3 130.981 4.24789  17
   9  -4   3 135.363 3.83115   5
  -9  -4  -3 148.657 5.41872   1
  -9  -4  -3 141.723 4.67739  22
  -9  -4  -3 132.901 4.70120  19
  -9   4  -3 131.435 3.68536   6
  -9   4  -3 138.585 4.56357   1
  -9   4  -3 134.827 5.74516  23
  -9   4  -3 127.026 6.75248  21
  -9   4  -3 139.244 3.66517   9
 -10  -4  -3 9.20636 0.91280   1
 -10  -4  -3 8.61576 1.03083  19
 -10  -4  -3 7.69667 1.02803  22
 -10  -4  -3 8.70827 0.79785   3
 -10   4  -3 10.0098 1.23959   1
 -10   4  -3 7.42172 0.55960   9
 -10   4  -3 7.40694 1.59144  23
 -10   4  -3 8.63478 0.59264   6
 -11  -4  -3 15.7750 1.15749  19
 -11  -4  -3 16.1563 0.97760   1
 -11  -4  -3 15.4632 1.15993  22
 -11  -4  -3 18.0329 0.92125   3
 -11   4  -3 16.9038 0.68632   9
 -11   4  -3 16.0887 1.70431  23
 -11   4  -3 18.4414 0.69583   6
 -11   4  -3 18.3883 1.24988   1
 -12  -4  -3 56.6883 1.90614  19
 -12  -4  -3 54.5694 1.78085  22
 -12   4  -3 56.9618 2.41593  23
  -9  -5   3 0.91393 0.38273  19
  -9   5   3 2.22004 0.27741   6
  -9   5   3 1.64843 0.23210   9
  -8  -5   3 54.0266 2.15970  19
  -8   5   3 60.6876 1.80732   9
  -8   5   3 66.6668 1.91344   6
  -7  -5   3 8.57616 0.99211  19
  -7  -5   3 9.32611 0.57380   3
   7   5  -3 7.67275 0.89550  18
  -7   5   3 9.35746 0.69445   6
   7   5  -3 8.27329 0.77258   4
  -7   5   3 7.95191 0.66454   9
  -6  -5   3 25.4515 1.23109   3
  -6  -5   3 28.5335 1.80031  19
   6  -5  -3 31.6838 2.07737  20
   6   5  -3 25.9590 1.38011   4
   6   5  -3 29.2388 1.58032  18
   5  -5  -3 2.06723 0.37175   5
  -5  -5   3 2.62003 0.35737   5
   5  -5  -3 1.61987 0.46522  17
  -5  -5   3 3.31045 0.51850  17
   5   5  -3 2.53449 0.65460  18
   5   5  -3 2.19382 0.52571   4
  -4  -5   3 9.64783 0.82771  17
   4  -5  -3 12.2842 0.75534   5
   4  -5  -3 11.2431 0.85636  17
  -4  -5   3 9.81029 0.67815   5
   4   5  -3 12.8244 1.11605   4
   4   5  -3 13.5329 1.26196  18
  -4   5   3 11.5690 1.01461   4
   3  -5  -3 5.16930 0.64562   5
  -3  -5   3 6.16127 0.87254  17
  -3  -5   3 5.83113 0.60727   5
   3  -5  -3 6.16995 0.87171  17
   3   5  -3 6.34796 1.00647  18
  -3   5   3 5.23594 0.77962   4
   3   5  -3 5.66377 0.87355   4
   2  -5  -3 141.567 4.17450  17
  -2  -5   3 145.169 3.94519   5
   2  -5  -3 145.076 3.76107   5
  -2  -5   3 147.611 4.43677  17
   2   5  -3 152.542 4.80535  18
  -2   5   3 144.872 4.10512   4
   2   5  -3 153.441 4.48522   4
   1  -5  -3 4.30855 0.77555  17
   1  -5  -3 4.09726 0.59483   5
  -1  -5   3 3.43752 0.63907   5
  -1  -5   3 3.38152 0.75234  17
   1   5  -3 4.63317 0.96793  18
  -1   5   3 3.39522 0.62670   4
   1   5  -3 4.00290 0.80176   4
   0  -5   3 60.2411 2.77392  17
   0  -5   3 60.7994 2.37341   5
   0  -5  -3 61.8184 2.11131   5
   0  -5  -3 65.1779 2.49406  17
   0  -5  -3 62.1170 2.53909  19
   0   5  -3 63.9913 2.78182  18
   0   5   3 63.7124 2.32758   4
   0   5  -3 61.6426 2.52980   4
   1  -5   3 53.3581 2.65481  17
  -1  -5  -3 55.5646 1.95677   5
  -1  -5  -3 54.7874 2.56370  19
  -1  -5  -3 55.0362 2.27108  17
   1  -5   3 54.2284 2.26239   5
  -1   5  -3 54.3601 2.56958  18
   1   5   3 56.1009 2.10338   4
  -1   5  -3 57.9115 2.40255   4
  -2  -5  -3 170.681 4.19460   5
  -2  -5  -3 173.028 4.64808  17
   2  -5   3 170.111 4.77733   5
  -2  -5  -3 176.255 5.24627  19
   2  -5   3 165.979 5.34170  17
   2   5   3 165.509 4.28043   4
  -2   5  -3 171.895 4.62900   4
  -3  -5  -3 381.017 8.00081   5
  -3  -5  -3 381.807 9.34335  19
   3  -5   3 380.905 8.75762   5
  -3  -5  -3 384.648 8.49760  17
   3  -5   3 382.369 9.54346  17
   3   5   3 392.342 8.33482   4
  -3   5  -3 389.338 8.70244   4
  -4  -5  -3 17.1652 1.48134  19
   4  -5   3 17.2438 1.21822   5
   4  -5   3 18.0425 1.49395  17
  -4   5  -3 16.0938 1.13199   4
  -4   5  -3 18.0209 1.82826  23
  -5  -5  -3 31.7750 1.90687  19
   5  -5   3 32.5673 1.58787   5
   5  -5   3 31.7904 1.85787  17
  -5   5  -3 36.3232 1.55888   4
  -5   5  -3 32.3738 2.42247  23
  -6  -5  -3 222.955 4.91932   1
  -6  -5  -3 215.805 5.95019  19
  -6   5  -3 220.594 5.01907   4
  -6   5  -3 216.043 6.48260  23
   7  -5   3 75.9073 2.60946  17
   7  -5   3 76.8927 2.29898   5
  -7  -5  -3 76.0919 2.81458  19
  -7  -5  -3 80.5507 2.26914   1
  -7   5  -3 82.2639 3.41682  23
  -8  -5  -3 96.7042 2.98058  19
  -8  -5  -3 99.5532 2.52216   1
  -8   5  -3 95.4596 2.41171   9
  -8   5  -3 101.992 4.77249  23
  -8   5  -3 101.170 2.39847   6
  -9  -5  -3 2.20421 0.43067  19
  -3  -6   3 80.6650 2.64078  19
  -2  -6   3 4.16940 0.59681  19
 -16   0   4 57.2287 1.84135   6
 -16   0   4 49.9671 1.63693   9
 -15   0   4 19.5576 1.49420  21
 -15   0   4 21.4440 1.62038  23
 -15   0   4 20.6099 1.08855   3
 -15   0   4 19.1952 1.07086   9
 -15   0   4 19.7764 1.07254   6
 -14   0   4 20.3694 2.12395  21
 -14   0   4 20.6618 1.52841  22
 -14   0   4 21.0663 2.05759  23
 -14   0   4 21.5449 1.29923   3
 -14   0   4 20.1830 1.28926   9
 -14   0   4 22.2968 1.30551   6
 -13   0   4 18.6703 1.88302  22
 -13   0   4 17.8222 2.67575  21
 -13   0   4 17.1559 1.25464   6
 -13   0   4 17.8321 1.28323   9
 -13   0   4 16.0154 1.28554   3
 -13   0   4 16.2862 2.11586  23
 -12   0   4 98.0860 5.21473  23
 -12   0   4 97.2426 3.27244   6
 -12   0   4 96.6115 4.67404  22
 -12   0   4 96.0014 5.59264  21
 -12   0   4 101.932 3.49621   3
 -12   0   4 96.2708 3.37399   9
  11   0  -4 105.805 3.85264  20
 -11   0   4 114.685 5.17870  22
 -11   0   4 112.159 5.66954  23
 -11   0   4 104.044 3.55505   9
 -11   0   4 100.624 3.38630   6
 -11   0   4 106.173 3.65904   3
 -11   0   4 102.171 5.97991  21
 -10   0   4 484.230 14.6689  21
 -10   0   4 508.354 14.3896  23
 -10   0   4 492.413 11.1201   3
 -10   0   4 502.739 10.7999   6
 -10   0   4 506.234 10.9773   9
 -10   0   4 488.896 13.3833  22
  -9   0   4 54.4050 4.28701  21
  -9   0   4 54.0457 3.95734  23
  -9   0   4 57.2231 2.21179   9
  -9   0   4 50.4789 2.22368   3
  -9   0   4 51.2208 3.44993  22
  -9   0   4 54.4415 2.13370   6
  -8   0   4 23.5295 1.27126   6
  -8   0   4 29.5056 1.52869   3
  -8   0   4 23.9601 1.31369   9
  -8   0   4 24.2122 2.67014  23
  -8   0   4 23.7798 2.75462  21
   7   0  -4 330.592 12.8130  16
  -7   0   4 315.372 11.3369  15
  -7   0   4 317.581 9.09546   7
  -7   0   4 320.829 10.2952  21
  -7   0   4 317.050 6.99461   6
   7   0  -4 324.162 10.9290  15
  -7   0   4 322.093 11.0029  16
   7   0  -4 337.979 11.5837  14
  -7   0   4 326.609 9.94051  23
   7   0  -4 333.489 11.9535  15
  -7   0   4 331.999 7.12393   9
   7   0  -4 315.046 11.4948  16
  -7   0   4 321.872 7.31236   3
  -7   0   4 279.416 13.5966  16
  -6   0   4 0.95811 1.31758  15
   6   0  -4 1.10925 0.69422  14
   6   0  -4 2.31615 1.46807  16
  -6   0   4 3.17195 1.01602   7
  -6   0   4 0.76941 0.87650  14
   6   0  -4 1.04048 1.15657  15
  -6   0   4 1.40088 1.14666  16
  -6   0   4 1.58314 1.82708  16
   6   0  -4 -0.9081 0.86258  15
   5   0  -4 785.296 18.9821  15
   5   0  -4 782.807 19.3575  14
   5   0  -4 788.521 19.7696  16
   5   0  -4 776.027 21.6092  16
   5   0  -4 787.196 19.9337  10
  -5   0   4 785.417 16.5666  13
   5   0  -4 784.301 15.1351  12
  -5   0   4 777.238 20.1572  15
   5   0  -4 785.067 20.7968  15
  -5   0   4 784.748 20.7999  16
  -5   0   4 773.142 21.2272  14
  -4   0   4 928.695 22.4701  14
   4   0  -4 915.026 21.1102  14
  -4   0   4 920.222 21.3462  16
  -4   0   4 898.785 22.7939  16
   4   0  -4 940.999 22.5446  15
   4   0  -4 899.931 21.2996  10
  -4   0   4 870.538 21.4914  15
   4   0  -4 880.083 21.1805  16
   4   0  -4 912.426 20.6517  15
   4   0  -4 908.550 23.3971  16
   4   0  -4 903.333 17.6076  12
  -4   0   4 907.247 20.1854  13
  -3   0   4 2289.40 44.7090  13
   3   0  -4 2128.69 43.8938   2
  -3   0   4 2195.15 44.6703  16
   3   0  -4 2177.29 46.6879  16
   3   0  -4 2167.75 44.3827  14
  -3   0   4 2254.96 44.0366  15
   3   0  -4 2204.95 44.3362  10
   3   0  -4 2166.59 41.2947  12
   3   0  -4 2244.01 45.8041  15
  -3   0   4 2217.50 45.3330  14
   3   0  -4 2243.32 44.6972  16
   3   0  -4 2188.40 45.2323  15
  -3   0   4 2213.35 45.5058  16
  -3   0   4 2238.90 44.8491  15
   3   0  -4 2214.47 44.3753  11
   2   0  -4 638.983 12.8468  12
   2   0  -4 625.368 14.7074  15
   2   0  -4 629.704 14.9361  11
   2   0  -4 652.206 14.8511  10
   2   0  -4 627.641 16.7679  16
  -2   0   4 637.358 14.0227  12
  -2   0   4 630.232 15.4413  16
  -2   0   4 636.609 15.1914  15
  -2   0   4 630.835 15.4136  13
  -2   0   4 649.757 14.9471   2
  -2   0   4 651.167 15.6203  14
   2   0  -4 637.191 16.0516  15
  -2   0   4 633.469 15.7105  16
   2   0  -4 625.681 15.2052  16
  -2   0   4 647.629 14.9868  15
  -2   0   4 640.608 12.2953   8
   2   0  -4 606.720 14.6154   2
   2   0  -4 625.462 14.8830  14
  -1   0   4 748.355 16.7144  15
  -1   0   4 752.438 16.8655  15
   1   0  -4 748.232 16.1829  10
   1   0  -4 742.360 17.7074  15
  -1   0   4 740.902 16.8824  14
   1   0  -4 714.267 16.5396  11
   1   0  -4 730.341 16.4648  15
  -1   0   4 697.407 16.2649   2
  -1   0   4 743.037 15.7969  12
   1   0  -4 736.324 18.5000  16
  -1   0   4 764.508 17.2882  13
   1   0  -4 726.204 16.2201   2
   1   0  -4 733.383 16.9861  16
   1   0  -4 732.542 16.5721  14
  -1   0   4 735.371 17.2068  16
   0   0  -4 1.26513 0.69668  16
   0   0  -4 0.83422 0.54667  10
   0   0   4 0.74395 0.34778  14
   0   0  -4 0.31632 0.31343  14
   0   0  -4 0.42193 0.37707  16
   0   0   4 0.27799 0.41060   2
   0   0   4 1.06874 0.73264  16
   0   0  -4 1.86163 0.71060  11
   0   0  -4 -0.0084 0.30198  15
   0   0  -4 -0.1458 0.43665  15
   0   0   4 0.19435 0.46631  12
   0   0   4 0.65110 0.56569  16
   0   0   4 0.41746 0.43557  15
   0   0   4 1.60549 0.58718  15
   0   0  -4 0.21215 0.32668   2
  -1   0  -4 393.081 10.1822   2
  -1   0  -4 416.654 11.9082  16
  -1   0  -4 387.251 10.7178  16
   1   0   4 402.203 9.56721  12
   1   0   4 403.690 10.2521  15
  -1   0  -4 394.587 10.3716  11
  -1   0  -4 403.248 11.0531  15
  -1   0  -4 393.730 10.2189  14
   1   0   4 417.212 9.99932   2
  -1   0  -4 402.290 10.4005  15
   1   0   4 393.454 10.0600  11
   1   0   4 406.061 10.3732  15
  -1   0  -4 408.591 8.70487  10
   1   0   4 404.297 10.8696  16
   1   0   4 408.921 10.0116  14
   2   0   4 1145.41 23.8956  11
   2   0   4 1154.74 23.6787   2
   2   0   4 1108.32 25.4095  15
  -2   0  -4 1155.92 24.6166  11
   2   0   4 1120.97 23.8985  15
  -2   0  -4 1155.03 24.9912  15
  -2   0  -4 1166.72 24.4879  15
   2   0   4 1136.05 23.4246  14
  -2   0  -4 1126.28 24.3869   2
  -2   0  -4 1109.42 24.9955  16
   2   0   4 1128.39 24.9488  16
  -2   0  -4 1162.43 25.9519  16
   2   0   4 1114.88 24.4432  16
   2   0   4 1138.80 23.2537  12
   3   0   4 607.550 14.3607  11
   3   0   4 599.466 13.6983  12
  -3   0  -4 574.678 15.0084   2
   3   0   4 602.158 14.6919  15
   3   0   4 604.953 14.0203   2
   3   0   4 617.777 13.7441  14
   3   0   4 591.318 15.1696  16
  -3   0  -4 606.912 15.8186  16
   3   0   4 601.057 14.2247  15
  -3   0  -4 586.141 15.5061  16
   3   0   4 589.127 14.5188  16
  -3   0  -4 608.122 15.1666  11
  -4   0  -4 50.8823 3.25099  15
  -4   0  -4 51.1118 3.59617  11
   4   0   4 47.3501 3.35731  16
   4   0   4 43.5049 2.87049  11
   4   0   4 45.5954 2.98177  16
  -4   0  -4 46.2081 3.36484  16
   4   0   4 46.8194 2.84155  15
  -4   0  -4 48.7752 3.52446  16
   4   0   4 50.0510 2.56988  14
   4   0   4 47.8489 2.71167  12
   4   0   4 36.6993 2.86247  15
   5   0   4 434.589 25.9619  16
  -5   0  -4 421.639 13.2294  16
  -5   0  -4 408.358 12.4643  16
   5   0   4 421.701 11.2695  12
  -5   0  -4 417.435 13.5528  11
  -5   0  -4 434.644 12.0619  15
   5   0   4 420.872 11.4059  15
   5   0   4 436.774 13.6006  11
   5   0   4 428.971 11.4954   2
   5   0   4 412.283 11.8066  16
   5   0   4 422.835 10.6823  14
  -5   0  -4 421.991 12.6877  15
   6   0   4 220.930 7.71241   2
   6   0   4 218.079 7.58673  12
   6   0   4 201.480 10.5489  13
   6   0   4 199.862 6.96716  15
   6   0   4 213.929 7.64465  14
  -6   0  -4 199.683 7.68442  16
   6   0   4 226.464 6.84086  14
  -6   0  -4 217.576 7.56427  15
   6   0   4 212.860 8.25165  16
  -6   0  -4 211.717 7.55606  16
  -6   0  -4 206.642 7.71622  15
   6   0   4 220.365 6.57500   8
   6   0   4 214.586 7.57660  16
   6   0   4 214.322 7.97706  11
   6   0   4 199.026 7.42490  15
  -7   0  -4 155.964 6.31089  21
  -7   0  -4 147.495 4.53321   1
  -7   0  -4 151.546 6.90833  24
   7   0   4 161.529 6.69963   2
   7   0   4 145.904 9.77253  13
   7   0   4 160.627 5.90109   8
   7   0   4 165.545 6.14961  14
   7   0   4 153.408 7.05528  11
   7   0   4 157.212 5.47689  14
  -7   0  -4 158.387 5.02463  19
  -8   0  -4 15.8588 1.49948  19
   8   0   4 16.9678 1.94902   8
  -8   0  -4 14.8557 2.08951  23
  -8   0  -4 17.6346 1.44793   1
   8   0   4 15.6407 2.01154   2
  -8   0  -4 17.5109 2.73085  24
   8   0   4 17.5302 2.66306  11
  -8   0  -4 16.7913 2.07986  21
  -8   0  -4 18.4008 1.78470  22
  -9   0  -4 350.779 11.2380  21
   9   0   4 347.526 12.7638   2
  -9   0  -4 361.211 9.41380  19
  -9   0  -4 341.912 10.8914  23
  -9   0  -4 347.294 9.31570  22
  -9   0  -4 368.662 9.05389   1
  -9   0  -4 349.068 13.1062  24
   9   0   4 358.570 11.6807   8
 -10   0  -4 364.717 9.58962  22
 -10   0  -4 368.398 9.47188   1
 -10   0  -4 361.306 11.3224  23
 -10   0  -4 374.307 9.98397  19
 -10   0  -4 369.198 12.4540  21
 -10   0  -4 383.017 14.2073  24
 -11   0  -4 169.235 5.91395  19
 -11   0  -4 163.321 5.42638  22
 -11   0  -4 179.617 5.84215   1
 -11   0  -4 163.946 6.97238  23
 -11   0  -4 162.067 7.62968  21
 -12   0  -4 78.7973 3.78364  19
 -12   0  -4 75.1180 4.19650  23
 -12   0  -4 70.1376 4.91699  21
 -12   0  -4 77.0708 3.16823  22
 -12   0  -4 75.0694 3.44832   1
 -13   0  -4 87.1482 5.03436  21
 -13   0  -4 77.5541 3.58656  19
 -13   0  -4 82.6823 3.44788   1
 -14   0  -4 3.24844 1.29166  21
 -14   0  -4 6.12712 1.00911   1
 -14   0  -4 5.79871 1.05135  19
 -15   0  -4 79.2349 3.16392  21
 -15   0  -4 80.3853 2.68670  19
 -15   0  -4 82.6286 2.80913   1
 -15  -1   4 22.7840 1.31509   9
 -15  -1   4 22.5743 1.36103  23
 -15  -1   4 23.2429 1.39691   3
 -15  -1   4 21.2502 1.46015   6
 -15  -1   4 21.1533 1.28260  22
 -15   1   4 23.4135 0.97365   3
 -15   1   4 23.4894 1.11284   6
 -15   1   4 27.0030 2.26385  21
 -15   1   4 22.8138 1.09747   9
 -15   1   4 23.8302 1.71311  23
 -14  -1   4 9.05222 1.20603  23
 -14  -1   4 8.92513 0.88686   3
 -14  -1   4 8.63907 1.27570  22
 -14  -1   4 9.08863 0.85355   9
 -14  -1   4 6.87393 1.07528  21
 -14  -1   4 9.43803 0.88414   6
 -14   1   4 10.0704 1.70284  23
 -14   1   4 8.63316 1.78763  21
 -14   1   4 9.78510 0.81597   3
 -14   1   4 8.95114 0.81446   9
 -14   1   4 10.5151 0.85820   6
 -13  -1   4 80.9063 3.99080  23
 -13  -1   4 79.7216 3.94282  22
  13  -1  -4 79.6717 3.21882  20
 -13  -1   4 87.5734 3.05257   3
 -13  -1   4 79.2133 3.55683  21
 -13  -1   4 83.7745 3.07342   9
 -13  -1   4 82.1073 2.93906   6
 -13   1   4 81.4206 4.93968  21
 -13   1   4 79.9447 4.38782  23
 -13   1   4 86.0129 2.88301   3
 -13   1   4 84.3659 2.88416   9
 -13   1   4 83.1617 2.76265   6
 -12  -1   4 126.273 4.19038   9
 -12  -1   4 125.906 5.39148  21
 -12  -1   4 125.461 4.04214   6
 -12  -1   4 133.995 4.25428   3
 -12  -1   4 132.228 5.71902  22
 -12  -1   4 133.491 5.70582  23
 -12   1   4 120.510 4.72858  22
 -12   1   4 127.647 3.86112   9
 -12   1   4 128.741 4.01343   3
 -12   1   4 136.058 6.79362  21
 -12   1   4 132.335 6.19743  23
 -12   1   4 125.187 3.73705   6
 -11  -1   4 85.4730 4.73094  23
 -11  -1   4 87.5477 3.22557   6
 -11  -1   4 88.9059 3.37823   9
 -11  -1   4 85.6839 3.30479   3
 -11  -1   4 96.4638 4.96690  22
 -11  -1   4 86.4545 4.76778  21
 -11   1   4 89.4950 3.21289   3
 -11   1   4 86.9980 2.98269   9
 -11   1   4 85.3788 2.87905   6
 -11   1   4 88.2843 4.48251  22
 -11   1   4 85.2754 5.23956  23
 -11   1   4 86.8181 5.75004  21
 -10  -1   4 368.069 8.84071   9
 -10  -1   4 355.297 8.57838   6
 -10  -1   4 359.599 11.0543  23
 -10  -1   4 349.758 10.9522  21
 -10  -1   4 357.814 8.69345   3
 -10  -1   4 381.239 11.2289  22
 -10   1   4 347.224 11.6128  23
 -10   1   4 360.964 8.46258   3
 -10   1   4 363.621 8.06519   6
 -10   1   4 349.427 10.1753  22
 -10   1   4 372.253 12.4955  21
 -10   1   4 365.599 8.20908   9
  -9  -1   4 455.171 10.8309   3
  -9  -1   4 491.394 10.8693   6
  -9  -1   4 469.508 13.1748  21
  -9  -1   4 475.032 10.7059   9
  -9  -1   4 463.164 15.3225  22
  -9   1   4 490.715 10.6296   9
  -9   1   4 500.052 15.7063  21
  -9   1   4 557.042 13.5956   3
  -9   1   4 485.644 12.9643  22
  -9   1   4 475.563 10.6674   6
  -8  -1   4 61.3548 3.74821  22
  -8  -1   4 60.8738 2.42067   6
  -8  -1   4 65.7093 3.88519  23
  -8  -1   4 63.4865 2.52978   9
  -8  -1   4 66.2947 4.08045  21
  -8  -1   4 63.1491 2.52782   3
  -8   1   4 65.9314 2.17840   6
  -8   1   4 62.9964 4.25281  23
  -8   1   4 65.5038 2.25339   9
  -8   1   4 70.4722 4.66068  21
   7  -1  -4 59.4318 4.28510  15
  -7  -1   4 62.3815 2.79229   6
  -7  -1   4 60.2294 3.84683  22
   7  -1  -4 54.0240 4.54162  14
  -7  -1   4 60.4848 2.52197   9
  -7  -1   4 50.9286 4.86924  15
   7  -1  -4 46.7507 4.82915  12
   7   1  -4 69.6497 5.69676  16
  -7   1   4 54.2338 2.39178   9
   7   1  -4 55.3746 4.22998  11
  -7   1   4 60.4599 4.03871  23
   7   1  -4 56.1825 4.47456  13
  -7   1   4 64.3816 4.67350  21
   6  -1  -4 120.254 5.45962  16
  -6  -1   4 129.767 5.49098  15
   6  -1  -4 119.238 4.93583  15
  -6  -1   4 115.919 7.22590  13
  -6  -1   4 119.249 5.62747  16
   6  -1  -4 120.232 6.18514  14
   6  -1  -4 124.308 5.95427  12
   6  -1  -4 101.779 8.03459  15
  -6  -1   4 123.371 7.80260  16
   6  -1  -4 114.007 7.43678  10
  -6   1   4 114.189 8.25890  16
   6   1  -4 114.648 7.39338  15
   6   1  -4 115.484 6.47823  10
   6   1  -4 115.194 5.63274  11
  -6   1   4 120.459 6.81012  14
   6   1  -4 119.516 6.46813  13
   6   1  -4 132.145 8.51901  16
  -6   1   4 117.692 8.68435  15
   6   1  -4 123.655 6.32838  16
   6   1  -4 114.043 5.71277  15
   6   1  -4 118.877 6.59308  14
   5  -1  -4 446.445 18.1720  16
  -5  -1   4 435.915 11.6392  15
   5  -1  -4 446.021 16.8882  15
  -5  -1   4 435.347 12.0485  16
   5  -1  -4 458.807 12.1749  15
  -5  -1   4 438.039 16.1342  14
   5  -1  -4 438.188 12.6533  12
  -5  -1   4 444.967 16.1356  16
  -5  -1   4 437.590 15.3141  13
  -5  -1   4 436.454 11.4518   7
   5  -1  -4 436.027 13.1852  14
   5  -1  -4 445.383 12.5486  16
   5  -1  -4 441.877 15.2225  10
  -5  -1   4 441.648 15.1817  15
   5   1  -4 440.415 13.4076  10
  -5   1   4 431.699 13.3364  16
   5   1  -4 442.964 12.3498  11
  -5   1   4 425.702 16.5453  15
   5   1  -4 436.036 14.3724  13
   5   1  -4 451.071 15.7148  15
   5   1  -4 438.608 11.2564   2
   5   1  -4 441.824 12.5945  15
  -5   1   4 448.053 13.2561  15
   5   1  -4 444.604 13.9535  14
   5   1  -4 444.659 16.9848  16
  -5   1   4 433.920 17.1992  16
   4  -1  -4 629.483 21.6632  16
  -4  -1   4 591.434 19.8476  16
  -4  -1   4 617.853 12.2664   8
   4  -1  -4 624.717 15.9857  16
   4  -1  -4 624.603 16.4081  14
  -4  -1   4 619.999 14.5941   7
  -4  -1   4 619.889 14.6207  15
   4  -1  -4 613.186 17.9779  10
   4  -1  -4 602.662 20.0649  15
  -4  -1   4 609.935 18.8269  13
   4  -1  -4 616.423 15.3218  15
  -4  -1   4 619.139 15.1496  16
   4  -1  -4 630.724 15.8161  12
   4   1  -4 621.106 17.5466  13
  -4   1   4 654.297 21.2725  16
   4   1  -4 634.168 15.6937  15
   4   1  -4 632.851 15.8336  11
  -4   1   4 621.269 19.9435  15
  -4   1   4 627.479 16.8235  15
  -4   1   4 635.018 16.6646  14
   4   1  -4 634.153 20.5853  16
   4   1  -4 638.710 16.4143  16
  -4   1   4 637.922 16.6684  10
   4   1  -4 633.371 17.1577  14
   4   1  -4 638.091 19.5283  15
  -3  -1   4 512.902 15.8174  15
  -3  -1   4 509.571 16.2787  13
   3  -1  -4 503.043 13.8477  16
  -3  -1   4 508.305 12.2672   2
   3  -1  -4 509.309 13.2172  15
   3  -1  -4 499.924 18.3841  16
  -3  -1   4 497.899 11.0448   8
   3  -1  -4 507.906 13.9318  14
   3  -1  -4 498.445 13.0697  12
  -3  -1   4 513.910 12.4525  15
   3  -1  -4 523.438 17.5073  15
  -3  -1   4 476.032 12.5411  16
   3  -1  -4 517.957 14.9182  10
  -3   1   4 495.504 11.3744  13
  -3   1   4 515.260 13.6905  10
   3   1  -4 507.348 12.1990   2
   3   1  -4 507.806 13.0609  11
   3   1  -4 494.140 17.1484  16
   3   1  -4 510.935 16.5856  15
   3   1  -4 512.800 14.0587  14
  -3   1   4 501.481 14.3277  15
  -3   1   4 500.993 13.4092  14
  -3   1   4 525.229 17.1175  15
  -3   1   4 512.799 11.1580  13
  -3   1   4 507.006 17.7106  16
  -3   1   4 515.537 11.0158   8
   3   1  -4 524.988 13.7340  16
   3   1  -4 513.692 14.7965  13
   3   1  -4 516.358 12.9738  15
   2  -1  -4 4.58193 1.17180  16
   2  -1  -4 7.52076 1.27918  12
  -2  -1   4 4.03512 1.41338  15
  -2  -1   4 3.69503 1.54494  13
   2  -1  -4 2.85421 0.75283  14
  -2  -1   4 5.96719 0.54744  12
   2  -1  -4 6.92963 2.46387  16
  -2  -1   4 4.70933 0.95003  15
   2  -1  -4 6.90341 1.90081  15
   2  -1  -4 5.52161 1.51179  10
  -2  -1   4 5.37845 0.89645   8
  -2  -1   4 4.57104 1.07679  14
   2  -1  -4 3.68261 0.93251  15
  -2  -1   4 4.36518 1.04628  16
   2   1  -4 4.15546 0.96071  15
  -2   1   4 7.30235 2.18768  16
  -2   1   4 3.67925 1.15990  12
  -2   1   4 7.17934 1.49107  10
   2   1  -4 4.95461 1.17191  16
   2   1  -4 6.09537 1.70659  15
   2   1  -4 5.03887 1.67169  16
   2   1  -4 3.51319 1.01809  13
   2   1  -4 4.09156 0.88157  14
  -2   1   4 5.22445 1.62184  15
   2   1  -4 4.85510 0.93387   2
  -2   1   4 4.14226 0.82729   8
  -2   1   4 4.24018 1.03457  13
  -2   1   4 5.68704 1.50652  16
   2   1  -4 5.60637 1.11527  11
  -2   1   4 3.98480 1.16381  15
  -1  -1   4 546.320 12.7268   2
   1  -1  -4 553.286 14.0322  15
   1  -1  -4 538.099 14.4164  16
  -1  -1   4 553.024 12.5946   8
   1  -1  -4 557.797 14.3874  10
  -1  -1   4 556.030 14.3272  16
  -1  -1   4 564.828 13.5167  11
  -1  -1   4 563.781 14.9109  14
   1  -1  -4 539.773 18.4579  16
   1  -1  -4 557.289 13.4278  12
  -1  -1   4 558.942 13.8249  15
   1  -1  -4 520.890 13.4665   2
   1  -1  -4 555.226 17.7395  15
  -1  -1   4 571.048 16.8796  13
  -1   1   4 564.376 12.6737   8
  -1   1   4 577.056 13.5034  10
  -1   1   4 572.943 17.3692  15
  -1   1   4 576.073 14.9499  13
  -1   1   4 572.104 18.1361  16
  -1   1   4 576.101 14.1278  14
   1   1  -4 570.675 18.2573  16
  -1   1   4 560.064 14.7888  12
   1   1  -4 566.049 13.9336  14
   1   1  -4 541.294 17.0815  15
  -1   1   4 576.633 16.4441  16
  -1   1   4 566.254 15.4282  15
   1   1  -4 546.960 13.5522   2
   1   1  -4 591.062 14.3497  11
   1   1  -4 560.810 14.0298  15
   1   1  -4 557.244 14.5694  16
   0  -1  -4 545.637 13.0151   2
   0  -1   4 546.785 13.3448  11
   0  -1   4 540.497 16.1810  15
   0  -1   4 527.104 16.9589  16
   0  -1   4 541.807 13.6940  15
   0  -1   4 537.772 13.3580   8
   0  -1  -4 511.414 16.9436  15
   0  -1  -4 509.764 13.4192  10
   0  -1  -4 520.034 12.8632  12
   0  -1  -4 510.587 17.6842  16
   0  -1   4 541.714 12.5959   2
   0  -1   4 616.619 15.5321  16
   0  -1   4 550.449 16.3539  13
   0  -1   4 522.035 13.8788  14
   0  -1  -4 551.852 12.8558  11
   0  -1  -4 545.790 13.6884  15
   0   1   4 517.316 16.9601  16
   0   1  -4 537.799 13.4144   2
   0   1  -4 541.991 13.5162  15
   0   1   4 572.041 15.4793  13
   0   1   4 544.754 12.3608  10
   0   1  -4 537.313 14.1034  16
   0   1   4 517.278 16.2399  15
   0   1  -4 530.680 13.8851  11
   0   1   4 530.242 14.1079  12
   0   1  -4 541.849 16.7197  15
   0   1  -4 529.866 12.7585  14
   0   1  -4 537.701 17.4944  16
   0   1   4 537.982 13.2973   2
   0   1   4 537.324 12.2660   8
   0   1   4 537.022 14.6984  15
   0   1   4 535.640 13.5200  14
   0   1   4 529.879 15.9326  16
   1  -1   4 934.306 20.2298   8
   1  -1   4 962.384 20.9714  14
   1  -1   4 984.893 20.6209   2
  -1  -1  -4 949.737 20.2452  12
  -1  -1  -4 938.757 20.2570   2
   1  -1   4 928.364 22.0784  16
  -1  -1  -4 959.559 25.8836  15
   1  -1   4 944.330 21.1773  11
  -1  -1  -4 948.734 20.0058  11
   1  -1   4 950.482 24.2710  15
   1  -1   4 933.131 25.3619  16
  -1  -1  -4 949.827 21.0641  15
  -1  -1  -4 941.155 20.4698  10
  -1  -1  -4 920.722 26.1164  16
   1  -1   4 938.254 21.3958  15
   1   1   4 986.115 19.6146  10
  -1   1  -4 953.248 22.3421  11
  -1   1  -4 978.945 20.0034  14
  -1   1  -4 957.967 21.4638  15
  -1   1  -4 956.070 26.3559  16
  -1   1  -4 964.324 21.9973   2
   1   1   4 940.547 23.4565  16
  -1   1  -4 913.191 29.2397  15
   1   1   4 921.901 25.3086  16
   1   1   4 962.729 22.1223  12
   1   1   4 964.089 22.5243  15
   1   1   4 958.146 21.8940  14
   1   1   4 994.861 21.0492   2
   1   1   4 931.250 24.5149  15
  -1   1  -4 962.764 22.0554  10
  -1   1  -4 959.805 22.1577  16
   1   1   4 966.482 24.3201  13
  -2  -1  -4 609.920 14.9124  16
   2  -1   4 611.623 14.6081   2
   2  -1   4 622.399 15.1261  15
   2  -1   4 595.965 15.6155  16
  -2  -1  -4 608.689 19.4422  16
  -2  -1  -4 606.409 13.7823  11
  -2  -1  -4 588.501 14.9923   2
  -2  -1  -4 589.666 18.2620  15
   2  -1   4 597.660 17.8174  15
   2  -1   4 604.641 15.3310  11
   2  -1   4 585.996 17.5199  13
  -2  -1  -4 614.615 14.5154  15
   2  -1   4 627.596 14.0594  14
   2  -1   4 606.622 18.9996  16
   2   1   4 617.612 15.6248  15
   2   1   4 606.599 12.4435  10
  -2   1  -4 599.723 15.1328  10
  -2   1  -4 601.538 14.8645  15
  -2   1  -4 593.262 15.4343  16
   2   1   4 629.314 15.6961  14
   2   1   4 602.433 15.5570  12
  -2   1  -4 611.345 13.2628  14
   2   1   4 600.467 18.5275  16
   2   1   4 594.115 17.6736  15
   2   1   4 643.173 14.3467   2
   2   1   4 590.029 13.9937   8
   2   1   4 622.231 16.7052  16
  -2   1  -4 616.083 18.7411  15
   2   1   4 583.267 18.0234  13
   3  -1   4 395.248 9.11357  14
   3  -1   4 391.798 10.9389   2
   3  -1   4 394.194 10.8429  15
  -3  -1  -4 382.594 14.5166  16
   3  -1   4 390.026 11.3789  16
  -3  -1  -4 380.103 10.4060  16
  -3  -1  -4 382.633 10.3526   2
   3  -1   4 390.405 11.6093  11
   3  -1   4 395.432 13.8935  15
  -3  -1  -4 400.521 10.0640  11
   3  -1   4 396.621 13.6232  13
  -3  -1  -4 406.787 13.9323  15
   3  -1   4 405.765 14.8923  16
  -3   1  -4 391.674 11.3058  16
  -3   1  -4 397.781 10.8038  10
   3   1   4 401.620 11.6315  16
  -3   1  -4 388.987 10.7696  15
   3   1   4 396.123 14.1220  16
  -3   1  -4 402.670 14.6045  15
   3   1   4 389.214 10.0782   2
   3   1   4 388.830 11.7188  14
   3   1   4 402.686 13.5107  15
   3   1   4 386.527 10.3434   8
   3   1   4 403.630 11.7242  12
   3   1   4 399.037 14.5999  13
   4  -1   4 171.226 5.98280  15
   4  -1   4 162.220 7.07249  11
  -4  -1  -4 173.356 5.48873  15
  -4  -1  -4 166.409 5.86050  11
   4  -1   4 182.506 8.79949  15
   4  -1   4 172.985 9.50356  16
  -4  -1  -4 167.853 6.33893   2
   4  -1   4 163.245 8.40481  13
  -4  -1  -4 165.619 8.83534  16
   4  -1   4 162.469 6.28386  16
   4  -1   4 166.520 6.56856   2
  -4  -1  -4 162.643 8.18249  15
  -4   1  -4 173.262 8.48681  11
   4   1   4 174.422 6.48612  16
  -4   1  -4 166.661 9.66687  16
  -4   1  -4 166.671 6.18698  20
   4   1   4 172.264 7.09643  12
   4   1   4 156.751 7.85411  15
   4   1   4 175.084 7.31532  14
  -4   1  -4 174.571 6.58769  16
   4   1   4 177.862 8.77134  16
   4   1   4 186.385 9.80829  13
   4   1   4 177.390 6.06857  15
   4   1   4 177.542 6.59926   2
  -4   1  -4 162.289 6.32161  15
   4   1   4 171.438 6.18592   8
  -4   1  -4 168.704 5.61486  10
   5  -1   4 28.4080 3.67572  16
  -5  -1  -4 28.8060 3.47297  16
  -5  -1  -4 23.2186 2.24258  11
   5  -1   4 23.3119 2.41315   2
   5  -1   4 23.4551 3.27445  15
   5  -1   4 17.2128 2.41978  11
   5  -1   4 21.7143 1.94756  16
  -5  -1  -4 23.3534 1.97769  15
  -5  -1  -4 29.7670 3.59465  15
   5  -1   4 22.6337 3.64512  13
   5  -1   4 22.4376 1.87708  15
  -5   1  -4 17.2474 2.91316  11
   5   1   4 23.8805 2.65033  12
   5   1   4 20.7461 1.75879  15
  -5   1  -4 21.9906 2.08804  16
   5   1   4 15.0145 2.09400  14
  -5   1  -4 23.3797 1.68633  10
  -5   1  -4 27.7691 4.25236  15
   5   1   4 25.9864 2.04739   2
   5   1   4 23.0827 1.99005  16
   5   1   4 24.2001 2.25174   8
   5   1   4 25.2362 3.66503  13
   5   1   4 19.9401 3.04500  16
  -5   1  -4 25.8200 3.80107  16
   5   1   4 21.8404 2.99276  15
   6  -1   4 37.8316 5.99677  13
   6  -1   4 35.8743 5.44798  15
  -6  -1  -4 42.6037 3.78188  16
  -6  -1  -4 39.7947 3.80502  15
   6  -1   4 41.6641 2.77836  16
   6  -1   4 36.8049 2.52442  15
   6  -1   4 40.5651 3.68303  11
   6  -1   4 39.0818 3.35804   2
   6   1   4 43.5967 3.79652  16
   6   1   4 40.6903 3.42943  15
   6   1   4 38.4466 2.58943  16
   6   1   4 45.5948 3.99344  14
   6   1   4 40.0367 3.73145  12
  -6   1  -4 41.9677 3.16330  16
   6   1   4 42.0167 2.55529  15
  -6   1  -4 41.5493 5.02514  16
   6   1   4 39.1198 5.40384  13
  -6   1  -4 41.3610 2.32749  10
   6   1   4 39.9578 2.63796   2
   6   1   4 44.8973 3.24998   8
   7  -1   4 62.9929 3.76650  16
   7  -1   4 50.5262 5.14687  15
  -7  -1  -4 60.3372 4.15810  24
   7  -1   4 58.9941 4.41750   2
  -7  -1  -4 58.6711 2.28967   1
  -7   1  -4 62.6546 3.12070  19
  -7   1  -4 60.5483 3.73313  21
   7   1   4 64.4913 4.07921   8
   7   1   4 64.6820 5.56433  14
  -7   1  -4 60.3212 2.80772   1
   7   1   4 58.2478 3.46096   2
  -7   1  -4 57.9175 5.34444  24
  -8  -1  -4 164.972 5.37391  19
  -8  -1  -4 150.040 4.35504   3
  -8  -1  -4 159.550 6.93150  21
  -8  -1  -4 156.160 5.54276  22
  -8  -1  -4 157.693 7.26382  24
  -8  -1  -4 158.763 4.67438   1
   8   1   4 157.171 7.33691   8
  -8   1  -4 153.608 6.27969  23
  -8   1  -4 152.344 5.46605  19
  -8   1  -4 163.694 8.29160  24
  -8   1  -4 155.850 5.14153   1
  -8   1  -4 163.434 3.92000   9
  -8   1  -4 151.344 3.76667   6
  -8   1  -4 154.297 6.56862  21
  -9  -1  -4 96.9465 5.25261  21
  -9  -1  -4 98.3755 3.25476   3
  -9  -1  -4 104.135 4.24349  19
  -9  -1  -4 100.142 3.68854   1
  -9   1  -4 103.128 2.91561   9
  -9   1  -4 105.898 4.53300  19
  -9   1  -4 103.900 4.13196   1
  -9   1  -4 107.871 5.72262  21
  -9   1  -4 100.627 2.86200   6
 -10  -1  -4 31.7056 1.70213   3
 -10  -1  -4 32.4695 3.82267  24
 -10  -1  -4 32.8031 2.45913  22
 -10  -1  -4 35.6940 2.43880  19
 -10  -1  -4 28.7179 3.11393  21
 -10  -1  -4 36.1464 2.18746   1
 -10   1  -4 32.8142 2.49240  19
 -10   1  -4 30.8616 3.55623  21
 -10   1  -4 31.4342 1.41715   6
 -10   1  -4 32.8762 3.17387  23
 -10   1  -4 33.0419 1.47143   9
 -10   1  -4 36.7893 2.44525   1
 -11  -1  -4 23.3568 3.43438  24
 -11  -1  -4 20.4175 1.35278   3
 -11  -1  -4 22.1739 1.82072   1
 -11  -1  -4 24.2757 2.02035  19
 -11  -1  -4 24.9323 2.12146  22
 -11  -1  -4 24.2062 2.98756  21
 -11   1  -4 23.8192 2.04871   1
 -11   1  -4 27.2876 3.26100  21
 -11   1  -4 23.5641 1.30471   9
 -11   1  -4 24.1983 2.20241  19
 -11   1  -4 25.8197 3.03611  23
 -11   1  -4 26.2847 1.44504   6
 -12  -1  -4 361.445 8.04547   3
 -12  -1  -4 369.341 9.59918  22
 -12  -1  -4 351.969 10.9542  21
 -12  -1  -4 371.592 9.24925   1
 -12  -1  -4 369.000 9.72345  19
 -12   1  -4 369.369 11.5189  23
 -12   1  -4 360.794 10.0379  19
 -12   1  -4 361.495 9.56964   1
 -12   1  -4 363.033 12.5564  21
 -13  -1  -4 55.3049 2.77311  19
 -13  -1  -4 48.6785 3.27958  21
 -13  -1  -4 54.2346 3.10884  22
 -13  -1  -4 52.5401 2.55411   1
 -13   1  -4 53.7158 2.75799   1
 -13   1  -4 51.3336 3.49237  23
 -13   1  -4 54.5481 2.91106  19
 -13   1  -4 55.2235 4.19108  21
 -14  -1  -4 28.6633 1.77614  19
 -14  -1  -4 30.6410 1.70512   1
 -14   1  -4 25.8685 2.11043  23
 -14   1  -4 31.7196 1.84121   1
 -14   1  -4 29.5382 1.84884  19
 -14   1  -4 27.8213 2.68828  21
 -15  -1  -4 106.502 2.88697   1
 -15  -1  -4 103.238 3.13159  19
 -15   1  -4 107.010 4.11616  21
 -15   1  -4 108.473 3.11594   1
 -15  -2   4 15.5529 0.72273   6
 -15  -2   4 14.7677 1.22181  22
 -15  -2   4 16.7368 0.79173   3
 -15  -2   4 13.9674 0.69918   9
 -15   2   4 15.4058 0.75220   6
 -15   2   4 14.8039 0.71814   9
 -15   2   4 15.1011 1.14000  21
 -14  -2   4 57.7881 2.07153   9
 -14  -2   4 58.2534 2.01609   6
 -14  -2   4 54.4596 2.55702  22
 -14  -2   4 57.3574 1.98437   3
 -14  -2   4 56.4690 2.10014  23
 -14   2   4 59.7267 1.87182   6
 -14   2   4 58.9426 1.73422   3
 -14   2   4 64.6825 3.16094  21
 -14   2   4 55.9569 2.76734  23
 -14   2   4 58.8438 1.92486   9
 -13  -2   4 62.6137 2.40990   3
 -13  -2   4 61.1497 2.39322   6
 -13  -2   4 64.5286 2.52411   9
 -13  -2   4 67.6489 3.36360  22
 -13  -2   4 65.5090 2.90897  23
 -13   2   4 66.1198 2.20476   6
  13   2  -4 66.4447 2.65764  18
  13   2  -4 66.0686 3.10886   4
 -13   2   4 63.6804 3.54206  23
 -13   2   4 64.8532 2.23753   9
 -13   2   4 66.1216 4.01013  21
 -13   2   4 64.3050 2.18180   3
 -12  -2   4 62.3183 3.67373  22
 -12  -2   4 64.9721 3.33751  23
 -12  -2   4 67.0896 2.69088   3
 -12  -2   4 68.6179 2.75532   6
 -12  -2   4 67.1604 2.86041   9
 -12   2   4 71.8370 2.38993   6
 -12   2   4 70.6995 2.52652   3
 -12   2   4 67.6347 4.62070  21
 -12   2   4 68.0871 4.16245  23
 -12   2   4 69.2621 2.43097   9
 -11  -2   4 108.038 4.81318  23
 -11  -2   4 110.548 3.80544  19
 -11  -2   4 110.138 3.96600   9
 -11  -2   4 111.421 3.84680   6
 -11  -2   4 111.226 3.82243   3
 -11  -2   4 108.337 5.24740  22
 -11   2   4 109.025 3.35201   9
 -11   2   4 114.908 5.79612  23
 -11   2   4 103.450 3.57005   1
 -11   2   4 109.146 3.49140   3
 -11   2   4 111.761 3.28800   6
 -11   2   4 120.044 6.36362  21
 -10  -2   4 9.21061 1.24582  19
 -10  -2   4 7.60661 1.10924   9
 -10  -2   4 10.9546 2.19054  22
 -10  -2   4 10.3698 1.75738  23
 -10  -2   4 8.19539 1.19380   3
 -10  -2   4 9.59589 1.17363   6
 -10   2   4 12.7681 2.72319  21
 -10   2   4 8.45556 1.32002   1
 -10   2   4 8.28722 0.82138   9
 -10   2   4 9.65354 2.17207  23
 -10   2   4 9.41558 0.97390   3
 -10   2   4 9.39029 0.87235   6
  -9  -2   4 7.17604 1.12755   3
  -9  -2   4 6.67494 1.02786   9
  -9  -2   4 7.83105 1.54324  23
  -9  -2   4 6.84051 1.10989   6
  -9  -2   4 8.42600 1.32581  19
  -9  -2   4 7.04994 1.76609  22
  -9   2   4 6.96125 1.22354   1
  -9   2   4 5.22533 2.15739  21
  -9   2   4 7.83783 1.94798  23
  -9   2   4 6.44785 0.76500   6
  -9   2   4 6.22576 0.84761   9
  -8  -2   4 239.381 6.41562   6
  -8  -2   4 230.376 6.49748   9
  -8  -2   4 232.360 6.78033  19
  -8  -2   4 229.347 8.14279  23
  -8  -2   4 235.983 6.29857   3
  -8  -2   4 233.003 8.19749  22
  -8   2   4 232.445 6.56078   1
  -8   2   4 230.090 9.21009  21
  -8   2   4 241.629 5.85735   9
  -8   2   4 230.567 5.70687   6
  -7  -2   4 37.7838 2.01989   6
  -7  -2   4 36.4314 2.83485  22
  -7  -2   4 35.8378 1.99939   9
  -7  -2   4 35.2974 1.92342   3
  -7  -2   4 40.2133 2.79727  23
  -7   2   4 34.6154 2.18471   1
  -7   2   4 36.8847 3.15893  23
  -7   2   4 40.7368 3.62723  21
  -6  -2   4 43.3695 2.05561   6
  -6  -2   4 43.8011 2.94213  22
  -6  -2   4 41.9443 2.03397   3
  -6  -2   4 41.3288 2.78515  23
  -6  -2   4 43.5068 2.14307   9
  -6   2   4 41.7890 3.62588  21
  -6   2   4 45.8374 3.37078  23
  -6   2   4 42.8442 2.30705   1
  -5  -2   4 49.5215 2.12796   6
   5  -2  -4 43.5369 4.27709  15
  -5  -2   4 46.5922 3.89196  16
  -5  -2   4 45.7746 2.90499  23
  -5  -2   4 45.2673 4.19134  15
  -5  -2   4 48.4182 2.21968   9
  -5  -2   4 50.2093 3.11980  22
   5  -2  -4 47.7569 4.77640  16
  -5   2   4 36.5961 4.27891  14
  -5   2   4 56.1877 10.6404  15
   5   2  -4 38.2979 3.55886  11
   5   2  -4 40.6827 5.96895  15
  -5   2   4 40.5009 6.46463  16
   5   2  -4 50.4685 5.49041  13
   5   2  -4 46.4911 7.80344  16
   4  -2  -4 39.6404 6.68890  16
   4  -2  -4 33.2718 3.97489  15
   4  -2  -4 42.2213 4.63168  10
   4  -2  -4 25.7426 4.80478  15
   4  -2  -4 30.9344 4.43691  11
  -4  -2   4 36.3047 3.29941  15
   4  -2  -4 43.3114 4.46158  16
  -4  -2   4 37.9125 3.50463  16
   4   2  -4 32.0244 5.23967  15
  -4   2   4 46.4541 6.40255  15
   4   2  -4 42.1565 3.39791  11
   4   2  -4 34.4009 3.18737  15
   4   2  -4 44.3746 6.56862  16
  -4   2   4 35.7587 1.54408   4
  -4   2   4 34.2574 3.39463  14
   4   2  -4 43.9085 4.88549  13
   4   2  -4 35.5236 3.36028  16
  -4   2   4 37.0909 6.03226  16
   4   2  -4 36.6753 3.95861  14
  -4   2   4 41.6151 2.41884   8
   3  -2  -4 246.759 23.5086  16
   3  -2  -4 288.182 12.4864  16
  -3  -2   4 283.111 10.6536  15
  -3  -2   4 302.426 7.85597   2
   3  -2  -4 282.336 15.5284  15
   3  -2  -4 311.413 13.1399  10
  -3  -2   4 296.905 11.4567  16
  -3   2   4 295.037 8.95082  13
   3   2  -4 283.826 15.3060  16
  -3   2   4 298.581 6.58956   4
   3   2  -4 286.990 16.1375  16
   3   2  -4 307.195 13.2262  13
  -3   2   4 283.826 16.0281  16
   3   2  -4 312.245 15.9982  15
  -3   2   4 313.207 13.2695  15
   3   2  -4 306.423 10.7758  15
  -3   2   4 295.818 10.1800  14
  -3   2   4 296.015 15.4063  15
   3   2  -4 310.516 11.5044  14
  -3   2   4 306.334 8.88488   8
   3   2  -4 309.758 13.5509  11
  -2  -2   4 1620.95 32.0022  12
   2  -2  -4 1606.30 44.3018  15
  -2  -2   4 1541.11 42.0145  15
  -2  -2   4 1591.82 42.2707  13
   2  -2  -4 1521.92 45.6508  16
   2  -2  -4 1429.82 30.4309   5
   2  -2  -4 1537.55 37.2562  15
  -2  -2   4 1580.74 31.5238   2
  -2  -2   4 1555.84 36.2772  15
   2  -2  -4 1542.60 37.8224  10
  -2  -2   4 1599.83 44.8476  16
   2  -2  -4 1553.42 38.6078  16
   2  -2  -4 1573.76 35.5632  12
  -2  -2   4 1538.08 37.4017  16
   2  -2  -4 1684.99 31.8749  17
  -2   2   4 1601.67 43.5549  15
   2   2  -4 1586.80 36.3403  15
  -2   2   4 1585.56 45.1944  16
  -2   2   4 1570.98 36.1846  13
  -2   2   4 1581.37 39.4907  15
  -2   2   4 1639.02 41.6795  16
   2   2  -4 1623.42 44.4885  15
   2   2  -4 1620.09 39.3903  13
  -2   2   4 1616.17 36.3332  14
   2   2  -4 1593.67 39.3154  10
  -2   2   4 1626.59 33.3898   8
  -2   2   4 1567.97 30.0000   4
   2   2  -4 1574.56 37.6983  16
   2   2  -4 1575.12 35.2228  11
   2   2  -4 1538.73 35.7248  14
  -2   2   4 1598.03 35.6146  10
  -1  -2   4 755.144 25.2255  13
   1  -2  -4 795.516 27.5124  15
   1  -2  -4 783.504 21.8292  10
   1  -2  -4 779.440 21.9754  15
  -1  -2   4 771.007 25.9034  15
   1  -2  -4 743.284 15.4305  17
  -1  -2   4 770.165 18.5929  11
   1  -2  -4 815.518 20.4042  12
  -1  -2   4 796.814 22.9689  16
   1  -2  -4 793.658 27.2686  16
  -1  -2   4 758.784 17.4629   7
  -1  -2   4 768.493 17.2304   2
   1  -2  -4 740.785 15.0173   5
  -1  -2   4 768.731 21.5847  15
  -1  -2   4 796.166 27.9919  16
  -1  -2   4 799.185 18.8937  12
   1  -2  -4 793.092 28.9517  16
  -1   2   4 804.746 21.0390  14
  -1   2   4 796.029 20.2578  10
   1   2  -4 798.462 23.2844  10
   1   2  -4 817.407 27.5767  15
   1   2  -4 801.362 21.7561  15
  -1   2   4 799.293 22.7503  13
   1   2  -4 804.910 20.2833  14
  -1   2   4 792.211 27.1441  16
  -1   2   4 813.795 24.0200  15
  -1   2   4 796.961 28.2954  16
   1   2  -4 812.444 23.5086  13
   1   2  -4 802.659 21.0078  11
  -1   2   4 913.730 37.6712  15
  -1   2   4 809.656 19.1052   8
  -1   2   4 781.145 15.6754   4
   0  -2   4 360.957 9.78864   2
   0  -2   4 357.559 8.40100  17
   0  -2  -4 352.327 16.6557  15
   0  -2   4 341.596 7.81105   5
   0  -2  -4 348.678 7.74833  17
   0  -2  -4 352.409 7.38038   5
   0  -2  -4 353.896 12.5364  10
   0  -2  -4 376.382 14.0908  16
   0  -2   4 357.597 13.9595  16
   0  -2   4 367.888 10.9346  11
   0  -2   4 376.002 16.0692  13
   0  -2   4 354.992 13.0945  15
   0  -2  -4 370.926 11.5509  12
   0  -2  -4 357.890 18.0346  16
   0  -2   4 356.533 16.1425  15
   0  -2  -4 354.515 12.8358  15
   0   2   4 367.724 14.3806  15
   0   2   4 376.368 11.5260  10
   0   2  -4 380.184 13.0944  15
   0   2  -4 372.917 11.0682  14
   0   2  -4 361.485 16.9818  15
   0   2   4 367.769 17.5889  16
   0   2  -4 361.973 12.6432  11
   0   2   4 367.159 12.2052  14
   0   2   4 385.410 11.1709   8
   0   2  -4 449.975 22.0362  16
   0   2  -4 375.101 13.9631  16
   0   2   4 385.359 16.8023  15
   0   2   4 368.032 15.4833  16
   0   2   4 377.283 14.5837  13
   1  -2   4 1049.47 31.1973  13
  -1  -2  -4 1018.94 32.1480  15
  -1  -2  -4 1052.16 27.9104  16
   1  -2   4 1088.90 34.2282  16
   1  -2   4 1049.07 31.8692  15
   1  -2   4 1064.29 23.4057   2
  -1  -2  -4 1043.64 22.0246  11
   1  -2   4 1036.88 28.7011  16
   1  -2   4 1046.84 24.7182  11
   1  -2   4 1013.81 27.2270  15
  -1  -2  -4 1040.78 34.0278  16
  -1  -2  -4 1059.78 20.3563  17
  -1  -2  -4 1018.89 19.8970   5
  -1  -2  -4 1027.47 24.4574  12
  -1  -2  -4 1069.46 25.7380  10
  -1  -2  -4 1091.45 27.6232  15
   1   2   4 1078.94 28.6867  15
  -1   2  -4 1062.57 27.8318  10
   1   2   4 1066.64 27.3691  12
   1   2   4 1041.22 24.2833   8
  -1   2  -4 1064.38 33.2523  15
   1   2   4 1099.16 32.1603  15
  -1   2  -4 1049.47 28.2179  16
   1   2   4 1068.41 24.4884  10
   1   2   4 1058.03 30.1762  16
   1   2   4 1053.02 26.2322  14
   1   2   4 1035.02 33.1237  16
  -1   2  -4 1081.13 27.1514  15
  -1   2  -4 1088.89 21.0298  18
  -1   2  -4 1060.98 23.1151  14
  -1   2  -4 988.879 32.7036  11
   1   2   4 1066.96 30.2226  13
  -1   2  -4 1070.70 20.6375   4
  -2  -2  -4 94.0271 6.29246  16
   2  -2   4 86.0973 8.29587  16
  -2  -2  -4 93.7625 2.69285  17
   2  -2   4 71.7012 8.62326  15
   2  -2   4 85.2193 5.04427  11
  -2  -2  -4 80.9340 7.98648  16
   2  -2   4 89.0744 6.54318  16
  -2  -2  -4 84.1746 5.43123  15
  -2  -2  -4 93.4388 4.63864  12
  -2  -2  -4 91.6978 2.37754   5
   2  -2   4 97.2069 4.74201   2
   2  -2   4 85.2347 7.23274  13
  -2  -2  -4 95.3821 8.10560  15
   2  -2   4 85.3953 5.95170  15
  -2  -2  -4 89.7270 3.27280  11
  -2  -2  -4 84.8883 3.93917   2
   2   2   4 95.4122 6.24764  14
   2   2   4 89.5240 5.96665  12
   2   2   4 99.2073 5.10207   8
  -2   2  -4 130.182 13.0077  16
  -2   2  -4 94.8454 3.03547  18
  -2   2  -4 111.895 6.90502  11
   2   2   4 92.2117 7.43962  13
  -2   2  -4 95.2842 6.27652  10
  -2   2  -4 92.0629 8.34430  15
   2   2   4 92.4293 6.93188  16
  -2   2  -4 92.5018 5.83915  15
   2   2   4 98.9893 8.36963  16
  -2   2  -4 97.6029 3.65440  14
  -2   2  -4 89.4541 6.28807  16
   2   2   4 98.7740 6.67374  15
  -2   2  -4 90.7020 2.78422   4
   2   2   4 88.7524 4.61582  10
   2   2   4 97.1022 7.89629  15
   3  -2   4 844.991 32.2087  13
  -3  -2  -4 853.395 28.1206  15
  -3  -2  -4 864.276 16.8489  17
   3  -2   4 837.320 24.9676  16
   3  -2   4 809.532 28.3769  11
  -3  -2  -4 899.041 19.4229   2
   3  -2   4 889.259 29.4632  15
   3  -2   4 857.666 30.3856  16
   3  -2   4 845.185 23.6156  15
  -3  -2  -4 855.386 16.4282   5
  -3  -2  -4 849.988 29.6701  16
   3  -2   4 884.896 21.2450   2
  -3   2  -4 846.464 24.1716  16
   3   2   4 831.977 23.7812  12
  -3   2  -4 895.275 23.6095  15
   3   2   4 888.889 24.2411  15
   3   2   4 892.062 25.8948  16
   3   2   4 892.367 21.6726   8
   3   2   4 932.783 34.4203  13
   3   2   4 881.043 20.1172  10
  -3   2  -4 830.158 17.0751   4
  -3   2  -4 847.581 17.4564  18
  -3   2  -4 790.549 28.9407  10
   4  -2   4 639.072 17.5179   2
   4  -2   4 615.262 18.8504  15
   4  -2   4 621.898 19.0193  11
   4  -2   4 645.947 24.7202  15
   4  -2   4 653.944 26.3162  16
  -4  -2  -4 651.045 24.6460  16
   4  -2   4 592.610 19.8916  16
  -4  -2  -4 658.161 15.0943   2
  -4   2  -4 633.303 21.4694  15
   4   2   4 629.929 23.8770  16
  -4   2  -4 654.884 13.7702  18
  -4   2  -4 640.813 13.3964   4
   4   2   4 667.997 19.5259  15
   4   2   4 667.746 15.6712  10
   4   2   4 698.823 21.3470  16
  -4   2  -4 692.518 22.4104  16
  -4   2  -4 647.041 18.9978  10
   4   2   4 632.608 20.1252  12
   4   2   4 668.386 18.0290   8
   4   2   4 679.765 24.2922  15
   4   2   4 650.810 25.1412  13
  -5  -2  -4 67.0865 8.49320  16
   5  -2   4 71.3283 8.32816  16
   5  -2   4 71.3737 4.94344   2
  -5  -2  -4 70.6245 3.12748  19
  -5  -2  -4 78.7923 9.26681  15
  -5  -2  -4 67.8454 2.53851   3
  -5   2  -4 65.8101 5.30242  16
   5   2   4 58.8188 3.30896  10
  -5   2  -4 65.9201 2.99814   1
  -5   2  -4 66.3443 2.14626   4
   5   2   4 66.6860 4.52002  15
   5   2   4 67.3515 4.71332   8
  -5   2  -4 68.7364 5.37809  15
  -5   2  -4 71.3838 3.52823  19
  -5   2  -4 66.3724 5.15479  10
  -6  -2  -4 661.572 14.8964  19
   6  -2   4 633.602 19.2251   2
  -6  -2  -4 653.731 13.6795   3
  -6  -2  -4 649.348 15.2288  22
  -6   2  -4 652.123 15.3950  19
  -6   2  -4 626.844 12.5926   4
   6   2   4 649.765 18.7052   8
  -6   2  -4 645.394 16.2521  21
  -6   2  -4 588.020 14.2221   1
  -7  -2  -4 34.5065 2.47013  22
  -7  -2  -4 30.1253 1.72264   3
  -7  -2  -4 34.0112 2.31996  19
  -7  -2  -4 30.5197 1.49496   1
   7  -2   4 37.0135 3.81842   2
  -7   2  -4 35.1423 3.05472  21
  -7   2  -4 29.4823 2.20858   1
  -7   2  -4 30.1785 1.53169   4
  -7   2  -4 31.5963 2.54193  19
   7   2   4 27.4610 3.42665   8
  -8  -2  -4 95.5233 3.27890   1
  -8  -2  -4 93.0586 5.93393  24
  -8  -2  -4 92.8201 3.50219   3
  -8  -2  -4 96.9018 4.24772  19
  -8  -2  -4 101.805 4.49980  22
  -8   2  -4 93.6154 4.09317   1
  -8   2  -4 100.066 5.49881  21
  -8   2  -4 93.2005 4.53796  19
  -9  -2  -4 73.5011 2.85899   3
  -9  -2  -4 71.7037 3.58731  19
  -9  -2  -4 59.5409 4.76717  24
  -9  -2  -4 71.4144 2.91135   1
  -9  -2  -4 78.6837 3.98962  22
  -9   2  -4 68.4821 2.28042   6
  -9   2  -4 71.7430 3.98086  19
  -9   2  -4 73.7876 4.51966  23
  -9   2  -4 75.5458 3.67262   1
  -9   2  -4 71.5968 2.37842   9
  -9   2  -4 71.6757 5.06114  21
 -10  -2  -4 1.81749 1.59449  24
 -10  -2  -4 2.74058 0.96487  22
 -10  -2  -4 3.52880 0.88132   1
 -10  -2  -4 3.67376 0.76373   3
 -10  -2  -4 3.33598 0.93765  19
 -10   2  -4 1.98813 0.39651   9
 -10   2  -4 3.00128 1.09566   1
 -10   2  -4 1.71463 1.19655  23
 -10   2  -4 1.71965 1.27648  21
 -10   2  -4 2.74193 1.05417  19
 -10   2  -4 3.90096 0.56275   6
 -11  -2  -4 61.6026 2.81988   1
 -11  -2  -4 60.0030 3.15251  19
 -11  -2  -4 61.1574 3.37254  22
 -11  -2  -4 61.7895 2.43177   3
 -11   2  -4 59.0550 4.20770  23
 -11   2  -4 59.1401 1.90993   6
 -11   2  -4 59.4735 1.94883   9
 -11   2  -4 58.4005 3.46110  19
 -11   2  -4 60.6150 3.23056   1
 -11   2  -4 56.8980 4.53669  21
 -12  -2  -4 126.733 4.54498  19
 -12  -2  -4 130.323 4.72023  22
 -12  -2  -4 122.808 3.54750   3
  12  -2   4 126.396 3.69714   5
 -12  -2  -4 126.802 4.18178   1
  12  -2   4 132.633 4.34780  17
 -12   2  -4 132.826 6.69092  21
 -12   2  -4 126.402 3.16625   6
 -12   2  -4 126.344 3.21663   9
 -12   2  -4 126.844 4.86146  19
 -12   2  -4 136.276 6.25880  23
 -12   2  -4 130.585 4.66339   1
 -13  -2  -4 13.4021 1.25397  19
 -13  -2  -4 12.0113 1.15728   1
 -13  -2  -4 10.1417 1.16369  22
 -13  -2  -4 11.2571 0.80228   3
 -13   2  -4 12.3954 1.38584   1
 -13   2  -4 10.3577 1.18445  19
 -13   2  -4 10.6353 1.81936  23
 -13   2  -4 11.2544 2.26508  21
 -14  -2  -4 17.8441 1.26241  19
 -14  -2  -4 17.9535 1.07030   1
 -14  -2  -4 15.5827 1.15447  22
 -14   2  -4 14.8023 1.75888  23
 -14   2  -4 18.7105 1.30057   1
 -14   2  -4 14.4181 1.99728  21
 -14  -3   4 5.18346 0.75993  22
 -14   3   4 4.48980 0.38842   9
 -14   3   4 5.52225 0.43881   6
  13  -3  -4 10.1441 1.11544  20
 -13  -3   4 10.6616 0.85211   9
 -13  -3   4 12.2950 1.08962   6
 -13  -3   4 12.4419 0.80678   3
 -13  -3   4 9.71077 1.01639  22
 -13   3   4 12.3358 0.73154   9
 -13   3   4 11.7015 1.09368  23
 -13   3   4 12.7143 0.72862   6
 -13   3   4 11.7442 1.26754  21
 -12  -3   4 80.9654 2.56912  19
 -12  -3   4 89.8983 2.77707   3
 -12  -3   4 86.9283 2.93289   9
 -12  -3   4 85.5401 3.60885  22
 -12  -3   4 87.9320 2.85389   6
 -12   3   4 92.4464 2.52927   6
 -12   3   4 92.2732 2.52457   3
 -12   3   4 87.3372 3.89095  21
 -12   3   4 88.6561 2.54882   9
 -12   3   4 88.4980 3.73487  23
 -11  -3   4 35.3746 1.91394  19
 -11  -3   4 40.6728 1.94063   3
 -11  -3   4 39.8802 2.65817  22
 -11  -3   4 40.6485 2.19935  23
 -11  -3   4 38.9378 2.04554   9
 -11  -3   4 41.1757 2.02319   6
 -11   3   4 40.5613 4.77178  21
 -11   3   4 42.8599 1.64422   6
  11   3  -4 40.2774 1.80187   4
 -11   3   4 40.7214 1.68510   3
  11   3  -4 37.4823 1.91447  18
 -11   3   4 40.1605 1.64318   9
 -11   3   4 37.3108 3.14807  23
 -10  -3   4 75.6066 3.42185  23
 -10  -3   4 71.1164 3.07829   9
 -10  -3   4 71.3203 2.98281   6
 -10  -3   4 68.6797 3.10958  19
 -10  -3   4 75.0723 2.90714   3
 -10  -3   4 73.8126 3.91906  22
 -10   3   4 70.9890 2.40269   9
 -10   3   4 67.5100 4.30651  21
 -10   3   4 74.5945 4.15484  23
 -10   3   4 71.5155 2.33543   6
  10   3  -4 71.1610 2.75748   4
  10   3  -4 69.7126 2.98062  18
 -10   3   4 72.0058 2.50409   3
  -9  -3   4 85.2364 3.25731   3
  -9  -3   4 87.0112 3.98701  23
  -9  -3   4 84.6138 3.53498   9
  -9  -3   4 87.5471 4.43763  22
  -9  -3   4 84.7676 3.71767  19
  -9   3   4 86.4790 3.37516   1
  -9   3   4 90.6627 5.14247  21
  -9   3   4 85.1814 2.89193   9
  -9   3   4 85.2581 4.75747  23
  -9   3   4 88.2950 2.83634   6
  -8  -3   4 39.8857 2.48644   3
  -8  -3   4 42.2801 2.62896   9
  -8   3   4 44.5904 3.16465   1
  -8   3   4 45.0191 2.23097   9
  -8   3   4 48.9096 2.57457   6
  -7  -3   4 477.164 11.3882   9
  -7  -3   4 481.795 12.9429  22
  -7  -3   4 461.658 10.7885   3
  -7  -3   4 475.817 11.1589   6
  -7  -3   4 460.790 12.2838  23
  -7   3   4 490.878 13.8924  23
  -7   3   4 489.663 11.5606   1
  -7   3   4 488.363 13.6389  21
  -6  -3   4 11.3347 1.83703  22
  -6  -3   4 10.2743 1.58216  23
  -6  -3   4 10.6368 1.14261   3
  -6  -3   4 10.6056 1.21610   6
  -6  -3   4 13.7260 1.35763   9
  -6   3   4 10.9053 2.12983  23
  -6   3   4 9.62416 1.24292   4
  -6   3   4 10.6927 1.35369   1
  -5  -3   4 118.165 4.87757  23
  -5  -3   4 116.780 5.01931  22
  -5  -3   4 121.255 3.25546   5
  -5  -3   4 118.483 4.59331   9
  -5  -3   4 115.560 3.60025  17
   5  -3  -4 123.406 3.31304   5
   5  -3  -4 119.462 3.64907  17
  -5  -3   4 116.044 3.77017   3
  -5   3   4 132.596 4.10307   4
  -5   3   4 129.498 5.51436  21
   4  -3  -4 128.263 3.88772  17
   4  -3  -4 133.745 3.55452   5
  -4  -3   4 127.910 4.04577  17
  -4  -3   4 132.613 4.36592   9
  -4  -3   4 128.680 4.19184   6
  -4  -3   4 131.120 3.60373   5
  -4  -3   4 138.109 5.17317  23
  -4  -3   4 125.248 5.16059  22
  -4  -3   4 127.088 3.87610   3
  -4   3   4 131.453 6.11947   8
  -4   3   4 130.313 3.78590   4
  -3  -3   4 76.3555 3.58465  23
   3  -3  -4 73.8759 2.44146   5
  -3  -3   4 81.4606 3.24391   3
   3  -3  -4 72.6358 2.73618  17
  -3  -3   4 73.9217 2.60344   5
  -3  -3   4 80.7204 3.11328   9
  -3  -3   4 75.4205 2.96491   6
  -3  -3   4 76.2418 3.05099  17
  -3   3   4 77.2106 4.80380   8
   3   3  -4 77.5222 3.22968  18
  -3   3   4 74.0015 2.58340   4
   3   3  -4 74.9033 2.90579   4
  -2  -3   4 312.738 7.39450   5
   2  -3  -4 312.334 7.58627  17
  -2  -3   4 323.281 8.15880  17
  -2  -3   4 320.273 7.92983   9
   2  -3  -4 322.629 7.11831   5
  -2  -3   4 304.585 7.68932   6
  -2   3   4 316.458 11.1041   8
  -2   3   4 322.749 7.18296   4
   2   3  -4 316.265 8.03700  18
   2   3  -4 318.418 7.62203   4
  -2   3   4 261.951 20.7778  15
  -1  -3   4 921.323 18.8161   9
   1  -3  -4 973.882 18.6723  17
   1  -3  -4 959.269 18.0038   5
   1  -3  -4 870.016 38.1232  15
   1  -3  -4 896.264 25.5118  11
  -1  -3   4 905.725 19.2653  17
  -1  -3   4 917.088 20.5436   2
  -1  -3   4 843.422 29.0111  15
  -1  -3   4 895.582 18.5641   6
  -1  -3   4 896.008 23.0216  11
  -1  -3   4 923.187 18.4454   5
   1   3  -4 932.236 18.6824   4
   1   3  -4 937.780 19.2011  18
  -1   3   4 910.942 18.0986   4
  -1   3   4 923.223 23.6608   8
  -1   3   4 872.669 29.0057  13
   0  -3   4 139.732 4.18775   6
   0  -3   4 148.265 4.24461   5
   0  -3  -4 144.223 3.75257   5
   0  -3  -4 133.359 9.97684  11
   0  -3   4 137.076 4.74234  17
   0  -3   4 143.735 4.30076   9
   0  -3  -4 146.581 4.47020  20
   0  -3  -4 141.709 3.91459   3
   0  -3  -4 125.977 14.8271  15
   0  -3   4 129.659 10.9654  11
   0  -3   4 139.865 5.81176   2
   0  -3  -4 143.869 4.15619  17
   0  -3   4 127.838 9.89073  15
   0   3  -4 134.163 7.13214  14
   0   3   4 129.010 6.92468   8
   0   3  -4 139.992 4.18465   4
   0   3  -4 151.223 4.63115  18
   1  -3   4 82.7514 3.46869  17
   1  -3   4 82.6769 2.96452   5
  -1  -3  -4 71.1127 3.05063  22
  -1  -3  -4 78.2929 2.78959  17
  -1  -3  -4 78.6713 2.70043   3
  -1  -3  -4 78.3421 2.44094   5
  -1  -3  -4 51.5119 12.9338  15
   1  -3   4 73.1424 4.34995   2
  -1   3  -4 84.3806 5.70801  14
  -1   3  -4 77.7150 3.06050  18
  -1   3  -4 79.9383 7.87857  15
  -1   3  -4 76.5869 2.78101   4
  -1   3  -4 69.7717 2.92210   1
   1   3   4 77.0753 5.40874   8
   1   3   4 73.7741 2.40258   4
  -2  -3  -4 378.178 9.54508  22
   2  -3   4 369.952 12.3067   2
   2  -3   4 376.042 9.74307  17
  -2  -3  -4 394.817 8.15606   5
  -2  -3  -4 338.116 25.5902  16
  -2  -3  -4 374.978 8.57514   3
  -2  -3  -4 397.779 8.72992  17
   2  -3   4 386.326 8.94679   5
  -2   3  -4 392.070 10.4294   1
  -2   3  -4 372.487 8.56048   4
   2   3   4 368.322 8.09434   4
   2   3   4 375.788 13.5562   8
  -2   3  -4 373.555 8.96143  18
   3  -3   4 353.076 9.24902  17
   3  -3   4 324.865 12.0456   2
  -3  -3  -4 348.906 9.06781  22
   3  -3   4 347.860 8.37575   5
  -3  -3  -4 356.860 7.98370  17
  -3  -3  -4 343.419 8.05908   3
  -3  -3  -4 345.061 7.43270   5
   3   3   4 322.524 7.26442   4
  -3   3  -4 339.438 8.10715  18
   3   3   4 338.892 12.9869   8
  -3   3  -4 350.822 9.86503  19
  -3   3  -4 328.605 8.52943   1
   3   3   4 329.411 7.55280  18
  -3   3  -4 328.282 7.68285   4
  -4  -3  -4 729.982 16.1108  19
   4  -3   4 686.971 20.7671   2
   4  -3   4 720.806 16.3136  17
   4  -3   4 722.635 15.3535   5
  -4  -3  -4 707.309 14.1383   5
  -4  -3  -4 715.654 14.9325   3
  -4  -3  -4 715.678 14.6876  17
  -4  -3  -4 717.442 16.2522  22
  -4   3  -4 708.567 15.6555   1
  -4   3  -4 685.276 17.1970  21
  -4   3  -4 712.625 17.0781  19
   4   3   4 681.573 28.3822   8
  -4   3  -4 707.793 14.4104   4
  -4   3  -4 704.623 14.8225  18
  -5  -3  -4 10.1126 1.15736   3
  -5  -3  -4 9.53117 1.53001  19
  -5  -3  -4 6.72709 1.02962   9
   5  -3   4 6.61698 1.57573  17
   5  -3   4 8.26319 1.56001   5
  -5   3  -4 10.3125 0.89660   4
  -5   3  -4 11.0112 2.35684  19
  -5   3  -4 7.47371 1.65435  21
  -6  -3  -4 1235.71 24.9160   3
  -6  -3  -4 1268.83 26.4218  19
  -6  -3  -4 1258.51 26.6549  22
  -6   3  -4 1211.02 26.9714  19
  -6   3  -4 1226.17 28.2449  21
  -6   3  -4 1193.22 24.9512   4
  -6   3  -4 1244.54 25.6902   1
  -7  -3  -4 604.655 16.3519  24
  -7  -3  -4 597.548 13.3160   3
   7  -3   4 618.619 14.7337  17
   7  -3   4 640.471 13.7998   5
  -7  -3  -4 613.579 14.9775  22
  -7  -3  -4 639.853 14.9830  19
  -7   3  -4 586.032 12.0030   4
  -7   3  -4 626.598 16.8536  21
  -7   3  -4 561.091 13.9358   1
  -7   3  -4 561.800 14.9855  19
   8  -3   4 278.637 7.34276   5
  -8  -3  -4 281.722 6.97177   1
  -8  -3  -4 284.922 7.15320   3
   8  -3   4 288.928 8.29650  17
  -8  -3  -4 290.770 8.95374  22
  -8  -3  -4 285.733 8.46697  19
  -8  -3  -4 273.100 11.9846  24
  -8   3  -4 271.229 8.17725   1
  -8   3  -4 279.043 11.1109  21
  -8   3  -4 282.788 8.99411  19
  -9  -3  -4 220.807 7.06749  22
   9  -3   4 205.872 5.74655   5
   9  -3   4 205.892 6.46987  17
  -9  -3  -4 212.362 5.63741   3
  -9  -3  -4 207.255 6.73543  19
  -9  -3  -4 205.005 5.60668   1
  -9   3  -4 205.845 8.55699  21
  -9   3  -4 207.294 5.09110   9
  -9   3  -4 203.880 8.04183  23
  -9   3  -4 201.585 4.98231   6
  -9   3  -4 206.021 6.61151   1
  -9   3  -4 206.842 7.17373  19
 -10  -3  -4 47.2442 2.85199  22
  10  -3   4 44.3450 2.45165  17
 -10  -3  -4 46.3143 2.68200  19
  10  -3   4 42.7280 2.05915   5
 -10  -3  -4 46.9121 2.27313   1
 -10  -3  -4 47.2338 2.06624   3
 -10   3  -4 44.1802 1.61940   9
 -10   3  -4 50.1721 3.97910  21
 -10   3  -4 46.2508 2.83472  19
 -10   3  -4 44.5299 1.58694   6
 -10   3  -4 44.7140 3.59059  23
 -10   3  -4 48.3068 2.82548   1
 -11  -3  -4 82.5894 3.45705  19
  11  -3   4 89.1520 3.79592   5
 -11  -3  -4 87.3631 3.63770  22
 -11  -3  -4 82.4637 3.03608   1
 -11   3  -4 86.3647 3.53517   1
 -11   3  -4 81.2602 2.25801   9
 -11   3  -4 84.2546 3.53282  19
 -11   3  -4 82.9338 2.22368   6
 -11   3  -4 84.3140 4.71822  23
 -11   3  -4 87.9196 4.96365  21
 -12  -3  -4 88.9638 3.33188  22
 -12  -3  -4 88.7170 2.50901   3
 -12  -3  -4 84.0137 3.20209  19
 -12  -3  -4 91.0304 2.91101   1
 -12   3  -4 78.0300 4.21434  21
 -12   3  -4 90.4411 4.45288  23
 -12   3  -4 92.8093 3.32327   1
 -13  -3  -4 0.95371 0.56072  22
 -13  -3  -4 0.81743 0.26337   3
 -13  -3  -4 0.73616 0.44211  19
 -13  -3  -4 -0.2699 0.35511   1
 -13   3  -4 0.84571 0.61465   1
 -13   3  -4 0.16405 0.72459  23
 -12   4   4 75.2140 1.83525   6
 -12   4   4 71.9956 1.80336   9
 -11  -4   4 14.7098 0.94398   6
 -11  -4   4 15.6453 0.80500   3
 -11  -4   4 14.7409 0.96350  22
 -11  -4   4 14.1712 0.87397   9
 -11   4   4 14.8899 0.81071   9
 -11   4   4 16.3176 0.93052   6
 -10  -4   4 3.47287 0.67743  19
 -10  -4   4 4.86916 0.76143   6
 -10  -4   4 4.64021 0.66934   3
 -10  -4   4 4.33585 0.79412  22
 -10  -4   4 4.56801 0.67142   9
 -10   4   4 4.53558 0.52309   3
  10   4  -4 3.31261 0.80642  18
 -10   4   4 4.46890 0.46900   9
  10   4  -4 3.65906 0.70600   4
 -10   4   4 4.93782 0.51616   6
  -9  -4   4 143.706 3.91438   3
  -9  -4   4 137.882 4.53507  19
  -9  -4   4 152.031 4.57479   6
  -9  -4   4 136.788 4.48338  22
  -9  -4   4 139.183 4.33022   9
  -9   4   4 142.593 3.59779   3
   9   4  -4 142.098 3.96420   4
   9   4  -4 140.623 4.23565  18
  -8  -4   4 19.1410 1.51316   9
  -8  -4   4 20.2557 1.51261   6
  -8  -4   4 19.6394 1.30483   3
  -8  -4   4 18.2847 1.61677  19
   8   4  -4 20.2202 1.60885  18
  -8   4   4 18.4555 1.13776   6
   8   4  -4 19.9141 1.40684   4
  -8   4   4 18.5065 1.14682   9
  -7  -4   4 152.469 5.18370  22
  -7  -4   4 155.011 4.37954   3
  -7  -4   4 146.307 4.88877   9
  -7  -4   4 149.369 4.75670   6
   7   4  -4 153.112 5.11089  18
   7   4  -4 159.833 4.79364   4
   6  -4  -4 47.0010 2.00925   5
  -6  -4   4 45.1882 2.46464   9
  -6  -4   4 46.2805 2.06287   3
   6  -4  -4 41.6142 2.35128  17
  -6  -4   4 47.9614 2.45437   6
  -6  -4   4 47.0139 2.56940  22
   6   4  -4 45.9896 2.36329   4
   6   4  -4 47.1789 2.66908  18
   5  -4  -4 19.2590 1.05966   5
   5  -4  -4 17.3505 1.23797  17
  -5  -4   4 17.3877 1.22496  17
  -5  -4   4 18.9758 1.02849   5
  -5  -4   4 18.4008 1.30222   3
  -5  -4   4 18.0239 1.78326   9
   5   4  -4 16.5344 1.63109  18
  -5   4   4 17.9802 1.34649   4
   5   4  -4 20.1305 1.60804   4
  -4  -4   4 56.0481 2.78850   9
  -4  -4   4 67.0168 3.55533   6
  -4  -4   4 55.2471 2.45722  17
   4  -4  -4 60.0866 2.09882   5
   4  -4  -4 53.6050 2.32613  17
  -4  -4   4 58.7123 2.17558   5
  -4   4   4 55.4441 2.35738   4
   4   4  -4 56.1393 2.70775   4
   4   4  -4 57.8072 3.01505  18
   3  -4  -4 162.577 4.73104  17
  -3  -4   4 156.914 4.24048   3
  -3  -4   4 161.383 4.92838   6
  -3  -4   4 161.098 5.01059  17
  -3  -4   4 169.563 5.19151   9
  -3  -4   4 155.082 4.40411   5
   3  -4  -4 158.914 4.21152   5
   3   4  -4 155.095 4.92005   4
  -3   4   4 153.412 4.45960   4
   3   4  -4 165.324 5.43682  18
  -2  -4   4 256.445 7.18779  17
   2  -4  -4 256.430 6.65841  17
  -2  -4   4 249.205 6.39222   5
   2  -4  -4 255.377 6.06610   5
  -2  -4   4 258.206 6.92994   9
  -2   4   4 257.646 6.37266   4
   2   4  -4 255.476 7.34546  18
   2   4  -4 258.441 6.87675   4
  -1  -4   4 378.288 8.82814   5
  -1  -4   4 380.231 9.68280  17
   1  -4  -4 367.057 8.83754  17
   1  -4  -4 361.213 8.21298   5
   1   4  -4 365.633 8.93296   4
  -1   4   4 370.923 8.43058   4
   1   4  -4 369.263 9.44882  18
   0  -4  -4 167.593 4.97197  17
   0  -4   4 175.763 5.81932  17
   0  -4   4 174.042 5.10927   5
   0  -4  -4 168.905 4.47638   5
   0   4  -4 178.042 5.21783   4
   0   4  -4 180.718 5.63881  18
   0   4   4 169.687 4.73562   4
  -1  -4  -4 66.6938 2.74656  17
  -1  -4  -4 68.2857 2.37013   5
   1  -4   4 65.3624 3.35305  17
   1  -4   4 67.8338 2.88234   5
  -1   4  -4 68.4417 2.83653   4
  -1   4  -4 69.7960 3.10009  18
   1   4   4 67.6548 2.50459   4
   2  -4   4 10.1444 1.62312  17
  -2  -4  -4 8.96537 1.14189  19
   2  -4   4 8.48284 1.25511   5
  -2  -4  -4 9.66197 0.98111   3
  -2  -4  -4 9.50156 1.01141  17
  -2  -4  -4 11.4683 0.91004   5
  -2  -4  -4 10.9726 1.23091  22
   2   4   4 8.59781 0.90296   4
  -2   4  -4 8.54796 1.28951  18
  -2   4  -4 8.65451 1.11155   4
  -3  -4  -4 157.936 4.08463   5
   3  -4   4 150.666 4.90514   5
  -3  -4  -4 163.647 4.57999   3
   3  -4   4 159.687 5.74887  17
  -3  -4  -4 154.285 4.53111  17
  -3  -4  -4 157.594 4.97496  22
  -3  -4  -4 161.292 5.41573  19
  -3   4  -4 160.949 4.97104  18
   3   4   4 159.002 4.18257   4
  -3   4  -4 162.004 4.64178   4
  -4  -4  -4 13.0406 1.22527   3
  -4  -4  -4 10.0990 0.82322   5
  -4  -4  -4 10.0545 1.49616  22
  -4  -4  -4 9.78248 1.31952  19
  -4  -4  -4 10.3700 1.00997  17
   4  -4   4 9.35424 1.51565  17
   4  -4   4 8.04347 1.14661   5
  -4   4  -4 10.2892 1.04733   4
  -4   4  -4 11.4204 1.42228   1
  -4   4  -4 10.5353 1.11575  18
  -5  -4  -4 172.533 5.90699  19
   5  -4   4 162.668 5.86421  17
   5  -4   4 162.460 5.12008   5
  -5  -4  -4 172.137 5.62165  22
  -5   4  -4 164.259 4.43705   4
  -5   4  -4 155.257 6.39706   1
   6  -4   4 134.548 4.39429   5
  -6  -4  -4 130.916 4.72591  22
  -6  -4  -4 135.623 4.94102  19
   6  -4   4 132.345 5.03810  17
  -6  -4  -4 134.399 4.09314   3
  -6   4  -4 137.068 4.86771   1
  -6   4  -4 138.183 3.83358   4
  -7  -4  -4 13.3881 1.49560  22
   7  -4   4 12.4206 1.17863   5
  -7  -4  -4 12.2992 1.12087   3
   7  -4   4 13.6836 1.45251  17
  -7  -4  -4 11.1582 1.43237  19
  -7  -4  -4 12.8373 0.96086   1
  -7   4  -4 13.5011 1.91727  23
  -7   4  -4 12.5747 1.61880   1
  -7   4  -4 11.8220 0.92889   4
  -8  -4  -4 3.00562 0.59747   1
  -8  -4  -4 3.09175 0.84439  19
  -8  -4  -4 3.83060 0.95097  22
   8  -4   4 3.62703 0.72090   5
   8  -4   4 5.01770 0.94688  17
  -8  -4  -4 3.58047 0.67350   3
  -8   4  -4 4.19214 1.32802  23
  -8   4  -4 3.22597 0.98708   1
  -9  -4  -4 15.5394 1.41930  22
  -9  -4  -4 15.5167 1.48102  19
   9  -4   4 14.4306 1.06936   5
  -9  -4  -4 14.9267 1.12691   1
  -9  -4  -4 14.5808 1.36123   3
   9  -4   4 13.0789 1.21465  17
  -9   4  -4 14.7952 0.81784   9
  -9   4  -4 13.5395 0.80648   6
  -9   4  -4 13.7109 1.55553   1
 -10  -4  -4 94.1993 3.28406  19
 -10  -4  -4 93.4229 2.63752   3
 -10  -4  -4 89.2035 3.15318  22
 -10  -4  -4 90.8860 2.81807   1
 -10   4  -4 90.6396 2.15260   6
 -10   4  -4 88.7653 4.24995  23
 -10   4  -4 87.4267 2.17037   9
 -10   4  -4 91.9588 3.14413   1
 -11  -4  -4 20.9289 1.23055  22
 -11  -4  -4 22.2183 1.04930   1
 -11  -4  -4 20.9245 0.89883   3
 -11  -4  -4 21.7736 1.45415  19
 -11   4  -4 24.2236 1.84546   1
 -12  -4  -4 71.5251 2.06021  19
 -12   4  -4 72.8098 2.59530  23
  -8  -5   4 4.32624 0.64256  19
  -8   5   4 7.60203 0.44072   9
  -8   5   4 7.51000 0.45444   6
  -7  -5   4 63.4841 2.52187  19
  -7   5   4 69.3198 1.90984   6
   7   5  -4 69.6619 2.24133   4
   7   5  -4 68.6544 2.42619  18
  -6  -5   4 11.9179 1.15392  19
   6   5  -4 13.9970 1.06685  18
  -6   5   4 12.6289 0.81069   9
  -6   5   4 13.5410 0.83055   6
   6   5  -4 12.8757 0.98011   4
   5   5  -4 35.9039 1.69503   4
   5   5  -4 35.2438 1.83576  18
  -4  -5   4 59.3028 2.18388  17
   4  -5  -4 63.1579 2.05226  17
  -4  -5   4 60.8528 1.85990   5
   4  -5  -4 65.4908 1.83343   5
   4   5  -4 65.1116 2.48429   4
   4   5  -4 66.8548 2.71511  18
  -3  -5   4 165.600 4.02925   5
   3  -5  -4 161.847 3.85003   5
   3  -5  -4 164.574 4.20415  17
  -3  -5   4 167.082 4.42257  17
   3   5  -4 170.810 5.04191  18
  -3   5   4 163.938 4.29753   4
   3   5  -4 170.564 4.72358   4
   2  -5  -4 129.596 3.30045   5
   2  -5  -4 128.323 3.66637  17
  -2  -5   4 131.171 4.01058  17
  -2  -5   4 132.090 3.58260   5
   2   5  -4 130.993 4.01783   4
  -2   5   4 135.010 3.70793   4
   2   5  -4 127.869 4.29752  18
   1  -5  -4 75.7935 2.24815   5
  -1  -5   4 67.4957 2.42638   5
  -1  -5   4 71.2027 2.85053  17
   1  -5  -4 75.0756 2.55911  17
   1   5  -4 73.4766 2.79539   4
  -1   5   4 74.3396 2.47750   4
   1   5  -4 72.7356 3.03633  18
   0  -5  -4 10.0353 0.74152   5
   0  -5  -4 10.3181 0.92247  17
   0  -5   4 7.71580 1.18181  17
   0  -5   4 9.94521 0.92661   5
   0   5   4 9.15505 0.90842   4
   0   5  -4 10.1511 1.02496   4
   0   5  -4 11.3360 1.20221  18
   1  -5   4 129.316 4.46046  17
   1  -5   4 133.555 3.96317   5
  -1  -5  -4 138.749 3.46809   5
  -1  -5  -4 138.419 3.85603  17
  -1   5  -4 137.243 4.33991  18
   1   5   4 142.133 3.74511   4
  -1   5  -4 141.023 4.09417   4
   2  -5   4 30.2417 1.93655  17
  -2  -5  -4 25.2909 1.57948  19
   2  -5   4 28.7682 1.59386   5
  -2   5  -4 25.9203 1.46821   4
   2   5   4 29.1847 1.37162   4
  -3  -5  -4 14.4281 1.22206  19
   3  -5   4 18.4011 1.27982   5
   3  -5   4 16.7315 1.49931  17
  -3   5  -4 20.8504 1.23841   4
   4  -5   4 88.8679 2.97828   5
  -4  -5  -4 85.3939 3.13290  19
   4  -5   4 86.1045 3.42749  17
  -4   5  -4 86.5615 2.74600   4
  -4   5  -4 93.2185 3.91404  23
   5  -5   4 32.3957 1.89075  17
  -5  -5  -4 33.7606 1.82394  19
   5  -5   4 32.2348 1.59259   5
  -5   5  -4 33.7885 2.32654  23
  -5   5  -4 34.8201 1.45698   4
  -6  -5  -4 102.931 2.70365   1
   6  -5   4 100.768 3.38054  17
   6  -5   4 102.633 2.98282   5
  -6  -5  -4 98.1630 3.22515  19
  -6   5  -4 99.6741 3.95746  23
  -6   5  -4 103.574 2.66936   4
   7  -5   4 24.4787 1.11819   5
  -7  -5  -4 22.6380 1.27545  19
   7  -5   4 26.6917 1.35804  17
  -7  -5  -4 23.8469 1.11328   1
  -7   5  -4 19.7482 1.72132  23
  -8  -5  -4 7.58991 0.62082   1
  -8  -5  -4 6.77656 0.63571  19
  -8   5  -4 5.51272 1.16824  23
  -8   5  -4 8.26902 0.54879   9
  -2  -6   4 86.9375 2.50289  19
 -15   0   5 0.11162 0.25755   3
 -15   0   5 0.13778 0.69035  23
 -15   0   5 -0.0361 0.20662   9
 -15   0   5 -0.1617 0.32445   6
 -15   0   5 1.34580 0.48921  21
 -14   0   5 39.0073 1.69775   6
 -14   0   5 36.6480 2.01282  22
 -14   0   5 38.5216 2.53260  23
 -14   0   5 40.8901 1.80392   9
 -14   0   5 38.4352 1.72453   3
 -14   0   5 37.8135 2.41482  21
 -13   0   5 39.7397 1.92308   9
 -13   0   5 44.3438 3.19812  21
 -13   0   5 36.6876 1.82547   6
 -13   0   5 39.7313 1.93061   3
 -13   0   5 35.8848 2.49503  22
 -13   0   5 39.2118 2.94384  23
 -12   0   5 -0.4323 0.66130  22
 -12   0   5 2.17747 1.57782  21
 -12   0   5 0.70419 0.36523   9
 -12   0   5 0.84990 0.53586   3
 -12   0   5 0.92887 0.47619   6
 -12   0   5 -0.7613 0.74221  23
 -11   0   5 608.703 16.1157  23
 -11   0   5 585.416 15.4333  22
 -11   0   5 592.497 12.7099   6
 -11   0   5 614.743 12.9985   9
 -11   0   5 597.392 16.3654  21
 -11   0   5 620.579 13.1290   3
  11   0  -5 554.213 13.6410  20
 -10   0   5 642.815 16.6184  22
 -10   0   5 658.484 17.5747  21
 -10   0   5 642.508 17.0532  23
  10   0  -5 642.211 17.7130  20
 -10   0   5 666.786 14.0539   3
 -10   0   5 659.763 13.9099   9
 -10   0   5 646.497 13.6629   6
  -9   0   5 1.21644 0.99902  22
  -9   0   5 0.53589 1.60757  21
  -9   0   5 3.18958 1.23391  23
  -9   0   5 3.87049 0.79002   3
  -9   0   5 3.58922 0.68009   6
  -9   0   5 2.46412 0.50849   9
  -8   0   5 313.800 10.0269  23
  -8   0   5 310.972 7.41540   3
  -8   0   5 316.479 7.29688   9
  -8   0   5 321.831 10.4980  21
  -8   0   5 316.876 7.19952   6
  -7   0   5 30.8669 3.06559  21
  -7   0   5 33.8052 2.14951   9
  -7   0   5 30.8799 1.57255   3
  -7   0   5 31.6413 2.55218   7
  -7   0   5 29.8242 2.66772  23
   6   0  -5 20.8389 4.04873  10
   6   0  -5 22.1562 2.86717  15
  -6   0   5 23.6285 3.64497  15
   6   0  -5 8.66535 1.60855  14
   6   0  -5 15.7662 3.00132  16
   6   0  -5 16.2009 3.58160  16
  -6   0   5 13.8965 1.84152   7
  -6   0   5 13.4086 3.09602  16
   6   0  -5 21.7872 3.27661  15
   5   0  -5 121.423 7.18911  15
   5   0  -5 134.706 6.64438  15
  -5   0   5 125.455 6.54292  16
   5   0  -5 128.163 7.89528  16
   5   0  -5 132.260 6.28286  11
  -5   0   5 129.889 7.76751  16
  -5   0   5 131.145 5.27923   7
   5   0  -5 134.548 6.26942  14
  -5   0   5 137.441 4.80768  13
   5   0  -5 127.426 7.00197  16
   5   0  -5 128.353 6.60170  10
  -5   0   5 125.445 7.23390  14
  -4   0   5 670.164 15.9550   7
   4   0  -5 714.820 19.0869  16
   4   0  -5 729.372 21.3112  16
  -4   0   5 727.384 17.7498  13
  -4   0   5 709.618 19.1090  16
   4   0  -5 698.741 18.0695  11
   4   0  -5 678.739 17.8331  14
   4   0  -5 711.167 18.3595  10
  -4   0   5 683.956 18.8481  15
  -4   0   5 686.475 19.7000  16
  -4   0   5 728.055 20.2407  14
   4   0  -5 718.295 20.0492  15
   3   0  -5 9.54298 1.90326  15
   3   0  -5 13.4158 1.79770  14
   3   0  -5 9.72468 1.70760  16
  -3   0   5 12.3655 1.95232  16
  -3   0   5 12.8382 1.80773  15
   3   0  -5 11.8867 1.66904  11
   3   0  -5 10.5476 1.77521  15
  -3   0   5 14.5174 1.98875  13
   3   0  -5 9.78215 2.05774  16
   3   0  -5 9.46788 1.47748  10
  -3   0   5 11.7989 1.28961  12
  -3   0   5 8.62256 1.51663  15
  -2   0   5 245.552 8.96815  16
  -2   0   5 232.329 8.33581  15
   2   0  -5 248.010 8.25321  15
   2   0  -5 258.372 7.89020  10
  -2   0   5 252.917 7.34021  12
   2   0  -5 240.050 9.10996  15
  -2   0   5 243.286 5.55046   8
  -2   0   5 253.179 8.27996  15
   2   0  -5 241.343 9.10676  14
   2   0  -5 248.878 13.6524  16
  -2   0   5 231.411 8.84653   2
  -2   0   5 251.164 8.72730  13
  -1   0   5 29.7611 2.12731  12
  -1   0   5 32.6051 2.77605  16
  -1   0   5 31.0422 2.66953  16
  -1   0   5 30.7319 2.37714   2
   1   0  -5 29.8605 2.10376  10
  -1   0   5 28.3832 1.32771   8
  -1   0   5 27.1495 2.93799  15
  -1   0   5 31.7805 2.55029  14
  -1   0   5 30.8482 2.59737  15
   1   0  -5 29.9065 2.46940  15
  -1   0   5 29.2376 2.59750  13
   1   0  -5 30.6870 3.17421  16
   1   0  -5 27.8570 2.33861  14
   1   0  -5 26.4927 2.73789  15
   0   0  -5 1813.77 37.8140  15
   0   0  -5 1813.52 35.8306  10
   0   0   5 1820.90 36.4901  12
   0   0  -5 1826.78 39.1285  15
   0   0  -5 1872.56 37.6839  14
   0   0   5 1799.31 37.7304  15
   0   0   5 1852.04 38.7318  16
   0   0   5 1736.66 38.1503  16
   0   0  -5 1871.84 37.6221  11
   0   0  -5 1820.75 40.3227  16
   0   0   5 1838.83 37.4104  14
   0   0   5 1817.93 36.9611   2
   0   0   5 1811.56 37.7791  15
  -1   0  -5 724.902 16.3657  10
  -1   0  -5 742.216 17.7857  11
  -1   0  -5 753.028 18.1718  15
  -1   0  -5 742.052 17.7389  14
  -1   0  -5 741.116 18.9562  15
   1   0   5 730.139 18.7865  16
  -1   0  -5 754.808 20.0531  16
   1   0   5 768.547 17.3852  14
   1   0   5 720.031 17.0892   2
   1   0   5 755.897 17.9074  15
   1   0   5 712.233 18.0218  16
   1   0   5 774.551 16.9516  12
  -1   0  -5 750.300 18.9078  16
   1   0   5 737.375 17.9405  15
   1   0   5 768.031 17.4871  11
   2   0   5 1606.14 32.7130  14
   2   0   5 1608.26 32.7105  12
   2   0   5 1551.15 34.1989  16
  -2   0  -5 1578.24 29.7547  10
  -2   0  -5 1567.26 34.0698  15
  -2   0  -5 1642.58 36.1770  16
   2   0   5 1531.84 32.8788   2
  -2   0  -5 1576.86 30.0820  10
  -2   0  -5 1604.28 33.9298  11
   2   0   5 1595.75 34.8606  16
  -2   0  -5 1579.41 34.8169  15
   2   0   5 1628.23 33.1223  11
   2   0   5 1573.46 33.5538  15
   2   0   5 1578.12 33.7429  15
   3   0   5 9.54746 1.47474  15
   3   0   5 8.04077 1.54503  11
   3   0   5 9.66882 1.46382  15
   3   0   5 6.24421 1.44331  16
   3   0   5 9.56149 1.39983   2
   3   0   5 7.28855 1.56026  16
  -3   0  -5 7.12169 1.62031  15
   3   0   5 4.80566 0.86273  14
   3   0   5 9.39487 1.32936  12
  -3   0  -5 7.31240 1.51248  15
  -3   0  -5 7.87456 1.80092  16
  -3   0  -5 7.17420 1.60799  11
  -4   0  -5 6.12124 1.14530  20
  -4   0  -5 2.69733 1.20149  15
   4   0   5 1.66097 0.97989  15
   4   0   5 4.89744 1.15989  15
   4   0   5 2.07496 0.59317  14
   4   0   5 3.55756 0.95349  11
   4   0   5 3.41199 1.06547  12
  -4   0  -5 2.78577 1.06607  11
  -4   0  -5 3.33183 1.24115  15
   4   0   5 4.54705 1.21022  16
   4   0   5 3.66182 1.14225  16
  -4   0  -5 1.46836 1.11891  16
   5   0   5 259.786 7.74814  14
   5   0   5 234.276 8.72576  15
  -5   0  -5 245.790 10.6018  16
  -5   0  -5 250.217 10.1937  16
  -5   0  -5 245.837 9.48860  15
   5   0   5 242.869 9.33250  16
   5   0   5 249.296 10.5309  16
   5   0   5 250.792 8.56306  12
  -5   0  -5 234.185 7.67152  20
  -5   0  -5 234.031 10.1309  11
   5   0   5 249.481 8.76457  11
   5   0   5 245.008 9.56054  15
   5   0   5 244.341 8.34912   2
   6   0   5 63.8102 3.50315  14
   6   0   5 66.5151 3.38518   8
  -6   0  -5 60.2329 4.63548  15
  -6   0  -5 64.8863 3.78525  20
   6   0   5 68.9614 4.84545  15
  -6   0  -5 72.9312 4.93725  16
   6   0   5 65.2858 4.40647  12
   6   0   5 72.4312 5.28367  16
  -6   0  -5 60.2897 5.39151  16
  -6   0  -5 67.2161 5.57451  11
   6   0   5 57.6399 4.19128  15
   6   0   5 60.0738 4.21568  11
   6   0   5 60.3872 4.45555  16
   6   0   5 65.0475 4.07087   2
  -6   0  -5 62.9284 3.38750  19
   7   0   5 55.4603 4.40338  11
  -7   0  -5 53.6590 2.48767   1
  -7   0  -5 60.9632 4.25108  24
   7   0   5 52.0974 3.81165  16
   7   0   5 61.9603 4.11232   2
  -7   0  -5 59.9628 2.85868  19
   7   0   5 53.8604 2.76059   7
   7   0   5 54.8267 3.42902   8
  -8   0  -5 1009.20 21.2753  22
   8   0   5 992.545 24.0316   8
  -8   0  -5 1037.45 25.6774  24
  -8   0  -5 1001.18 23.4402  21
  -8   0  -5 976.206 23.4845  23
  -8   0  -5 1026.14 21.5500  19
   8   0   5 1011.68 25.3333   2
  -9   0  -5 88.9935 4.76261  23
  -9   0  -5 87.8211 3.69559  22
  -9   0  -5 85.5433 3.60966   1
  -9   0  -5 94.4730 4.06066  19
  -9   0  -5 97.6641 5.24757  21
  -9   0  -5 93.7903 6.30668  24
 -10   0  -5 25.4054 1.97873   1
 -10   0  -5 24.4368 3.66230  24
 -10   0  -5 23.7514 2.94476  21
 -10   0  -5 27.7287 2.21057  19
 -10   0  -5 22.2748 2.67833  23
 -10   0  -5 23.5474 1.88526  22
 -11   0  -5 322.534 9.18694  19
 -11   0  -5 314.948 13.0748  24
 -11   0  -5 309.111 11.1500  21
 -11   0  -5 306.352 8.46173   1
 -12   0  -5 70.3686 3.81116  23
 -12   0  -5 78.5818 3.46717   1
 -12   0  -5 75.2470 3.65268  19
 -12   0  -5 79.4817 5.03850  21
 -13   0  -5 99.3247 4.07674  19
 -13   0  -5 100.233 5.29190  21
 -13   0  -5 101.515 3.81618   1
 -14   0  -5 213.398 6.06547  19
 -14   0  -5 203.506 6.90579  21
 -14   0  -5 213.603 5.70204   1
 -15   0  -5 -0.4821 0.31296   1
 -15   0  -5 0.25905 0.35074  19
 -15  -1   5 26.9032 1.14255   6
 -15  -1   5 22.6020 1.33363  22
 -15  -1   5 26.2913 1.09346   3
 -15  -1   5 25.0672 1.12942   9
 -15  -1   5 25.6845 1.39786  23
 -15   1   5 24.8121 1.55044  21
 -15   1   5 25.0326 1.57519  23
 -15   1   5 26.3995 1.00260   3
 -15   1   5 24.7232 1.09761   9
 -15   1   5 26.8330 1.09037   6
 -14  -1   5 9.30472 1.22727  23
 -14  -1   5 10.1305 0.90169   6
 -14  -1   5 10.4992 0.90249   3
 -14  -1   5 10.6739 0.89746   9
 -14  -1   5 9.46387 1.21387  22
 -14   1   5 9.28676 0.80772   6
 -14   1   5 9.73636 0.80783   9
 -14   1   5 8.93465 1.41916  23
 -14   1   5 9.71254 0.79738   3
 -14   1   5 10.3137 1.64555  21
  13  -1  -5 150.572 4.64312  20
 -13  -1   5 150.613 5.56360  23
 -13  -1   5 153.658 4.51848   9
 -13  -1   5 150.283 4.91593  21
 -13  -1   5 161.932 5.81923  22
 -13  -1   5 155.579 4.41251   3
 -13  -1   5 156.958 4.42244   6
 -13   1   5 157.121 4.18655   6
 -13   1   5 158.022 6.40585  21
 -13   1   5 155.481 4.30129   9
 -13   1   5 156.680 6.05706  23
 -13   1   5 157.322 4.33781   3
 -12  -1   5 73.3737 2.84486   6
 -12  -1   5 73.0534 4.12246  22
 -12  -1   5 70.2987 3.60275  21
 -12  -1   5 74.1705 2.98381   9
 -12  -1   5 73.0081 4.06246  23
  12  -1  -5 69.4801 3.14660  20
 -12  -1   5 72.6290 2.89387   3
 -12   1   5 65.5175 4.10461  23
 -12   1   5 69.0277 4.82658  21
 -12   1   5 72.4521 2.58015   6
 -12   1   5 70.5009 3.43979  22
 -12   1   5 70.4355 2.64437   9
 -12   1   5 71.2764 2.75455   3
 -11  -1   5 75.4584 3.95186   3
 -11  -1   5 85.5045 4.74340   9
 -11  -1   5 91.8473 4.47390  21
 -11   1   5 100.947 4.45964  22
 -11   1   5 84.0878 3.41235   9
 -10  -1   5 711.803 15.2283   6
 -10  -1   5 726.340 18.2025  22
 -10  -1   5 708.750 15.3333   3
 -10  -1   5 723.414 15.4954   9
 -10  -1   5 707.923 17.7265  21
 -10  -1   5 738.411 18.2660  23
 -10   1   5 723.541 14.8508   9
 -10   1   5 720.775 15.1606   3
 -10   1   5 707.005 19.2281  21
 -10   1   5 724.551 17.4532  22
 -10   1   5 718.332 18.8732  23
 -10   1   5 725.201 14.6979   6
  -9  -1   5 566.721 14.8857  23
  -9  -1   5 559.530 12.2945   9
  -9  -1   5 541.377 14.4858  21
  -9  -1   5 536.586 12.0996   3
  -9  -1   5 548.461 14.8428  22
  -9  -1   5 546.100 12.0377   6
  -9   1   5 553.961 15.8755  21
  -9   1   5 556.161 11.5854   9
  -9   1   5 530.303 11.8040   3
  -9   1   5 550.727 11.4433   6
  -9   1   5 545.567 15.3110  23
  -9   1   5 545.235 14.1411  22
  -8  -1   5 0.32695 0.84078  23
  -8  -1   5 2.58155 0.62777   6
  -8  -1   5 3.22588 0.70884   3
  -8  -1   5 2.41368 0.57243   9
  -8  -1   5 1.38046 0.81048  22
  -8  -1   5 4.12956 1.31667  21
  -8   1   5 1.40613 1.61659  21
  -8   1   5 3.48586 0.58312   6
  -8   1   5 2.75619 0.49102   9
  -8   1   5 1.43156 1.17841  23
  -7  -1   5 137.352 5.67524  23
  -7  -1   5 133.137 3.93204   6
  -7  -1   5 135.678 4.04554   3
  -7  -1   5 139.889 4.09062   9
  -7   1   5 140.432 5.46898   7
  -7   1   5 140.323 3.58897   6
  -7   1   5 137.859 3.66781   9
  -7   1   5 142.933 6.08683  23
  -7   1   5 133.366 6.37212  21
   6  -1  -5 180.004 7.10382  15
   6  -1  -5 178.639 7.13611  12
  -6  -1   5 180.017 4.74849   3
  -6  -1   5 177.435 4.75657   9
  -6  -1   5 171.838 4.62508   6
  -6  -1   5 179.198 6.42033  23
   6  -1  -5 175.413 8.42330  14
   6  -1  -5 175.780 7.74232  16
  -6  -1   5 179.301 6.64165   7
  -6  -1   5 185.556 7.95436  15
  -6   1   5 168.425 6.20138   7
   6   1  -5 176.592 8.90439  16
  -6   1   5 164.571 11.6799  16
  -6   1   5 181.651 11.8509  15
  -6   1   5 173.061 4.22533   9
   6   1  -5 184.178 11.5124  16
   6   1  -5 171.049 9.70569  15
  -6   1   5 173.121 6.98961  21
   6   1  -5 158.671 5.02627  20
   5  -1  -5 268.586 13.6045  15
   5  -1  -5 282.848 12.1321  10
  -5  -1   5 268.996 8.43514   7
   5  -1  -5 270.810 10.4649  14
   5  -1  -5 283.917 9.23996  12
  -5  -1   5 263.961 9.53051  16
   5  -1  -5 269.983 14.7923  16
   5  -1  -5 279.399 9.72612  16
   5   1  -5 264.473 10.1156  15
  -5   1   5 289.058 12.1005  14
   5   1  -5 276.253 11.8971  16
   5   1  -5 281.203 14.2099  16
  -5   1   5 262.777 7.84712   7
   5   1  -5 260.598 10.2698  10
   5   1  -5 276.503 10.5517  14
  -5   1   5 274.377 13.4283  15
   5   1  -5 270.918 9.78178  11
  -5   1   5 265.051 14.0719  16
   5   1  -5 271.630 13.0402  15
   4  -1  -5 981.782 22.1461  12
   4  -1  -5 961.606 24.1074  14
   4  -1  -5 963.076 30.5989  16
   4  -1  -5 966.572 23.0834  16
   4  -1  -5 987.089 22.5138  15
  -4  -1   5 953.561 22.0684  15
   4  -1  -5 943.285 25.4879  10
  -4  -1   5 911.130 26.4856  14
   4  -1  -5 947.282 28.6971  15
  -4  -1   5 928.704 27.9241  16
  -4  -1   5 971.867 27.0727  13
  -4  -1   5 954.691 26.6065  15
  -4  -1   5 947.440 22.7698  16
  -4  -1   5 946.115 21.2278   7
  -4   1   5 926.996 23.4028  15
   4   1  -5 959.456 23.6485  14
  -4   1   5 934.571 23.8971  14
   4   1  -5 923.244 23.7801  16
   4   1  -5 924.628 22.6210  11
   4   1  -5 990.904 29.4608  16
  -4   1   5 973.652 28.2271  15
  -4   1   5 953.905 29.3040  16
   4   1  -5 966.628 28.9156  15
  -4   1   5 942.054 24.3011  16
   3  -1  -5 86.2154 5.40839  10
  -3  -1   5 89.8697 4.60355  16
   3  -1  -5 84.2936 4.17556  12
   3  -1  -5 84.1055 7.36255  16
   3  -1  -5 84.1795 4.94293  14
   3  -1  -5 83.8335 4.67630  16
  -3  -1   5 98.7173 8.88841  16
  -3  -1   5 89.3874 6.38435  13
  -3  -1   5 82.3366 3.09571   8
  -3  -1   5 91.8408 4.30297   2
   3  -1  -5 87.0712 4.47846  15
  -3  -1   5 87.8636 6.20642  15
  -3  -1   5 87.3618 4.23524  15
   3  -1  -5 86.6764 6.89920  15
   3   1  -5 91.0921 4.76614  15
  -3   1   5 91.0124 7.16596  16
  -3   1   5 89.7826 3.56012  13
   3   1  -5 86.9833 5.10137  16
   3   1  -5 90.5386 4.81044  11
  -3   1   5 88.8082 3.05403   8
  -3   1   5 91.6190 5.05108  15
  -3   1   5 82.9694 7.62087  15
  -3   1   5 82.1308 5.79477  16
  -3   1   5 86.0043 4.92856  14
   3   1  -5 87.6587 6.98327  16
   3   1  -5 85.9820 6.38542  15
   3   1  -5 87.6847 4.87189  14
  -3   1   5 85.9363 3.82048  13
  -2  -1   5 628.870 19.9003  13
   2  -1  -5 652.733 17.8759  10
  -2  -1   5 652.670 18.4135  14
   2  -1  -5 636.179 16.8525  16
   2  -1  -5 673.047 25.1483  15
   2  -1  -5 617.998 17.3136  14
   2  -1  -5 647.013 16.1877  15
  -2  -1   5 668.318 15.5936   2
  -2  -1   5 626.517 14.4311   8
  -2  -1   5 653.689 20.0363  15
   2  -1  -5 650.138 15.6578  12
  -2  -1   5 636.868 16.2681  16
  -2  -1   5 657.645 19.8774  15
  -2  -1   5 658.989 13.5918  12
   2   1  -5 627.987 16.3663  14
  -2   1   5 628.717 17.8888  16
  -2   1   5 667.851 14.2664   8
   2   1  -5 615.488 20.0959  15
  -2   1   5 672.470 18.3109  12
   2   1  -5 653.466 16.6062  11
   2   1  -5 618.686 16.6765  16
  -2   1   5 643.004 21.3724  16
  -2   1   5 651.063 16.5672  13
  -2   1   5 623.707 20.2047  15
   2   1  -5 619.900 21.2291  16
   2   1  -5 656.115 16.4351  15
   1  -1  -5 1898.45 45.9228  15
  -1  -1   5 1912.89 39.8008  11
  -1  -1   5 1938.05 38.8953   2
  -1  -1   5 1886.38 41.5991  14
  -1  -1   5 1880.98 39.1787  15
  -1  -1   5 1912.26 39.9839  16
  -1  -1   5 1996.45 44.6221  13
  -1  -1   5 2001.25 37.0798  12
   1  -1  -5 1923.66 38.9382  12
   1  -1  -5 1948.83 44.9156  15
  -1  -1   5 1920.35 45.9003  16
   1  -1  -5 1910.63 40.5672  16
  -1  -1   5 1891.40 44.1426  15
  -1  -1   5 1895.16 38.1998   8
   1  -1  -5 1921.79 40.5028  10
   1  -1  -5 1956.34 39.6687  11
   1   1  -5 1993.04 41.1857  11
  -1   1   5 1893.17 45.2570  15
   1   1  -5 1984.52 40.5057  14
   1   1  -5 1904.13 45.5233  15
  -1   1   5 1983.73 39.5264  10
   1   1  -5 1889.99 46.8364  16
  -1   1   5 1944.02 42.1648  13
  -1   1   5 2005.08 42.1381  15
   1   1  -5 1992.16 40.5072  15
  -1   1   5 1945.42 38.4682   8
   1   1  -5 1952.76 41.4513  16
   0  -1  -5 164.041 6.15652  15
   0  -1   5 159.847 6.63888   2
   0  -1   5 155.258 6.18550  11
   0  -1   5 158.887 6.19877   8
   0  -1  -5 160.577 5.95162  11
   0  -1  -5 153.826 8.86072  15
   0  -1   5 163.490 9.10789  16
   0  -1  -5 192.934 12.0255  16
   0  -1   5 132.914 7.70703  13
   0  -1   5 161.446 6.06237  15
   0  -1   5 169.063 11.1760  15
   0  -1  -5 162.815 6.30027  10
   0  -1   5 164.216 6.79608  14
   0  -1  -5 162.362 5.62660  12
   0  -1  -5 171.938 6.73515  16
   0   1  -5 158.746 6.24214  15
   0   1   5 160.161 6.29602   2
   0   1   5 161.733 6.88256  12
   0   1  -5 158.027 5.81452  14
   0   1   5 164.058 5.37661   8
   0   1  -5 170.369 7.02165  11
   0   1  -5 160.794 6.83760  16
   0   1   5 169.083 7.84576  13
   0   1  -5 169.139 9.01586  15
   0   1  -5 154.010 9.15332  16
   0   1   5 158.623 9.01987  16
   0   1   5 175.303 8.96725  15
   1  -1   5 2678.27 53.4422  11
   1  -1   5 2634.48 59.4936  16
   1  -1   5 2723.85 52.5018   2
   1  -1   5 2621.18 52.8118  15
   1  -1   5 2655.59 53.7818  16
  -1  -1  -5 2706.83 52.3629  11
  -1  -1  -5 2675.34 52.9235  15
   1  -1   5 2773.49 58.3258  15
  -1  -1  -5 2590.76 51.7295  12
  -1  -1  -5 2541.30 60.2376  16
   1   1   5 2629.35 54.9868  16
   1   1   5 2610.44 51.7168   8
  -1   1  -5 2653.93 54.0674  16
   1   1   5 2638.53 54.2427  12
  -1   1  -5 2674.14 53.0937  15
  -1   1  -5 2679.57 58.7878  15
  -1   1  -5 2719.95 51.7884  14
   1   1   5 2325.46 57.6553   2
   1   1   5 2680.82 59.3126  16
  -1   1  -5 2697.06 60.3281  16
   1   1   5 2722.04 53.6441  14
   1   1   5 2768.67 58.4174  13
   2  -1   5 2585.84 52.0654  15
  -2  -1  -5 2718.75 51.8377  11
  -2  -1  -5 2655.72 60.2033  16
  -2  -1  -5 2548.40 51.8370  15
  -2  -1  -5 2657.02 49.7691  10
   2  -1   5 2666.21 52.0862  14
   2  -1   5 2601.62 53.2424  11
   2  -1   5 2629.65 57.4784  15
   2  -1   5 2554.56 52.0155   2
   2  -1   5 2572.65 59.1305  16
  -2  -1  -5 2626.18 58.6979  15
   2  -1   5 2617.11 53.0728  16
   2   1   5 2592.83 51.4316   8
  -2   1  -5 2623.75 51.1147  14
   2   1   5 2604.21 53.4893  15
  -2   1  -5 2617.55 52.7980  15
   2   1   5 2658.15 58.1642  13
   2   1   5 2650.35 53.4705  14
  -2   1  -5 2708.60 59.1259  15
   2   1   5 2587.58 58.5517  16
   2   1   5 2584.20 54.4413  16
  -2   1  -5 2651.37 53.7545  16
  -2   1  -5 2507.54 51.1531  20
   2   1   5 2617.86 53.9647  12
  -2   1  -5 2681.22 52.9927  10
   2   1   5 2668.52 57.6167  15
  -3  -1  -5 501.792 17.5049  15
   3  -1   5 498.657 14.2971  11
  -3  -1  -5 497.992 13.0413  11
  -3  -1  -5 519.437 14.2149  16
   3  -1   5 486.358 13.5171  16
   3  -1   5 508.192 17.2874  15
   3  -1   5 519.728 13.0757  15
   3  -1   5 527.621 26.3384  16
   3  -1   5 501.523 13.4651   2
   3  -1   5 512.025 12.2487  14
  -3  -1  -5 491.938 18.3998  16
  -3  -1  -5 495.267 12.9630  15
   3  -1   5 404.726 20.4552  13
   3   1   5 503.112 13.1054   8
   3   1   5 507.364 14.5838  14
   3   1   5 488.148 16.8416  15
   3   1   5 506.597 14.8912  12
  -3   1  -5 515.350 20.6129  16
  -3   1  -5 534.152 13.3170  10
   3   1   5 495.143 14.4131  16
  -3   1  -5 525.423 17.3896  11
   3   1   5 513.529 13.8515  15
  -3   1  -5 521.390 14.5567  16
   3   1   5 535.465 18.5964  13
   3   1   5 510.920 17.9905  16
  -3   1  -5 520.213 13.8531  15
   3   1   5 504.024 13.1377   2
   4  -1   5 261.694 8.81934  16
   4  -1   5 263.597 8.34120  15
   4  -1   5 266.306 9.14948   2
   4  -1   5 280.195 13.6775  16
  -4  -1  -5 256.569 12.5443  16
  -4  -1  -5 256.211 8.58781  16
  -4  -1  -5 269.983 8.78809  11
   4  -1   5 275.206 6.55190  14
   4  -1   5 255.024 11.9825  13
   4  -1   5 280.210 12.6246  15
  -4  -1  -5 273.232 12.0229  15
   4  -1   5 259.768 9.87562  11
  -4   1  -5 273.799 9.12366  15
   4   1   5 259.882 11.3714  15
   4   1   5 273.079 8.51340   2
  -4   1  -5 305.938 18.1607  15
   4   1   5 251.322 8.50787   8
  -4   1  -5 263.017 13.5804  16
   4   1   5 260.886 13.0005  13
   4   1   5 259.795 12.0866  16
  -4   1  -5 267.603 9.59309  16
  -4   1  -5 268.039 7.43074  10
   4   1   5 284.986 8.87485  15
   4   1   5 283.311 9.56558  16
  -4   1  -5 279.109 11.7807  11
  -4   1  -5 255.527 8.40198  20
   4   1   5 274.587 10.1450  12
  -5  -1  -5 134.724 6.31271  16
   5  -1   5 138.924 5.70125  15
   5  -1   5 140.844 8.76429  15
  -5  -1  -5 141.806 6.35996  11
   5  -1   5 142.075 6.58023   2
  -5  -1  -5 139.023 8.91639  16
   5  -1   5 138.033 9.81143  16
   5  -1   5 145.625 7.29130  11
   5  -1   5 127.022 6.85215  16
  -5  -1  -5 144.028 8.42773  15
   5   1   5 141.774 7.10512  14
   5   1   5 143.117 8.63589  16
   5   1   5 143.382 9.90445  13
  -5   1  -5 137.591 4.08708  10
   5   1   5 135.717 7.08474  12
   5   1   5 138.261 6.25189  16
  -5   1  -5 136.979 6.36673  15
   5   1   5 144.017 6.17054   8
   5   1   5 139.194 5.75603  15
   5   1   5 133.499 7.79272  15
   5   1   5 151.937 5.85906   2
  -6  -1  -5 73.7927 3.13183  19
   6  -1   5 70.0239 4.75162   2
  -6  -1  -5 69.7954 2.47039   1
   6  -1   5 65.7632 6.47665  15
  -6  -1  -5 69.3758 3.26643  22
  -6  -1  -5 73.9208 6.89414  15
  -6  -1  -5 72.9515 6.82824  16
   6  -1   5 66.4254 4.18671  16
   6  -1   5 84.7952 7.48891  16
   6   1   5 68.6812 4.11228  15
  -6   1  -5 77.5264 5.22540  15
  -6   1  -5 71.9539 4.83119  24
  -6   1  -5 76.4642 5.54160  16
   6   1   5 74.9097 4.03742   2
   6   1   5 79.4825 4.59706   8
   6   1   5 67.1112 5.80803  16
  -6   1  -5 66.9254 2.92302   1
  -6   1  -5 72.2632 3.34548  19
   6   1   5 67.4044 4.55977  16
  -7  -1  -5 479.795 12.8929  21
  -7  -1  -5 483.409 10.7900   1
  -7  -1  -5 504.646 12.1777  22
   7  -1   5 499.727 15.8290   2
  -7  -1  -5 509.202 11.8982  19
  -7   1  -5 483.424 15.5258  24
  -7   1  -5 510.497 12.2796  19
   7   1   5 489.685 14.8483   8
   7   1   5 487.961 13.6724   2
  -7   1  -5 479.386 11.4679   1
  -8  -1  -5 378.889 12.3744  24
  -8  -1  -5 367.296 9.87846  22
   8  -1   5 362.049 14.0809   2
  -8  -1  -5 356.137 8.31324   3
  -8  -1  -5 384.343 9.74914  19
  -8  -1  -5 366.218 8.87183   1
  -8  -1  -5 362.143 10.8942  21
  -8   1  -5 365.233 9.51331   1
  -8   1  -5 387.625 13.8139  24
   8   1   5 363.671 13.2921   8
  -8   1  -5 376.583 10.2313  19
  -8   1  -5 379.974 11.6800  21
  -9  -1  -5 16.7560 1.75302  22
  -9  -1  -5 15.5751 1.65744  19
  -9  -1  -5 14.7425 1.24430   3
  -9  -1  -5 15.4892 2.99777  24
  -9  -1  -5 15.4463 2.51684  21
  -9  -1  -5 12.5146 1.36790   1
  -9   1  -5 13.3145 1.55052   1
  -9   1  -5 19.2358 2.44759  23
  -9   1  -5 12.4017 2.94951  24
  -9   1  -5 14.1347 2.55108  21
  -9   1  -5 15.1321 1.76231  19
 -10  -1  -5 257.452 7.15562   1
 -10  -1  -5 264.772 7.78113  19
 -10  -1  -5 252.103 6.25265   3
 -10  -1  -5 257.836 11.0170  24
 -10  -1  -5 262.679 7.81131  22
 -10  -1  -5 257.637 9.33360  21
 -10   1  -5 256.091 9.14120  23
 -10   1  -5 256.054 7.55343   1
 -10   1  -5 249.051 9.92684  21
 -10   1  -5 257.624 8.15699  19
 -11  -1  -5 375.003 13.9171  24
 -11  -1  -5 375.780 11.9546  21
 -11  -1  -5 391.667 10.2918  19
 -11  -1  -5 401.915 10.2057  22
 -11  -1  -5 393.992 9.80105   1
 -11   1  -5 407.179 11.1622  19
 -11   1  -5 400.026 13.5030  21
 -11   1  -5 403.368 12.6257  23
 -11   1  -5 413.171 10.6030   1
 -12  -1  -5 203.245 7.39077  21
 -12  -1  -5 196.501 5.98148  22
 -12  -1  -5 203.836 6.50784  19
 -12  -1  -5 199.844 5.96782   1
 -12   1  -5 196.544 8.45098  21
 -12   1  -5 197.786 6.24962   1
 -12   1  -5 201.172 6.71722  19
 -12   1  -5 205.468 7.63676  23
 -13  -1  -5 78.5978 2.94055  22
 -13  -1  -5 79.5240 3.48352  19
 -13  -1  -5 79.5541 3.16867   1
 -13   1  -5 83.0919 3.39008   1
 -13   1  -5 79.9877 4.20092  19
 -13   1  -5 72.8565 4.65628  21
 -13   1  -5 78.7719 3.96162  23
 -14  -1  -5 20.9108 1.52964  19
 -14  -1  -5 21.2563 1.40335   1
 -14   1  -5 20.8323 1.56359  19
 -14   1  -5 21.0647 2.25874  21
 -14   1  -5 17.6954 1.61869  23
 -14   1  -5 23.3514 1.53961   1
 -15  -1  -5 40.5275 1.59726   1
 -15  -1  -5 36.9393 1.60017  19
 -15   1  -5 37.9344 2.15430  21
 -15   1  -5 40.7779 1.60533   1
 -14  -2   5 1.55928 0.39715   9
 -14  -2   5 1.56043 0.46880  23
 -14  -2   5 1.37906 0.38062   3
 -14  -2   5 1.16816 0.55549  22
 -14  -2   5 1.46851 0.42421   6
 -14   2   5 1.61591 0.59239  23
 -14   2   5 0.60932 0.25872   9
 -14   2   5 1.45408 0.67395  21
 -14   2   5 1.35750 0.35129   6
 -14   2   5 1.33979 0.30626   3
 -13  -2   5 67.5123 2.94275  23
 -13  -2   5 69.4957 2.59070   9
 -13  -2   5 74.6023 3.42884  22
 -13  -2   5 69.1760 2.43217   3
  13  -2  -5 66.0136 2.73456  20
 -13  -2   5 73.1530 2.53848   6
 -13   2   5 73.7395 2.28544   6
 -13   2   5 72.7886 3.79417  21
 -13   2   5 70.9869 2.33131   9
 -13   2   5 68.0904 3.37022  23
 -13   2   5 73.7738 2.32636   3
 -12  -2   5 1.36704 0.56093   6
 -12  -2   5 0.58675 0.79529  22
 -12  -2   5 0.54782 0.62128  23
 -12  -2   5 1.06400 0.53658   3
 -12  -2   5 0.67915 0.47756   9
 -12   2   5 0.05379 0.75679  23
 -12   2   5 1.39042 0.45148   6
 -12   2   5 0.53749 0.35710   9
 -12   2   5 1.68298 0.52065   3
 -12   2   5 -0.6765 1.16339  21
 -11  -2   5 90.3473 4.31876  23
 -11  -2   5 91.6360 4.69319  22
 -11  -2   5 89.0132 3.30258   3
 -11  -2   5 90.4441 3.39240   6
 -11  -2   5 94.4911 3.58349   9
 -11   2   5 90.6615 2.84864   6
 -11   2   5 89.1116 4.75405  23
 -11   2   5 89.9650 2.91059   9
 -11   2   5 94.0241 3.13068   3
 -11   2   5 94.6984 5.51555  21
 -10  -2   5 68.3200 3.96971   9
 -10   2   5 85.6249 3.72448   3
 -10   2   5 90.6131 6.47883  23
 -10   2   5 81.3991 3.35187   9
  -9  -2   5 35.1911 2.17586  19
  -9  -2   5 40.1189 3.03320  23
  -9  -2   5 40.8729 3.27706  22
  -9  -2   5 38.1259 2.23582   9
  -9  -2   5 37.4131 2.12729   6
  -9  -2   5 38.1107 2.08039   3
  -9   2   5 37.1905 1.64012   6
  -9   2   5 39.3803 3.90266  21
  -9   2   5 37.0039 1.69295   9
  -9   2   5 37.1949 2.14847   1
  -9   2   5 37.7897 3.41578  23
  -8  -2   5 529.141 13.9631  23
  -8  -2   5 529.255 14.3717  22
  -8  -2   5 523.943 12.3208  19
  -8  -2   5 537.695 12.2399   9
  -8  -2   5 519.095 11.9119   6
  -8  -2   5 533.334 11.8965   3
  -8   2   5 511.551 14.4508  23
  -8   2   5 530.797 15.2086  21
  -8   2   5 519.283 10.9264   6
  -8   2   5 526.158 11.0779   9
  -7  -2   5 964.156 22.1329  23
  -7  -2   5 982.932 20.3516   9
  -7  -2   5 1000.66 20.5501   6
  -7  -2   5 959.396 19.9614   3
  -7  -2   5 966.378 22.5411  22
  -7   2   5 925.100 22.4196  21
  -7   2   5 914.894 21.8379  23
  -7   2   5 888.597 18.8936   1
  -7   2   5 917.279 18.1897   6
  -7   2   5 942.079 18.3560   9
  -6  -2   5 126.037 4.00587   6
  -6  -2   5 128.041 5.45384  22
  -6  -2   5 129.323 5.33660  23
  -6  -2   5 121.795 3.93860   3
  -6  -2   5 133.658 4.28001   9
  -6   2   5 140.324 5.88122  23
  -6   2   5 129.178 6.12510  21
  -5  -2   5 4.61192 0.79832   9
  -5  -2   5 6.71627 1.52651  22
  -5  -2   5 5.78890 0.88631   6
  -5  -2   5 6.20367 0.78680   3
  -5  -2   5 5.24633 1.12205  23
  -5   2   5 7.54915 1.90414  21
  -5   2   5 7.69922 4.88714  16
  -4  -2   5 63.2679 2.53905   9
   4  -2  -5 59.0844 5.26501  16
  -4  -2   5 59.7795 3.18683  23
  -4  -2   5 53.9593 4.28771  16
  -4  -2   5 55.8076 2.33021   6
   4  -2  -5 62.0528 5.30851  15
   4   2  -5 68.5489 8.20030  16
  -4   2   5 63.1382 2.17107   4
  -4   2   5 59.1963 3.35971   7
  -4   2   5 56.0940 2.98310   8
   4   2  -5 60.3579 8.09064  15
   4   2  -5 58.3694 4.70439  11
  -4   2   5 55.6232 8.00904  16
  -4   2   5 54.6709 8.29903  15
  -3  -2   5 36.2766 3.44734  15
  -3  -2   5 38.4328 2.88278   7
   3  -2  -5 34.0623 4.35224  10
   3  -2  -5 50.5284 4.64902  15
   3  -2  -5 36.3765 6.07699  15
   3  -2  -5 42.1020 1.36756   5
   3  -2  -5 39.9642 1.56184  17
   3  -2  -5 55.5082 5.76260  16
  -3  -2   5 45.8497 2.83806   2
  -3  -2   5 30.3900 3.55915  16
   3   2  -5 46.2428 8.88312  16
   3   2  -5 42.1333 3.84782  14
   3   2  -5 40.9615 4.05576  11
   3   2  -5 36.2685 6.32270  15
  -3   2   5 43.3017 3.43178  13
  -3   2   5 41.7474 2.81386   8
  -3   2   5 36.4852 6.12629  15
   3   2  -5 37.0675 4.31917  13
  -3   2   5 42.7180 2.53236   7
   3   2  -5 36.2466 3.39445  15
  -3   2   5 42.2065 1.65558   4
  -3   2   5 34.4882 6.61640  16
   2  -2  -5 203.745 10.1307  16
  -2  -2   5 210.068 6.99323   7
  -2  -2   5 203.228 9.25120  16
  -2  -2   5 201.361 6.42366  12
   2  -2  -5 194.589 9.87818  10
  -2  -2   5 205.225 6.82554   2
   2  -2  -5 199.612 13.3900  15
   2  -2  -5 212.753 9.63615  15
  -2  -2   5 200.588 4.92644   5
  -2  -2   5 195.280 8.75498  15
   2  -2  -5 197.048 4.43787   5
  -2  -2   5 203.862 5.45122  17
   2  -2  -5 197.793 4.77592  17
   2   2  -5 201.461 13.7627  15
   2   2  -5 183.367 14.4910  16
  -2   2   5 199.798 5.98385   7
  -2   2   5 200.414 4.69168   4
   2   2  -5 201.957 8.59112  15
   2   2  -5 207.761 9.10495  11
  -2   2   5 185.828 9.91259  15
  -2   2   5 206.566 9.14709  13
  -2   2   5 201.374 12.9357  15
   2   2  -5 192.068 8.40517  14
  -2   2   5 206.329 7.23685   8
   1  -2  -5 883.698 24.6325  10
  -1  -2   5 894.563 23.7327  15
   1  -2  -5 910.801 33.6042  16
   1  -2  -5 916.048 21.9777  11
  -1  -2   5 894.061 30.0407  15
  -1  -2   5 868.752 17.8492   5
  -1  -2   5 906.406 20.3603   2
  -1  -2   5 888.276 18.6031  17
   1  -2  -5 863.169 18.0290  17
  -1  -2   5 883.649 20.0155   7
   1  -2  -5 897.643 31.4021  15
   1  -2  -5 898.362 24.1705  15
  -1  -2   5 873.250 21.7678  11
   1  -2  -5 906.071 17.5456   5
   1   2  -5 780.661 30.2203  16
   1   2  -5 859.419 20.6688  20
  -1   2   5 919.228 21.2260   8
   1   2  -5 901.271 23.8116  11
  -1   2   5 892.119 25.2958  13
   1   2  -5 901.010 22.2759  14
  -1   2   5 933.847 32.6813  16
   1   2  -5 893.940 33.0623  16
  -1   2   5 908.524 17.6048   4
  -1   2   5 915.883 30.6635  15
   1   2  -5 918.478 31.7212  15
  -1   2   5 860.832 29.0184  12
   1   2  -5 901.773 23.4476  15
  -1   2   5 886.291 25.8532  15
  -1   2   5 899.636 22.1448  10
   0  -2  -5 81.1824 4.21542  11
   0  -2  -5 86.9942 8.93510  16
   0  -2  -5 76.3483 5.41138  10
   0  -2   5 73.9090 5.27040  15
   0  -2  -5 77.7002 5.32519  15
   0  -2   5 73.1882 4.53211  11
   0  -2  -5 74.8451 2.08865   5
   0  -2  -5 79.6555 2.39289  17
   0  -2   5 86.6675 8.24627  15
   0  -2  -5 66.8857 8.67411  15
   0  -2   5 72.6037 5.64418  16
   0  -2   5 77.7367 4.02246   2
   0   2  -5 77.6517 8.87311  16
   0   2   5 80.7764 7.86932  15
   0   2  -5 79.8451 3.85460  20
   0   2  -5 82.9675 5.39056  15
   0   2  -5 81.7320 5.78339  11
   0   2  -5 94.5598 9.07812  15
   0   2   5 76.2969 6.17200  15
   0   2   5 86.4360 4.72994  10
   0   2  -5 77.5317 4.35279  14
   0   2   5 106.345 10.8485  16
   0   2  -5 83.5257 5.94176  16
   0   2   5 86.2551 6.71635  13
   0   2  -5 89.8264 6.43872  10
   0   2   5 80.2787 7.02999  12
   0   2   5 73.7062 6.54751  16
   0   2   5 76.9647 2.30719   4
   0   2   5 77.5658 4.46748   8
  -1  -2  -5 197.633 9.32357  15
  -1  -2  -5 189.349 6.60669  11
  -1  -2  -5 197.029 12.8301  15
  -1  -2  -5 198.189 13.6301  16
   1  -2   5 190.072 8.87012  15
   1  -2   5 200.371 12.7991  15
   1  -2   5 193.723 6.27465   7
  -1  -2  -5 192.511 4.62498  17
  -1  -2  -5 191.783 4.29816   5
  -1  -2  -5 185.806 5.29123  20
   1  -2   5 197.529 7.21646   2
  -1  -2  -5 191.950 8.32897  10
   1  -2   5 190.794 8.06350  11
   1  -2   5 204.012 13.6420  16
   1   2   5 195.224 7.66483   8
   1   2   5 183.977 10.9071  13
  -1   2  -5 192.652 6.88154  20
   1   2   5 206.065 13.4279  16
  -1   2  -5 194.339 9.76471  10
   1   2   5 207.609 10.1020  15
  -1   2  -5 189.162 4.83888   4
  -1   2  -5 187.349 12.6533  15
  -1   2  -5 196.376 6.84019  14
   1   2   5 204.147 12.4064  15
   1   2   5 197.388 7.26613  10
   1   2   5 195.232 9.68785  12
   1   2   5 239.878 13.5744  16
  -1   2  -5 196.442 9.59635  16
  -1   2  -5 196.470 5.14021  18
  -1   2  -5 195.809 8.88465  15
   2  -2   5 20.9303 5.39499  16
   2  -2   5 15.3619 3.76189  15
  -2  -2  -5 16.4189 3.85031  15
  -2  -2  -5 15.0872 0.93839  17
  -2  -2  -5 14.7433 0.77219   5
   2  -2   5 14.7942 1.88836   2
   2  -2   5 17.0818 2.30227  11
   2  -2   5 10.1919 2.44853  16
  -2  -2  -5 13.7080 3.73367  16
  -2  -2  -5 17.2863 1.74778  11
   2  -2   5 12.1984 2.28366  15
   2   2   5 10.9894 2.60949  16
   2   2   5 14.6614 2.89221  12
  -2   2  -5 13.6495 1.14740  18
   2   2   5 15.1857 3.80402  16
  -2   2  -5 20.9924 2.93678  16
  -2   2  -5 23.9499 3.16035  10
  -2   2  -5 13.8300 1.00641   4
  -2   2  -5 15.1295 1.58178  14
  -2   2  -5 20.0675 2.85711  15
  -2   2  -5 14.2177 1.96005  20
   2   2   5 17.4427 3.68155  15
   2   2   5 12.9949 2.53460  15
  -3  -2  -5 334.394 17.1131  15
   3  -2   5 320.897 12.3012  15
   3  -2   5 343.213 11.2771   2
   3  -2   5 332.010 17.7562  15
  -3  -2  -5 345.331 8.27992  11
  -3   2  -5 331.450 12.2967  15
   3   2   5 344.959 11.5666   8
  -3   2  -5 343.066 13.3589  16
  -3   2  -5 328.910 7.37562   4
  -3   2  -5 350.339 9.51618  19
  -3   2  -5 338.356 7.70708  18
   3   2   5 345.880 14.5395  16
   3   2   5 347.983 9.19509  10
   3   2   5 334.809 17.2524  12
   3   2   5 334.346 13.0535  15
   3   2   5 321.144 16.5855  13
  -3   2  -5 329.787 13.0559  10
  -4  -2  -5 150.907 5.23845  22
  -4  -2  -5 166.930 12.3358  15
   4  -2   5 140.323 13.7929  16
  -4  -2  -5 143.250 4.04318   3
  -4  -2  -5 149.315 11.8032  16
   4  -2   5 153.719 7.17135   2
   4  -2   5 139.150 11.7700  15
  -4   2  -5 147.629 7.83634  10
  -4   2  -5 155.742 3.97545   4
   4   2   5 159.155 7.53234   8
  -4   2  -5 158.530 4.24871  18
  -4   2  -5 161.986 8.40528  16
  -4   2  -5 150.584 11.9418  15
  -4   2  -5 158.638 5.75628  19
   5  -2   5 9.68253 2.18481   2
  -5  -2  -5 11.8582 1.09932   3
  -5  -2  -5 12.5002 1.49827  22
  -5  -2  -5 11.2646 1.33993  19
  -5   2  -5 9.33331 0.96085   4
   5   2   5 10.8186 2.34247   8
  -5   2  -5 12.3316 1.61164  19
  -5   2  -5 13.2823 1.44642   1
  -5   2  -5 8.73042 5.81457  10
   6  -2   5 154.973 8.19261   2
  -6  -2  -5 146.843 5.41629  22
  -6  -2  -5 162.752 5.46203  19
  -6  -2  -5 153.974 4.40238   3
  -6   2  -5 158.130 5.32454   1
  -6   2  -5 155.412 6.37540  21
   6   2   5 157.760 8.16195   8
  -6   2  -5 160.169 6.05229  19
  -7  -2  -5 469.465 12.4884  19
  -7  -2  -5 418.485 11.5175   1
  -7  -2  -5 435.306 9.90172   3
  -7   2  -5 483.070 15.0394  21
  -8  -2  -5 1037.35 25.6837  24
  -8  -2  -5 1048.66 21.2427   3
  -8  -2  -5 1070.58 23.2356  22
  -8  -2  -5 1073.51 22.8040  19
  -8  -2  -5 1057.06 21.3348   1
  -8   2  -5 1046.91 23.9351  19
  -8   2  -5 1062.62 22.8426   1
  -8   2  -5 1069.08 21.2042   9
  -8   2  -5 1079.21 25.5912  21
  -9  -2  -5 70.0331 2.93279   1
  -9  -2  -5 72.3005 3.72196  22
  -9  -2  -5 68.5682 2.67129   3
  -9  -2  -5 70.1127 3.50386  19
  -9  -2  -5 65.5171 4.81647  24
  -9   2  -5 68.7857 2.17008   9
  -9   2  -5 68.9842 3.53053   1
  -9   2  -5 67.2714 4.35380  23
  -9   2  -5 70.2831 4.94778  21
  -9   2  -5 69.0992 2.12168   6
  -9   2  -5 67.9749 3.93722  19
 -10  -2  -5 232.399 9.77516  24
 -10  -2  -5 240.710 7.65148  22
 -10  -2  -5 239.295 6.71233   1
 -10  -2  -5 228.980 5.87368   3
 -10  -2  -5 238.795 7.24180  19
 -10   2  -5 248.247 7.53872   1
 -10   2  -5 255.945 9.50747  23
 -10   2  -5 246.773 8.22828  19
 -10   2  -5 239.586 9.89944  21
 -11  -2  -5 29.8119 1.91745   1
 -11  -2  -5 27.8148 1.42739   3
 -11  -2  -5 31.2542 2.16802  19
 -11  -2  -5 23.6308 3.14882  24
 -11  -2  -5 29.8503 2.22050  22
  11  -2   5 30.2683 1.67983   5
  11  -2   5 27.9706 1.97591  17
 -11   2  -5 30.7319 3.31639  21
 -11   2  -5 28.6532 2.45703  19
 -11   2  -5 27.3194 2.18711   1
 -11   2  -5 27.5811 2.87422  23
 -12  -2  -5 228.007 5.21587   3
 -12  -2  -5 230.417 6.59454  22
 -12  -2  -5 227.944 6.60774  19
 -12  -2  -5 237.762 6.25943   1
 -12   2  -5 227.668 8.23678  23
 -12   2  -5 233.941 9.04208  21
 -12   2  -5 228.852 7.08313  19
 -12   2  -5 242.444 6.75449   1
 -13  -2  -5 78.0134 2.78688   1
 -13  -2  -5 77.9010 2.90956  22
 -13  -2  -5 77.1912 3.10990  19
 -13   2  -5 76.0285 3.11471  19
 -13   2  -5 76.3837 4.37979  21
 -13   2  -5 80.2264 3.08550   1
 -13   2  -5 76.6074 3.82320  23
 -14  -2  -5 7.05736 0.71575   1
 -14  -2  -5 8.43901 0.73952  22
 -14  -2  -5 9.10800 0.87292  19
 -14   2  -5 6.57913 1.09371   1
 -14   2  -5 9.63239 2.40908  21
 -14   2  -5 6.69156 1.08288  23
 -13  -3   5 38.7396 1.41937   6
 -13  -3   5 34.8671 1.40695   9
 -13  -3   5 38.3130 1.33151   3
 -13  -3   5 35.2340 1.69224  22
 -13   3   5 40.3672 1.27907   6
 -13   3   5 38.2286 1.30041   9
 -13   3   5 38.7884 1.95219  21
  12  -3  -5 102.642 3.64257  20
 -12  -3   5 102.191 3.22704   9
 -12  -3   5 106.719 3.16200   6
 -12  -3   5 106.442 3.90196  22
 -12  -3   5 105.346 2.99544   3
 -12   3   5 105.276 2.83148   9
 -12   3   5 106.575 3.88760  21
 -12   3   5 106.076 3.63699  23
  12   3  -5 103.431 3.62065  18
  12   3  -5 109.114 3.95154   4
 -12   3   5 108.756 2.77978   6
 -12   3   5 101.465 2.82621   3
 -11  -3   5 88.6142 2.89692   3
 -11  -3   5 79.1732 3.35386  19
 -11  -3   5 87.5576 3.20699   6
 -11  -3   5 86.4899 3.11028   9
 -11  -3   5 77.0390 4.59572  22
 -11  -3   5 80.0329 3.21781  23
 -11   3   5 83.1784 3.02062   9
 -11   3   5 90.9809 2.66655   3
  11   3  -5 86.3342 2.88773   4
  11   3  -5 86.1540 3.10183  18
 -11   3   5 84.2947 3.98893  21
 -11   3   5 76.0203 3.19836   6
 -11   3   5 82.2703 3.61255  23
 -10  -3   5 66.7842 2.63203   3
 -10  -3   5 66.7058 2.87480   9
 -10  -3   5 67.1390 3.63559  22
 -10  -3   5 62.9129 2.91057  19
 -10  -3   5 66.4042 3.20385  23
 -10  -3   5 66.4776 2.78552   6
 -10   3   5 67.2042 2.40781   3
 -10   3   5 67.4442 2.22309   6
  10   3  -5 67.1609 2.64792   4
 -10   3   5 68.4061 3.61052  23
  10   3  -5 66.4241 2.89932  18
 -10   3   5 66.9436 2.26267   9
 -10   3   5 69.0376 3.88358  21
  -9  -3   5 44.7207 3.08474  22
  -9  -3   5 45.4200 2.44192   9
  -9  -3   5 44.3671 2.16339   3
  -9  -3   5 44.1540 2.84253  23
  -9  -3   5 41.1254 2.37651  19
  -9  -3   5 44.9479 2.37962   6
  -9   3   5 45.0207 1.84081   9
  -9   3   5 43.7389 3.03990  23
  -9   3   5 49.5836 3.57968  21
  -9   3   5 42.8454 1.76293   6
  -8  -3   5 291.875 8.04986   9
  -8  -3   5 263.502 9.51324   6
  -8   3   5 282.839 9.38529  23
  -8   3   5 275.221 7.94299   9
  -7  -3   5 48.7325 2.58337   9
  -7  -3   5 48.4915 2.51630   6
  -7  -3   5 40.8404 2.14403   3
  -7  -3   5 47.0070 3.10838  23
  -7  -3   5 47.0998 3.24868  22
  -7   3   5 44.8018 3.49415  21
  -7   3   5 47.0229 3.27897  23
  -6  -3   5 5.15739 1.24276  22
  -6  -3   5 5.20325 1.02500   6
  -6  -3   5 3.32311 0.75982   9
  -6  -3   5 3.64905 1.13724  23
  -6  -3   5 4.72190 0.89584   3
  -6   3   5 3.51911 1.37493  21
  -5  -3   5 24.4265 1.26654   5
  -5  -3   5 20.6914 2.10079  23
  -5  -3   5 24.8012 1.75275   6
  -5  -3   5 24.8350 1.63888  17
  -5  -3   5 23.3800 1.71873   9
  -5   3   5 28.3386 2.43620  21
  -5   3   5 22.1342 1.42555   4
   4  -3  -5 106.401 3.14429  17
  -4  -3   5 99.9725 3.42443  17
  -4  -3   5 97.5322 3.22242   3
  -4  -3   5 87.5779 4.38210   9
   4  -3  -5 105.443 2.77602   5
  -4  -3   5 99.0144 2.98899   5
  -4  -3   5 102.735 4.51969  22
  -4  -3   5 103.368 4.52548  23
  -4   3   5 105.713 3.26467   4
  -4   3   5 91.2125 7.11033   8
  -3  -3   5 382.737 8.50179   5
  -3  -3   5 379.351 9.25203   9
  -3  -3   5 390.073 9.24363  17
  -3  -3   5 362.926 10.1914  23
   3  -3  -5 387.003 8.04147   5
   3  -3  -5 384.898 8.53204  17
  -3  -3   5 369.283 9.00265   6
  -3   3   5 369.572 12.3206   8
  -3   3   5 383.139 8.41425   4
  -3   3   5 376.814 10.5734   7
  -2  -3   5 240.463 6.04917   5
  -2  -3   5 243.412 6.55524   9
  -2  -3   5 244.690 6.75004  17
  -2  -3   5 244.295 6.40827   6
   2  -3  -5 237.598 5.96168  17
   2  -3  -5 242.087 5.51321   5
  -2   3   5 240.816 7.23752   7
  -2   3   5 238.270 9.66153   8
  -2   3   5 242.704 5.82798   4
   2   3  -5 241.472 6.71776  18
   2   3  -5 243.907 6.33870   4
  -1  -3   5 412.126 9.68468   6
   1  -3  -5 433.614 9.47839  17
  -1  -3   5 429.953 9.95653   9
   1  -3  -5 431.077 8.95716   5
  -1  -3   5 414.492 12.1998   2
  -1  -3   5 428.509 10.3984  17
  -1  -3   5 436.385 9.63181   5
  -1   3   5 446.544 9.34934   4
   1   3  -5 430.144 9.90539   4
   1   3  -5 441.271 10.4232  18
  -1   3   5 418.377 14.1505   8
   0  -3  -5 255.933 6.74978  22
   0  -3   5 255.897 8.93914   2
   0  -3   5 249.626 6.42923   5
   0  -3   5 249.377 6.38330   6
   0  -3   5 255.708 7.19675  17
   0  -3   5 253.093 6.53585   9
   0  -3  -5 253.771 5.73750   5
   0  -3  -5 246.900 6.81120  20
   0  -3  -5 258.679 6.24986  17
   0   3  -5 261.829 7.00028  18
   0   3   5 255.045 5.95370   4
   0   3  -5 255.698 6.54382   4
   0   3   5 256.811 10.4601   8
  -1  -3  -5 149.786 3.78528   5
   1  -3   5 150.365 6.90095   2
   1  -3   5 156.131 5.21276  17
  -1  -3  -5 156.371 4.24292  17
  -1  -3  -5 145.283 4.12146   3
  -1  -3  -5 148.773 4.79628  20
   1  -3   5 147.153 4.46651   5
  -1  -3  -5 153.494 4.84546  22
  -1   3  -5 149.440 4.62998   1
   1   3   5 163.568 8.23646   8
   1   3   5 155.880 4.11353   4
  -2  -3  -5 124.957 4.43877  22
  -2  -3  -5 124.344 3.77903   3
  -2  -3  -5 129.175 3.74865  17
   2  -3   5 133.077 4.19826   5
   2  -3   5 132.308 4.84967  17
   2  -3   5 132.155 6.78919   2
  -2  -3  -5 129.369 3.36895   5
  -2  -3  -5 124.719 4.38706  19
   2   3   5 121.613 3.42345   4
  -2   3  -5 123.451 3.75450   4
   2   3   5 120.037 7.25144   8
  -2   3  -5 122.111 4.02074  18
  -2   3  -5 126.234 4.22902   1
  -3  -3  -5 90.0695 3.74836  19
   3  -3   5 96.2174 4.06134  17
  -3  -3  -5 95.6463 3.19003   3
  -3  -3  -5 94.6860 2.67578   5
   3  -3   5 95.1626 3.49274   5
  -3  -3  -5 91.8896 3.01786  17
   3  -3   5 87.4515 5.74767   2
  -3  -3  -5 96.8683 3.90158  22
  -3   3  -5 89.7313 4.43772  21
  -3   3  -5 96.0601 3.13410   4
  -3   3  -5 93.3563 4.49996  19
  -3   3  -5 95.5269 3.72240   1
  -3   3  -5 96.4183 3.41864  18
  -4  -3  -5 222.651 6.68636  19
  -4   3  -5 208.401 5.69958  18
  -4   3  -5 214.921 7.69428  21
  -4   3  -5 213.087 6.36857   1
  -4   3  -5 228.997 7.76650  19
  -4   3  -5 215.066 5.41909   4
  -5  -3  -5 696.890 14.7758   3
   5  -3   5 718.205 16.7120  17
   5  -3   5 728.354 15.6389   5
  -5  -3  -5 685.424 16.1733  22
  -5  -3  -5 687.005 15.9505  19
  -5   3  -5 680.787 15.4648   1
  -5   3  -5 702.595 17.1616  19
  -5   3  -5 625.550 21.9134  21
  -5   3  -5 708.186 14.1490   4
  -6  -3  -5 88.6613 3.21993   3
  -6  -3  -5 91.8227 4.07648  19
   6  -3   5 96.6537 3.66173   5
   6  -3   5 95.6515 4.24341  17
  -6  -3  -5 88.9406 4.06576  22
  -6   3  -5 82.5686 4.81438  21
  -6   3  -5 90.1749 4.69341  19
  -6   3  -5 94.9383 4.05302   1
   7  -3   5 338.126 9.42624  17
  -7  -3  -5 315.305 10.5892  24
  -7  -3  -5 345.042 9.44666  19
  -7  -3  -5 344.146 9.52314  22
   7  -3   5 335.362 8.52233   5
  -7  -3  -5 336.219 8.04612   3
  -7   3  -5 344.725 11.4003  21
  -7   3  -5 311.485 7.19516   4
  -7   3  -5 339.249 9.21658   1
  -7   3  -5 332.004 10.2673  19
   8  -3   5 52.3482 3.00084  17
  -8  -3  -5 55.9625 3.00586   3
  -8  -3  -5 52.1045 3.67135  19
   8  -3   5 52.5559 2.54333   5
  -8  -3  -5 56.1213 4.11327  24
  -8   3  -5 47.0282 3.53974  19
  -8   3  -5 52.4883 5.02198  21
   9  -3   5 86.2675 3.86037  17
   9  -3   5 89.4140 3.35675   5
  -9  -3  -5 88.0578 5.11979  24
  -9  -3  -5 88.1784 3.03499   3
  -9  -3  -5 86.7681 3.97501  22
  -9  -3  -5 88.5368 3.19152   1
  -9  -3  -5 91.5292 3.90292  19
  -9   3  -5 91.1319 5.31739  21
  -9   3  -5 89.4335 3.93044   1
  -9   3  -5 88.4829 4.37458  19
  -9   3  -5 89.0519 2.56498   9
  -9   3  -5 88.5804 4.91114  23
  -9   3  -5 84.6724 2.47713   6
 -10  -3  -5 37.7686 2.43228  22
 -10  -3  -5 38.0488 2.03601   1
 -10  -3  -5 36.7270 1.69669   3
  10  -3   5 35.7146 1.83393   5
  10  -3   5 37.1297 2.21345  17
 -10  -3  -5 37.6162 2.30975  19
 -10   3  -5 38.5434 1.31506   6
 -10   3  -5 40.0947 2.45638   1
 -10   3  -5 36.5701 1.31381   9
 -10   3  -5 40.8602 3.53697  21
 -10   3  -5 41.5421 3.28549  23
 -10   3  -5 37.0699 2.53622  19
 -11  -3  -5 42.9522 2.79303  19
  11  -3   5 48.0853 2.21783  17
  11  -3   5 47.0493 1.88617   5
 -11  -3  -5 47.4973 1.74162   3
 -11  -3  -5 49.4763 2.18018   1
 -11   3  -5 42.5334 4.78473  23
 -11   3  -5 46.8706 2.54317  19
 -11   3  -5 45.1396 3.42524  21
 -12  -3  -5 29.2971 1.49679   1
 -12  -3  -5 29.5294 1.70145  22
 -12  -3  -5 28.3973 1.03804   3
 -12  -3  -5 27.6087 1.63418  19
 -12   3  -5 31.5014 1.80716   1
 -12   3  -5 21.9972 2.25220  21
 -12   3  -5 27.8507 2.33592  23
 -13  -3  -5 15.7952 1.04260  19
 -13  -3  -5 16.2909 0.98703  22
 -13   3  -5 13.3989 1.37800  21
 -13   3  -5 11.6850 1.29290  23
 -13   3  -5 14.8762 1.01470   1
 -11  -4   5 110.097 2.78466   3
  11  -4  -5 125.083 4.54860  20
 -11  -4   5 107.803 2.81226   6
 -11  -4   5 103.809 2.86141   9
 -11   4   5 112.304 2.64176   9
 -11   4   5 112.106 2.57315   6
 -10  -4   5 43.5362 1.82095   9
 -10  -4   5 37.9383 1.68514  19
  10  -4  -5 45.2352 2.18704  20
 -10  -4   5 44.5267 1.85330  22
 -10  -4   5 44.4809 1.50951   3
 -10  -4   5 46.4693 1.81742   6
  10   4  -5 48.5882 2.13936   4
  10   4  -5 47.0216 2.31031  18
 -10   4   5 46.1182 1.51813   9
 -10   4   5 45.7050 1.47689   3
 -10   4   5 49.5329 1.51205   6
  -9  -4   5 163.175 4.80139  19
  -9  -4   5 170.743 4.17482   3
  -9  -4   5 173.431 4.61109   6
  -9  -4   5 168.841 4.86803  22
  -9  -4   5 165.070 4.67967   9
  -9   4   5 181.493 4.28179   9
   9   4  -5 181.967 5.33148  18
   9   4  -5 188.085 5.04103   4
  -9   4   5 186.839 4.22314   6
  -9   4   5 183.043 4.38232   3
  -8  -4   5 26.8047 1.70055   9
  -8  -4   5 28.1285 1.68518   6
  -8  -4   5 23.2496 1.74752  19
  -8  -4   5 22.6362 1.75013  22
  -8  -4   5 27.1806 1.36018   3
   8   4  -5 26.0763 1.57537   4
  -8   4   5 26.6724 1.28555   9
   8   4  -5 28.3569 1.79537  18
  -8   4   5 26.5252 1.24903   6
  -7  -4   5 204.765 5.86425   9
  -7  -4   5 202.730 5.67918   6
  -7  -4   5 204.617 5.10317   3
   7   4  -5 210.428 5.75367   4
   7   4  -5 203.890 6.11782  18
  -7   4   5 204.268 5.01811   6
  -7   4   5 201.260 5.08697   9
  -6  -4   5 60.7352 2.78815   9
  -6  -4   5 59.5926 2.69075   6
  -6  -4   5 62.9142 2.30807   3
   6   4  -5 58.7572 2.69868   4
   6   4  -5 59.6004 2.98783  18
  -5  -4   5 42.5619 2.25073   6
  -5  -4   5 39.2870 2.25138   9
  -5  -4   5 37.9976 1.69743   3
   5   4  -5 42.5002 2.32651   4
   5   4  -5 41.2506 2.56541  18
   4  -4  -5 4.40198 0.67445  17
   4  -4  -5 3.82682 0.48855   5
  -4  -4   5 3.13439 0.58918   3
  -4  -4   5 3.57573 1.23152   6
  -4  -4   5 4.08639 1.06855   9
  -4  -4   5 3.23454 0.72427  17
  -4  -4   5 4.38244 0.65764   5
   4   4  -5 4.66422 1.04317  18
  -4   4   5 2.23134 0.58879   4
   4   4  -5 4.38584 0.87851   4
  -3  -4   5 92.3962 3.45567   6
  -3  -4   5 88.7996 3.36767  17
   3  -4  -5 94.3330 2.68069   5
  -3  -4   5 90.3510 3.52037   9
   3  -4  -5 87.2482 3.71359  20
  -3  -4   5 89.9828 2.95509   5
   3  -4  -5 92.8947 3.02591  17
   3   4  -5 94.3474 3.57584   4
   3   4  -5 92.6537 3.88842  18
  -3   4   5 86.3244 3.00654   4
   2  -4  -5 123.289 3.74275  17
  -2  -4   5 126.088 4.40251  17
  -2  -4   5 119.860 3.75486   5
   2  -4  -5 123.952 3.33586   5
   2  -4  -5 115.156 4.24239  20
  -2   4   5 123.331 3.70694   4
   2   4  -5 122.129 4.17717   4
   2   4  -5 123.783 4.58952  18
  -1  -4   5 214.891 5.78547   5
   1  -4  -5 212.842 5.63171  17
   1  -4  -5 216.824 5.15156   5
  -1  -4   5 218.666 6.56690  17
  -1   4   5 220.016 5.46677   4
   1   4  -5 210.716 5.97659   4
   1   4  -5 211.481 6.40809  18
  -1   4   5 217.706 6.91484   7
   0  -4   5 44.4168 2.22658   5
   0  -4   5 44.6343 2.69146  17
   0  -4  -5 44.9705 1.75543   5
   0  -4  -5 44.5825 2.05112  17
   0   4  -5 45.4004 2.52648  18
   0   4  -5 42.3617 2.22561   4
   0   4   5 42.7521 1.87444   4
  -1  -4  -5 49.7100 2.18067  17
  -1  -4  -5 47.5690 2.23765  22
   1  -4   5 50.6379 2.44201   5
   1  -4   5 47.8852 2.84086  17
  -1  -4  -5 47.3831 1.83918   5
   1   4   5 47.0811 1.95080   4
  -1   4  -5 50.2623 2.37101   4
  -1   4  -5 50.0722 2.57648  18
  -2  -4  -5 309.988 7.49496  17
  -2  -4  -5 309.552 8.95576  22
   2  -4   5 324.087 8.12170   5
  -2  -4  -5 315.877 6.98654   5
   2  -4   5 331.108 9.10858  17
  -2  -4  -5 303.814 8.22191  19
  -2   4  -5 321.867 7.80053   4
   2   4   5 314.063 7.14567   4
  -2   4  -5 323.059 8.25588  18
  -3  -4  -5 193.358 5.72356  22
  -3  -4  -5 196.916 6.01982  19
  -3  -4  -5 199.555 5.28226   3
   3  -4   5 200.775 5.83995   5
   3  -4   5 200.236 6.65710  17
  -3   4  -5 203.282 5.73897  18
  -3   4  -5 200.950 5.37437   4
  -4  -4  -5 23.5294 1.77905  19
   4  -4   5 21.5506 2.03186  17
   4  -4   5 24.6383 1.77014   5
  -4  -4  -5 20.0966 1.69411  22
  -4   4  -5 24.8279 1.57797  18
  -4   4  -5 23.0004 1.42681   4
  -4   4  -5 23.2932 1.85827   1
   5  -4   5 139.262 4.55893   5
  -5  -4  -5 134.790 4.04136   3
  -5  -4  -5 140.237 4.97892  19
  -5  -4  -5 139.446 4.75866  22
   5  -4   5 134.089 5.22236  17
  -5   4  -5 136.445 4.62902   1
  -5   4  -5 136.870 3.83155   4
  -6  -4  -5 300.249 8.07589  22
   6  -4   5 312.647 8.04077   5
   6  -4   5 306.530 8.92905  17
  -6  -4  -5 307.536 8.40730  19
  -6  -4  -5 307.392 7.29884   3
  -6   4  -5 308.754 8.04337   1
  -6   4  -5 298.382 6.80510   4
  -7  -4  -5 79.5256 3.42401  19
   7  -4   5 77.5791 3.01659   5
   7  -4   5 78.2745 3.53624  17
  -7  -4  -5 78.4597 2.56938   1
  -7  -4  -5 81.7755 2.76049   3
  -7  -4  -5 74.6491 3.21627  22
  -7   4  -5 84.4902 3.40372   1
  -7   4  -5 75.7515 2.39014   4
  -8  -4  -5 72.6888 3.06657  19
  -8  -4  -5 70.9907 2.99969  22
  -8  -4  -5 74.4637 2.48678   3
   8  -4   5 71.1916 2.68573   5
  -8  -4  -5 74.6394 2.56894   1
   8  -4   5 68.3314 3.06566  17
  -8   4  -5 71.8020 3.01032   1
  -8   4  -5 67.3989 3.89271  23
   9  -4   5 45.5065 2.25547  17
  -9  -4  -5 48.3533 1.77216   3
  -9  -4  -5 49.7211 2.33539  19
   9  -4   5 49.5107 1.97763   5
  -9  -4  -5 53.7960 2.07655   1
  -9  -4  -5 48.8989 2.29724  22
  -9   4  -5 48.7265 3.16735  23
  -9   4  -5 47.3811 1.59170   6
  -9   4  -5 43.7463 1.41744   9
  -9   4  -5 49.6799 2.30015   1
 -10  -4  -5 34.8878 1.53512   1
  10  -4   5 35.5836 1.61967  17
  10  -4   5 31.0964 1.31438   5
 -10  -4  -5 34.7808 1.70649  22
 -10  -4  -5 33.3880 1.24581   3
 -10  -4  -5 33.4586 1.70883  19
 -10   4  -5 34.1071 1.66334   1
 -10   4  -5 33.9090 2.43453  23
 -11  -4  -5 44.3981 1.70737  19
 -11  -4  -5 46.8439 1.65847  22
 -11  -4  -5 46.8975 1.81833   1
 -11   4  -5 47.1434 2.41549  23
  -8  -5   5 14.8962 0.98643  19
  -7  -5   5 53.4089 2.11939  19
  -7   5   5 60.3118 1.52403   6
  -7   5   5 56.8894 1.53841   9
   7   5  -5 58.7062 2.01070  18
   7   5  -5 60.4445 1.90051   4
  -6  -5   5 14.9843 1.17908  19
   6   5  -5 14.0347 0.97222   4
  -6   5   5 15.9590 1.04081   9
   6   5  -5 12.7957 1.03162  18
   5   5  -5 11.9415 1.80238  18
   5   5  -5 9.15534 1.34228   4
  -5   5   5 10.7668 0.70063   9
  -5   5   5 10.8687 0.69290   6
  -4  -5   5 32.4281 1.31422   5
  -4  -5   5 31.1549 1.48372  17
   4   5  -5 37.4519 1.77726   4
   4   5  -5 34.0742 1.88843  18
  -3  -5   5 15.4800 1.02748  17
  -3  -5   5 15.9036 0.85868   5
   3   5  -5 16.0939 1.37332  18
   3   5  -5 17.2395 1.29128   4
  -2  -5   5 7.80538 0.65702   5
  -2  -5   5 8.18521 0.87167  17
   2   5  -5 6.92871 1.03601  18
   2   5  -5 6.98562 0.91329   4
  -1  -5   5 110.489 3.63984  17
  -1  -5   5 115.652 3.25618   5
  -1   5   5 118.662 3.28451   4
   1   5  -5 127.516 3.79668   4
   1   5  -5 122.408 4.04069  18
   0  -5   5 347.911 7.79816   5
   0  -5   5 343.958 8.39775  17
   0   5  -5 351.471 8.38940  18
   0   5  -5 344.568 8.00017   4
   0   5   5 356.569 7.54120   4
   1  -5   5 43.8299 1.92601   5
   1  -5   5 45.4367 2.29226  17
  -1   5  -5 45.3126 2.10867  18
   1   5   5 39.1070 3.00113   7
  -1   5  -5 43.2348 1.90574   4
   2  -5   5 237.750 5.89138   5
   2  -5   5 234.310 6.52713  17
   2   5   5 237.698 7.43582   7
  -2   5  -5 246.677 5.82684   4
   3  -5   5 5.68404 0.80545   5
   3  -5   5 6.94356 1.06854  17
  -3   5  -5 7.90834 0.75844   4
   4  -5   5 50.1180 2.45839  17
   4  -5   5 52.2837 2.10234   5
  -4  -5  -5 48.7184 1.90597  19
  -4   5  -5 55.2238 1.92344   4
   5  -5   5 93.2683 4.22855  17
  -5  -5  -5 92.2052 2.78704  19
   5  -5   5 93.3245 3.57890   5
  -5   5  -5 93.0505 2.55864   4
  -5   5  -5 99.0630 3.90652  23
  -6  -5  -5 65.2085 1.99308   1
   6  -5   5 63.9380 2.48335  17
   6  -5   5 63.2208 2.13583   5
  -6  -5  -5 60.6297 2.04331  19
  -6   5  -5 65.7978 3.65018  23
  -7  -5  -5 281.458 5.91583   1
  -7  -5  -5 248.208 5.77650  19
   7  -5   5 259.769 6.19032  17
   7  -5   5 262.251 5.74327   5
   7   5   5 228.477 7.52049   7
  -7   5  -5 262.561 6.67924  23
  -8  -5  -5 92.5295 3.02560   1
 -15   0   6 79.4820 2.17001   3
 -15   0   6 78.6970 2.73738  23
 -15   0   6 79.5198 2.18034   6
 -15   0   6 79.5952 2.24874   9
 -14   0   6 14.4414 1.48099  23
 -14   0   6 14.3750 0.98966   3
 -14   0   6 13.0389 1.36485  21
 -14   0   6 13.7399 0.96261   6
 -14   0   6 12.3474 1.46753  22
 -14   0   6 12.9431 0.95460   9
 -13   0   6 0.24582 0.39667   3
 -13   0   6 0.01121 0.60863  22
 -13   0   6 0.09068 0.31488   6
 -13   0   6 -0.4575 0.63497  23
 -13   0   6 -0.0945 0.26364   9
 -12   0   6 128.843 5.54553  22
 -12   0   6 138.269 4.20246   9
 -12   0   6 134.284 5.81094  21
 -12   0   6 138.214 4.18416   3
 -12   0   6 141.422 5.95505  23
 -12   0   6 135.317 4.04092   6
 -11   0   6 152.615 4.44991   6
 -11   0   6 152.231 4.56802   9
 -11   0   6 152.018 4.65529   3
 -11   0   6 167.911 6.77078  23
 -11   0   6 156.986 6.34185  22
 -11   0   6 158.994 6.78986  21
 -10   0   6 102.898 5.71146  21
 -10   0   6 104.904 3.39951   6
 -10   0   6 107.425 5.44807  23
 -10   0   6 102.325 5.19465  22
  10   0  -6 99.7100 3.95256  20
 -10   0   6 106.039 3.54806   9
 -10   0   6 102.716 3.58239   3
  -9   0   6 26.5621 3.56705  21
  -9   0   6 22.1805 1.37977   6
  -9   0   6 22.0815 1.48278   3
  -9   0   6 21.3824 1.40447   9
  -9   0   6 21.0768 2.50369  23
  -9   0   6 23.2019 2.43449  22
  -8   0   6 4.32615 1.83994  21
  -8   0   6 3.00433 0.67141   3
  -8   0   6 2.74709 0.55465   9
  -8   0   6 3.01241 0.64287   6
   8   0  -6 3.47035 0.88218  20
  -8   0   6 6.20274 1.52387  23
  -7   0   6 5.75581 1.48196   7
  -7   0   6 4.05586 1.26407  23
  -7   0   6 4.14954 1.64290  21
  -7   0   6 5.83684 0.76507   9
   7   0  -6 5.64905 1.06074  20
  -7   0   6 5.72820 0.85998   3
  -7   0   6 5.41976 0.77104   6
  -6   0   6 5.39326 0.66111   9
  -6   0   6 5.31185 1.52630   7
  -6   0   6 6.39877 1.45781  23
  -6   0   6 5.58303 0.81296   3
  -6   0   6 6.47163 0.67918   6
   6   0  -6 6.73600 1.10518  20
  -6   0   6 9.53238 3.73582  16
   5   0  -6 185.972 9.22877  15
   5   0  -6 188.902 5.47417  20
  -5   0   6 185.961 10.2806  16
  -5   0   6 188.652 6.87580  13
  -5   0   6 193.092 6.64441   7
   5   0  -6 190.110 8.84781  10
   5   0  -6 176.529 10.6189  16
   5   0  -6 207.973 11.8592  15
   5   0  -6 184.090 8.38801  14
  -5   0   6 189.259 9.99752  15
   5   0  -6 191.215 10.0643  16
   4   0  -6 525.130 18.9862  16
  -4   0   6 498.421 17.3360  16
   4   0  -6 500.426 15.2575  14
   4   0  -6 503.962 15.2936  10
   4   0  -6 530.477 17.2877  16
  -4   0   6 523.100 15.1092  13
  -4   0   6 501.800 12.8580   7
   4   0  -6 505.358 17.4669  15
  -4   0   6 501.434 16.5308  15
   4   0  -6 500.120 11.4233  20
   4   0  -6 521.974 16.1880  15
   3   0  -6 89.5179 5.40436  15
  -3   0   6 87.6069 5.71333  16
  -3   0   6 81.3506 5.29852  13
  -3   0   6 89.4433 5.17023  15
   3   0  -6 74.5249 5.99980  16
   3   0  -6 86.9690 5.96672  15
   3   0  -6 86.2437 4.97880  14
  -3   0   6 89.0506 5.69985  14
   3   0  -6 82.9310 4.74493  10
  -3   0   6 85.6807 3.90650   7
  -3   0   6 84.1379 5.77997  16
  -3   0   6 82.3443 3.99886  12
   3   0  -6 90.6944 5.12029  11
   3   0  -6 79.9281 5.51267  16
  -2   0   6 1080.72 24.1671  12
  -2   0   6 1094.42 26.8524  13
  -2   0   6 1157.33 28.2604  14
  -2   0   6 1099.52 32.1025  16
   2   0  -6 1112.81 26.4229  15
  -2   0   6 1098.23 21.4831   8
  -2   0   6 1079.11 23.2242   7
  -2   0   6 1096.22 26.1180  15
  -2   0   6 1083.27 26.6907  15
  -2   0   6 1071.45 25.1853   2
   2   0  -6 1100.11 24.8484  10
   2   0  -6 1069.87 25.5483  14
   2   0  -6 1086.76 27.9012  15
  -2   0   6 1093.45 27.6635  16
   2   0  -6 1075.20 22.0574  20
   2   0  -6 1088.53 27.3592  16
  -1   0   6 45.3664 3.04088  12
  -1   0   6 49.5865 3.68937  15
  -1   0   6 47.6183 3.29056   2
   1   0  -6 50.3586 3.75183  15
  -1   0   6 44.8843 3.62742  15
   1   0  -6 49.6739 3.42301  14
  -1   0   6 43.6677 3.62690  13
   1   0  -6 44.9495 3.77208  16
  -1   0   6 46.1464 2.00377   8
  -1   0   6 45.6657 3.52517  14
   1   0  -6 41.0744 2.20262  20
  -1   0   6 51.8312 4.06136  16
   1   0  -6 44.7352 3.90455  15
   1   0  -6 42.9643 4.22172  16
   1   0  -6 51.0338 3.06149  10
  -1   0   6 45.2243 3.86578  16
   0   0   6 91.2613 5.05755  15
   0   0   6 88.0329 3.03882   8
   0   0  -6 97.6850 5.81351  15
   0   0  -6 83.6237 5.88971  16
   0   0  -6 85.0034 3.74631  10
   0   0   6 86.6808 5.38995  16
   0   0   6 84.3577 4.19378  12
   0   0   6 83.4136 4.65962  14
   0   0   6 83.8667 4.38965   2
   0   0   6 78.9809 3.49156   7
   0   0  -6 88.9462 5.06986  15
   0   0   6 89.6900 5.02751  15
   0   0  -6 77.3996 4.47504  14
   0   0   6 87.9698 5.31374  16
  -1   0  -6 2990.53 63.0285  16
  -1   0  -6 2991.78 59.3034  14
  -1   0  -6 2909.41 60.0103  15
  -1   0  -6 2802.00 56.9230  20
  -1   0  -6 2978.57 61.3604  15
   1   0   6 2795.03 55.9706   7
   1   0   6 2988.80 58.5564  14
   1   0   6 2980.62 59.8119  15
   1   0   6 2887.81 60.5839  16
   1   0   6 2837.05 59.5136  15
   1   0   6 2925.62 61.1424  16
   1   0   6 2959.44 57.9764  12
   1   0   6 2979.23 58.2044   2
   2   0   6 2962.70 61.4515  15
   2   0   6 2942.08 62.8945  16
  -2   0  -6 2999.40 62.1787  15
   2   0   6 2992.48 59.6950   2
  -2   0  -6 3001.34 62.8224  15
  -2   0  -6 3001.56 57.2693  10
  -2   0  -6 3103.91 55.9324  10
  -2   0  -6 3013.76 64.5484  16
   2   0   6 3080.80 59.7612  12
   2   0   6 2881.20 57.4050   7
   2   0   6 2982.13 62.2160  16
   2   0   6 3069.48 59.8631  14
  -2   0  -6 2984.26 57.7011  20
   2   0   6 2992.46 61.2870  15
   2   0   6 3074.89 60.1906  11
   3   0   6 2.63776 0.79105   7
   3   0   6 3.01461 1.42144  16
  -3   0  -6 4.65201 1.60394  15
  -3   0  -6 3.93813 1.30353  16
   3   0   6 2.66021 0.90777  15
  -3   0  -6 2.44578 0.80543  20
   3   0   6 3.54125 0.86568  14
  -3   0  -6 0.94849 1.14168  11
   3   0   6 2.85322 1.08921  12
   3   0   6 1.15497 0.96684  15
   3   0   6 3.09369 0.83474  11
  -3   0  -6 2.33414 1.18208  15
  -3   0  -6 3.90907 1.47008  16
   4   0   6 1032.56 23.6754   2
  -4   0  -6 1027.81 26.3788  11
  -4   0  -6 997.200 27.9521  16
   4   0   6 1029.43 27.8791  16
   4   0   6 1014.04 26.3707  15
   4   0   6 1010.17 24.0601  11
   4   0   6 976.733 26.0828  16
  -4   0  -6 990.067 26.4856  15
  -4   0  -6 997.627 22.4149  20
   4   0   6 1071.16 23.4973  14
   5   0   6 8.88221 2.04388  15
   5   0   6 13.9535 2.89802  16
   5   0   6 11.4014 1.30599   7
   5   0   6 5.02604 1.29605  14
   5   0   6 9.49214 2.35245  16
   5   0   6 5.93006 1.46079  11
   5   0   6 7.95940 1.60761   2
  -5   0  -6 9.79039 1.77174  20
  -5   0  -6 6.38901 2.12289  16
   5   0   6 10.9235 1.32554   8
  -5   0  -6 7.20249 2.20147  15
   6   0   6 65.1528 4.36570   2
   6   0   6 58.6204 2.98218   7
  -6   0  -6 63.9785 2.97486  19
   6   0   6 61.4772 4.47995  11
   6   0   6 67.0676 3.75779   8
  -6   0  -6 62.9553 4.17558  24
  -6   0  -6 59.7927 3.88595  20
  -7   0  -6 159.860 5.35867  19
  -7   0  -6 154.682 4.78656   1
  -7   0  -6 159.738 7.33294  24
   7   0   6 150.172 7.33586   2
  -7   0  -6 162.750 6.73970  23
   7   0   6 152.021 5.25953   7
  -8   0  -6 48.3022 2.57399  22
  -8   0  -6 49.5903 3.56308  23
  -8   0  -6 39.7211 2.60888   1
  -8   0  -6 45.6613 3.19280  19
  -8   0  -6 48.7648 3.52154  21
  -9   0  -6 404.530 9.93411  22
  -9   0  -6 371.061 13.4758  23
  -9   0  -6 416.216 10.1591   1
  -9   0  -6 423.205 10.8774  19
  -9   0  -6 403.827 12.3130  21
 -10   0  -6 30.7756 3.98096  24
 -10   0  -6 28.2465 2.31658  19
 -10   0  -6 25.9616 1.90042  22
 -10   0  -6 22.3630 1.94004   1
 -10   0  -6 25.4531 2.97067  21
 -10   0  -6 23.0600 2.78758  23
 -11   0  -6 316.634 11.0394  21
 -11   0  -6 288.027 8.21630   1
 -11   0  -6 320.276 12.9240  24
 -11   0  -6 301.784 8.83810  19
 -12   0  -6 143.391 5.36393  19
 -12   0  -6 150.500 5.00571   1
 -12   0  -6 147.272 6.73941  21
 -13   0  -6 12.1008 1.37194   1
 -13   0  -6 11.6252 1.55741  19
 -13   0  -6 11.9388 2.03496  21
 -14   0  -6 0.57901 0.45938  19
 -14   0  -6 0.51558 0.46911   1
 -14   0  -6 0.98075 0.85113  21
 -15   0  -6 20.8206 1.06111   1
 -15   0  -6 20.4094 1.12016  19
 -15  -1   6 60.6478 1.71237   6
 -15  -1   6 56.2505 1.72817   9
 -15  -1   6 49.3218 2.00628  23
 -15  -1   6 62.4121 1.68607   3
 -15   1   6 53.0394 2.11012  21
 -15   1   6 56.4345 1.67959   9
 -15   1   6 62.7672 1.67379   6
 -15   1   6 59.1571 1.60526   3
 -15   1   6 58.5302 2.12165  23
 -14  -1   6 28.0359 1.78953  23
 -14  -1   6 30.2897 1.88080  22
 -14  -1   6 28.7708 1.37684   6
 -14  -1   6 29.3038 1.37599   3
 -14  -1   6 30.1271 1.46621   9
 -14   1   6 29.0655 1.29062   3
 -14   1   6 28.9792 2.03610  21
 -14   1   6 30.1754 1.33473   9
 -14   1   6 30.2735 1.97321  23
 -14   1   6 30.3792 1.30663   6
 -13  -1   6 23.8007 2.03446  23
 -13  -1   6 23.8855 2.07881  22
 -13  -1   6 26.1642 1.70685   3
 -13  -1   6 27.4126 1.65102  21
 -13  -1   6 28.2665 2.01438   6
 -13  -1   6 27.2844 1.62834   9
 -13   1   6 25.4379 1.35541   9
 -13   1   6 24.6506 2.72439  21
 -13   1   6 26.8739 1.43310   3
 -13   1   6 20.0524 1.87235  22
 -13   1   6 27.4986 2.25521  23
 -13   1   6 27.0099 1.37070   6
 -12  -1   6 63.5715 3.71527  22
 -12  -1   6 62.7417 2.56485   6
  12  -1  -6 59.8462 2.90624  20
 -12  -1   6 64.8957 3.62873  23
 -12  -1   6 62.4295 2.59114   3
 -12  -1   6 63.9594 3.17679  21
 -12  -1   6 66.0038 2.69610   9
 -12   1   6 64.0349 2.53663   3
 -12   1   6 65.1589 2.44943   9
 -12   1   6 63.5088 4.13093  21
 -12   1   6 61.9880 2.32266   6
 -12   1   6 61.4842 3.78341  23
 -12   1   6 60.6901 3.50044  22
 -11  -1   6 148.473 5.73235  21
  11  -1  -6 150.033 5.22793  20
 -11  -1   6 152.213 6.38729  22
 -11  -1   6 157.270 4.82818   9
 -11  -1   6 155.206 6.36949  23
 -11  -1   6 159.291 4.71511   3
 -11  -1   6 152.718 4.59020   6
 -11   1   6 157.820 4.32728   6
 -11   1   6 157.801 4.59331   3
 -11   1   6 154.069 4.40481   9
 -11   1   6 162.501 7.22870  21
 -11   1   6 154.131 6.55101  23
 -11   1   6 145.273 5.67406  22
 -10  -1   6 63.1900 2.97609   9
 -10  -1   6 60.0119 4.66638  21
 -10  -1   6 66.9550 3.50673   3
 -10  -1   6 66.8896 3.10990   6
 -10   1   6 64.5260 2.61732   9
 -10   1   6 65.6919 2.96331   3
 -10   1   6 74.1523 3.19014   6
 -10   1   6 76.3011 6.83020  21
  -9  -1   6 288.396 9.30155  23
  -9  -1   6 273.898 7.11211   9
  -9  -1   6 270.064 6.96150   3
  -9  -1   6 266.361 8.69125  21
  -9  -1   6 264.529 9.25066  22
  -9  -1   6 270.714 6.89359   6
  -9   1   6 286.610 6.66665   9
  -9   1   6 278.080 9.51723  23
  -9   1   6 274.516 10.0847  21
  -9   1   6 269.157 6.86273   3
  -9   1   6 279.732 6.50566   6
  -8  -1   6 646.318 13.8675   9
  -8  -1   6 626.355 13.6111   6
  -8  -1   6 633.866 16.5088  22
  -8  -1   6 654.803 16.1718  21
  -8  -1   6 625.851 13.7075   3
  -8  -1   6 655.255 16.3527  23
  -8   1   6 676.928 14.0519   6
  -8   1   6 656.487 13.8283   9
  -8   1   6 675.839 17.8104  21
  -7  -1   6 3.85545 0.76639   3
  -7  -1   6 4.27778 1.16959  21
  -7  -1   6 3.57769 1.19230  23
  -7  -1   6 2.72611 0.57009   9
  -7  -1   6 2.14875 0.56608   6
  -7   1   6 3.14929 0.48802   9
  -7   1   6 -0.9128 1.65115   7
  -7   1   6 3.12486 1.13759  23
  -7   1   6 3.14243 1.66828  21
  -7   1   6 2.97650 0.54065   6
  -6  -1   6 63.7414 2.40597   6
  -6  -1   6 63.5787 2.46965   9
  -6  -1   6 63.9522 3.89157   7
  -6  -1   6 61.0628 2.46110   3
  -6  -1   6 63.0772 3.58658  23
  -6   1   6 63.0124 3.56492   7
  -6   1   6 69.7659 2.50887   9
   6   1  -6 63.5964 2.97665  20
  -6   1   6 63.1212 4.16590  21
  -5  -1   6 16.1412 1.89083  23
  -5  -1   6 19.4644 4.20354  13
  -5  -1   6 23.9985 3.30276  16
  -5  -1   6 17.2496 3.00578  15
   5  -1  -6 17.0110 2.05193  12
   5  -1  -6 24.2229 2.77705  16
   5  -1  -6 18.7433 2.20616  15
  -5  -1   6 15.6048 1.96104   7
   5   1  -6 19.5354 3.75829  15
  -5   1   6 11.8887 4.25251  15
   5   1  -6 16.5061 1.58113  20
  -5   1   6 16.2181 1.86942   7
   5   1  -6 25.4211 5.68846  16
  -5   1   6 17.5596 2.43810  21
  -5   1   6 21.4002 4.77702  16
  -4  -1   6 820.779 29.3097  13
   4  -1  -6 750.928 22.4866  10
   4  -1  -6 765.117 26.6457  15
   4  -1  -6 776.560 20.4834  16
   4  -1  -6 755.481 18.3355  12
   4  -1  -6 715.196 21.1664  14
   4  -1  -6 767.598 19.5285  15
  -4  -1   6 753.298 20.5650  16
  -4  -1   6 764.772 19.8923  15
   4  -1  -6 718.454 27.7186  16
  -4  -1   6 760.006 17.9664   7
   4   1  -6 783.962 27.3294  16
   4   1  -6 764.825 22.8258  16
   4   1  -6 738.691 21.0533  15
   4   1  -6 742.265 20.5466  10
  -4   1   6 756.663 17.3467   7
  -4   1   6 759.243 25.9970  15
   4   1  -6 793.809 26.0466  15
  -4   1   6 751.142 26.9732  16
   4   1  -6 704.903 20.4227  14
   3  -1  -6 777.515 21.6322  14
  -3  -1   6 776.854 18.1190   7
   3  -1  -6 798.441 18.6562  12
  -3  -1   6 777.449 16.6964   8
   3  -1  -6 776.131 28.8703  16
   3  -1  -6 760.839 21.7324  10
   3  -1  -6 780.048 19.6413  15
   3  -1  -6 797.087 26.5898  15
  -3  -1   6 774.705 24.4471  13
   3  -1  -6 773.414 20.3208  16
  -3  -1   6 784.128 19.3476   2
  -3  -1   6 792.096 19.7772  15
  -3  -1   6 782.861 20.5401  16
   3   1  -6 824.822 24.6026  16
   3   1  -6 784.630 17.0739  20
  -3   1   6 774.646 26.7673  16
   3   1  -6 797.573 20.9598  11
   3   1  -6 793.013 25.8915  15
  -3   1   6 803.316 16.6236   8
  -3   1   6 796.706 25.8313  15
   3   1  -6 803.516 27.1818  16
   3   1  -6 779.025 20.7399  14
  -3   1   6 774.367 17.7054   7
  -3   1   6 798.781 18.7097  13
  -3   1   6 794.608 19.2358  13
  -3   1   6 768.918 20.8318  15
  -2  -1   6 109.594 6.77527  14
  -2  -1   6 102.880 4.47709   7
   2  -1  -6 105.415 5.97159  10
  -2  -1   6 107.649 5.34481  15
   2  -1  -6 98.7485 8.69224  16
  -2  -1   6 108.351 8.22192  16
   2  -1  -6 105.251 5.59185  16
   2  -1  -6 107.653 3.69427  20
  -2  -1   6 102.120 5.02578   2
  -2  -1   6 99.3769 7.35829  13
   2  -1  -6 110.126 4.70285  12
   2  -1  -6 109.936 6.13733  14
   2  -1  -6 113.050 5.70213  11
  -2  -1   6 113.383 4.39133   8
  -2  -1   6 107.096 5.66044  16
   2  -1  -6 108.130 5.29914  15
   2  -1  -6 110.289 8.48309  15
  -2   1   6 102.047 6.21639  16
  -2   1   6 108.907 4.11155   8
   2   1  -6 110.087 5.60104  14
  -2   1   6 108.285 8.39789  16
  -2   1   6 112.774 5.97449  15
  -2   1   6 109.838 5.87989  14
   2   1  -6 119.575 6.61771  16
  -2   1   6 120.391 8.12525  15
  -2   1   6 107.601 6.02545  12
   2   1  -6 107.375 4.00040  20
  -2   1   6 103.806 4.21538   7
   2   1  -6 106.890 5.89647  15
   2   1  -6 123.032 8.37258  15
   2   1  -6 113.523 6.01161  11
   2   1  -6 114.265 8.66139  16
  -2   1   6 103.549 5.73589  13
  -1  -1   6 83.3556 3.51208  12
   1  -1  -6 84.4446 4.83060  16
   1  -1  -6 87.4595 4.00639  12
  -1  -1   6 87.8370 4.45156   2
   1  -1  -6 95.5618 7.61700  15
   1  -1  -6 88.0733 4.63969  15
   1  -1  -6 93.4304 4.83990  11
  -1  -1   6 93.1297 6.92991  13
   1  -1  -6 90.5444 3.32988  20
   1  -1  -6 76.7164 7.29668  16
  -1  -1   6 80.3350 6.97331  16
  -1  -1   6 88.9099 4.62675  15
  -1  -1   6 80.0284 5.30359  14
  -1  -1   6 73.6652 6.27317  15
   1   1  -6 81.6869 7.12786  16
   1   1  -6 80.7988 3.48547  20
   1   1  -6 88.8759 5.18125  11
  -1   1   6 83.9471 5.47466  13
  -1   1   6 86.8033 6.88132  15
   1   1  -6 66.6272 6.19974  15
   1   1  -6 80.9717 4.45154  14
  -1   1   6 80.5365 4.83798  14
  -1   1   6 72.2094 7.36703  16
  -1   1   6 84.3843 7.05490  16
   1   1  -6 90.5443 5.54284  16
  -1   1   6 83.9120 3.84653   7
   1   1  -6 80.7563 4.87512  15
  -1   1   6 85.2539 3.72310   8
  -1   1   6 84.1457 5.05388  15
  -1   1   6 81.9748 5.09637  12
   0  -1  -6 106.383 5.78388  16
   0  -1  -6 96.7601 8.12061  16
   0  -1   6 100.319 5.25892  11
   0  -1  -6 105.308 5.16696  10
   0  -1  -6 108.506 4.54604  12
   0  -1   6 99.5014 3.98331  12
   0  -1   6 98.0412 5.67762  14
   0  -1   6 98.6028 7.70270  16
   0  -1   6 102.997 5.33784  16
   0  -1   6 97.1131 7.20031  13
   0  -1   6 88.2701 6.79178  15
   0  -1   6 101.022 4.24658   7
   0  -1  -6 97.6325 3.75906  20
   0  -1   6 105.431 4.93857   2
   0  -1  -6 94.2098 7.32509  15
   0  -1  -6 96.3533 4.85047  15
   0   1   6 107.981 5.40191   2
   0   1  -6 95.7240 5.31130  15
   0   1  -6 107.488 7.66199  15
   0   1   6 101.882 5.75651  12
   0   1   6 96.7507 7.66830  16
   0   1   6 93.3445 6.30319  13
   0   1  -6 98.6248 4.07251  20
   0   1   6 96.1455 4.18059   8
   0   1  -6 107.902 5.01368  14
   0   1   6 92.8164 7.13410  15
   0   1   6 102.776 4.05975   7
   0   1  -6 106.156 8.46126  16
   0   1   6 96.0632 5.36820  14
   0   1  -6 102.376 5.84119  11
   0   1   6 99.2048 5.51011  15
   0   1  -6 107.930 5.95465  16
  -1  -1  -6 259.837 8.11671  10
  -1  -1  -6 260.401 9.18937  16
   1  -1   6 263.059 12.1348  13
  -1  -1  -6 245.998 12.4388  15
   1  -1   6 253.216 7.56507   7
  -1  -1  -6 260.167 6.86770  20
   1  -1   6 255.778 8.53595   2
   1  -1   6 246.083 9.39164  14
  -1  -1  -6 256.952 8.59637  15
   1  -1   6 263.703 9.29794  16
   1  -1   6 260.517 8.73239  15
   1  -1   6 259.038 7.52900  12
  -1  -1  -6 234.020 11.2655  11
  -1  -1  -6 263.467 13.7467  16
   1  -1   6 273.381 12.3514  15
   1  -1   6 259.617 9.22440  11
  -1   1  -6 254.474 12.6043  15
   1   1   6 252.622 11.5943  13
  -1   1  -6 268.683 13.7411  16
  -1   1  -6 265.244 10.1590  16
   1   1   6 263.420 12.3952  15
   1   1   6 246.905 8.90456   2
   1   1   6 261.333 10.0097  12
   1   1   6 263.068 10.1853  16
  -1   1  -6 252.935 10.1992  11
   1   1   6 262.126 13.1303  16
  -1   1  -6 256.173 9.45372  10
   1   1   6 265.330 7.98567   8
[truncated: 186,085 more chars]
