# Supplementary material for: A synergistic Rh(I)/organoboron-catalysed site-selective carbohydrate functionalization that involves multiple stereocontrol
Source: Nat Chem. 2022 Dec 30;15(3):424–35. doi: 10.1038/s41557-022-01110-z (PMC9986112; doi:10.1038/s41557-022-01110-z)
Supplement: Supplementary file 5 — Crystallographic data for compound 17n; CCDC reference 2097740. [file 41557_2022_1110_MOESM5_ESM.cif]

data_cu_b1997_0m
_audit_creation_date               2020-10-12
_audit_creation_method
;
Olex2 1.3-alpha
(compiled 2020.09.11 svn.r3730fd0d for OlexSys, GUI svn.r6159)
;
_shelx_SHELXL_version_number       '2018/3'
_audit_contact_author_address      ?
_audit_contact_author_email        ?
_audit_contact_author_name         ''
_audit_contact_author_phone        ?
_publ_contact_author_id_orcid      ?
_publ_section_references
;
Dolomanov, O.V., Bourhis, L.J., Gildea, R.J, Howard, J.A.K. & Puschmann, H.
 (2009), J. Appl. Cryst. 42, 339-341.

Sheldrick, G.M. (2008). Acta Cryst. A64, 112-122.

Sheldrick, G.M. (2015). Acta Cryst. A71, 3-8.
;
_chemical_name_common              ?
_chemical_name_systematic          ?
_chemical_formula_moiety           'C17 H22 O6, H2 O'
_chemical_formula_sum              'C17 H24 O7'
_chemical_formula_weight           340.36
_chemical_absolute_configuration   ad
_chemical_melting_point            ?
loop_
  _atom_type_symbol
  _atom_type_description
  _atom_type_scat_dispersion_real
  _atom_type_scat_dispersion_imag
  _atom_type_scat_source
 'C' 'C' 0.0181 0.0091 'International Tables Vol C Tables 4.2.6.8 and 6.1.1.4'
 'H' 'H' 0.0000 0.0000 'International Tables Vol C Tables 4.2.6.8 and 6.1.1.4'
 'O' 'O' 0.0492 0.0322 'International Tables Vol C Tables 4.2.6.8 and 6.1.1.4'

_shelx_space_group_comment
;
The symmetry employed for this shelxl refinement is uniquely defined
by the following loop, which should always be used as a source of
symmetry information in preference to the above space-group names.
They are only intended as comments.
;
_space_group_crystal_system        'monoclinic'
_space_group_IT_number             5
_space_group_name_H-M_alt          'C 1 2 1'
_space_group_name_Hall             'C 2y'
loop_
  _space_group_symop_operation_xyz
 'x, y, z'
 '-x, y, -z'
 'x+1/2, y+1/2, z'
 '-x+1/2, y+1/2, -z'

_cell_length_a                     28.4791(12)
_cell_length_b                     4.6584(2)
_cell_length_c                     12.9341(5)
_cell_angle_alpha                  90
_cell_angle_beta                   99.769(2)
_cell_angle_gamma                  90
_cell_volume                       1691.05(12)
_cell_formula_units_Z              4
_cell_measurement_reflns_used      4767
_cell_measurement_temperature      100.0
_cell_measurement_theta_max        78.75
_cell_measurement_theta_min        3.15
_shelx_estimated_absorpt_T_max     0.906
_shelx_estimated_absorpt_T_min     0.548
_exptl_absorpt_coefficient_mu      0.869
_exptl_absorpt_correction_T_max    0.5884
_exptl_absorpt_correction_T_min    0.4709
_exptl_absorpt_correction_type     multi-scan
_exptl_absorpt_process_details
;
SADABS-2016/2 (Bruker,2016/2) was used for absorption correction.
wR2(int) was 0.1534 before and 0.0406 after correction.
The Ratio of minimum to maximum transmission is 0.8003.
The \l/2 correction factor is Not present.
;
_exptl_absorpt_special_details     ?
_exptl_crystal_colour              colourless
_exptl_crystal_colour_lustre       .
_exptl_crystal_colour_modifier     .
_exptl_crystal_colour_primary      colourless
_exptl_crystal_density_diffrn      1.337
_exptl_crystal_density_meas        ?
_exptl_crystal_density_method      ?
_exptl_crystal_description         needle
_exptl_crystal_F_000               728
_exptl_crystal_preparation         ?
_exptl_crystal_size_max            0.788
_exptl_crystal_size_mid            0.149
_exptl_crystal_size_min            0.116
_exptl_transmission_factor_max     ?
_exptl_transmission_factor_min     ?
_diffrn_reflns_av_R_equivalents    0.0275
_diffrn_reflns_av_unetI/netI       0.0138
_diffrn_reflns_Laue_measured_fraction_full  1.000
_diffrn_reflns_Laue_measured_fraction_max  0.992
_diffrn_reflns_limit_h_max         35
_diffrn_reflns_limit_h_min         -36
_diffrn_reflns_limit_k_max         5
_diffrn_reflns_limit_k_min         -5
_diffrn_reflns_limit_l_max         16
_diffrn_reflns_limit_l_min         -16
_diffrn_reflns_number              29300
_diffrn_reflns_point_group_measured_fraction_full  1.000
_diffrn_reflns_point_group_measured_fraction_max  0.979
_diffrn_reflns_theta_full          67.679
_diffrn_reflns_theta_max           79.424
_diffrn_reflns_theta_min           3.149
_diffrn_ambient_temperature        100.0
_diffrn_detector                   'Bruker D8 VENTURE area detector'
_diffrn_detector_area_resol_mean   10.4167
_diffrn_detector_type              'CPAD PHOTON II area detector'
_diffrn_measured_fraction_theta_full  1.000
_diffrn_measured_fraction_theta_max  0.992
_diffrn_measurement_device         'four-circle diffractometer'
_diffrn_measurement_device_type    'Bruker D8 Venture'
_diffrn_measurement_method         '\f and \w scans'
_diffrn_radiation_monochromator    'multilayer optics'
_diffrn_radiation_probe            x-ray
_diffrn_radiation_type             CuK\a
_diffrn_radiation_wavelength       1.54178
_diffrn_source                     'microfocus sealed X-ray tube'
_diffrn_source_current             1.0
_diffrn_source_power               0.05
_diffrn_source_type                'INCOATEC microfocus sealed tube, Iys 3.0'
_diffrn_source_voltage             50.0
_diffrn_standards_number           0
_reflns_Friedel_coverage           0.751
_reflns_Friedel_fraction_full      1.000
_reflns_Friedel_fraction_max       0.962
_reflns_number_gt                  3589
_reflns_number_total               3596
_reflns_special_details
;
 Reflections were merged by SHELXL according to the crystal
 class for the calculation of statistics and refinement.
 
 _reflns_Friedel_fraction is defined as the number of unique
 Friedel pairs measured divided by the number that would be
 possible theoretically, ignoring centric projections and
 systematic absences.
;
_reflns_threshold_expression       'I > 2\s(I)'
_computing_cell_refinement         'SAINT V8.40A (Bruker, 2019)'
_computing_data_collection         ?
_computing_data_reduction          'SAINT V8.40A (Bruker, 2019)'
_computing_molecular_graphics      'Olex2 1.3-alpha (Dolomanov et al., 2009)'
_computing_publication_material    'Olex2 1.3-alpha (Dolomanov et al., 2009)'
_computing_structure_refinement    'XL  (Sheldrick, 2008)'
_computing_structure_solution      'XT  (Sheldrick, 2015)'
_refine_diff_density_max           0.155
_refine_diff_density_min           -0.245
_refine_diff_density_rms           0.055
_refine_ls_abs_structure_details
;
 Flack x determined using 1531 quotients [(I+)-(I-)]/[(I+)+(I-)]
 (Parsons, Flack and Wagner, Acta Cryst. B69 (2013) 249-259).
;
_refine_ls_abs_structure_Flack     -0.02(2)
_refine_ls_extinction_coef         .
_refine_ls_extinction_method       none
_refine_ls_goodness_of_fit_ref     1.049
_refine_ls_hydrogen_treatment      mixed
_refine_ls_matrix_type             full
_refine_ls_number_parameters       239
_refine_ls_number_reflns           3596
_refine_ls_number_restraints       1
_refine_ls_R_factor_all            0.0260
_refine_ls_R_factor_gt             0.0259
_refine_ls_restrained_S_all        1.049
_refine_ls_shift/su_max            0.001
_refine_ls_shift/su_mean           0.000
_refine_ls_structure_factor_coef   Fsqd
_refine_ls_weighting_details      
 'w=1/[\s^2^(Fo^2^)+(0.0424P)^2^+0.6326P] where P=(Fo^2^+2Fc^2^)/3'
_refine_ls_weighting_scheme        calc
_refine_ls_wR_factor_gt            0.0685
_refine_ls_wR_factor_ref           0.0685
_refine_special_details            ?
_olex2_refinement_description
;
1. Fixed Uiso
 At 1.2 times of:
  All C(H) groups
 At 1.5 times of:
  All C(H,H,H) groups
2.a Ternary CH refined with riding coordinates:
 C1(H1A), C10(H10), C11(H11), C12(H12), C13(H13), C15(H15), C17(H17)
2.b Aromatic/amide H refined with riding coordinates:
 C3(H3A), C4(H4), C5(H5), C6(H6A), C8(H8), C9(H9)
2.c Idealised Me refined as rotating group:
 C14(H14A,H14B,H14C), C16(H16A,H16B,H16C)
;
_atom_sites_solution_hydrogens     mixed
_atom_sites_solution_primary       dual
_atom_sites_solution_secondary     ?
loop_
  _atom_site_label
  _atom_site_type_symbol
  _atom_site_fract_x
  _atom_site_fract_y
  _atom_site_fract_z
  _atom_site_U_iso_or_equiv
  _atom_site_adp_type
  _atom_site_occupancy
  _atom_site_site_symmetry_order
  _atom_site_calc_flag
  _atom_site_refinement_flags_posn
  _atom_site_refinement_flags_adp
  _atom_site_refinement_flags_occupancy
  _atom_site_disorder_assembly
  _atom_site_disorder_group
 O1 O 0.55435(4) 0.4637(3) 0.71998(8) 0.0183(2) Uani 1 1 d . . . . .
 O2 O 0.63272(3) 0.3171(2) 0.61847(8) 0.0159(2) Uani 1 1 d . . . . .
 O3 O 0.72331(3) 0.3347(3) 0.54280(8) 0.0180(2) Uani 1 1 d . . . . .
 O4 O 0.69714(4) 0.5394(2) 0.34697(8) 0.0171(2) Uani 1 1 d . . . . .
 O5 O 0.63641(3) 0.2012(2) 0.30474(8) 0.0166(2) Uani 1 1 d . . . . .
 O6 O 0.57394(3) 0.0637(2) 0.45056(8) 0.0168(2) Uani 1 1 d . . . . .
 C1 C 0.60290(5) 0.4650(3) 0.77061(11) 0.0158(3) Uani 1 1 d . . . . .
 H1A H 0.611538 0.267403 0.797527 0.019 Uiso 1 1 calc R U . . .
 C2 C 0.60869(5) 0.6693(3) 0.86256(11) 0.0179(3) Uani 1 1 d . . . . .
 C3 C 0.57083(6) 0.7443(4) 0.91200(13) 0.0243(3) Uani 1 1 d . . . . .
 H3A H 0.539802 0.673783 0.885708 0.029 Uiso 1 1 calc R U . . .
 C4 C 0.57796(6) 0.9221(5) 0.99977(13) 0.0310(4) Uani 1 1 d . . . . .
 H4 H 0.551763 0.973435 1.032651 0.037 Uiso 1 1 calc R U . . .
 C5 C 0.62312(6) 1.0245(4) 1.03938(13) 0.0295(4) Uani 1 1 d . . . . .
 H5 H 0.628033 1.144750 1.099573 0.035 Uiso 1 1 calc R U . . .
 C6 C 0.66109(6) 0.9499(4) 0.99038(12) 0.0263(3) Uani 1 1 d . . . . .
 H6A H 0.692093 1.019492 1.017504 0.032 Uiso 1 1 calc R U . . .
 C7 C 0.65438(5) 0.7742(3) 0.90190(11) 0.0203(3) Uani 1 1 d . . . . .
 C8 C 0.69362(5) 0.7027(5) 0.84603(13) 0.0275(4) Uani 1 1 d . . . . .
 H8 H 0.725541 0.733178 0.879769 0.033 Uiso 1 1 calc R U . . .
 C9 C 0.68546(5) 0.5961(4) 0.74925(13) 0.0247(3) Uani 1 1 d . . . . .
 H9 H 0.711560 0.550755 0.715179 0.030 Uiso 1 1 calc R U . . .
 C10 C 0.63536(5) 0.5467(3) 0.69309(11) 0.0157(3) Uani 1 1 d . . . . .
 H10 H 0.623177 0.726805 0.655838 0.019 Uiso 1 1 calc R U . . .
 C11 C 0.63863(5) 0.3997(3) 0.51482(10) 0.0137(3) Uani 1 1 d . . . . .
 H11 H 0.646314 0.609148 0.514930 0.016 Uiso 1 1 calc R U . . .
 C12 C 0.67997(5) 0.2320(3) 0.48320(11) 0.0150(3) Uani 1 1 d . . . . .
 H12 H 0.676252 0.024586 0.500073 0.018 Uiso 1 1 calc R U . . .
 C13 C 0.68106(5) 0.2605(3) 0.36564(11) 0.0159(3) Uani 1 1 d . . . . .
 H13 H 0.704609 0.119030 0.346668 0.019 Uiso 1 1 calc R U . . .
 C14 C 0.70079(6) 0.5810(4) 0.23914(12) 0.0236(3) Uani 1 1 d . . . . .
 H14A H 0.669150 0.621684 0.198803 0.035 Uiso 1 1 calc R U . . .
 H14B H 0.713618 0.406876 0.211799 0.035 Uiso 1 1 calc R U . . .
 H14C H 0.722092 0.742932 0.232890 0.035 Uiso 1 1 calc R U . . .
 C15 C 0.59956(5) 0.3928(3) 0.32730(11) 0.0162(3) Uani 1 1 d . . . . .
 H15 H 0.610181 0.595166 0.319656 0.019 Uiso 1 1 calc R U . . .
 C16 C 0.55625(5) 0.3353(4) 0.24438(12) 0.0242(3) Uani 1 1 d . . . . .
 H16A H 0.563532 0.384022 0.175097 0.036 Uiso 1 1 calc R U . . .
 H16B H 0.529534 0.452999 0.258569 0.036 Uiso 1 1 calc R U . . .
 H16C H 0.547665 0.131839 0.245812 0.036 Uiso 1 1 calc R U . . .
 C17 C 0.59170(5) 0.3479(3) 0.43948(11) 0.0140(3) Uani 1 1 d . . . . .
 H17 H 0.567517 0.489664 0.455290 0.017 Uiso 1 1 calc R U . . .
 O7 O 0.52621(4) -0.0343(3) 0.62156(8) 0.0192(2) Uani 1 1 d . . . . .
 H7A H 0.5329(9) -0.190(6) 0.654(2) 0.038(6) Uiso 1 1 d . . . . .
 H7B H 0.4975(10) -0.021(6) 0.608(2) 0.044(7) Uiso 1 1 d . . . . .
 H3 H 0.7429(9) 0.201(6) 0.5468(18) 0.037(6) Uiso 1 1 d . . . . .
 H6 H 0.5657(9) 0.042(6) 0.511(2) 0.041(6) Uiso 1 1 d . . . . .
 H1 H 0.5490(9) 0.311(7) 0.693(2) 0.044(7) Uiso 1 1 d . . . . .

loop_
  _atom_site_aniso_label
  _atom_site_aniso_U_11
  _atom_site_aniso_U_22
  _atom_site_aniso_U_33
  _atom_site_aniso_U_23
  _atom_site_aniso_U_13
  _atom_site_aniso_U_12
 O1 0.0122(5) 0.0173(5) 0.0246(5) -0.0029(4) 0.0011(4) -0.0013(4)
 O2 0.0176(5) 0.0134(5) 0.0167(5) 0.0001(4) 0.0034(4) -0.0011(4)
 O3 0.0118(5) 0.0180(5) 0.0230(5) -0.0011(4) -0.0003(4) 0.0017(4)
 O4 0.0181(5) 0.0171(5) 0.0172(5) -0.0020(4) 0.0057(4) -0.0044(4)
 O5 0.0123(4) 0.0173(5) 0.0203(5) -0.0055(4) 0.0034(4) -0.0006(4)
 O6 0.0150(4) 0.0154(5) 0.0200(5) -0.0009(4) 0.0031(4) -0.0038(4)
 C1 0.0123(6) 0.0169(7) 0.0177(6) 0.0017(6) 0.0012(5) 0.0004(5)
 C2 0.0196(7) 0.0176(7) 0.0161(6) 0.0029(6) 0.0023(5) 0.0009(6)
 C3 0.0194(7) 0.0304(9) 0.0233(7) -0.0036(7) 0.0043(6) -0.0012(6)
 C4 0.0275(8) 0.0413(11) 0.0255(8) -0.0085(8) 0.0081(6) 0.0016(8)
 C5 0.0320(8) 0.0355(10) 0.0203(7) -0.0079(7) 0.0021(6) 0.0005(7)
 C6 0.0229(7) 0.0341(9) 0.0204(7) -0.0032(7) -0.0010(6) -0.0019(7)
 C7 0.0192(7) 0.0239(8) 0.0169(6) 0.0013(6) 0.0005(5) 0.0002(6)
 C8 0.0145(7) 0.0413(10) 0.0256(8) -0.0065(8) -0.0002(6) -0.0032(7)
 C9 0.0131(6) 0.0350(9) 0.0264(8) -0.0054(7) 0.0041(6) -0.0025(6)
 C10 0.0150(6) 0.0156(7) 0.0162(6) -0.0020(5) 0.0020(5) -0.0013(5)
 C11 0.0125(6) 0.0123(7) 0.0165(6) -0.0005(5) 0.0033(5) -0.0007(5)
 C12 0.0113(6) 0.0131(7) 0.0201(7) -0.0006(5) 0.0015(5) -0.0002(5)
 C13 0.0119(6) 0.0141(7) 0.0220(7) -0.0037(5) 0.0037(5) 0.0003(5)
 C14 0.0277(7) 0.0254(8) 0.0198(7) -0.0023(6) 0.0095(6) -0.0042(7)
 C15 0.0126(6) 0.0182(7) 0.0183(6) 0.0000(5) 0.0042(5) 0.0024(5)
 C16 0.0149(6) 0.0382(9) 0.0192(7) 0.0008(7) 0.0020(5) 0.0010(7)
 C17 0.0113(6) 0.0126(6) 0.0182(6) -0.0004(5) 0.0030(5) 0.0001(5)
 O7 0.0134(5) 0.0187(6) 0.0246(5) 0.0025(5) 0.0005(4) -0.0003(4)

_geom_special_details
;
 All esds (except the esd in the dihedral angle between two l.s. planes)
 are estimated using the full covariance matrix.  The cell esds are taken
 into account individually in the estimation of esds in distances, angles
 and torsion angles; correlations between esds in cell parameters are only
 used when they are defined by crystal symmetry.  An approximate (isotropic)
 treatment of cell esds is used for estimating esds involving l.s. planes.
;
loop_
  _geom_bond_atom_site_label_1
  _geom_bond_atom_site_label_2
  _geom_bond_distance
  _geom_bond_site_symmetry_2
  _geom_bond_publ_flag
 O1 C1 1.4260(16) . ?
 O1 H1 0.79(3) . ?
 O2 C10 1.4338(17) . ?
 O2 C11 1.4317(16) . ?
 O3 C12 1.4225(16) . ?
 O3 H3 0.83(3) . ?
 O4 C13 1.4123(18) . ?
 O4 C14 1.4291(17) . ?
 O5 C13 1.4048(17) . ?
 O5 C15 1.4447(17) . ?
 O6 C17 1.4333(18) . ?
 O6 H6 0.86(3) . ?
 C1 H1A 1.0000 . ?
 C1 C2 1.510(2) . ?
 C1 C10 1.5229(18) . ?
 C2 C3 1.388(2) . ?
 C2 C7 1.402(2) . ?
 C3 H3A 0.9500 . ?
 C3 C4 1.392(2) . ?
 C4 H4 0.9500 . ?
 C4 C5 1.386(2) . ?
 C5 H5 0.9500 . ?
 C5 C6 1.387(2) . ?
 C6 H6A 0.9500 . ?
 C6 C7 1.393(2) . ?
 C7 C8 1.468(2) . ?
 C8 H8 0.9500 . ?
 C8 C9 1.330(2) . ?
 C9 H9 0.9500 . ?
 C9 C10 1.5050(19) . ?
 C10 H10 1.0000 . ?
 C11 H11 1.0000 . ?
 C11 C12 1.5257(18) . ?
 C11 C17 1.5334(18) . ?
 C12 H12 1.0000 . ?
 C12 C13 1.5319(19) . ?
 C13 H13 1.0000 . ?
 C14 H14A 0.9800 . ?
 C14 H14B 0.9800 . ?
 C14 H14C 0.9800 . ?
 C15 H15 1.0000 . ?
 C15 C16 1.5148(19) . ?
 C15 C17 1.5196(19) . ?
 C16 H16A 0.9800 . ?
 C16 H16B 0.9800 . ?
 C16 H16C 0.9800 . ?
 C17 H17 1.0000 . ?
 O7 H7A 0.84(3) . ?
 O7 H7B 0.81(3) . ?

loop_
  _geom_angle_atom_site_label_1
  _geom_angle_atom_site_label_2
  _geom_angle_atom_site_label_3
  _geom_angle
  _geom_angle_site_symmetry_1
  _geom_angle_site_symmetry_3
  _geom_angle_publ_flag
 C1 O1 H1 107.6(19) . . ?
 C11 O2 C10 115.40(11) . . ?
 C12 O3 H3 107.1(17) . . ?
 C13 O4 C14 111.77(11) . . ?
 C13 O5 C15 112.63(11) . . ?
 C17 O6 H6 110.8(19) . . ?
 O1 C1 H1A 108.6 . . ?
 O1 C1 C2 109.40(11) . . ?
 O1 C1 C10 110.39(11) . . ?
 C2 C1 H1A 108.6 . . ?
 C2 C1 C10 111.32(12) . . ?
 C10 C1 H1A 108.6 . . ?
 C3 C2 C1 122.12(13) . . ?
 C3 C2 C7 119.37(14) . . ?
 C7 C2 C1 118.43(13) . . ?
 C2 C3 H3A 119.7 . . ?
 C2 C3 C4 120.54(15) . . ?
 C4 C3 H3A 119.7 . . ?
 C3 C4 H4 119.9 . . ?
 C5 C4 C3 120.28(16) . . ?
 C5 C4 H4 119.9 . . ?
 C4 C5 H5 120.3 . . ?
 C4 C5 C6 119.42(16) . . ?
 C6 C5 H5 120.3 . . ?
 C5 C6 H6A 119.6 . . ?
 C5 C6 C7 120.89(15) . . ?
 C7 C6 H6A 119.6 . . ?
 C2 C7 C8 118.63(14) . . ?
 C6 C7 C2 119.50(14) . . ?
 C6 C7 C8 121.84(14) . . ?
 C7 C8 H8 119.3 . . ?
 C9 C8 C7 121.46(14) . . ?
 C9 C8 H8 119.3 . . ?
 C8 C9 H9 119.6 . . ?
 C8 C9 C10 120.75(13) . . ?
 C10 C9 H9 119.6 . . ?
 O2 C10 C1 106.77(11) . . ?
 O2 C10 C9 112.11(12) . . ?
 O2 C10 H10 109.1 . . ?
 C1 C10 H10 109.1 . . ?
 C9 C10 C1 110.63(11) . . ?
 C9 C10 H10 109.1 . . ?
 O2 C11 H11 108.7 . . ?
 O2 C11 C12 109.40(11) . . ?
 O2 C11 C17 108.94(10) . . ?
 C12 C11 H11 108.7 . . ?
 C12 C11 C17 112.22(11) . . ?
 C17 C11 H11 108.7 . . ?
 O3 C12 C11 108.70(11) . . ?
 O3 C12 H12 108.7 . . ?
 O3 C12 C13 110.30(11) . . ?
 C11 C12 H12 108.7 . . ?
 C11 C12 C13 111.61(11) . . ?
 C13 C12 H12 108.7 . . ?
 O4 C13 C12 108.14(11) . . ?
 O4 C13 H13 108.3 . . ?
 O5 C13 O4 111.95(12) . . ?
 O5 C13 C12 111.76(11) . . ?
 O5 C13 H13 108.3 . . ?
 C12 C13 H13 108.3 . . ?
 O4 C14 H14A 109.5 . . ?
 O4 C14 H14B 109.5 . . ?
 O4 C14 H14C 109.5 . . ?
 H14A C14 H14B 109.5 . . ?
 H14A C14 H14C 109.5 . . ?
 H14B C14 H14C 109.5 . . ?
 O5 C15 H15 108.7 . . ?
 O5 C15 C16 106.26(12) . . ?
 O5 C15 C17 109.73(11) . . ?
 C16 C15 H15 108.7 . . ?
 C16 C15 C17 114.69(12) . . ?
 C17 C15 H15 108.7 . . ?
 C15 C16 H16A 109.5 . . ?
 C15 C16 H16B 109.5 . . ?
 C15 C16 H16C 109.5 . . ?
 H16A C16 H16B 109.5 . . ?
 H16A C16 H16C 109.5 . . ?
 H16B C16 H16C 109.5 . . ?
 O6 C17 C11 111.47(11) . . ?
 O6 C17 C15 109.52(11) . . ?
 O6 C17 H17 108.8 . . ?
 C11 C17 H17 108.8 . . ?
 C15 C17 C11 109.36(10) . . ?
 C15 C17 H17 108.8 . . ?
 H7A O7 H7B 108(3) . . ?

loop_
  _geom_hbond_atom_site_label_D
  _geom_hbond_atom_site_label_H
  _geom_hbond_atom_site_label_A
  _geom_hbond_distance_DH
  _geom_hbond_distance_HA
  _geom_hbond_distance_DA
  _geom_hbond_angle_DHA
  _geom_hbond_site_symmetry_A
  _geom_hbond_publ_flag
 O7 H7A O1 0.84(3) 1.88(3) 2.7174(17) 174(2) 1_545 yes
 O7 H7B O6 0.81(3) 2.09(3) 2.8828(15) 169(3) 2_656 yes

loop_
  _geom_torsion_atom_site_label_1
  _geom_torsion_atom_site_label_2
  _geom_torsion_atom_site_label_3
  _geom_torsion_atom_site_label_4
  _geom_torsion
  _geom_torsion_site_symmetry_1
  _geom_torsion_site_symmetry_2
  _geom_torsion_site_symmetry_3
  _geom_torsion_site_symmetry_4
  _geom_torsion_publ_flag
 O1 C1 C2 C3 23.5(2) . . . . ?
 O1 C1 C2 C7 -159.65(13) . . . . ?
 O1 C1 C10 O2 -67.13(14) . . . . ?
 O1 C1 C10 C9 170.64(13) . . . . ?
 O2 C11 C12 O3 -70.75(14) . . . . ?
 O2 C11 C12 C13 167.38(11) . . . . ?
 O2 C11 C17 O6 -50.49(14) . . . . ?
 O2 C11 C17 C15 -171.74(11) . . . . ?
 O3 C12 C13 O4 -47.55(15) . . . . ?
 O3 C12 C13 O5 -171.21(12) . . . . ?
 O5 C15 C17 O6 -64.45(13) . . . . ?
 O5 C15 C17 C11 57.97(15) . . . . ?
 C1 C2 C3 C4 176.82(16) . . . . ?
 C1 C2 C7 C6 -176.36(15) . . . . ?
 C1 C2 C7 C8 5.7(2) . . . . ?
 C2 C1 C10 O2 171.17(11) . . . . ?
 C2 C1 C10 C9 48.94(17) . . . . ?
 C2 C3 C4 C5 -0.5(3) . . . . ?
 C2 C7 C8 C9 14.5(3) . . . . ?
 C3 C2 C7 C6 0.5(2) . . . . ?
 C3 C2 C7 C8 -177.44(16) . . . . ?
 C3 C4 C5 C6 0.4(3) . . . . ?
 C4 C5 C6 C7 0.1(3) . . . . ?
 C5 C6 C7 C2 -0.6(3) . . . . ?
 C5 C6 C7 C8 177.28(18) . . . . ?
 C6 C7 C8 C9 -163.44(19) . . . . ?
 C7 C2 C3 C4 0.0(3) . . . . ?
 C7 C8 C9 C10 0.4(3) . . . . ?
 C8 C9 C10 O2 -151.59(18) . . . . ?
 C8 C9 C10 C1 -32.5(2) . . . . ?
 C10 O2 C11 C12 123.08(12) . . . . ?
 C10 O2 C11 C17 -113.91(12) . . . . ?
 C10 C1 C2 C3 145.81(15) . . . . ?
 C10 C1 C2 C7 -37.37(18) . . . . ?
 C11 O2 C10 C1 148.91(11) . . . . ?
 C11 O2 C10 C9 -89.79(14) . . . . ?
 C11 C12 C13 O4 73.39(13) . . . . ?
 C11 C12 C13 O5 -50.27(15) . . . . ?
 C12 C11 C17 O6 70.81(14) . . . . ?
 C12 C11 C17 C15 -50.44(15) . . . . ?
 C13 O5 C15 C16 170.85(12) . . . . ?
 C13 O5 C15 C17 -64.63(14) . . . . ?
 C14 O4 C13 O5 -58.46(14) . . . . ?
 C14 O4 C13 C12 177.99(11) . . . . ?
 C15 O5 C13 O4 -61.39(14) . . . . ?
 C15 O5 C13 C12 60.10(15) . . . . ?
 C16 C15 C17 O6 55.03(16) . . . . ?
 C16 C15 C17 C11 177.45(13) . . . . ?
 C17 C11 C12 O3 168.21(11) . . . . ?
 C17 C11 C12 C13 46.34(15) . . . . ?

_shelx_res_file
;
TITL cu_b1997_0m_a.res in C2
    cu_b1997_0m.res
    created by SHELXL-2018/3 at 11:07:42 on 12-Oct-2020
REM Old TITL cu_B1997_0m in C2
REM SHELXT solution in C2
REM R1 0.087, Rweak 0.023, Alpha 0.006, Orientation as input
REM Flack x = -0.153 ( 0.126 ) from Parsons' quotients
REM Formula found by SHELXT: C17 O7
CELL 1.54178 28.4791 4.6584 12.9341 90 99.769 90
ZERR 4 0.0012 0.0002 0.0005 0 0.002 0
LATT -7
SYMM -X,+Y,-Z
SFAC C H O
UNIT 68 96 28
EQIV $1 +X,-1+Y,+Z
EQIV $2 1-X,+Y,1-Z

L.S. 10 0 0
PLAN  6
SIZE 0.116 0.149 0.788
TEMP -173.15
CONF
HTAB O7 O1_$1
HTAB O7 O6_$2
BOND $H
list 4
MORE -1
fmap 2 53
acta
REM <olex2.extras>
REM <HklSrc "%.\\cu_B1997_0m.hkl">
REM </olex2.extras>

WGHT    0.042400    0.632600
FVAR       0.65013
O1    3    0.554346    0.463705    0.719979    11.00000    0.01218    0.01729 =
         0.02463   -0.00288    0.00111   -0.00131
O2    3    0.632717    0.317146    0.618466    11.00000    0.01765    0.01339 =
         0.01673    0.00007    0.00341   -0.00109
O3    3    0.723307    0.334694    0.542795    11.00000    0.01176    0.01798 =
         0.02303   -0.00105   -0.00031    0.00175
O4    3    0.697142    0.539438    0.346965    11.00000    0.01809    0.01712 =
         0.01716   -0.00200    0.00569   -0.00443
O5    3    0.636412    0.201208    0.304739    11.00000    0.01228    0.01733 =
         0.02033   -0.00549    0.00344   -0.00063
O6    3    0.573943    0.063674    0.450556    11.00000    0.01495    0.01537 =
         0.02005   -0.00092    0.00313   -0.00385
C1    1    0.602897    0.464998    0.770606    11.00000    0.01234    0.01686 =
         0.01770    0.00169    0.00118    0.00036
AFIX  13
H1A   2    0.611538    0.267403    0.797527    11.00000   -1.20000
AFIX   0
C2    1    0.608692    0.669256    0.862564    11.00000    0.01964    0.01757 =
         0.01613    0.00289    0.00233    0.00095
C3    1    0.570830    0.744326    0.912000    11.00000    0.01940    0.03041 =
         0.02330   -0.00357    0.00426   -0.00124
AFIX  43
H3A   2    0.539802    0.673783    0.885708    11.00000   -1.20000
AFIX   0
C4    1    0.577962    0.922092    0.999767    11.00000    0.02750    0.04134 =
         0.02547   -0.00846    0.00813    0.00163
AFIX  43
H4    2    0.551763    0.973435    1.032651    11.00000   -1.20000
AFIX   0
C5    1    0.623121    1.024498    1.039382    11.00000    0.03197    0.03546 =
         0.02026   -0.00790    0.00206    0.00045
AFIX  43
H5    2    0.628033    1.144750    1.099573    11.00000   -1.20000
AFIX   0
C6    1    0.661095    0.949879    0.990376    11.00000    0.02287    0.03406 =
         0.02039   -0.00322   -0.00104   -0.00194
AFIX  43
H6A   2    0.692093    1.019492    1.017504    11.00000   -1.20000
AFIX   0
C7    1    0.654378    0.774199    0.901896    11.00000    0.01920    0.02391 =
         0.01690    0.00132    0.00046    0.00020
C8    1    0.693618    0.702673    0.846030    11.00000    0.01450    0.04127 =
         0.02556   -0.00649   -0.00022   -0.00317
AFIX  43
H8    2    0.725541    0.733178    0.879769    11.00000   -1.20000
AFIX   0
C9    1    0.685462    0.596145    0.749253    11.00000    0.01307    0.03499 =
         0.02641   -0.00543    0.00409   -0.00250
AFIX  43
H9    2    0.711560    0.550755    0.715179    11.00000   -1.20000
AFIX   0
C10   1    0.635361    0.546668    0.693092    11.00000    0.01499    0.01559 =
         0.01619   -0.00198    0.00198   -0.00128
AFIX  13
H10   2    0.623177    0.726805    0.655838    11.00000   -1.20000
AFIX   0
C11   1    0.638625    0.399680    0.514824    11.00000    0.01251    0.01228 =
         0.01649   -0.00052    0.00332   -0.00066
AFIX  13
H11   2    0.646314    0.609148    0.514930    11.00000   -1.20000
AFIX   0
C12   1    0.679972    0.231971    0.483202    11.00000    0.01128    0.01311 =
         0.02014   -0.00063    0.00145   -0.00017
AFIX  13
H12   2    0.676252    0.024586    0.500073    11.00000   -1.20000
AFIX   0
C13   1    0.681059    0.260469    0.365640    11.00000    0.01194    0.01406 =
         0.02203   -0.00372    0.00374    0.00035
AFIX  13
H13   2    0.704609    0.119030    0.346668    11.00000   -1.20000
AFIX   0
C14   1    0.700787    0.580997    0.239144    11.00000    0.02770    0.02537 =
         0.01976   -0.00234    0.00950   -0.00425
AFIX 137
H14A  2    0.669150    0.621684    0.198803    11.00000   -1.50000
H14B  2    0.713618    0.406876    0.211799    11.00000   -1.50000
H14C  2    0.722092    0.742932    0.232890    11.00000   -1.50000
AFIX   0
C15   1    0.599562    0.392811    0.327304    11.00000    0.01259    0.01825 =
         0.01826    0.00005    0.00415    0.00243
AFIX  13
H15   2    0.610181    0.595166    0.319656    11.00000   -1.20000
AFIX   0
C16   1    0.556250    0.335346    0.244376    11.00000    0.01489    0.03822 =
         0.01918    0.00077    0.00205    0.00098
AFIX 137
H16A  2    0.563532    0.384022    0.175097    11.00000   -1.50000
H16B  2    0.529534    0.452999    0.258569    11.00000   -1.50000
H16C  2    0.547665    0.131839    0.245812    11.00000   -1.50000
AFIX   0
C17   1    0.591705    0.347933    0.439484    11.00000    0.01128    0.01256 =
         0.01825   -0.00041    0.00296    0.00015
AFIX  13
H17   2    0.567517    0.489664    0.455290    11.00000   -1.20000
AFIX   0

O7    3    0.526208   -0.034331    0.621557    11.00000    0.01341    0.01871 =
         0.02458    0.00253    0.00050   -0.00031
H7A   2    0.532946   -0.190183    0.653797    11.00000    0.03788
H7B   2    0.497519   -0.020699    0.608467    11.00000    0.04387
H3    2    0.742923    0.201377    0.546778    11.00000    0.03661
H6    2    0.565719    0.041833    0.511421    11.00000    0.04057
H1    2    0.549035    0.311008    0.693209    11.00000    0.04360
HKLF 4


REM  cu_b1997_0m_a.res in C2
REM wR2 = 0.068531, GooF = S = 1.04942, Restrained GooF = 1.04926 for all data
REM R1 = 0.025943 for 3589 Fo > 4sig(Fo) and 0.025970 for all 3596 data
REM 239 parameters refined using 1 restraints

END

WGHT      0.0418      0.6440

REM Highest difference peak  0.155,  deepest hole -0.245,  1-sigma level  0.055
Q1    1   0.6205  0.5049  0.7356  11.00000  0.05    0.16
Q2    1   0.6609  0.5758  0.7233  11.00000  0.05    0.15
Q3    1   0.7303  0.3493  0.8837  11.00000  0.05    0.15
Q4    1   0.6795  0.2548  0.4242  11.00000  0.05    0.14
Q5    1   0.7023  1.3921  0.9854  11.00000  0.05    0.14
Q6    1   0.5000  1.1015  1.0000  10.50000  0.05    0.13
;
_shelx_res_checksum                36550
_shelx_hkl_file
;
   2   0   0 163.991 5.23241  14
  -2   0   0 171.298 5.90614   1
   2   0   0 158.099 5.85264   1
  -2   0   0 155.000 6.24572   5
   2   0   0 180.510 5.26988  24
  -2   0   0 163.115 6.14675   4
  -2   0   0 172.205 5.24423  14
   2   0   0 164.280 6.08086   7
  -4   0   0 8167.24 282.919   4
  -4   0   0 9999.99 281.684   5
   6   0   0 2.12357 0.89768   5
  -6   0   0 2.80819 1.31408   5
   6   0   0 2.38779 0.84425   7
   6   0   0 3.80519 0.96715   1
   6   0   0 2.05104 0.27890  24
  -6   0   0 2.56602 0.28998  14
   6   0   0 2.57076 0.20189  11
  -6   0   0 1.47132 0.72331   4
   6   0   0 2.29561 0.27531  14
   6   0   0 2.63210 0.24106  25
  -6   0   0 2.35978 0.75163   1
   8   0   0 2415.59 77.6762   5
  -8   0   0 2241.90 71.3940  14
  -8   0   0 2280.60 75.6047   4
  -8   0   0 2121.68 76.4321   5
  -8   0   0 2290.79 72.6556   3
   8   0   0 2411.58 74.5937   1
   8   0   0 2307.55 75.1294   7
  -8   0   0 2390.19 74.5920   1
  10   0   0 61.1598 2.29937  11
  10   0   0 58.9301 5.14668   7
  10   0   0 68.0385 2.57237  24
 -10   0   0 60.7517 3.00629  32
  10   0   0 62.6496 2.54134  14
 -10   0   0 60.8690 2.56733  14
  10   0   0 61.1814 4.98153   1
 -10   0   0 62.3082 2.23078  29
 -10   0   0 63.2061 4.80032   1
  10   0   0 61.5553 2.59390  29
 -10   0   0 58.5938 3.84770   3
  10   0   0 72.1812 6.80167   5
 -10   0   0 55.2890 5.46835   4
  10   0   0 58.5512 2.19621  21
  12   0   0 1340.90 43.1908  24
  12   0   0 1378.39 43.3408  29
 -12   0   0 1294.20 45.4173   6
 -12   0   0 1413.46 43.7502  32
  12   0   0 1392.57 51.8049   5
  12   0   0 1462.48 42.9701  32
  12   0   0 1409.62 43.3018  14
  12   0   0 1404.55 48.6547   1
 -12   0   0 1299.32 43.3322  14
 -12   0   0 1361.21 42.7789  29
 -12   0   0 1485.18 48.5682   1
  12   0   0 1319.53 42.7516  21
  14   0   0 328.502 11.3738  14
  14   0   0 349.466 17.2513   7
  14   0   0 347.596 16.9117   1
  14   0   0 333.513 11.2072  24
  14   0   0 336.458 10.8576  21
 -14   0   0 306.113 16.1320   1
  14   0   0 339.820 18.9605   5
 -14   0   0 342.314 10.8896  29
 -14   0   0 350.357 13.1543   6
  14   0   0 380.545 11.1239  32
  14   0   0 296.872 10.4868  16
 -14   0   0 320.611 10.7693  16
  14   0   0 339.421 11.4925  29
 -16   0   0 670.164 21.3065  16
  16   0   0 647.540 21.4310  21
 -16   0   0 678.578 21.4981  29
  16   0   0 705.859 32.9106   5
 -16   0   0 660.124 22.4958  32
 -16   0   0 675.835 24.5469   6
  16   0   0 659.753 22.1657  29
  16   0   0 645.671 21.1282  27
  16   0   0 699.498 22.1472  14
  16   0   0 633.250 21.5873  32
  16   0   0 716.950 30.1409   7
  16   0   0 701.878 21.7394  24
 -16   0   0 718.436 22.2080  31
  18   0   0 616.441 19.8034  21
  18   0   0 595.624 19.7307  15
  18   0   0 610.475 19.4086  27
 -18   0   0 614.710 19.5523  16
 -18   0   0 649.169 20.5116  31
 -18   0   0 635.659 19.8577  29
 -18   0   0 634.153 19.9083  15
  18   0   0 590.035 19.4863   8
  18   0   0 641.108 20.6692  29
 -18   0   0 614.771 19.9014  23
  18   0   0 605.396 19.3707  23
  18   0   0 636.319 19.8188  24
  18   0   0 644.136 19.9182  28
 -18   0   0 631.273 20.9532  32
  18   0   0 679.475 33.8407   5
  18   0   0 514.853 31.5179   7
  18   0   0 596.529 22.4255  14
 -18   0   0 612.555 23.6921   6
  18   0   0 615.117 20.0553  32
  20   0   0 45.3436 2.16753  21
  20   0   0 48.3748 2.41125  32
  20   0   0 48.5256 8.35336   7
  20   0   0 41.3122 2.59574  14
 -20   0   0 44.8949 2.11210  26
  20   0   0 47.0357 2.08958  15
  20   0   0 47.1283 2.76438  29
 -20   0   0 43.2331 2.78966  32
 -20   0   0 42.3793 2.11334  23
  20   0   0 47.2280 2.26842  28
  20   0   0 44.1766 1.81457  27
 -20   0   0 42.8998 2.02607  15
  20   0   0 44.0178 2.21122  18
  20   0   0 45.2172 1.77992  23
  20   0   0 40.1713 8.92335   5
 -20   0   0 43.8789 1.88677  16
 -20   0   0 44.8313 5.19638   6
 -20   0   0 46.4740 2.22733  29
 -20   0   0 44.4265 2.53005  31
  20   0   0 42.9819 1.84851   8
  22   0   0 227.208 7.84899  28
 -22   0   0 205.293 7.38153  15
  22   0   0 205.459 7.01701  23
 -22   0   0 214.953 7.50070  26
  22   0   0 178.904 17.4577   7
 -22   0   0 217.337 8.59556  32
 -22   0   0 220.703 7.73084  29
  22   0   0 211.812 6.91840  16
 -22   0   0 214.869 7.95594  23
  22   0   0 212.903 8.55937  14
 -22   0   0 208.589 7.13535  16
  22   0   0 227.450 8.51465  29
  22   0   0 216.560 7.66956  15
  24   0   0 609.795 19.3192  15
 -24   0   0 608.773 19.1694  16
  24   0   0 534.203 18.7072  23
  24   0   0 612.829 19.7455  28
 -24   0   0 618.803 19.7159  29
 -24   0   0 611.805 19.1943  23
 -24   0   0 600.471 19.2883  26
  24   0   0 579.209 18.9575   8
  24   0   0 593.170 20.3720  29
 -24   0   0 593.689 19.2535  15
 -26   0   0 85.7273 3.54130  15
  26   0   0 85.8856 3.32682   8
 -26   0   0 89.1808 3.94487  29
 -26   0   0 88.2404 3.33572  23
  26   0   0 90.6388 4.02703  28
  26   0   0 87.1003 4.29493  29
  26   0   0 89.2841 3.63756  15
 -26   0   0 89.4849 3.57477  26
  28   0   0 0.72612 0.36798  29
 -28   0   0 0.37134 0.21669  15
  28   0   0 0.61688 0.28394  15
 -28   0   0 0.39519 0.24664  29
  28   0   0 0.14136 0.14668   8
  28   0   0 0.52765 0.35370  28
  30   0   0 130.661 5.20911  29
  30   0   0 144.248 5.09489  15
 -30   0   0 139.802 4.99685  15
  30   0   0 126.302 5.39962  28
  30   0   0 152.054 4.82833   8
 -30   0   0 141.273 4.94263   8
 -30   0   0 133.943 5.35326  29
 -30   0   0 138.053 4.88112  26
 -32   0   0 1.96803 0.31513  15
 -32   0   0 2.50665 0.31808   8
  32   0   0 1.89987 0.35803  15
  32   0   0 2.04694 0.27449   8
 -34   0   0 227.544 7.40253  15
  34   0   0 228.011 7.46740  15
  -1  -1   0 1397.95 44.6379   7
  -1  -1   0 1432.31 43.8147  14
  -1  -1   0 1426.94 43.5261  29
  -1  -1   0 1473.83 45.3931   3
   1  -1   0 1413.45 43.6520  14
  -1  -1   0 1431.33 45.5535   1
  -1  -1   0 1390.59 45.7119   6
   1  -1   0 1479.39 45.5046   1
   1  -1   0 1334.17 44.1687  11
   1  -1   0 1403.48 45.7802   7
   1  -1   0 1466.47 45.7587   6
   1  -1   0 1381.43 45.3981   3
   1  -1   0 1337.60 43.7372  10
  -1  -1   0 1455.20 44.6710   5
  -1   1   0 1440.75 46.3965   6
   1   1   0 1453.02 45.8498   3
  -1   1   0 1461.38 45.9866   1
  -1   1   0 1350.78 46.0992   4
   1   1   0 1432.36 45.9003   1
   1   1   0 1417.14 44.7707   4
   1   1   0 1442.61 46.2496   6
   1   1   0 1409.88 45.1335   5
  -1   1   0 1466.25 46.1477   3
   1   1   0 1440.23 44.6824  11
  -3  -1   0 3420.21 103.014   5
  -3  -1   0 3242.31 102.780   1
   3  -1   0 3319.62 102.395   3
   3  -1   0 3169.80 103.711   7
  -3  -1   0 3227.69 102.029   3
  -3  -1   0 3209.64 102.644   6
  -3   1   0 3291.09 105.258   4
  -3   1   0 3434.14 104.488   3
  -3   1   0 3232.88 103.123   5
  -3   1   0 3127.24 104.406   6
   3   1   0 3221.44 103.987   6
   3   1   0 3381.49 104.532   5
  -3   1   0 3481.05 104.460   1
   3   1   0 3372.69 103.440   3
   5  -1   0 715.011 26.4198   7
  -5  -1   0 718.394 25.1630   1
  -5  -1   0 729.232 22.3090  29
   5  -1   0 716.492 24.2850   3
  -5  -1   0 716.699 22.4162  10
   5  -1   0 710.908 22.2775  10
  -5  -1   0 720.038 24.6717   6
  -5  -1   0 712.164 22.6994  14
   5  -1   0 697.630 22.8306  11
  -5  -1   0 703.501 22.2042  24
  -5  -1   0 725.197 23.8472   3
   5  -1   0 707.129 23.0784  24
   5  -1   0 681.090 24.8323   5
  -5  -1   0 773.984 26.2257   5
   5  -1   0 731.757 22.3299  29
  -5   1   0 696.815 22.8429  11
   5   1   0 749.826 26.2749   5
  -5   1   0 753.902 25.1554   1
  -5   1   0 736.521 25.4781   1
  -5   1   0 659.608 23.1672  25
   5   1   0 742.432 25.1107   1
   5   1   0 741.210 24.4199   6
   5   1   0 726.732 22.9491  14
  -5   1   0 727.440 25.2343   3
  -5   1   0 740.200 25.2567   5
  -7  -1   0 1212.53 38.3019  14
   7  -1   0 1207.80 39.9061   3
  -7  -1   0 1220.71 43.1480   5
   7  -1   0 1270.13 37.8635  29
  -7  -1   0 1200.83 39.3096   4
  -7  -1   0 1194.82 40.5310   6
   7  -1   0 1211.98 43.0933   7
   7  -1   0 1148.80 38.5855  24
   7  -1   0 1168.75 41.7392   5
  -7  -1   0 1246.94 37.7859  29
   7  -1   0 1269.35 38.4090  11
  -7  -1   0 1242.84 39.5265   3
  -7  -1   0 1242.58 41.5914   1
   7   1   0 1175.97 37.4557  14
   7   1   0 1243.67 38.7147   6
  -7   1   0 1234.71 37.6176  32
   7   1   0 1155.05 40.2500   1
  -7   1   0 1180.54 37.1368  11
  -7   1   0 1193.28 41.1279   5
  -7   1   0 1243.49 40.4130   3
  -7   1   0 1170.69 42.6690   4
   7   1   0 1104.22 41.7404   5
   7   1   0 1242.50 37.0337  32
   7   1   0 1189.10 38.2072   7
  -7   1   0 1142.73 40.3479   1
  -7   1   0 1251.05 40.8562   1
  -9  -1   0 755.661 25.8677   3
   9  -1   0 654.602 30.5216   7
  -9  -1   0 753.448 26.7368   4
   9  -1   0 742.399 26.3731   3
   9  -1   0 782.133 23.8804  14
  -9  -1   0 777.194 28.7155   1
   9  -1   0 801.843 24.8366  11
   9  -1   0 790.078 24.2423  29
   9  -1   0 793.333 29.5743   5
  -9  -1   0 762.742 24.1016  29
   9  -1   0 840.411 25.1859  24
   9   1   0 734.215 23.6786  21
   9   1   0 772.127 26.1317   7
  -9   1   0 772.543 23.8836  11
   9   1   0 792.484 24.4998  14
   9   1   0 743.012 27.8443   1
  -9   1   0 783.197 27.9013   1
  -9   1   0 743.793 24.5952  32
   9   1   0 761.798 30.2351   5
  -9   1   0 783.010 23.8111  29
   9   1   0 764.721 24.4419  29
 -11  -1   0 902.643 33.5857   6
 -11  -1   0 944.096 35.5664   1
 -11  -1   0 971.206 33.8739   4
 -11  -1   0 932.337 29.8416  29
  11  -1   0 943.958 37.0690   7
  11  -1   0 980.213 30.0051  29
  11  -1   0 946.961 29.6269  14
  11  -1   0 957.953 36.9077   5
  11  -1   0 942.185 30.8185  24
 -11  -1   0 995.177 32.1226   3
 -11   1   0 888.062 28.5046  11
 -11   1   0 828.786 28.4379  29
  11   1   0 951.823 29.3244  29
  11   1   0 924.426 28.3440  21
 -11   1   0 967.478 33.8084   1
  11   1   0 903.339 37.5144   5
  11   1   0 951.371 32.0013   7
  11   1   0 916.915 29.3229  14
 -13  -1   0 1202.96 45.8780   1
  13  -1   0 1280.33 47.8937   7
  13  -1   0 1220.49 47.6169   5
  13  -1   0 1295.32 38.6814  14
  13  -1   0 1291.09 39.0850  29
 -13  -1   0 1124.83 43.2059   6
 -13  -1   0 1246.84 41.3841   3
 -13  -1   0 1234.92 38.8755  29
 -13  -1   0 1222.66 44.3432   4
  13  -1   0 1284.73 40.0072  24
 -13   1   0 1251.40 38.4601  16
  13   1   0 1280.02 48.8228   5
 -13   1   0 1238.35 38.4756  11
  13   1   0 1252.26 39.3424  29
 -13   1   0 1251.53 38.3874  29
  13   1   0 1210.02 38.2319  21
  13   1   0 1193.51 38.0406  16
 -13   1   0 1093.78 47.7329   1
  13   1   0 1283.51 39.4014  14
 -13   1   0 1240.69 39.5920  32
  13   1   0 1281.13 43.0407   7
  13   1   0 1250.80 38.3464  32
  15  -1   0 217.388 7.26944  14
  15  -1   0 206.233 14.5904   7
 -15  -1   0 216.163 7.46457  29
  15  -1   0 211.182 7.62456  29
  15  -1   0 230.547 8.44697  24
  15  -1   0 208.016 14.9562   5
  15  -1   0 218.440 7.74167  28
 -15  -1   0 202.087 7.98825  31
  15   1   0 219.375 11.6050   7
 -15   1   0 216.922 8.35559  32
  15   1   0 224.384 7.02863  21
 -15   1   0 202.049 13.0209   1
  15   1   0 211.228 15.6554   5
 -15   1   0 216.771 7.14387  29
  15   1   0 213.237 6.84624  27
 -15   1   0 195.713 7.70711  25
  15   1   0 210.326 6.74533  16
  15   1   0 213.988 7.08928  32
  15   1   0 244.217 9.94545  14
 -15   1   0 216.225 7.17995  16
  15   1   0 218.799 8.11316  29
  17  -1   0 231.957 8.15024  29
 -17  -1   0 235.705 7.94977  29
  17  -1   0 231.615 7.88791  20
 -17  -1   0 232.129 13.0449   6
  17  -1   0 235.788 7.83227  15
 -17  -1   0 215.980 7.34977  19
 -17  -1   0 231.502 10.9955   3
  17  -1   0 207.371 7.80026   8
  17  -1   0 224.845 7.95024  18
  17  -1   0 218.830 8.76970  24
  17  -1   0 223.506 7.72706  14
  17  -1   0 225.279 16.1204   7
 -17  -1   0 219.901 7.15002   9
  17  -1   0 235.791 8.20775  28
  17  -1   0 261.271 18.4512   5
 -17  -1   0 215.720 7.31191  22
 -17  -1   0 200.495 8.96555  31
  17   1   0 228.190 8.61524  14
  17   1   0 225.989 7.42694  32
 -17   1   0 225.558 7.64188  29
  17   1   0 223.964 8.53561  29
 -17   1   0 225.619 8.76607  32
  17   1   0 208.067 7.05979  16
 -17   1   0 221.130 7.49081  16
 -17   1   0 215.515 7.83400  23
  17   1   0 215.109 12.7180   7
  17   1   0 228.974 17.6634   5
  17   1   0 227.149 7.34935  21
  17   1   0 220.281 7.30310   8
  17   1   0 219.433 7.08610  27
 -19  -1   0 817.566 26.5320  31
 -19  -1   0 798.749 29.9108   3
  19  -1   0 816.291 25.6909  20
 -19  -1   0 810.189 25.7130  29
 -19  -1   0 762.443 24.8534   9
  19  -1   0 762.744 25.2072   8
  19  -1   0 800.110 26.7772  24
  19  -1   0 848.062 26.1228  28
  19  -1   0 777.178 25.3807  15
 -19  -1   0 792.690 25.2331  26
  19  -1   0 847.662 26.0597  29
  19  -1   0 798.646 25.7337  18
  19  -1   0 753.631 37.7621   7
  19  -1   0 796.852 40.4872   5
 -19  -1   0 797.055 25.0916  22
 -19  -1   0 824.070 33.4720   6
 -19   1   0 797.907 26.5952  32
  19   1   0 764.934 25.5235  15
 -19   1   0 761.825 25.1116  15
 -19   1   0 786.674 28.0505   6
  19   1   0 805.000 25.4363  32
 -19   1   0 808.764 25.3497  23
  19   1   0 768.260 24.5180  23
  19   1   0 791.765 26.4818  14
  19   1   0 784.070 24.6743   8
  19   1   0 844.548 41.8905   5
  19   1   0 791.664 24.5843  27
  19   1   0 786.981 24.4275  16
  19   1   0 770.791 32.8511   7
  19   1   0 802.545 26.3384  29
 -19   1   0 786.407 25.0636  29
 -19   1   0 779.555 24.9151  16
  21  -1   0 1881.67 60.7919   8
 -21  -1   0 1932.50 60.7215  22
  21  -1   0 1946.65 61.3758  18
  21  -1   0 1973.03 62.3017  24
 -21  -1   0 2093.52 62.3309  31
  21  -1   0 1993.77 61.7796  28
 -21  -1   0 1896.90 61.3274  29
  21  -1   0 2010.12 61.6521  29
 -21  -1   0 1879.39 60.4379   9
 -21  -1   0 1978.54 60.8367  26
 -21   1   0 1887.12 60.4355  15
 -21   1   0 1957.74 60.2359  16
  21   1   0 1920.94 61.8496  29
  21   1   0 1898.62 59.9189  27
 -21   1   0 1965.83 60.6053  26
  21   1   0 1891.38 59.7504  16
  21   1   0 1859.93 60.3993  15
  21   1   0 2011.37 60.8024  32
 -21   1   0 2032.91 62.2046  32
  21   1   0 1921.68 60.3558  21
 -21   1   0 1974.06 60.5701  29
  23  -1   0 1032.54 33.5625  18
  23  -1   0 1041.08 33.0003   8
 -23  -1   0 1042.19 32.7106   9
 -23  -1   0 1058.70 33.6162  29
 -23  -1   0 1045.23 33.0274  22
  23  -1   0 1048.25 34.1815  28
  23  -1   0 1074.63 33.3019  15
 -23  -1   0 1050.29 34.4423  31
 -23  -1   0 1079.01 33.2225  15
  23   1   0 1170.25 38.9582  29
  23   1   0 978.584 33.8417  32
  23   1   0 995.230 33.5328  15
  23   1   0 1078.04 33.6934  21
  23   1   0 1092.70 33.0879  23
 -23   1   0 1027.25 35.1674  32
 -23   1   0 1075.63 33.7891  23
  23   1   0 1065.05 33.1658  27
  23   1   0 1051.67 33.2265   8
 -23   1   0 1077.91 33.3755  16
 -23   1   0 1067.58 33.7804  26
 -23   1   0 1097.43 34.6082  29
 -23   1   0 1048.31 33.6034  15
 -25  -1   0 1554.68 46.2465  15
 -25  -1   0 1455.54 46.5756  10
  25  -1   0 1429.94 46.4470  28
 -25  -1   0 1426.88 45.9878  29
  25  -1   0 1427.32 45.8612  29
 -25   1   0 1410.63 45.1402  26
  25   1   0 1400.36 45.5703  32
 -25   1   0 1466.44 45.4342  29
  25   1   0 1431.35 46.5217  29
  25   1   0 1422.93 44.3952  16
  25   1   0 1470.90 45.2978  28
 -25   1   0 1496.89 44.7509  16
 -25   1   0 1370.01 46.3365  15
 -25   1   0 1439.71 46.6105  32
  27  -1   0 223.095 7.75518  15
  27  -1   0 230.752 7.41262   8
 -27  -1   0 220.081 8.48854  10
  27  -1   0 210.247 8.22313  28
 -27  -1   0 226.639 7.69382  15
 -27  -1   0 220.048 7.76605  29
 -27   1   0 225.877 7.35388  16
 -27   1   0 223.996 7.68836   8
 -27   1   0 213.294 7.71199  26
 -27   1   0 213.991 7.99776  29
  27   1   0 225.096 7.17428  23
 -27   1   0 216.130 7.55757  23
  27   1   0 222.975 7.37578   8
  27   1   0 218.961 7.64790  15
  27   1   0 221.077 7.94296  28
  27   1   0 216.757 8.79276  29
 -27   1   0 207.574 8.71254  32
 -27   1   0 216.985 7.60113  15
  29  -1   0 27.9080 1.51267  15
 -29  -1   0 28.0131 1.47009  15
 -29  -1   0 28.5336 1.33114   8
 -29   1   0 28.3927 1.55653  26
 -29   1   0 29.6898 1.37697  23
  29   1   0 27.9730 1.72624  28
  29   1   0 32.0497 1.59943  15
 -29   1   0 28.7050 1.54264   8
  29   1   0 26.0296 2.02208  29
 -29   1   0 28.2870 1.80271  29
 -29   1   0 29.4113 2.06706  15
  29   1   0 31.1161 1.42038   8
 -31  -1   0 41.7550 1.78896  12
 -31  -1   0 46.0738 1.93754  15
 -31  -1   0 47.3374 1.92702   8
  31  -1   0 44.6235 1.98110  15
  31   1   0 47.1999 1.87707   8
 -31   1   0 47.8778 1.99488   8
  31   1   0 44.3281 2.00102  15
 -31   1   0 44.8937 2.23574  26
 -31   1   0 47.0169 1.99884  15
  33  -1   0 79.8834 2.98114  19
  33  -1   0 83.2430 2.99884  15
 -33  -1   0 82.1282 2.94537  15
 -33   1   0 84.3751 2.97363   8
 -33   1   0 82.3142 3.08532  26
  33   1   0 86.3180 3.09135   8
 -33   1   0 83.7251 3.00339  15
  33   1   0 83.9716 3.05435  15
 -35  -1   0 28.5419 1.10304  15
   0  -2   0 534.117 16.9472  14
   0  -2   0 532.189 19.3218   7
   0  -2   0 533.384 17.0546  10
   0  -2   0 539.912 20.3208   3
   0  -2   0 520.925 17.7505  24
   0  -2   0 519.963 21.0032   6
   0  -2   0 550.773 20.2711   1
   0   2   0 556.874 18.8501  34
   0   2   0 563.875 21.0920   1
   0   2   0 591.045 17.8864  14
   0   2   0 575.539 19.8159   4
   0   2   0 529.373 17.9986  32
   0   2   0 558.129 18.8065  11
   0   2   0 578.129 19.4162  25
   2  -2   0 1564.37 53.8952   3
  -2  -2   0 1645.53 54.3106   1
   2  -2   0 1605.76 53.6795   1
  -2  -2   0 1627.60 53.9406   3
   2  -2   0 1620.20 51.4541  24
  -2  -2   0 1571.67 50.4727  10
   2  -2   0 1645.91 50.4142  10
  -2  -2   0 1651.22 51.1110  24
   2  -2   0 1656.94 54.6528   7
  -2  -2   0 1629.27 50.6068  14
  -2   2   0 1592.44 54.2860   4
   2   2   0 1653.66 51.6125  11
   2   2   0 1665.45 50.6988  14
  -2   2   0 1630.99 54.2053   1
  -2   2   0 1613.07 50.2213  14
  -2   2   0 1590.28 50.6890  32
  -2   2   0 1639.32 51.3600  11
  -2   2   0 1490.44 51.6729  25
   2   2   0 1641.96 50.6202  32
   2   2   0 1658.07 54.0345   1
   2   2   0 1719.29 52.6555  25
  -4  -2   0 167.891 5.88111  10
   4  -2   0 170.759 5.72357  10
   4  -2   0 161.279 8.48961   3
   4  -2   0 171.444 9.75436   7
  -4  -2   0 175.521 6.48267  14
  -4  -2   0 164.896 9.02192   1
  -4  -2   0 174.994 9.37746   6
  -4  -2   0 171.478 6.09865  24
  -4  -2   0 169.820 8.13786   5
   4  -2   0 169.211 6.79141  24
  -4  -2   0 139.749 9.05101   3
  -4   2   0 161.218 6.43596  11
   4   2   0 182.919 6.99975  11
   4   2   0 177.209 5.98972  32
  -4   2   0 166.074 10.1102   4
  -4   2   0 178.716 6.18362  32
   4   2   0 170.729 6.16428  14
   4   2   0 175.408 8.34590   5
  -4   2   0 186.695 6.70335  34
  -4   2   0 169.381 8.98598   1
   4   2   0 174.794 8.82956   1
  -4   2   0 166.780 6.80523  25
  -4   2   0 160.333 8.58005   1
  -6  -2   0 667.419 24.3347   3
  -6  -2   0 694.596 26.1583   6
  -6  -2   0 621.377 25.6647   1
  -6  -2   0 672.393 21.0894  24
   6  -2   0 691.662 22.4335  24
  -6  -2   0 688.776 21.2352  10
  -6  -2   0 625.712 25.4629   5
   6  -2   0 652.200 24.5685   3
   6  -2   0 662.518 20.9156  10
   6  -2   0 657.152 27.1812   7
   6   2   0 662.269 21.6953  29
  -6   2   0 678.036 21.5876  32
  -6   2   0 686.161 21.3220  29
   6   2   0 657.983 21.5952  14
   6   2   0 681.427 22.4918  11
   6   2   0 611.956 24.7421   1
   6   2   0 627.746 20.9798  21
   6   2   0 670.941 21.2082  32
   6   2   0 689.239 25.9873   5
  -6   2   0 673.442 21.6868  11
  -6   2   0 689.337 25.9942   1
  -6   2   0 661.398 24.9596   1
  -6   2   0 691.209 22.1203  25
   8  -2   0 389.670 19.3739   7
   8  -2   0 389.197 13.3496  28
  -8  -2   0 364.097 15.7578   3
   8  -2   0 393.972 12.6057  10
  -8  -2   0 404.711 13.4472  31
   8  -2   0 408.568 14.2809  24
  -8  -2   0 404.247 13.0398  10
   8  -2   0 392.760 16.2549   3
   8   2   0 400.789 14.6003  11
  -8   2   0 411.983 13.5748  11
  -8   2   0 400.990 13.1726  29
  -8   2   0 431.346 16.9501   5
   8   2   0 394.667 13.7708  14
  -8   2   0 415.108 13.8005  32
   8   2   0 418.302 13.8967  29
  -8   2   0 411.967 13.9094  25
   8   2   0 388.986 12.7267  16
   8   2   0 401.780 19.0247   5
   8   2   0 397.632 12.9625  21
   8   2   0 421.402 13.2146  32
  -8   2   0 409.633 17.3051   1
  10  -2   0 477.981 17.2740  24
 -10  -2   0 522.381 21.9648   6
  10  -2   0 494.360 16.3370  28
 -10  -2   0 492.074 15.9700  10
  10  -2   0 476.779 23.5905   7
 -10  -2   0 473.714 19.7616   3
  10  -2   0 498.316 19.5874   3
 -10  -2   0 462.144 16.3536  31
 -10   2   0 494.894 20.4980   5
 -10   2   0 498.347 16.0906  11
 -10   2   0 493.542 15.6725  16
 -10   2   0 512.811 16.7236  32
  10   2   0 504.295 23.7067   5
 -10   2   0 487.815 15.7920  29
  10   2   0 508.707 16.7254  14
 -10   2   0 478.849 20.8377   1
  10   2   0 502.586 16.7419  29
  10   2   0 480.609 15.5532  21
 -10   2   0 486.442 16.4208  25
  10   2   0 483.489 15.3618  16
 -12  -2   0 150.279 4.96123  19
  12  -2   0 147.006 5.73412  28
 -12  -2   0 141.107 8.24984   3
  12  -2   0 133.640 6.47389  24
  12  -2   0 141.543 14.2667   7
 -12  -2   0 136.726 4.68607  29
 -12  -2   0 156.504 10.6120   6
 -12  -2   0 139.642 4.76995  29
 -12  -2   0 136.125 5.80235  31
 -12  -2   0 140.312 5.43590  10
  12   2   0 138.411 4.87042  32
  12   2   0 136.141 4.48707  27
  12   2   0 135.983 5.82101  14
 -12   2   0 138.538 4.84807  16
 -12   2   0 138.516 5.84121  32
 -12   2   0 142.714 5.04450  11
 -12   2   0 153.781 4.93192  29
  12   2   0 141.812 4.65578  21
  12   2   0 136.485 11.6147   5
  12   2   0 141.510 4.47889  16
 -12   2   0 137.961 5.24795  25
  12   2   0 139.017 5.85484  29
  14  -2   0 38.8200 2.91850  24
  14  -2   0 41.6790 7.33952   7
  14  -2   0 40.4142 2.27273  17
 -14  -2   0 38.5117 1.51365  22
  14  -2   0 35.3399 2.00950  18
 -14  -2   0 40.3174 1.61615  29
 -14  -2   0 38.0131 1.38690   9
  14  -2   0 36.7304 1.82085  15
 -14  -2   0 41.9051 2.26473  10
 -14  -2   0 47.1972 6.19248   6
  14  -2   0 39.9051 2.33760  28
 -14  -2   0 47.8414 5.37332   3
 -14  -2   0 39.1908 1.62824  19
 -14   2   0 41.5170 1.79346  16
  14   2   0 39.4271 1.57069   8
  14   2   0 36.2411 2.53292  14
  14   2   0 41.2174 1.75620  32
  14   2   0 38.9802 1.47507  23
  14   2   0 40.2975 1.38978  16
 -14   2   0 42.3270 1.79036  29
 -14   2   0 34.8442 2.00347  23
 -14   2   0 41.5989 2.00649  25
 -14   2   0 42.5638 1.86240  11
  14   2   0 44.6882 10.0008   5
  14   2   0 41.7627 2.62809  29
  14   2   0 39.2244 1.55746  21
  14   2   0 39.8027 1.41593  27
 -14   2   0 40.2066 2.59839  32
 -16  -2   0 871.906 28.5173  31
  16  -2   0 850.785 27.1743  15
 -16  -2   0 861.004 26.9027  29
  16  -2   0 813.564 28.0136  28
  16  -2   0 895.138 29.5242  24
 -16  -2   0 779.310 36.2770   6
  16  -2   0 916.949 28.0433  13
  16  -2   0 834.060 27.8494  17
 -16  -2   0 878.183 28.4631  10
  16  -2   0 858.454 27.3534  20
 -16  -2   0 856.116 26.5871   9
 -16  -2   0 897.866 32.3920   3
 -16  -2   0 858.976 26.8764  19
  16  -2   0 815.056 40.1621   7
  16  -2   0 904.190 27.7235  18
 -16  -2   0 845.022 26.7452  22
 -16   2   0 805.819 26.6123  23
  16   2   0 812.400 25.9142   8
  16   2   0 841.686 25.7491  27
  16   2   0 831.004 25.6754  16
  16   2   0 846.600 27.9702  14
 -16   2   0 827.849 26.3672  11
 -16   2   0 848.724 26.2321  16
  16   2   0 829.227 40.9216   5
  16   2   0 817.295 25.7665  23
  16   2   0 818.890 27.6814  29
 -16   2   0 843.770 26.6119  25
 -16   2   0 849.645 26.2392  29
 -18  -2   0 253.556 8.98483  19
 -18  -2   0 280.721 10.1147  10
 -18  -2   0 275.249 8.81729  22
  18  -2   0 271.404 9.35052  15
  18  -2   0 283.605 9.46627  20
 -18  -2   0 290.353 10.5653  31
 -18  -2   0 240.261 20.1545   6
  18  -2   0 275.776 9.54539  13
  18  -2   0 287.388 10.1758  28
  18  -2   0 276.413 11.2639  24
 -18  -2   0 278.974 8.64580   9
  18  -2   0 220.396 28.0927   7
 -18  -2   0 289.159 8.88319  29
  18  -2   0 265.396 9.87464  18
  18  -2   0 267.713 9.79101  17
  18   2   0 292.227 9.02403  23
 -18   2   0 286.229 11.0633  32
 -18   2   0 278.709 10.0279  25
  18   2   0 283.894 8.89440  16
  18   2   0 284.818 9.17175   8
 -18   2   0 278.465 9.51578  29
 -18   2   0 284.348 9.45877  16
  18   2   0 291.104 11.0382  29
  18   2   0 277.921 9.38647  32
 -18   2   0 298.885 9.83347  26
  18   2   0 282.977 8.98300  27
  18   2   0 276.398 9.23106  21
 -18   2   0 286.648 9.87913  23
  18   2   0 261.514 21.7866   5
  20  -2   0 89.8893 4.28095  28
  20  -2   0 81.9402 3.84323  18
  20  -2   0 99.4918 5.29934  24
 -20  -2   0 84.2134 2.99905   9
 -20  -2   0 89.5631 4.56855  31
  20  -2   0 93.2865 3.62268  15
  20  -2   0 92.0091 3.96744  17
 -20  -2   0 92.4703 4.30572  10
 -20  -2   0 87.7295 3.19694  22
 -20  -2   0 86.0482 3.23458  19
  20  -2   0 86.4075 3.75428  13
  20   2   0 84.3787 5.21760  29
 -20   2   0 85.7258 3.66376  26
 -20   2   0 86.6609 3.71441  23
  20   2   0 84.2017 3.24338  21
  20   2   0 81.9601 3.34584  32
 -20   2   0 87.6385 3.54248   8
 -20   2   0 86.8838 3.48396  16
 -20   2   0 90.4545 4.74849  32
  20   2   0 87.1132 2.94258  23
  20   2   0 84.8044 3.10867   8
  20   2   0 83.6053 2.87987  16
 -20   2   0 84.3111 3.51911  29
 -22  -2   0 526.034 16.7943   9
  22  -2   0 544.043 18.3427  28
  22  -2   0 518.323 19.3578  24
 -22  -2   0 525.609 17.0362  22
 -22  -2   0 540.330 17.3060  15
 -22  -2   0 529.133 18.4003  10
  22  -2   0 561.203 17.7783  17
  22  -2   0 540.912 17.4623  15
 -22  -2   0 543.309 18.8157  31
  22   2   0 536.224 17.2492  21
  22   2   0 529.424 19.0238  29
 -22   2   0 537.902 19.1065  32
 -22   2   0 539.389 17.5328  29
 -22   2   0 547.015 17.2153  16
  22   2   0 500.014 17.5138  15
 -22   2   0 529.891 17.4274   8
 -22   2   0 538.277 17.6368  23
  22   2   0 513.160 16.6472  16
  22   2   0 527.123 16.9460   8
  22   2   0 554.153 16.7845  23
 -22   2   0 564.779 17.6696  26
  22   2   0 529.370 16.8022  27
 -24  -2   0 33.7418 1.34115   9
 -24  -2   0 33.7204 1.54140  22
  24  -2   0 33.3802 2.15650  28
  24  -2   0 34.4011 1.77872  15
 -24  -2   0 32.1241 2.24202  10
  24  -2   0 33.6841 2.00255  18
 -24  -2   0 33.2921 1.67735  15
  24  -2   0 26.9909 3.05691  24
 -24   2   0 34.4905 1.82989   8
  24   2   0 33.3658 1.77220  15
 -24   2   0 31.6308 2.54705  32
  24   2   0 34.6145 1.32187  16
  24   2   0 30.2422 1.93267  32
  24   2   0 34.3070 1.42444  27
 -24   2   0 33.5005 1.64724  16
 -24   2   0 35.5077 1.95878  23
  24   2   0 33.4665 1.53873   8
 -24   2   0 34.4220 1.91818  26
  24   2   0 34.6240 2.91735  29
  24   2   0 35.8833 1.45601  23
  26  -2   0 266.885 9.30025  18
 -26  -2   0 255.627 8.82189  15
  26  -2   0 268.398 9.28463  19
  26  -2   0 265.169 8.98540  15
 -26   2   0 259.049 10.1071  32
  26   2   0 219.440 9.91829  32
  26   2   0 249.154 10.0788  29
  26   2   0 266.210 8.47178   8
  26   2   0 261.807 8.30512  23
 -26   2   0 271.123 8.81431   8
 -26   2   0 254.368 8.49362  16
 -26   2   0 265.427 8.85736  23
  26   2   0 274.438 8.79852  15
 -26   2   0 241.840 9.11298  26
 -26   2   0 253.347 9.08755  29
 -28  -2   0 159.428 5.56964  15
  28  -2   0 162.166 5.66423  15
  28   2   0 151.113 5.78768  28
 -28   2   0 156.286 5.36812  16
 -28   2   0 160.404 5.77116  26
  28   2   0 180.251 5.64745  16
  28   2   0 161.840 5.44501   8
  28   2   0 158.704 5.32026  23
  28   2   0 159.302 5.64348  15
 -28   2   0 160.004 5.61163  23
 -28   2   0 159.158 5.63962   8
 -28   2   0 152.813 6.58410  32
  30  -2   0 62.4867 2.55493  19
 -30  -2   0 63.3702 2.42624  15
  30  -2   0 64.1753 2.46779  15
  30   2   0 60.9163 2.25836   8
  30   2   0 53.7106 2.62626  28
 -30   2   0 61.0501 2.36978   8
 -30   2   0 62.1163 2.50712  26
 -30   2   0 61.4905 2.22938  23
  32  -2   0 102.799 3.49374  15
 -32  -2   0 103.092 3.53631  12
  32   2   0 106.423 3.56856   8
 -32   2   0 98.9293 3.59888  26
  -1  -3   0 482.076 15.3562  10
  -1  -3   0 482.251 22.0133   6
   1  -3   0 482.200 17.9871   7
   1  -3   0 419.494 15.1699  19
  -1  -3   0 468.418 15.0641  22
   1  -3   0 445.287 15.1587  22
  -1  -3   0 500.652 16.4963  24
   1  -3   0 468.185 15.6020  17
  -1  -3   0 444.474 15.8685  13
   1  -3   0 486.103 16.6341  24
  -1  -3   0 455.215 20.2650   3
   1  -3   0 472.688 14.8715   9
   1  -3   0 398.681 16.2958  13
   1  -3   0 484.566 15.2984  10
   1  -3   0 489.142 20.6821   3
  -1  -3   0 452.500 15.2868  19
   1   3   0 457.787 15.4218  14
   1   3   0 489.435 17.1388  34
  -1   3   0 474.908 15.8658  32
  -1   3   0 488.559 16.9475  34
   1   3   0 496.628 17.2490  11
  -1   3   0 446.848 16.8589  11
  -1   3   0 496.574 17.7605  25
   1   3   0 495.194 15.8473  32
  -1   3   0 466.848 15.0274  16
   1   3   0 467.044 15.0030  16
   1   3   0 462.145 17.7625  25
   3  -3   0 523.289 17.8784  24
  -3  -3   0 528.815 16.2569  22
   3  -3   0 481.190 21.4452   3
   3  -3   0 494.179 16.6964  17
  -3  -3   0 504.835 16.4464  10
  -3  -3   0 489.786 17.0013  24
  -3  -3   0 508.611 23.2944   6
   3  -3   0 488.921 16.4069  13
  -3  -3   0 478.222 21.3323   3
  -3  -3   0 467.107 15.7860  15
   3  -3   0 507.079 16.2258  10
  -3  -3   0 500.112 16.4772  31
   3  -3   0 490.090 21.3497   7
  -3   3   0 475.545 15.9361  16
  -3   3   0 539.319 17.8936  11
  -3   3   0 502.099 18.3052  25
   3   3   0 482.561 15.8721  16
   3   3   0 525.455 16.7166  32
   3   3   0 475.576 18.7817  25
  -3   3   0 529.431 17.7012  34
   3   3   0 470.644 18.0896  11
   3   3   0 500.467 16.6742  14
   3   3   0 534.995 18.3307  34
  -3   3   0 526.571 16.9052  32
   5  -3   0 1367.48 40.6499  19
   5  -3   0 1289.64 48.0866   7
  -5  -3   0 1267.41 39.9326  15
  -5  -3   0 1302.70 48.7656   6
   5  -3   0 1230.94 40.0094   9
   5  -3   0 1297.42 40.6786  13
  -5  -3   0 1300.96 46.3380   3
   5  -3   0 1272.46 40.3629  10
  -5  -3   0 1278.59 40.2703  19
  -5  -3   0 1260.76 39.8876   9
  -5  -3   0 1272.88 40.4237  13
   5  -3   0 1297.55 42.3567  24
   5  -3   0 1209.29 39.9401  15
  -5  -3   0 1290.04 40.2154  22
   5  -3   0 1326.97 41.0344  17
   5  -3   0 1296.06 46.5019   3
   5  -3   0 1276.36 40.4508  22
  -5  -3   0 1302.39 40.8664  31
  -5  -3   0 1287.67 40.8915  24
  -5   3   0 1334.30 41.6153  32
  -5   3   0 1305.25 42.6008  25
   5   3   0 1269.61 41.2878  14
   5   3   0 1338.50 43.0584  11
   5   3   0 1287.36 40.1908  16
  -5   3   0 1269.09 40.3347  16
   5   3   0 1236.35 40.7688  21
   5   3   0 1339.06 43.0819  34
  -5   3   0 1353.21 42.0649  11
   5   3   0 1252.85 43.6325  25
   7  -3   0 240.130 8.10946  10
  -7  -3   0 245.530 15.2327   6
   7  -3   0 242.025 16.3377   7
   7  -3   0 236.781 8.40368  19
  -7  -3   0 245.636 13.2952   3
  -7  -3   0 232.250 8.74140  31
   7  -3   0 242.920 8.55262  13
   7  -3   0 244.027 8.83347  17
  -7  -3   0 222.557 8.10907  13
   7  -3   0 243.746 8.99118  28
   7  -3   0 235.218 13.0370   3
  -7  -3   0 234.197 8.04509  19
  -7  -3   0 241.949 8.60789  10
  -7  -3   0 233.386 7.88135  22
   7  -3   0 233.502 9.94481  24
  -7  -3   0 231.958 7.62846   9
   7  -3   0 244.514 8.02157  15
  -7   3   0 225.859 7.77737  26
   7   3   0 216.624 10.4861  25
   7   3   0 240.779 7.53083  16
   7   3   0 239.110 8.17640  32
   7   3   0 231.297 10.0513  11
   7   3   0 222.165 12.6832  34
  -7   3   0 231.603 9.31064  25
   7   3   0 233.822 8.75006  14
  -7   3   0 236.977 8.72208  32
   7   3   0 238.696 7.87189  21
  -7   3   0 235.129 8.92468  11
   9  -3   0 220.530 7.93892  13
   9  -3   0 230.832 9.74122  24
  -9  -3   0 223.218 7.19666  22
  -9  -3   0 209.321 7.39881  13
  -9  -3   0 219.467 8.09350  10
  -9  -3   0 226.365 8.33797  31
   9  -3   0 208.335 12.6396   3
  -9  -3   0 212.757 6.95706   9
  -9  -3   0 215.668 7.34938  19
   9  -3   0 215.098 7.77269  18
  -9  -3   0 199.569 12.4513   3
   9  -3   0 219.993 8.23506  17
   9  -3   0 217.262 7.81398  19
   9  -3   0 199.318 16.0508   7
   9  -3   0 214.847 7.26293  15
  -9  -3   0 208.258 14.8237   6
   9  -3   0 230.098 8.45674  28
  -9   3   0 221.535 7.38856  16
  -9   3   0 226.243 8.76755  25
   9   3   0 210.904 9.83554  11
   9   3   0 228.934 7.45989  21
   9   3   0 222.717 8.65981  14
   9   3   0 226.304 7.14539  27
   9   3   0 232.314 10.2389  34
  -9   3   0 236.506 8.63328  32
  -9   3   0 203.632 7.75255  23
   9   3   0 217.394 7.10233  16
  -9   3   0 224.325 8.40797  11
  -9   3   0 205.352 7.50744   8
   9   3   0 230.532 7.80068  32
 -11  -3   0 74.5707 8.32110   3
  11  -3   0 62.4576 3.42624  28
  11  -3   0 63.4929 2.59425  15
 -11  -3   0 65.8688 2.58312  19
  11  -3   0 63.0986 4.29192  24
  11  -3   0 53.0927 10.2836   7
 -11  -3   0 64.0671 3.44465  31
  11  -3   0 62.7149 3.01789  19
  11  -3   0 66.4603 3.06160  18
  11  -3   0 67.2704 3.12830  13
 -11  -3   0 63.2174 2.41329  22
 -11  -3   0 64.2861 10.4820   6
 -11  -3   0 67.9014 2.62436  13
 -11  -3   0 70.0322 3.37009  10
  11  -3   0 65.6069 3.35785  17
  11  -3   0 64.8952 6.74295   3
 -11  -3   0 64.4699 2.24597   9
  11   3   0 67.3938 2.26385  16
  11   3   0 67.7152 4.84178  34
 -11   3   0 66.3988 3.17632  11
  11   3   0 65.1700 2.79465  32
  11   3   0 66.3788 2.50868  21
 -11   3   0 61.8803 2.91952  23
  11   3   0 60.1181 4.79217  25
  11   3   0 66.9652 2.27845  27
 -11   3   0 67.3540 3.59870  32
  11   3   0 63.9288 3.65743  14
  11   3   0 64.6319 2.39530  23
 -11   3   0 67.5907 3.44491  25
 -11   3   0 65.0400 2.58076  16
  11   3   0 65.6083 2.40872   8
 -11   3   0 63.0583 2.69920   8
 -11   3   0 65.3746 2.74884  26
 -13  -3   0 351.756 12.9275  31
  13  -3   0 347.859 14.3352  24
 -13  -3   0 365.754 12.7721  10
  13  -3   0 347.479 12.3162  18
 -13  -3   0 348.529 11.5612  19
  13  -3   0 341.092 34.3491   7
  13  -3   0 371.387 12.7384  19
  13  -3   0 363.663 12.8933  28
  13  -3   0 375.397 12.7369  17
  13  -3   0 357.100 12.4364  13
 -13  -3   0 350.775 11.5150  13
  13   3   0 338.894 11.1427   8
  13   3   0 345.897 11.5290  32
 -13   3   0 353.032 12.9049  32
 -13   3   0 370.685 11.8757  16
 -13   3   0 363.057 11.6831  26
  13   3   0 350.362 11.1159  23
 -13   3   0 341.600 12.1563  25
  13   3   0 347.624 10.9560  27
 -13   3   0 344.960 11.8296  23
 -13   3   0 339.341 11.5500   8
  13   3   0 354.352 15.1036  34
  13   3   0 341.235 11.1808  21
  15  -3   0 125.794 6.95405  24
  15  -3   0 135.067 5.35329  13
  15  -3   0 129.757 4.89558  15
 -15  -3   0 128.110 4.33780   9
 -15  -3   0 132.140 4.56007  13
 -15  -3   0 132.781 4.67662  19
  15  -3   0 132.556 5.33790  18
 -15  -3   0 132.697 4.51189  22
 -15  -3   0 134.340 6.06212  31
  15  -3   0 138.778 5.43457  19
  15  -3   0 138.715 5.87946  28
  15  -3   0 148.423 5.79188  17
 -15  -3   0 134.614 5.88050  10
  15   3   0 132.148 4.82179  32
  15   3   0 128.894 4.51541   8
 -15   3   0 150.352 5.70503  26
 -15   3   0 131.656 5.30169  25
  15   3   0 131.274 4.29324  16
 -15   3   0 128.450 4.92457   8
 -15   3   0 129.591 5.15449  23
 -15   3   0 136.429 6.20683  32
  15   3   0 130.907 6.36134  29
  15   3   0 144.214 8.20054  34
  15   3   0 128.303 4.52564  21
  15   3   0 129.209 4.31732  27
 -15   3   0 135.854 4.87339  16
  15   3   0 132.793 4.40832  23
 -17  -3   0 6.54365 0.47292  22
  17  -3   0 5.69999 0.83674  19
  17  -3   0 4.58107 0.83185  28
 -17  -3   0 7.06507 0.39101   9
  17  -3   0 6.20595 0.81777  18
 -17  -3   0 8.36685 1.07559  10
  17  -3   0 5.81929 1.26747  24
  17  -3   0 6.20327 0.76004  13
  17  -3   0 5.38524 0.64063  15
  17  -3   0 6.92307 0.92012  17
  17   3   0 5.54710 0.47013  21
  17   3   0 3.13285 1.14050  29
  17   3   0 6.37998 0.48186   8
  17   3   0 5.03571 0.34442  27
 -17   3   0 3.95146 0.61609  26
 -17   3   0 4.50329 0.74102  25
  17   3   0 6.47684 0.35412  16
 -17   3   0 6.19327 0.67141   8
 -17   3   0 5.63795 0.59468  16
  17   3   0 5.02879 1.71448  34
  17   3   0 6.38607 0.43107  23
 -17   3   0 4.94918 0.71607  23
 -19  -3   0 395.781 14.3467  31
  19  -3   0 381.529 12.9831  15
  19  -3   0 404.392 13.5260  18
  19  -3   0 399.731 13.3239  13
 -19  -3   0 397.473 12.6778  19
  19  -3   0 410.925 13.6738  17
 -19  -3   0 398.442 12.5477  22
  19  -3   0 362.782 13.7895  28
 -19  -3   0 395.175 12.3560   9
 -19  -3   0 409.537 12.8074  15
  19  -3   0 377.875 15.5382  24
  19  -3   0 408.142 13.5583  19
 -19  -3   0 381.715 14.2129  10
 -19   3   0 416.595 13.1054  16
  19   3   0 406.579 12.5859  27
  19   3   0 409.731 12.5924  23
  19   3   0 405.335 12.8939  21
 -19   3   0 400.928 13.3680  26
  19   3   0 383.658 14.9538  29
  19   3   0 404.401 12.7909   8
  19   3   0 396.868 17.5279  34
 -19   3   0 400.510 13.2495   8
  19   3   0 381.146 13.0235  32
 -19   3   0 398.710 13.4523  23
  19   3   0 396.842 12.4877  16
  21  -3   0 106.497 4.39237  17
  21  -3   0 98.2164 4.26161  19
  21  -3   0 104.132 7.10803  24
 -21  -3   0 99.6770 3.39213   9
 -21  -3   0 103.404 3.65857  19
  21  -3   0 97.7928 4.47623  28
  21  -3   0 104.942 3.94296  15
 -21  -3   0 101.224 3.57231  22
  21  -3   0 102.925 3.98139  13
 -21  -3   0 98.3656 4.91699  10
  21  -3   0 107.390 4.37085  18
 -21  -3   0 101.432 3.76922  15
 -21   3   0 103.590 4.15025  23
  21   3   0 97.2386 6.97119  34
  21   3   0 101.563 3.42604  23
  21   3   0 93.4048 5.18243  29
 -21   3   0 103.335 4.08438  26
  21   3   0 103.760 3.34513  16
  21   3   0 101.920 3.59956   8
 -21   3   0 106.210 3.83880  16
 -21   3   0 101.316 3.95045   8
 -21   3   0 101.737 5.17368  32
 -23  -3   0 73.7916 2.56573   9
  23  -3   0 75.6737 2.95901  15
  23  -3   0 79.3824 3.42991  18
  23  -3   0 76.9946 3.23443  17
 -23  -3   0 75.3193 2.86902  15
  23  -3   0 74.5682 3.29270  19
 -23  -3   0 71.6471 2.73119  22
  23   3   0 71.5344 2.43651  16
  23   3   0 74.1235 2.53874  23
 -23   3   0 71.2239 3.94129  32
  23   3   0 67.3053 4.08124  29
  23   3   0 74.4104 2.68973   8
 -23   3   0 70.3644 2.79493  16
 -23   3   0 73.3741 2.96058   8
 -23   3   0 73.8798 3.09018  23
 -23   3   0 69.4362 3.02991  26
  25  -3   0 6.94997 0.58293  17
 -25  -3   0 7.98542 0.58176  15
  25  -3   0 6.68120 0.67998  19
 -25  -3   0 7.93788 0.53225  22
 -25  -3   0 7.29660 0.41890   9
  25  -3   0 6.90982 0.67951  15
  25   3   0 6.61234 0.73152  32
  25   3   0 8.19946 0.56738   8
 -25   3   0 6.95915 0.67421  26
  25   3   0 7.65261 0.48412  23
  25   3   0 7.30328 0.41806  16
 -25   3   0 7.39985 0.57974  16
 -25   3   0 8.13624 1.02414  32
 -25   3   0 8.25671 0.71595  23
 -27  -3   0 13.1649 0.69792  15
 -27  -3   0 12.6675 0.80831  12
  27  -3   0 13.3355 0.71470   9
  27  -3   0 12.5457 0.64957  15
  27  -3   0 12.0578 0.79769  19
 -27   3   0 12.9014 0.77015   8
 -27   3   0 12.4992 0.79523  23
  27   3   0 12.7050 0.61956  23
 -27   3   0 13.0216 0.82952  26
 -27   3   0 12.0166 0.65795  16
  27   3   0 10.4128 0.77469  28
  27   3   0 12.5143 0.69414   8
  27   3   0 12.0278 0.55574  16
 -29  -3   0 58.7440 2.22808  12
  29  -3   0 61.8903 2.08264   9
 -29  -3   0 58.5159 2.02388  15
  29  -3   0 59.1094 2.23804  22
  29   3   0 58.3277 2.31704   8
 -29   3   0 57.7815 2.06406  23
 -29   3   0 58.9249 2.22606  26
 -29   3   0 58.4100 2.14335   8
   0  -4   0 196.307 6.76220   9
   0  -4   0 214.006 7.20877  22
   0  -4   0 208.301 7.64272  17
   0  -4   0 196.174 8.57547  24
   0  -4   0 209.543 7.33300  19
   0  -4   0 206.551 8.32193  10
   0  -4   0 198.234 7.43550  13
   0   4   0 207.279 7.68159  32
   0   4   0 204.091 8.63499  34
   0   4   0 203.323 9.75133  25
   0   4   0 192.061 6.90889  23
   0   4   0 196.827 6.62503  16
   2  -4   0 207.934 7.08972  22
  -2  -4   0 210.080 7.26031  13
  -2  -4   0 205.973 7.32522  17
   2  -4   0 197.391 6.64882   9
   2  -4   0 187.911 8.63152  24
  -2  -4   0 202.395 6.55865   9
  -2  -4   0 202.741 7.05616  19
   2  -4   0 201.196 7.57157  17
  -2  -4   0 189.897 7.36501  10
  -2  -4   0 202.284 6.91159  22
   2  -4   0 194.386 7.23441  10
   2  -4   0 199.340 7.31302  13
   2  -4   0 192.908 7.14152  19
  -2  -4   0 177.648 8.30224  24
   2   4   0 180.450 9.46123  25
  -2   4   0 192.862 6.37608  16
  -2   4   0 189.226 7.40807  32
   2   4   0 196.204 6.58516  23
   2   4   0 204.803 7.36079  32
  -2   4   0 182.611 6.64665  23
  -2   4   0 186.487 9.10882  25
   2   4   0 194.634 6.32165  16
   2   4   0 192.107 8.65862  34
   2   4   0 190.646 6.90741  21
   4  -4   0 4.71297 1.35931  24
  -4  -4   0 3.92336 0.37943   9
  -4  -4   0 3.65222 0.59595  17
   4  -4   0 4.12575 0.60022  10
   4  -4   0 3.23441 0.64457  17
   4  -4   0 4.15450 0.46044   9
  -4  -4   0 4.54513 0.57186  19
   4  -4   0 4.61225 0.59545  22
   4  -4   0 3.64223 0.40576  15
  -4  -4   0 3.53439 0.47035  22
  -4  -4   0 4.28121 0.74324  10
   4  -4   0 3.70866 0.61604  13
  -4  -4   0 3.02808 0.51331  13
  -4   4   0 2.39524 0.85458  25
   4   4   0 4.05282 0.61605  32
   4   4   0 3.48625 0.50830  21
   4   4   0 2.90139 0.34231  16
  -4   4   0 4.60069 0.65383  23
   4   4   0 3.22112 1.11341  25
   4   4   0 3.67933 0.41029   8
  -4   4   0 3.43164 0.41017  16
  -4   4   0 4.04783 0.69775  32
   4   4   0 3.75913 1.15574  34
  -6  -4   0 209.125 7.18297  19
  -6  -4   0 208.105 6.99600  22
   6  -4   0 190.716 6.60448  15
  -6  -4   0 210.611 7.29563  13
   6  -4   0 203.869 7.61945  13
   6  -4   0 200.496 6.95112   9
   6  -4   0 201.613 7.28912  18
  -6  -4   0 204.820 7.04824  12
  -6  -4   0 210.076 6.71900   9
  -6  -4   0 212.165 7.89288  10
   6  -4   0 203.805 9.38043  24
   6  -4   0 206.014 7.49790  19
   6  -4   0 211.039 7.34976  10
   6  -4   0 219.013 7.46564  22
   6   4   0 216.811 6.77199  16
   6   4   0 210.105 7.22118  21
  -6   4   0 213.979 8.20016  32
   6   4   0 203.755 6.93976  23
   6   4   0 207.630 7.58083  32
  -6   4   0 202.100 7.26887  23
  -6   4   0 209.129 6.96091  16
   6   4   0 202.436 6.81949   8
   6   4   0 204.565 9.55245  34
  -8  -4   0 108.214 4.09685  12
   8  -4   0 109.369 4.35203  18
   8  -4   0 108.012 6.15272  24
  -8  -4   0 106.532 4.79857  10
  -8  -4   0 108.964 4.14920  13
   8  -4   0 112.546 4.60775  13
  -8  -4   0 112.216 3.91670  22
   8  -4   0 111.932 4.86975  17
  -8  -4   0 108.294 4.07809  19
   8  -4   0 111.754 4.08168   9
   8  -4   0 112.204 4.53636  19
   8  -4   0 102.767 3.58676  15
  -8  -4   0 110.261 3.70490   9
   8  -4   0 111.266 4.44900  22
  -8   4   0 104.890 3.92455   8
   8   4   0 115.644 6.52889  34
  -8   4   0 102.894 6.47833  32
   8   4   0 112.936 3.64473  27
  -8   4   0 109.252 4.20760  23
   8   4   0 106.208 3.69511   8
   8   4   0 108.442 3.60235  16
   8   4   0 93.6443 5.33013  32
  -8   4   0 108.301 3.86771  16
   8   4   0 103.551 4.29980  21
   8   4   0 106.918 3.75635  23
  10  -4   0 54.4848 2.60317  22
  10  -4   0 47.8782 1.88607  15
  10  -4   0 49.9359 2.60331  13
  10  -4   0 47.9826 3.83549  24
  10  -4   0 49.7302 2.82746  17
 -10  -4   0 51.4875 2.02261  22
 -10  -4   0 50.0097 1.83347   9
  10  -4   0 52.0347 2.19055   9
 -10  -4   0 47.5458 2.84968  10
  10  -4   0 51.4151 2.50413  18
  10  -4   0 54.7709 2.64593  19
 -10  -4   0 51.9498 2.29932  12
 -10  -4   0 53.0493 2.21680  13
 -10  -4   0 53.5189 2.20553  19
  10   4   0 50.8597 1.85487  16
 -10   4   0 51.0414 2.16107  16
 -10   4   0 47.7535 2.41601  23
  10   4   0 52.1727 2.11123  21
  10   4   0 51.6819 1.98594  23
 -10   4   0 52.2366 2.31890   8
  10   4   0 52.7589 2.41216  32
  10   4   0 51.1049 1.99914   8
  10   4   0 53.2158 4.28054  34
  10   4   0 53.5963 1.87539  27
 -10   4   0 54.2098 3.18621  32
  12  -4   0 21.3571 1.66787  17
 -12  -4   0 19.3833 1.80627  10
  12  -4   0 22.4892 1.21000   9
 -12  -4   0 21.0278 0.85945   9
  12  -4   0 17.4511 2.29254  24
 -12  -4   0 20.2871 0.98405  22
  12  -4   0 19.9182 1.43605  22
  12  -4   0 19.9940 1.38769  18
 -12  -4   0 20.7357 1.08002  13
  12  -4   0 21.5043 1.49545  13
 -12  -4   0 21.1736 1.13578  19
  12  -4   0 21.6513 1.50325  19
 -12  -4   0 21.8232 1.26532  12
 -12   4   0 22.8748 1.20881  16
  12   4   0 22.0564 1.02695   8
 -12   4   0 22.5473 1.27381   8
 -12   4   0 19.8518 1.38602  23
  12   4   0 25.0469 0.91841  16
  12   4   0 21.9067 1.29849  32
  12   4   0 22.6466 0.91409  27
  12   4   0 23.2149 1.11001  21
  12   4   0 21.8441 0.99481  23
 -12   4   0 20.2616 1.83525  32
  14  -4   0 241.654 8.78090  17
  14  -4   0 235.268 8.28752  18
  14  -4   0 240.621 8.39811  22
  14  -4   0 233.093 7.86677   9
 -14  -4   0 234.797 7.55592  22
 -14  -4   0 223.518 7.51152  15
  14  -4   0 234.305 8.36840  19
 -14  -4   0 235.965 7.61489  13
  14  -4   0 232.156 10.6428  24
 -14  -4   0 214.367 9.36860  10
  14  -4   0 234.454 8.30563  13
 -14  -4   0 223.280 7.99956  12
 -14  -4   0 246.211 7.75602  19
 -14  -4   0 238.900 7.39771   9
  14   4   0 232.183 7.51706  23
 -14   4   0 235.814 9.31229  32
 -14   4   0 230.682 7.95286   8
 -14   4   0 242.447 7.89517  16
  14   4   0 230.699 7.60328   8
  14   4   0 239.855 7.97232  32
  14   4   0 237.794 7.44418  27
  14   4   0 234.215 7.41849  16
 -14   4   0 231.296 8.18876  23
  14   4   0 234.403 7.67117  21
 -16  -4   0 127.334 4.57240  19
 -16  -4   0 130.303 4.28896   9
  16  -4   0 138.206 5.18981  19
  16  -4   0 136.315 5.03629  13
 -16  -4   0 134.676 4.89675  12
 -16  -4   0 133.080 4.43711  22
  16  -4   0 137.580 5.45401  17
  16  -4   0 135.668 5.19371  22
  16  -4   0 135.414 4.74293   9
 -16  -4   0 128.231 4.39727  15
  16  -4   0 129.984 5.10709  18
 -16   4   0 136.688 4.85412   8
  16   4   0 136.386 4.78922  32
  16   4   0 133.312 4.47523   8
 -16   4   0 131.321 4.69703  16
 -16   4   0 132.868 5.98734  32
 -16   4   0 131.311 4.98584  23
  16   4   0 133.309 4.27302  16
 -16   4   0 131.076 4.77317  26
  16   4   0 131.440 4.29417  27
  16   4   0 132.772 4.35351  23
  18  -4   0 34.5424 1.56195   9
  18  -4   0 35.3888 1.87994  22
 -18  -4   0 32.9167 1.65952  12
 -18  -4   0 32.3895 1.32789   9
  18  -4   0 36.1633 1.99307  17
  18  -4   0 33.9790 1.80268  19
 -18  -4   0 34.3144 1.29717  15
  18  -4   0 33.6436 1.66719  13
 -18  -4   0 33.3596 1.44450  19
 -18  -4   0 32.9966 1.50101  22
  18  -4   0 35.9112 1.87377  18
  18   4   0 33.9996 1.60262  32
 -18   4   0 34.1152 1.76683  23
  18   4   0 35.8154 1.23361  16
 -18   4   0 34.3240 1.63206   8
  18   4   0 32.7338 1.51527   8
  18   4   0 35.1509 1.29842  23
 -18   4   0 34.8435 2.41140  32
 -18   4   0 35.7390 1.56845  16
  20  -4   0 69.1143 2.66999  13
  20  -4   0 71.7289 3.06458  17
  20  -4   0 72.1825 2.90915  19
 -20  -4   0 71.7859 2.36812   9
 -20  -4   0 72.2637 2.49253  22
 -20  -4   0 75.4382 2.86254  12
  20  -4   0 67.4824 2.91839   9
 -20   4   0 71.7755 2.84883  23
 -20   4   0 71.5881 2.63350  16
 -20   4   0 69.6820 2.68648   8
  20   4   0 69.5284 2.31697  16
  20   4   0 67.5932 2.47669   8
  20   4   0 70.0549 2.40746  23
  20   4   0 68.7311 2.73366  32
 -20   4   0 71.5974 3.61436  32
 -20   4   0 70.2611 2.69516  26
 -22  -4   0 58.7929 2.22575  12
  22  -4   0 58.1611 2.06320   9
 -22  -4   0 53.1128 1.90787  22
  22  -4   0 53.0743 2.24195  19
 -22  -4   0 53.4689 1.81227   9
  22  -4   0 55.1184 2.29059  22
  22  -4   0 51.1746 2.23152  17
 -22   4   0 55.0586 2.31510   8
  22   4   0 56.1651 1.88020  16
  22   4   0 56.6532 1.93459  23
 -22   4   0 53.9793 2.87645  32
  22   4   0 56.9798 2.02909   8
 -22   4   0 54.9691 2.24863  23
 -22   4   0 56.7561 2.10241  16
  24  -4   0 45.4313 1.98322  22
 -24  -4   0 42.3483 1.92437  12
  24   4   0 42.7987 1.48756  16
  24   4   0 43.9914 1.59548   8
  24   4   0 43.6516 1.56722  23
 -24   4   0 44.7949 1.63910   8
 -24   4   0 43.0469 1.72706  23
  26  -4   0 27.8237 1.05527  22
 -26  -4   0 27.1759 1.09646  12
  26  -4   0 25.3007 0.95059   9
   1  -5   0 23.6459 1.22243  22
   1  -5   0 25.5240 1.39232  13
  -1  -5   0 24.0161 1.25766  19
  -1  -5   0 24.5516 1.19650  22
   1  -5   0 24.9868 1.06023   9
  -1  -5   0 23.5757 1.27003  17
  -1  -5   0 26.9957 1.38010  13
   1  -5   0 24.8807 1.30108  19
   1  -5   0 25.1402 1.41361  17
  -1  -5   0 25.5131 1.04240   9
   1   5   0 24.6575 1.30351  21
  -1   5   0 24.4436 1.03672  16
  -1   5   0 24.0892 1.54210  32
   1   5   0 22.9902 1.02181  27
   1   5   0 24.8248 1.49785  32
  -1   5   0 23.6830 1.33587  21
  -1   5   0 23.9194 1.14317  23
   1   5   0 24.3068 1.11878  23
   1   5   0 23.9287 1.00984  16
  -3  -5   0 57.6963 1.99041   9
   3  -5   0 57.0767 2.07801   9
   3  -5   0 56.3998 2.36421  19
  -3  -5   0 56.8155 2.26163  19
   3  -5   0 57.5089 2.48589  13
   3  -5   0 55.2241 2.61987  17
  -3  -5   0 53.8053 2.31526  13
  -3  -5   0 56.7553 2.15330  22
   3  -5   0 55.8690 2.30253  22
   3   5   0 55.5423 2.00987  27
  -3   5   0 56.9321 2.51742  21
  -3   5   0 56.8051 2.08022  16
   3   5   0 55.2482 2.27330  21
   3   5   0 56.9000 1.99393  16
   3   5   0 56.4327 2.53824  32
  -3   5   0 57.1898 2.75642  32
   3   5   0 55.6683 2.09003  23
  -3   5   0 56.9997 2.22134  23
   5  -5   0 52.1925 2.25163  19
   5  -5   0 53.6606 2.37487  13
  -5  -5   0 52.3596 1.98603  22
  -5  -5   0 52.6828 1.84029   9
  -5  -5   0 53.0063 2.10804  19
   5  -5   0 53.8865 2.23769  22
  -5  -5   0 56.3863 2.19187  13
   5  -5   0 51.2561 2.50659  17
   5  -5   0 51.6604 1.97840   9
  -5   5   0 51.7062 2.09087  23
  -5   5   0 50.9928 2.37898  21
   5   5   0 50.2530 1.89040  23
   5   5   0 51.7668 2.04728  21
   5   5   0 52.1720 1.80608  16
  -5   5   0 49.4040 2.60651  32
   5   5   0 51.0144 2.28033  32
   5   5   0 51.6476 1.80931  27
  -5   5   0 54.0999 1.95923  16
   7  -5   0 147.471 6.04302  17
   7  -5   0 155.147 5.45947  13
   7  -5   0 156.872 5.05650   9
  -7  -5   0 148.177 4.96478  22
  -7  -5   0 145.546 5.41732  13
  -7  -5   0 152.086 5.10852  19
   7  -5   0 147.363 5.30807  22
   7  -5   0 155.791 5.42305  19
  -7  -5   0 152.584 4.82926   9
   7   5   0 148.548 5.20825  32
   7   5   0 143.385 4.93954  21
  -7   5   0 153.722 5.12901  23
   7   5   0 146.574 4.73000  27
   7   5   0 147.683 4.81667  23
   7   5   0 146.795 4.72933  16
  -7   5   0 150.126 4.94492  16
  -7   5   0 144.892 5.46851  21
  -7   5   0 148.599 5.83347  32
   9  -5   0 29.6652 1.51999  13
  -9  -5   0 28.7180 1.07074   9
   9  -5   0 32.6968 1.52731  22
   9  -5   0 29.4851 1.46436  19
   9  -5   0 29.3694 1.26693   9
  -9  -5   0 28.8038 1.24376  13
  -9  -5   0 31.5632 1.18483  22
   9  -5   0 31.0279 1.72364  17
  -9  -5   0 29.3310 1.28640  19
   9   5   0 30.1472 1.06735  27
   9   5   0 28.2084 1.13289  23
  -9   5   0 32.2749 1.93723  32
   9   5   0 29.5140 1.39982  32
  -9   5   0 31.2723 1.42586  23
  -9   5   0 30.8073 1.28096  16
   9   5   0 28.4652 1.06812  16
  11  -5   0 76.8592 3.01432  22
  11  -5   0 81.0981 3.29284  17
  11  -5   0 78.2125 2.95878  19
 -11  -5   0 77.9253 2.53445   9
  11  -5   0 76.7244 2.75870   9
 -11  -5   0 78.5207 2.75018  19
 -11  -5   0 77.0596 2.62802  22
  11  -5   0 79.1083 3.01138  13
 -11   5   0 74.7369 4.63817  32
  11   5   0 77.3520 2.54630  23
 -11   5   0 77.1779 2.88556  23
 -11   5   0 79.7489 2.76202  16
  11   5   0 73.8395 2.85339  32
 -13  -5   0 52.9323 1.76536   9
 -13  -5   0 54.2746 1.95082  19
 -13  -5   0 53.1513 1.91845  22
  13  -5   0 54.3381 2.10714  13
  13  -5   0 53.5748 2.35739  17
  13  -5   0 52.8516 2.08748  19
  13  -5   0 51.8209 2.17262  22
  13  -5   0 53.8064 1.96358   9
 -13   5   0 53.5543 1.95646  16
 -13   5   0 52.3386 2.08535  23
  13   5   0 46.9001 2.08136  32
  13   5   0 55.5193 1.73502  16
  13   5   0 53.8545 1.77765  23
  15  -5   0 16.3624 0.89686  22
 -15  -5   0 14.9518 0.70013  22
 -15  -5   0 15.9583 0.60576   9
  15  -5   0 17.4140 0.76015   9
  15  -5   0 16.4029 0.98617  17
 -15  -5   0 17.0494 0.74450  19
  15  -5   0 15.9023 0.75805  13
  15  -5   0 16.1069 0.77765  19
  15   5   0 17.7917 0.68500  23
 -15   5   0 17.2500 0.79344  16
  15   5   0 17.6604 0.63644  16
 -15   5   0 16.8366 0.90245  23
  17  -5   0 295.119 9.70684  17
 -17  -5   0 289.970 9.41517  19
  17  -5   0 312.123 9.60380  22
  17  -5   0 303.159 9.42386   9
 -17   5   0 296.161 9.57880  23
  17   5   0 306.756 9.38929  23
  19  -5   0 21.0690 0.87613  22
  19  -5   0 22.0235 0.78438   9
 -19   5   0 21.3291 0.89675  23
  19   5   0 22.7049 0.78651  23
 -34   0   1 0.31029 0.14001  15
  34   0  -1 0.39549 0.16321  15
  32   0  -1 0.16962 0.14805  15
  32   0  -1 0.13215 0.12047   8
 -32   0   1 0.41311 0.14187   8
 -32   0   1 0.11319 0.14919  15
  30   0  -1 0.11185 0.28075  28
  30   0  -1 0.94565 0.31073  15
  30   0  -1 0.23601 0.16584   8
 -30   0   1 0.47426 0.20962  26
  30   0  -1 0.37390 0.43717  29
 -30   0   1 0.27188 0.35400  29
 -30   0   1 0.80348 0.25562  15
 -28   0   1 208.240 7.65919  29
  28   0  -1 208.419 8.25539  29
  28   0  -1 208.862 7.92412  28
 -28   0   1 214.260 7.32832   8
 -28   0   1 208.160 7.45926  26
  28   0  -1 219.324 7.53230  15
 -28   0   1 210.056 7.37126  15
  28   0  -1 215.088 7.21989   8
 -26   0   1 1157.93 36.0735  29
  26   0  -1 1132.80 36.9419  29
  26   0  -1 1160.64 36.3821  28
 -26   0   1 1114.69 35.6620  26
  26   0  -1 1088.11 36.3863  15
  24   0  -1 200.019 6.49508  16
 -24   0   1 194.336 6.96835  15
  24   0  -1 200.957 7.49111  28
 -24   0   1 208.301 7.59631  26
 -24   0   1 200.901 6.79216  23
  24   0  -1 183.418 6.99066  15
 -24   0   1 194.457 7.31896  29
  24   0  -1 201.557 8.24099  29
  22   0  -1 1111.57 35.3132  28
  22   0  -1 1128.42 36.1742  14
  22   0  -1 1060.56 48.5882   7
  22   0  -1 1092.05 34.3501  16
  22   0  -1 1101.03 34.9064  15
  22   0  -1 1181.89 35.0793   8
 -22   0   1 1127.75 35.1113  29
  22   0  -1 1136.02 36.1537  29
  22   0  -1 1186.97 35.6592  32
  22   0  -1 1111.97 34.4922  23
 -22   0   1 1104.66 34.7908  23
 -22   0   1 1123.97 48.7466   6
 -22   0   1 1100.43 34.4863  16
 -22   0   1 950.564 39.0673  32
 -22   0   1 1081.09 34.8392  15
 -22   0   1 1097.82 34.8882  26
  20   0  -1 162.547 14.5022   7
 -20   0   1 176.284 7.26585  32
  20   0  -1 179.379 6.40665  15
 -20   0   1 196.511 10.5379   6
  20   0  -1 175.296 7.22868  14
  20   0  -1 184.813 16.5157   5
 -20   0   1 186.850 6.52989  29
  20   0  -1 194.472 6.89389  32
 -20   0   1 175.355 6.36454  23
  20   0  -1 179.798 6.05229  23
  20   0  -1 196.192 6.72569  28
  20   0  -1 175.155 6.12659   8
  20   0  -1 185.072 7.32190  29
 -20   0   1 175.702 6.33183  15
 -20   0   1 181.066 6.40760  26
 -18   0   1 341.845 11.4899  22
 -18   0   1 368.607 11.7011  29
  18   0  -1 351.686 11.3180  23
  18   0  -1 362.452 12.5294  29
 -18   0   1 337.480 11.6150  15
  18   0  -1 369.217 11.8591  28
  18   0  -1 363.240 11.1992  16
  18   0  -1 341.636 11.3876   8
  18   0  -1 375.147 12.0490  32
  18   0  -1 365.382 11.9273  24
  18   0  -1 352.795 11.6717  21
 -18   0   1 339.591 11.2384   9
 -18   0   1 366.147 11.6952  26
 -18   0   1 376.155 12.3664  31
 -18   0   1 350.082 11.3939  16
  18   0  -1 343.382 19.9486   7
 -18   0   1 357.471 15.1673   6
  18   0  -1 345.090 11.3070  27
  18   0  -1 341.130 22.0364   5
 -18   0   1 351.543 11.6972  23
 -18   0   1 355.791 12.5901  32
  18   0  -1 350.708 12.9922  14
  16   0  -1 207.371 13.6769   7
  16   0  -1 215.723 7.75124  29
  16   0  -1 213.807 7.25310  32
 -16   0   1 206.057 7.84335  31
  16   0  -1 192.857 14.8377   5
  16   0  -1 199.004 6.61644  16
 -16   0   1 211.056 7.07191  26
  16   0  -1 205.902 6.73572  27
  16   0  -1 207.386 7.13116  21
 -16   0   1 220.340 9.67429   6
  16   0  -1 206.225 7.65898  14
 -16   0   1 200.816 6.82700  16
  16   0  -1 207.370 7.44813  24
 -16   0   1 214.848 7.01318  29
 -14   0   1 263.800 8.57339  29
 -14   0   1 262.728 9.38899  32
  14   0  -1 250.628 15.7210   5
  14   0  -1 286.219 9.17076  24
  14   0  -1 262.981 9.21238  29
 -14   0   1 264.601 10.5010   6
  14   0  -1 260.235 14.4685   7
  14   0  -1 254.088 8.58184  21
  14   0  -1 252.277 9.10022  14
  14   0  -1 258.596 8.27082  16
 -14   0   1 277.658 14.1347   1
  12   0  -1 335.958 11.8302  29
  12   0  -1 336.115 17.7851   5
  12   0  -1 328.841 15.9991   1
  12   0  -1 341.371 11.8113  14
  12   0  -1 382.041 11.7191  21
 -12   0   1 362.814 11.9723  14
 -12   0   1 340.190 15.8227   1
 -12   0   1 352.949 13.7922   3
 -12   0   1 378.866 12.9279   6
  12   0  -1 343.336 11.8129  24
 -12   0   1 375.125 11.3570  29
 -12   0   1 343.105 12.0501  32
  12   0  -1 398.363 11.6046  32
  10   0  -1 955.376 32.6324  32
 -10   0   1 1027.92 33.8670   3
 -10   0   1 1015.30 32.4664  14
  10   0  -1 1052.62 32.4340  14
  10   0  -1 1038.20 32.4882  24
  10   0  -1 1092.26 37.4707   7
 -10   0   1 1016.80 37.8484   1
  10   0  -1 1123.31 39.1611   5
 -10   0   1 1000.38 37.3869   4
  10   0  -1 1004.15 32.1621  11
  10   0  -1 1032.09 32.4421  29
 -10   0   1 965.123 32.6136  32
  10   0  -1 1084.61 36.7289   1
 -10   0   1 1048.54 31.9818  29
   8   0  -1 866.784 30.7941   4
  -8   0   1 881.706 27.9174   3
  -8   0   1 834.936 31.5295   5
   8   0  -1 874.215 26.6636  11
  -8   0   1 826.093 26.8822  14
  -8   0   1 861.958 30.7369   4
   8   0  -1 806.031 31.2083   5
  -8   0   1 883.025 29.7678   1
  -8   0   1 841.215 26.5065  29
   8   0  -1 893.371 26.9090  29
   8   0  -1 852.820 26.8808  14
  -6   0   1 95.7058 3.01414  29
   6   0  -1 85.5043 5.67896   5
   6   0  -1 91.7330 3.09287  11
  -6   0   1 93.3204 3.85284   3
  -6   0   1 88.9768 4.74194   1
  -6   0   1 106.884 3.26823  25
   6   0  -1 88.7011 4.89655   1
  -6   0   1 91.6675 5.26857   4
   6   0  -1 92.0980 3.26325  14
  -6   0   1 91.4434 3.27111  14
  -6   0   1 87.9248 5.69529   5
   4   0  -1 1174.26 36.9527   3
   4   0  -1 1137.15 38.5469   4
  -4   0   1 1224.41 38.2619   1
  -4   0   1 1221.28 38.7152   4
  -4   0   1 1201.56 37.0979   3
  -4   0   1 1178.40 39.3316   5
   4   0  -1 1167.17 38.3245   1
   2   0  -1 50.4291 3.01376   5
  -2   0   1 44.0715 2.29631   1
  -2   0   1 50.1345 2.79039   5
  -2   0   1 46.0986 1.74005   3
   2   0  -1 44.7240 1.54868  25
   2   0  -1 45.5672 1.74601   3
   2   0  -1 43.8217 1.50473  11
  -2   0   1 44.0331 2.41432   4
  -2   0   1 46.1716 1.53217  25
  -2   0   1 44.4834 1.49209  11
   0   0  -1 4178.25 126.855   6
   0   0  -1 3963.84 127.759   4
   0   0   1 4244.22 127.854   4
  -2   0  -1 923.370 29.2890   1
  -2   0  -1 908.311 29.6213   7
   2   0   1 873.600 29.5438   7
  -2   0  -1 906.690 28.3000   6
   2   0   1 937.590 29.2339   1
   4   0   1 50.1620 1.97047  29
   4   0   1 55.3864 1.79966  25
  -4   0  -1 48.8865 1.94845  14
   4   0   1 53.2521 1.96910  24
  -4   0  -1 61.9637 3.65434   7
   4   0   1 55.5215 1.75389  11
  -4   0  -1 51.2001 3.83091   5
  -4   0  -1 56.4596 3.20789   1
   4   0   1 48.6977 3.74157   5
   4   0   1 54.2565 3.11323   1
   6   0   1 295.540 12.0391   7
   6   0   1 298.863 9.13785  11
   6   0   1 287.146 9.40497  14
  -6   0  -1 293.764 12.3675   7
   6   0   1 304.315 9.22075  25
  -6   0  -1 284.944 13.0666   5
  -6   0  -1 287.882 9.44686  14
   6   0   1 305.310 9.44988  24
  -6   0  -1 290.839 9.20874  29
   6   0   1 292.067 9.46001  29
   6   0   1 264.104 12.8320   5
   6   0   1 290.681 11.4933   1
   8   0   1 397.566 13.4650  14
  -8   0  -1 426.218 13.1881  29
   8   0   1 434.631 13.5632  29
  -8   0  -1 423.438 13.5298  14
  -8   0  -1 440.621 16.7664   1
   8   0   1 404.478 16.7957   7
   8   0   1 369.902 13.1017  21
   8   0   1 414.840 13.6890  24
   8   0   1 414.906 16.3389   1
  -8   0  -1 425.331 17.5189   7
  -8   0  -1 414.165 18.4955   5
  -8   0  -1 435.411 14.1956   6
  -8   0  -1 438.261 13.9998  32
   8   0   1 433.302 13.1558  11
 -10   0  -1 301.296 13.6804   1
  10   0   1 280.740 9.46809  21
  10   0   1 315.166 9.56702  11
 -10   0  -1 308.457 10.9663   6
 -10   0  -1 291.140 10.3903  32
 -10   0  -1 313.794 9.57972  29
  10   0   1 301.954 9.92286  14
 -10   0  -1 302.393 12.1924   3
  10   0   1 279.919 15.4208   5
  10   0   1 293.962 13.3153   1
  10   0   1 284.049 9.93032  29
  10   0   1 295.189 13.9026   7
  10   0   1 302.368 9.84522  24
  12   0   1 180.255 6.06061  11
  12   0   1 168.874 6.18949  24
  12   0   1 167.833 11.9571   5
  12   0   1 169.719 5.90639  21
 -12   0  -1 182.731 10.4544   1
  12   0   1 197.807 6.12731  32
  12   0   1 190.201 10.8617   7
  12   0   1 174.515 6.37668  14
  12   0   1 188.358 10.3108   1
 -12   0  -1 181.563 7.65650   6
  12   0   1 168.618 6.39621  29
 -12   0  -1 178.832 5.99150  29
  14   0   1 7.94132 0.82922  29
  14   0   1 5.40254 2.93476   5
  14   0   1 8.66525 0.67792  32
 -14   0  -1 9.31436 1.05651  32
  14   0   1 7.94470 0.81458  14
 -14   0  -1 7.63505 2.45996   1
 -14   0  -1 10.0731 1.01816  31
  14   0   1 9.14370 0.63080  21
  14   0   1 6.15805 2.57183   7
 -14   0  -1 8.02250 0.62998  29
  14   0   1 7.77011 0.70472  24
 -14   0  -1 9.12156 0.62062  16
 -14   0  -1 10.8394 1.68065   6
 -16   0  -1 296.044 10.4131  31
 -16   0  -1 295.543 9.81747  29
  16   0   1 291.028 10.4000  29
 -16   0  -1 301.998 10.9584  32
  16   0   1 295.830 16.7921   7
  16   0   1 302.757 10.3999  14
 -16   0  -1 296.842 12.8536   6
  16   0   1 297.193 9.75316  21
 -16   0  -1 295.592 16.9154   1
 -16   0  -1 279.645 9.60395  16
  16   0   1 297.873 9.90120  24
  16   0   1 293.732 9.41897  27
  16   0   1 286.595 19.4245   5
  18   0   1 730.250 24.5666  24
  18   0   1 763.209 34.4539   7
  18   0   1 771.059 24.6314  28
  18   0   1 796.786 24.6260  21
  18   0   1 810.668 24.5511   8
 -18   0  -1 720.714 24.4520  15
 -18   0  -1 784.599 24.7211  29
  18   0   1 745.674 24.4416  27
 -18   0  -1 804.053 24.4651  16
 -18   0  -1 761.902 28.9144   6
 -18   0  -1 830.986 25.4207  31
  18   0   1 713.335 24.0704  23
  18   0   1 784.120 24.8097  20
  18   0   1 768.215 25.3351  29
  18   0   1 787.407 25.3807  14
 -18   0  -1 793.998 25.9567  32
 -18   0  -1 773.208 24.7411  23
 -20   0  -1 451.213 14.3615  16
  20   0   1 412.698 14.0485  23
 -20   0  -1 452.967 15.9749  32
  20   0   1 437.979 15.5111  14
  20   0   1 461.915 14.5519  15
  20   0   1 443.936 25.1897   7
  20   0   1 445.036 14.6988  21
  20   0   1 427.082 14.1950   8
 -20   0  -1 461.562 15.3782  31
  20   0   1 465.232 14.7740  28
  20   0   1 448.484 14.2091  27
 -20   0  -1 417.307 14.4614  15
 -20   0  -1 455.609 14.8246  29
  20   0   1 430.438 13.9710  16
  20   0   1 456.164 15.4758  29
 -20   0  -1 459.464 14.7445  23
  22   0   1 898.725 29.2931  28
  22   0   1 889.729 28.6517   8
  22   0   1 947.604 46.4214   7
 -22   0  -1 938.809 29.4597  29
  22   0   1 969.779 29.0546  27
 -22   0  -1 923.467 30.5204  32
 -22   0  -1 918.708 28.7452  16
 -22   0  -1 884.410 29.1861  26
  22   0   1 881.528 29.0594  18
  22   0   1 840.552 29.1464  21
 -22   0  -1 948.341 29.1572  23
 -22   0  -1 936.071 29.8427  31
 -24   0  -1 120.117 4.57234  26
  24   0   1 116.926 4.22084   8
 -24   0  -1 119.456 4.52716  23
  24   0   1 117.186 4.53128  15
  24   0   1 124.023 4.89791  28
 -24   0  -1 112.061 5.51702  32
 -24   0  -1 115.238 4.87824  29
  24   0   1 119.020 5.26787  29
 -24   0  -1 116.802 4.20717  16
 -24   0  -1 116.020 4.49168  15
 -26   0  -1 101.889 4.35339  29
  26   0   1 106.887 4.44053   8
  26   0   1 96.5957 4.18237  28
 -26   0  -1 96.3338 3.87610  26
  26   0   1 97.8977 4.46950  29
  26   0   1 91.1596 4.01299  15
  28   0   1 13.6383 1.16342  29
 -28   0  -1 13.3845 0.96100  15
 -28   0  -1 11.7692 1.11751  29
  28   0   1 13.6822 0.84307   8
 -28   0  -1 13.0289 0.73225  23
 -28   0  -1 12.9909 0.91270  26
  30   0   1 84.4628 3.01221   8
 -30   0  -1 87.6696 3.31947  15
  30   0   1 86.7488 3.35705  15
 -30   0  -1 83.0797 3.23379   8
 -30   0  -1 77.4411 3.54369  29
  32   0   1 3.87664 0.42728  15
 -32   0  -1 3.63694 0.40031  15
 -32   0  -1 3.87447 0.37931   8
 -34   0  -1 12.9023 0.81917  15
  34   0   1 14.4711 0.75394  15
 -35  -1   1 86.1403 2.95387  15
  35  -1  -1 88.8512 3.00517  15
  33  -1  -1 39.9742 1.65326  15
  33  -1  -1 34.4289 1.54854  19
 -33  -1   1 37.3930 1.56555  15
  33   1  -1 36.5492 1.58566  15
 -33   1   1 33.1021 1.79947  26
  33   1  -1 38.2152 1.49531   8
 -33   1   1 38.2565 1.50730   8
 -33   1   1 36.6804 1.55658  15
 -31  -1   1 125.099 4.38641  15
 -31  -1   1 114.967 4.10868  12
  31  -1  -1 121.925 4.46947  15
  31   1  -1 125.339 4.31223   8
 -31   1   1 122.577 4.29008   8
 -31   1   1 121.211 4.31946  26
  31   1  -1 105.841 4.53794  28
  31   1  -1 114.857 4.29972  15
 -31   1   1 119.608 4.27892  15
  29  -1  -1 8.20330 0.93679  28
 -29  -1   1 8.72205 0.88405   8
  29  -1  -1 8.20181 0.74876  15
 -29  -1   1 8.84797 0.72322  15
  29  -1  -1 8.09983 0.63423   8
 -29   1   1 7.96254 0.58715  23
  29   1  -1 7.31956 1.14887  29
 -29   1   1 9.10537 0.76337  15
 -29   1   1 7.55186 0.85850  29
  29   1  -1 7.76605 0.55462  23
  29   1  -1 7.71033 0.82704  28
  29   1  -1 8.25337 0.65884   8
 -29   1   1 9.00551 0.75848   8
 -29   1   1 8.28189 0.73271  26
  29   1  -1 8.66975 0.76985  15
  27  -1  -1 432.456 14.1818  15
  27  -1  -1 425.103 14.2628  29
  27  -1  -1 439.899 13.8807   8
 -27  -1   1 430.007 14.9699  10
 -27  -1   1 433.959 13.9401  29
 -27  -1   1 434.978 13.8603   8
  27  -1  -1 411.818 14.8224  28
 -27  -1   1 426.086 14.0473  15
  27   1  -1 440.168 14.4789  28
 -27   1   1 424.795 14.0680  15
 -27   1   1 428.318 13.6332  16
 -27   1   1 437.767 14.4449  29
  27   1  -1 432.341 13.6425  23
  27   1  -1 427.494 13.5179  16
 -27   1   1 423.600 14.0708   8
  27   1  -1 427.037 14.1085  15
  27   1  -1 428.351 13.8004   8
 -27   1   1 426.833 14.1673  26
  27   1  -1 420.462 15.4522  29
  27   1  -1 418.713 14.7534  32
 -27   1   1 421.237 13.8942  23
  25  -1  -1 65.2316 2.93902  15
 -25  -1   1 68.1478 2.87270  15
  25  -1  -1 60.7857 3.15954  29
  25  -1  -1 65.2105 2.73354   8
 -25  -1   1 63.0494 3.29032  10
 -25  -1   1 63.3554 2.84628  29
  25  -1  -1 65.2092 3.41837  28
  25   1  -1 59.5366 3.67575  29
  25   1  -1 56.9651 4.09757  32
  25   1  -1 62.8025 2.96005  28
  25   1  -1 59.3963 2.47863  23
  25   1  -1 64.7179 2.28585  16
 -25   1   1 62.7868 2.84891  26
 -25   1   1 62.1532 2.90047  29
 -25   1   1 61.6623 2.83196   8
 -25   1   1 57.8907 4.39970  32
  25   1  -1 61.1943 2.73900  15
 -25   1   1 64.3989 2.91882  23
 -25   1   1 61.8279 2.46997  16
 -25   1   1 65.8058 2.85234  15
  23  -1  -1 714.782 23.2947   8
  23  -1  -1 751.092 24.5987  28
  23  -1  -1 748.716 23.8766  18
  23  -1  -1 719.093 24.4174  29
 -23  -1   1 729.113 23.4205  15
  23  -1  -1 735.710 23.5773  15
 -23  -1   1 727.989 22.9568   9
 -23  -1   1 749.808 23.2825  22
 -23  -1   1 736.377 23.7452  29
  23   1  -1 739.646 23.2867   8
  23   1  -1 728.281 23.9449  32
 -23   1   1 738.217 23.6435  15
 -23   1   1 760.180 23.7812  26
  23   1  -1 740.252 23.1348  23
 -23   1   1 737.535 23.7700  29
  23   1  -1 714.335 23.5617  21
 -23   1   1 741.049 23.7245  23
 -23   1   1 742.719 25.0920  32
  23   1  -1 745.216 23.4133  27
  23   1  -1 737.028 23.2193  16
  23   1  -1 752.217 25.2083  29
  23   1  -1 718.623 23.6439  15
  21  -1  -1 23.4905 7.40904   5
 -21  -1   1 31.1443 2.21035  31
  21  -1  -1 32.4014 1.83602  18
  21  -1  -1 28.2267 2.24819  24
  21  -1  -1 33.1767 2.10788  29
 -21  -1   1 16.3926 5.10735   6
 -21  -1   1 29.3751 1.41352  22
 -21  -1   1 29.7916 1.48328  26
  21  -1  -1 30.0604 1.62220  15
  21  -1  -1 29.3257 1.49638   8
 -21  -1   1 32.4578 1.75530  29
 -21  -1   1 29.5847 1.22813   9
 -21  -1   1 29.0233 1.53996  15
  21   1  -1 29.4902 1.28394  27
  21   1  -1 28.7412 1.15988  16
  21   1  -1 31.2352 1.66175  21
  21   1  -1 29.4080 1.79506  32
  21   1  -1 15.7198 7.13511   5
  21   1  -1 27.1792 1.55883  15
 -21   1   1 29.4893 1.79337  23
 -21   1   1 29.7531 1.45443  16
 -21   1   1 30.6922 1.70004  26
 -21   1   1 33.2256 2.43694  32
  21   1  -1 28.5918 1.37069   8
 -21   1   1 29.5380 1.60631  29
  21   1  -1 28.1403 1.33844  23
  21   1  -1 31.6497 2.38261  29
 -21   1   1 27.7476 1.57115  15
 -19  -1   1 320.909 10.6088  26
  19  -1  -1 312.808 10.7735  15
  19  -1  -1 316.559 10.9787  14
 -19  -1   1 340.570 10.9917  29
  19  -1  -1 273.766 20.6139   7
  19  -1  -1 348.090 12.3047  24
  19  -1  -1 325.830 22.4539   5
  19  -1  -1 313.659 10.6471   8
 -19  -1   1 319.352 10.4625  22
 -19  -1   1 331.214 14.1960   3
 -19  -1   1 329.088 17.2957   6
  19  -1  -1 348.038 11.5712  28
 -19  -1   1 310.219 10.2477   9
 -19  -1   1 338.110 11.8035  31
  19  -1  -1 314.059 11.0856  18
  19  -1  -1 343.837 11.5443  29
 -19   1   1 309.973 10.7831  15
  19   1  -1 346.094 23.6801   5
  19   1  -1 331.426 12.0875  14
  19   1  -1 326.051 10.1615  16
  19   1  -1 305.786 17.6199   7
  19   1  -1 311.306 10.3995   8
 -19   1   1 324.052 10.9443  23
  19   1  -1 328.308 10.6213  21
  19   1  -1 297.797 10.7597  15
  19   1  -1 337.537 12.0021  29
 -19   1   1 332.548 10.9178  26
 -19   1   1 320.410 10.5736  16
  19   1  -1 323.570 10.2984  27
  19   1  -1 340.389 12.2770  32
 -19   1   1 334.798 12.0710  32
  19   1  -1 317.875 10.2571  23
 -17  -1   1 39.6528 2.38078  31
 -17  -1   1 34.9322 1.67494  15
  17  -1  -1 41.3135 7.25647   5
  17  -1  -1 37.7887 1.79139  15
  17  -1  -1 39.3388 1.91226  14
 -17  -1   1 37.3793 1.38887   9
  17  -1  -1 38.5910 2.62089  24
  17  -1  -1 40.3304 7.21490   7
 -17  -1   1 39.9383 1.92956  29
  17  -1  -1 38.6847 1.99796  18
  17  -1  -1 42.0422 2.27866  28
 -17  -1   1 36.6205 1.66979  26
 -17  -1   1 37.9352 1.53153  22
 -17  -1   1 30.3500 4.82793   6
 -17  -1   1 32.6264 3.97892   3
  17  -1  -1 37.9064 1.71396   8
 -17  -1   1 37.6859 1.54990  19
  17  -1  -1 41.6894 2.23814  29
  17   1  -1 36.8758 1.53209   8
  17   1  -1 39.4515 2.49022  14
  17   1  -1 38.7748 1.69873  32
  17   1  -1 37.7155 1.41785  23
 -17   1   1 40.1415 1.72838  29
 -17   1   1 37.1986 2.06562  25
  17   1  -1 38.4269 1.63735  21
  17   1  -1 43.5908 3.00142  29
  17   1  -1 34.1436 5.40486   7
  17   1  -1 38.7722 7.63362   5
  17   1  -1 37.0341 1.43459  27
 -17   1   1 40.1770 2.54340  32
 -17   1   1 38.5048 1.93973  23
  15  -1  -1 164.562 6.56035  24
 -15  -1   1 142.152 7.17853   3
  15  -1  -1 154.408 5.86931  28
 -15  -1   1 159.185 6.09256  31
  15  -1  -1 152.656 5.38610  14
  15  -1  -1 144.655 11.7316   5
  15  -1  -1 135.898 6.21937  29
 -15  -1   1 164.911 9.15356   3
  15  -1  -1 145.369 11.8506   7
 -15  -1   1 148.271 9.28645   6
  15   1  -1 152.785 4.82748  16
  15   1  -1 154.954 5.16105  32
  15   1  -1 155.032 10.8063   7
  15   1  -1 154.594 6.10089  29
  15   1  -1 146.600 5.06278  21
 -15   1   1 152.268 5.21929  16
 -15   1   1 157.028 5.58903  25
 -15   1   1 169.110 11.1259   1
 -15   1   1 152.893 5.18005  29
  15   1  -1 146.103 12.6393   5
 -15   1   1 152.766 6.25255  32
  15   1  -1 147.090 6.14945  14
 -13  -1   1 507.789 17.1074  31
 -13  -1   1 511.854 20.6670   6
  13  -1  -1 545.697 16.4182  14
  13  -1  -1 499.783 23.9575   5
  13  -1  -1 514.927 24.4671   7
 -13  -1   1 520.992 21.3098   4
 -13  -1   1 535.010 18.2957   3
  13  -1  -1 533.134 17.6440  24
  13  -1  -1 520.684 16.7622  29
 -13  -1   1 488.190 16.4104  29
 -13  -1   1 464.329 21.9705   1
 -13  -1   1 534.131 18.3554   3
  13  -1  -1 496.866 16.8881  28
  13   1  -1 527.152 17.3742  14
  13   1  -1 526.762 17.2951  29
 -13   1   1 529.836 16.7200  25
  13   1  -1 537.353 21.2169   7
  13   1  -1 487.540 16.2497  21
  13   1  -1 503.300 24.9033   5
  13   1  -1 514.765 16.3520  32
 -13   1   1 550.616 23.7438   1
 -13   1   1 545.549 17.5502  32
 -13   1   1 517.904 22.3428   1
 -13   1   1 516.144 16.4629  16
 -13   1   1 536.128 16.5453  11
 -13   1   1 504.321 16.4069  29
  13   1  -1 500.534 16.1159  16
  11  -1  -1 1290.07 42.7013   3
 -11  -1   1 1254.68 43.5916   4
 -11  -1   1 1290.36 41.5721   3
 -11  -1   1 1240.68 43.8638   6
 -11  -1   1 1275.07 40.0030  29
  11  -1  -1 1342.08 47.8615   7
  11  -1  -1 1371.33 41.2832  24
  11  -1  -1 1330.15 46.9850   5
  11  -1  -1 1264.61 39.9550  14
  11  -1  -1 1298.64 40.3107  29
 -11  -1   1 1188.08 45.0541   1
  11   1  -1 1228.22 46.7583   5
 -11   1   1 1373.65 44.7210   1
  11   1  -1 1259.47 39.6364  14
  11   1  -1 1306.64 39.5723  29
  11   1  -1 1184.68 38.6149  21
 -11   1   1 1225.92 38.8850  11
 -11   1   1 1105.67 39.1858  29
  11   1  -1 1341.51 42.8941   7
  -9  -1   1 712.242 26.1574   1
   9  -1  -1 714.714 24.3746   3
   9  -1  -1 680.226 35.1776   7
  -9  -1   1 694.905 21.9309  29
  -9  -1   1 756.249 25.2544   6
  -9  -1   1 706.940 23.3199   3
   9  -1  -1 693.532 22.1930  29
   9  -1  -1 694.511 23.0105  24
  -9  -1   1 709.371 24.4484   4
   9  -1  -1 656.403 22.7718  11
   9  -1  -1 690.548 26.8450   5
   9  -1  -1 716.271 21.9168  14
   9   1  -1 709.122 21.6372  32
  -9   1   1 711.956 26.0593   1
   9   1  -1 718.935 24.6150   7
   9   1  -1 712.550 22.3406  14
   9   1  -1 700.503 22.1989  29
  -9   1   1 657.140 21.9318  25
  -9   1   1 674.915 21.7799  11
   9   1  -1 654.086 27.3357   5
  -9   1   1 719.840 21.7145  29
  -9   1   1 689.481 26.9785   5
  -9   1   1 693.348 26.6354   1
   7  -1  -1 1240.45 40.7276   3
   7  -1  -1 1248.81 38.2777  14
  -7  -1   1 1255.98 44.1121   5
  -7  -1   1 1246.75 39.6243   3
  -7  -1   1 1254.19 38.2966  29
  -7  -1   1 1240.52 38.5059  10
  -7  -1   1 1229.22 40.9717   6
   7  -1  -1 1199.83 43.4928   7
   7  -1  -1 1297.60 39.2201  11
   7  -1  -1 1230.55 38.5523  29
  -7  -1   1 1192.75 41.4661   1
  -7  -1   1 1259.39 39.8958   4
   7  -1  -1 1223.84 43.8783   4
   7  -1  -1 1222.28 42.0640   5
  -7  -1   1 1243.46 39.0040  14
   7   1  -1 1212.32 37.7284  32
  -7   1   1 1143.71 37.7690  29
  -7   1   1 1244.84 43.3747   4
  -7   1   1 1202.69 38.3428  32
   7   1  -1 1262.22 40.7367   1
  -7   1   1 1128.82 41.7462   1
   7   1  -1 1247.70 39.2527   6
   7   1  -1 1295.79 43.1559   5
  -7   1   1 1231.49 41.7419   5
   7   1  -1 1267.13 38.2596  14
  -7   1   1 1119.50 41.2419   1
  -7   1   1 1227.78 37.9701  11
  -7   1   1 1266.40 41.0806   3
  -5  -1   1 956.964 29.6033  14
  -5  -1   1 937.089 31.4548   6
   5  -1  -1 909.088 33.3712   4
   5  -1  -1 936.044 29.3335  29
   5  -1  -1 936.807 29.1587  10
  -5  -1   1 941.166 30.3886   3
   5  -1  -1 866.024 31.2545   5
   5  -1  -1 896.542 33.2494   7
  -5  -1   1 957.599 29.1989  24
   5  -1  -1 936.732 31.4002   3
  -5  -1   1 942.971 31.4933   1
  -5  -1   1 1050.21 33.5776   5
   5  -1  -1 957.759 29.8687  11
  -5  -1   1 967.296 29.3415  10
  -5  -1   1 918.871 29.8679   4
   5  -1  -1 964.289 29.1037  14
   5   1  -1 966.428 30.9047   6
  -5   1   1 859.193 31.8676   6
  -5   1   1 964.094 32.6053   1
   5   1  -1 961.414 29.6152  14
   5   1  -1 980.031 31.3000   1
   5   1  -1 924.472 32.8855   5
  -5   1   1 901.131 31.4186   5
   5   1  -1 913.428 30.0915   4
  -5   1   1 896.488 29.3326  29
  -5   1   1 948.634 31.9236   3
  -5   1   1 975.907 32.8406   1
  -5   1   1 879.787 33.0801   4
  -5   1   1 1056.44 30.0132  25
   5   1  -1 978.179 30.6873   7
   3  -1  -1 8996.53 270.396   3
   3  -1  -1 8534.90 269.294   5
  -3  -1   1 8391.00 270.213   6
  -3  -1   1 9049.23 269.459   3
   3  -1  -1 8865.81 271.506   4
   3  -1  -1 8549.89 271.494   7
  -3   1   1 8928.23 267.293   3
   3   1  -1 9090.71 265.423   4
   3   1  -1 8731.56 267.693   5
  -3   1   1 9122.76 268.099   4
   3   1  -1 8879.40 265.951   3
   3   1  -1 7949.41 266.106   7
   3   1  -1 8013.37 266.431   6
  -3   1   1 8239.38 267.243   6
   1  -1  -1 1917.28 59.0795  11
   1  -1  -1 1832.68 60.5643   6
   1  -1  -1 1879.67 60.6388   4
   1  -1  -1 1959.56 59.1087   5
  -1  -1   1 1931.65 60.4038   6
  -1  -1   1 1925.04 60.2094   7
   1  -1  -1 1847.45 60.4730   3
   1  -1  -1 1901.84 61.1971   1
  -1  -1   1 1807.91 59.7556   3
  -1  -1   1 1979.98 59.3306   1
   1  -1  -1 1884.54 58.9540   5
   1   1  -1 1936.02 61.0863   3
  -1   1   1 1876.10 62.1619   1
  -1   1   1 1893.54 61.8779   6
  -1   1   1 1956.36 61.6677   3
  -1   1   1 1886.16 61.4846   4
   1   1  -1 2012.22 60.2537   1
   1   1  -1 2079.21 61.6327   6
   1   1  -1 1815.03 63.4584   5
   1  -1   1 9230.41 287.910   7
   1  -1   1 9496.02 286.677   3
  -1  -1  -1 8997.83 286.445   4
  -1  -1  -1 9192.90 287.401   6
  -1  -1  -1 9223.93 286.769   5
  -1  -1  -1 9559.68 287.165   3
  -1   1  -1 9444.32 289.036   7
   1   1   1 9088.73 288.182   6
   1   1   1 9613.37 287.328   4
  -1   1  -1 9247.68 288.141   6
   1   1   1 9044.69 287.774   3
  -1   1  -1 9431.10 287.948   3
   3  -1   1 7452.36 225.051   7
  -3  -1  -1 6937.22 222.249   4
   3  -1   1 7333.41 223.049   3
  -3  -1  -1 7303.30 223.290   3
  -3  -1  -1 6797.41 223.604   6
  -3  -1  -1 7397.34 224.395   5
  -3   1  -1 6398.17 220.498   5
  -3   1  -1 7454.20 218.976   3
   3   1   1 7031.17 218.533   6
  -3   1  -1 7043.83 218.885   6
   3   1   1 7017.84 219.723   5
  -3   1  -1 7320.54 220.635   7
   5  -1   1 274.387 8.81325  10
  -5  -1  -1 279.130 11.2009   6
  -5  -1  -1 285.930 10.7657   3
  -5  -1  -1 268.163 9.28306  14
  -5  -1  -1 291.957 12.7265   5
  -5  -1  -1 285.433 8.95822  29
   5  -1   1 273.851 9.26067  11
  -5  -1  -1 262.710 10.2850   4
   5  -1   1 269.542 10.5437   3
   5  -1   1 279.638 9.61287  24
   5  -1   1 289.508 12.7540   7
  -5  -1  -1 278.402 12.0801   1
  -5   1  -1 271.554 13.0571   4
  -5   1  -1 277.999 11.8118   5
  -5   1  -1 280.975 10.6165   1
   5   1   1 276.120 9.10978  29
  -5   1  -1 253.339 8.83276  11
   5   1   1 269.713 11.3314   6
   5   1   1 275.443 8.83619  32
   5   1   1 276.238 11.6432   1
  -5   1  -1 286.835 13.1198   7
  -5   1  -1 274.739 9.02194  25
   5   1   1 273.266 9.07282  14
   5   1   1 276.565 12.4651   5
  -5   1  -1 268.427 11.4709   3
   7  -1   1 940.572 28.2091  29
  -7  -1  -1 967.105 30.5555   3
  -7  -1  -1 888.728 30.8947   4
   7  -1   1 958.103 29.2041  24
  -7  -1  -1 916.928 32.7535   1
  -7  -1  -1 885.446 28.8277  14
   7  -1   1 817.069 28.6677  11
   7  -1   1 877.771 33.4489   7
   7  -1   1 941.743 31.9422   1
  -7  -1  -1 863.576 33.7722   5
  -7  -1  -1 935.526 28.4104  29
  -7   1  -1 925.738 34.8165   4
  -7   1  -1 910.044 28.0976  14
   7   1   1 978.465 32.3468   1
   7   1   1 915.098 28.3061  32
  -7   1  -1 898.795 31.1112   1
   7   1   1 876.476 33.7936   5
   7   1   1 924.912 28.7871  29
  -7   1  -1 925.285 28.8785  32
   7   1   1 862.750 30.2929   7
   7   1   1 890.657 28.2089  21
  -7   1  -1 899.849 32.9297   5
  -7   1  -1 898.682 28.2838  11
   7   1   1 918.080 28.7612  14
   9  -1   1 186.885 6.31373  29
  -9  -1  -1 192.248 8.39173   3
  -9  -1  -1 189.949 9.33696   4
   9  -1   1 185.775 6.78930  11
  -9  -1  -1 182.400 6.38346  29
   9  -1   1 195.561 10.0651   1
  -9  -1  -1 191.908 10.4788   1
  -9  -1  -1 195.342 9.27753   6
   9  -1   1 186.192 7.10223  24
   9  -1   1 197.805 11.2987   7
   9   1   1 190.659 8.19736   7
   9   1   1 202.128 11.8700   5
  -9   1  -1 176.566 11.0727   5
   9   1   1 186.976 6.82013  29
  -9   1  -1 199.986 6.20116  11
  -9   1  -1 192.702 6.30783  25
  -9   1  -1 187.337 9.40058   1
  -9   1  -1 190.621 7.01686  32
  -9   1  -1 190.954 6.19705  14
   9   1   1 199.492 10.1555   1
   9   1   1 192.020 6.23509  32
   9   1   1 185.753 6.10028  21
 -11  -1  -1 16.7752 2.48855   6
 -11  -1  -1 7.51852 2.44428   4
  11  -1   1 11.3298 0.67974  14
  11  -1   1 12.8175 1.22387  24
 -11  -1  -1 11.6589 2.67731   1
  11  -1   1 12.8805 2.62590   1
 -11  -1  -1 12.7015 1.13789  32
  11  -1   1 13.3612 1.16237  11
  11  -1   1 13.8168 0.86525  29
 -11  -1  -1 13.5487 1.15458  31
 -11   1  -1 13.2494 2.55253   1
  11   1   1 15.6291 3.48620   5
 -11   1  -1 11.1916 0.74408  11
 -11   1  -1 13.0330 0.74798  14
  11   1   1 11.9765 0.59776  21
 -11   1  -1 12.1576 0.66331  29
 -11   1  -1 14.5607 1.25340  32
  11   1   1 14.6819 1.13768  29
 -11   1  -1 13.0340 0.75538  25
  11   1   1 12.2871 1.06120  14
 -13  -1  -1 1308.71 46.9120   6
 -13  -1  -1 1327.31 42.6031  32
 -13  -1  -1 1303.30 42.5862  31
  13  -1   1 1372.59 51.0908   7
 -13  -1  -1 1325.36 41.9698  29
  13  -1   1 1360.13 41.6887  14
  13  -1   1 1421.10 42.9909  24
 -13  -1  -1 1278.27 53.2849   1
  13  -1   1 1348.51 41.9448  29
  13  -1   1 1339.02 49.5309   1
 -13   1  -1 1328.69 42.4422  16
  13   1   1 1436.73 47.2009   7
 -13   1  -1 1326.12 42.6078  25
  13   1   1 1402.95 42.2005  27
  13   1   1 1377.37 42.2489  21
  13   1   1 1382.50 53.6318   5
  13   1   1 1322.08 43.2968  29
  13   1   1 1311.35 42.0084  16
 -13   1  -1 1305.21 42.3770  29
 -13   1  -1 1424.40 43.7546  32
 -13   1  -1 1373.07 49.0476   1
  13   1   1 1399.80 43.4275  14
  15  -1   1 603.631 19.8889  24
  15  -1   1 593.242 19.1249  28
 -15  -1  -1 574.113 22.5083   3
 -15  -1  -1 570.612 18.4392  16
 -15  -1  -1 563.472 27.4437   6
  15  -1   1 590.390 27.4921   1
 -15  -1  -1 582.132 19.6061  32
 -15  -1  -1 565.863 19.5867  31
 -15  -1  -1 588.333 18.9978  29
  15  -1   1 589.038 18.9809  29
  15  -1   1 596.745 18.7230  14
  15  -1   1 617.543 28.6284   7
  15   1   1 578.206 18.3745  21
 -15   1  -1 607.766 26.2918   1
 -15   1  -1 584.558 19.9467  32
  15   1   1 598.326 19.6547  14
  15   1   1 597.083 19.5943  29
  15   1   1 589.298 18.0783  16
  15   1   1 576.677 18.1650  27
 -15   1  -1 577.885 18.5411  29
  15   1   1 557.990 29.7034   5
 -15   1  -1 579.266 18.5561  16
 -17  -1  -1 137.986 4.68868  22
 -17  -1  -1 135.498 4.61975  19
 -17  -1  -1 126.474 4.84896  23
 -17  -1  -1 133.290 9.89933   6
 -17  -1  -1 130.773 4.61416  16
  17  -1   1 139.633 5.95662  24
 -17  -1  -1 130.754 5.72255  31
  17  -1   1 136.421 5.11412  20
 -17  -1  -1 135.749 5.18821  29
  17  -1   1 138.212 5.19915  29
  17  -1   1 126.394 5.39352  18
 -17  -1  -1 156.366 8.72969   3
  17  -1   1 145.666 5.38369  28
  17  -1   1 138.663 4.97786  14
  17  -1   1 129.245 12.1480   7
  17  -1   1 135.670 4.86246  15
 -17   1  -1 133.387 4.91927  29
 -17   1  -1 135.332 6.05979  32
  17   1   1 130.457 5.72794  14
  17   1   1 130.036 4.50424   8
  17   1   1 130.664 4.40018  27
  17   1   1 132.734 4.94526  15
 -17   1  -1 135.863 4.78290  16
  17   1   1 140.943 4.29161  16
  17   1   1 137.309 4.67705  21
  17   1   1 132.806 5.72751  29
  17   1   1 140.990 9.69750   7
  17   1   1 132.025 13.5255   5
  17   1   1 133.598 4.70881  32
  17   1   1 131.509 4.35733  23
  19  -1   1 269.426 9.73842  13
 -19  -1  -1 282.483 18.2171   6
  19  -1   1 286.704 9.81549  20
  19  -1   1 294.708 9.89717  29
 -19  -1  -1 279.158 9.25451  22
  19  -1   1 273.303 10.5426  24
  19  -1   1 287.555 9.87950  18
 -19  -1  -1 300.944 9.99166  29
  19  -1   1 283.515 9.33899   8
 -19  -1  -1 299.369 10.7526  31
  19  -1   1 277.859 19.9620   7
 -19  -1  -1 287.391 9.44528  26
 -19  -1  -1 276.892 9.41377  23
 -19  -1  -1 277.324 9.02607   9
  19  -1   1 281.419 9.50836  15
 -19  -1  -1 285.061 14.3645   3
  19   1   1 287.458 10.7979  29
 -19   1  -1 290.327 9.57605  16
 -19   1  -1 287.845 9.73548  29
  19   1   1 287.312 9.64748  15
  19   1   1 294.219 9.20694  27
  19   1   1 284.288 10.9469  14
  19   1   1 262.294 22.0540   5
  19   1   1 281.584 9.27307   8
  19   1   1 282.996 9.04212  16
 -19   1  -1 291.776 12.9102   6
 -19   1  -1 279.050 9.92942  23
  19   1   1 325.004 10.0298  32
  19   1   1 281.838 9.12440  23
 -19   1  -1 292.337 11.1856  32
  19   1   1 268.562 16.5296   7
 -21  -1  -1 394.526 16.8191  31
  21  -1   1 387.857 12.6206   8
  21  -1   1 398.193 13.1427  29
 -21  -1  -1 393.847 12.8433  15
  21  -1   1 396.404 13.4674  28
 -21  -1  -1 376.383 12.3425   9
  21  -1   1 389.483 13.1873  20
 -21  -1  -1 384.445 12.7255  26
 -21  -1  -1 398.768 25.5902   3
 -21  -1  -1 379.056 12.6150  22
 -21  -1  -1 379.517 12.5808  23
 -21  -1  -1 410.396 13.4902  29
  21  -1   1 389.513 12.8639  15
  21   1   1 393.182 14.0079  29
 -21   1  -1 383.591 14.3394  32
  21   1   1 386.398 12.0548  16
  21   1   1 380.613 12.1466  23
 -21   1  -1 384.373 12.9839  23
  21   1   1 388.052 12.6868  21
  21   1   1 385.374 12.2388  27
  21   1   1 363.047 12.8852  32
 -21   1  -1 389.556 12.8975  29
 -21   1  -1 412.241 12.6615  16
  21   1   1 384.787 12.3111   8
 -21   1  -1 368.586 12.7241  15
  21   1   1 366.965 12.6611  15
 -23  -1  -1 296.445 11.0281  31
 -23  -1  -1 288.395 9.85286  15
  23  -1   1 286.637 9.85352  29
  23  -1   1 282.845 9.57574   8
  23  -1   1 301.504 10.2174  18
  23  -1   1 289.493 9.89218  15
 -23  -1  -1 298.720 10.3517  29
  23   1   1 281.335 9.30593  27
  23   1   1 279.180 9.78494  21
 -23   1  -1 287.159 9.92280  26
 -23   1  -1 287.878 9.56469  16
  23   1   1 272.308 10.0333  32
  23   1   1 275.042 9.73094  15
 -23   1  -1 283.411 9.74467  15
 -23   1  -1 294.766 9.98874  23
  23   1   1 286.635 9.37578   8
 -23   1  -1 292.095 10.0726  29
 -23   1  -1 286.101 11.3063  32
  23   1   1 301.388 11.0958  29
  23   1   1 292.140 9.22436  23
 -25  -1  -1 326.621 11.5869  10
 -25  -1  -1 318.882 10.7325  15
  25  -1   1 331.235 10.8214  15
  25  -1   1 317.803 11.0294  18
  25  -1   1 301.400 11.1396   8
 -25  -1  -1 327.678 11.1925  29
 -25   1  -1 324.081 10.8605  26
 -25   1  -1 312.749 10.9003  15
  25   1   1 322.657 11.9281  29
 -25   1  -1 323.912 10.4554  16
  25   1   1 302.116 10.0286  16
  25   1   1 310.391 10.2592  27
 -25   1  -1 317.672 10.8215  23
  25   1   1 323.600 10.3560   8
 -25   1  -1 316.594 12.1803  32
  25   1   1 304.837 10.7750  21
  25   1   1 318.451 10.1588  23
 -25   1  -1 319.135 11.1105  29
  25   1   1 304.631 10.6376  15
  25   1   1 327.943 10.8898  28
 -27  -1  -1 29.1113 1.59588  15
 -27  -1  -1 30.2635 1.75034  29
  27  -1   1 32.8888 1.69554  15
 -27   1  -1 28.8631 1.87595  29
 -27   1  -1 30.1318 1.68444  26
 -27   1  -1 28.2948 2.23536  32
 -27   1  -1 29.6037 1.60563  15
  27   1   1 29.9797 1.63229  15
  27   1   1 29.7529 1.41903   8
 -27   1  -1 29.5508 1.62787  23
  27   1   1 30.1871 2.22267  29
  27   1   1 28.6924 1.71462  28
 -29  -1  -1 266.006 8.88201  15
 -29  -1  -1 264.587 8.85303   8
  29  -1   1 263.638 8.91652  15
 -29   1  -1 258.794 8.76882   8
  29   1   1 263.746 8.52100   8
 -29   1  -1 251.024 9.28996  29
  29   1   1 261.526 8.78776  15
 -29   1  -1 265.465 8.60442  23
 -29   1  -1 258.332 8.81982  26
  29   1   1 252.438 9.58822  29
 -29   1  -1 263.744 8.75432  15
  31  -1   1 17.0256 0.97216  15
 -31  -1  -1 13.5952 0.82215   8
 -31  -1  -1 16.2853 0.92488  15
  31   1   1 18.4549 0.91318   8
 -31   1  -1 18.5111 1.00977  15
 -31   1  -1 18.4081 1.03613   8
 -31   1  -1 18.2083 1.05479  26
  31   1   1 18.1101 1.05958  15
  33  -1   1 47.4969 1.82360  15
  33  -1   1 44.8841 1.86598  19
 -33  -1  -1 46.0063 1.80158  15
 -33   1  -1 49.4050 2.00049   8
  33   1   1 44.5531 1.83685  15
  32  -2  -1 285.418 8.93966  15
 -32  -2   1 261.491 8.78128  12
 -32  -2   1 284.226 8.86291  15
 -32   2   1 281.280 9.19208  26
  32   2  -1 285.557 9.01996   8
 -32   2   1 278.715 9.04123   8
 -30  -2   1 61.6878 2.33860  15
  30  -2  -1 56.4794 2.59327  19
 -30  -2   1 60.9641 2.35755  12
  30  -2  -1 62.2740 2.43666  15
 -30   2   1 60.6517 2.38631   8
 -30   2   1 63.8769 2.54642  26
 -30   2   1 60.1917 2.16412  23
  30   2  -1 56.1621 2.57696  28
  30   2  -1 59.3472 2.28359   8
  28  -2  -1 109.075 4.03768  15
 -28  -2   1 108.831 3.89731  15
  28  -2  -1 95.9780 4.32183  28
  28  -2  -1 111.155 4.24180  19
 -28   2   1 109.156 3.89690  23
  28   2  -1 95.0289 5.37221  29
 -28   2   1 100.115 5.18821  32
 -28   2   1 110.223 3.98509   8
 -28   2   1 106.245 3.66602  16
  28   2  -1 106.104 3.55694  16
  28   2  -1 111.236 3.67391  23
  28   2  -1 110.187 3.80347   8
  28   2  -1 103.851 4.18238  28
 -28   2   1 107.232 4.09561  26
 -28   2   1 99.2656 4.27036  29
  28   2  -1 104.084 4.45135  32
  26  -2  -1 29.0046 1.98355  28
  26  -2  -1 30.1128 1.76902  19
 -26  -2   1 30.7126 1.54014  15
 -26  -2   1 31.1957 1.46787  22
 -26  -2   1 30.5812 1.26303   9
  26  -2  -1 29.6653 1.64119  15
 -26   2   1 31.4628 1.86163  26
 -26   2   1 31.8469 1.66293   8
 -26   2   1 31.6585 1.66961  23
  26   2  -1 30.5364 1.33661  23
 -26   2   1 29.8134 2.26990  32
  26   2  -1 27.5634 2.39658  29
 -26   2   1 30.4802 1.80309  29
  26   2  -1 29.5364 1.84464  32
  26   2  -1 31.1845 1.45414   8
  26   2  -1 29.5444 1.38338  16
 -26   2   1 29.1685 1.49177  16
 -24  -2   1 350.067 12.0349   9
  24  -2  -1 369.378 13.1336  28
 -24  -2   1 381.056 12.2322  22
 -24  -2   1 360.758 13.0856  10
 -24   2   1 365.832 12.5463  29
  24   2  -1 379.163 11.7742  16
  24   2  -1 376.483 14.0712  29
  24   2  -1 347.347 12.7471  32
 -24   2   1 377.468 13.9445  32
 -24   2   1 381.078 12.6137  26
 -24   2   1 385.070 12.1820  16
 -22  -2   1 394.399 12.5442   9
  22  -2  -1 373.143 15.1575  24
  22  -2  -1 404.544 13.3876  17
 -22  -2   1 396.069 13.0105  15
 -22  -2   1 398.166 14.0653  10
  22  -2  -1 406.596 14.2223  28
  22  -2  -1 410.976 13.6354  18
  22  -2  -1 402.972 13.2283  15
 -22  -2   1 395.521 12.7828  22
 -22   2   1 400.792 13.2730   8
 -22   2   1 394.896 13.3893  23
 -22   2   1 406.344 13.4261  26
 -22   2   1 402.647 13.0222  16
 -22   2   1 389.279 14.7343  32
  22   2  -1 394.292 12.8122   8
  22   2  -1 397.955 14.8994  29
  22   2  -1 396.253 12.5065  16
  22   2  -1 407.287 12.6300  23
 -20  -2   1 13.8332 0.65546   9
 -20  -2   1 13.7077 0.78302  22
  20  -2  -1 13.7838 1.77660  24
  20  -2  -1 12.6411 1.14935  18
 -20  -2   1 14.3399 0.93827  15
  20  -2  -1 12.9745 1.00757  15
 -20  -2   1 15.4118 1.37068  10
  20  -2  -1 13.6226 1.41423  28
 -20  -2   1 13.7437 0.82064  19
  20  -2  -1 13.4660 1.15190  17
  20   2  -1 12.4463 0.73925   8
  20   2  -1 12.1144 0.82705  21
  20   2  -1 11.6967 1.53110  29
 -20   2   1 11.6328 0.92287  29
 -20   2   1 10.5098 1.36475  32
  20   2  -1 12.6255 0.64241  27
 -20   2   1 9.56854 1.41013  26
 -20   2   1 11.5939 1.03715  23
  20   2  -1 11.9828 0.62297  23
  20   2  -1 11.6860 0.86754  32
 -20   2   1 12.1016 0.96061   8
 -20   2   1 10.6730 1.13076  25
  18  -2  -1 51.0973 2.69135  17
 -18  -2   1 65.2466 10.1219   6
 -18  -2   1 53.6608 1.86876   9
 -18  -2   1 51.4304 3.11040  31
  18  -2  -1 38.9750 9.16920   7
  18  -2  -1 61.2188 3.23525  28
 -18  -2   1 52.4554 2.01756  22
  18  -2  -1 49.1192 2.29300   8
 -18  -2   1 54.2640 2.10939  19
  18  -2  -1 50.1946 3.64575  24
  18  -2  -1 54.2000 2.40947  15
 -18  -2   1 52.2683 2.86798  10
  18  -2  -1 54.7104 2.67999  18
  18   2  -1 50.4596 1.80095  27
  18   2  -1 49.3309 1.80479  23
  18   2  -1 46.7201 3.09545  29
 -18   2   1 49.8169 2.31173   8
 -18   2   1 48.3546 2.37529  11
 -18   2   1 51.4982 2.42820  26
 -18   2   1 52.4781 2.21952  29
 -18   2   1 50.4601 2.47034  23
  18   2  -1 48.5517 11.8471   5
 -18   2   1 49.7532 2.57800  25
  18   2  -1 48.8009 1.95767   8
 -18   2   1 53.1410 2.20607  16
  18   2  -1 51.3786 2.01165  21
 -18   2   1 49.6266 3.20518  32
  18   2  -1 51.8075 1.73054  16
  18   2  -1 50.5916 2.14823  32
  16  -2  -1 230.235 8.93161  28
 -16  -2   1 263.344 9.71276  10
 -16  -2   1 251.669 7.62838  22
 -16  -2   1 242.351 9.11567  31
  16  -2  -1 220.820 8.30691  13
  16  -2  -1 227.454 8.38135  18
 -16  -2   1 239.117 15.4568   6
  16  -2  -1 223.788 17.8819   7
  16  -2  -1 230.495 9.99062  24
  16  -2  -1 232.911 8.03848  15
  16  -2  -1 226.476 8.52476  17
  16  -2  -1 231.473 7.82469  29
 -16  -2   1 242.452 7.45389   9
 -16  -2   1 236.391 7.71213  19
 -16   2   1 229.255 8.17993  25
 -16   2   1 232.750 7.96547  11
 -16   2   1 228.736 7.95315   8
 -16   2   1 229.879 8.04836  26
  16   2  -1 230.551 7.31887  27
  16   2  -1 229.842 7.52300   8
 -16   2   1 229.716 9.12472  32
  16   2  -1 251.835 9.64869  29
 -16   2   1 225.137 7.77157  29
 -16   2   1 234.097 7.77717  16
  16   2  -1 236.017 18.4423   5
 -16   2   1 231.904 8.15252  23
  16   2  -1 229.136 7.49822  21
  16   2  -1 233.444 7.28162  16
  16   2  -1 227.549 7.36542  23
  14  -2  -1 333.269 11.9533  28
  14  -2  -1 331.063 11.6443  17
  14  -2  -1 331.853 10.9132  29
  14  -2  -1 343.604 21.1248   7
  14  -2  -1 320.848 11.6104  18
 -14  -2   1 338.789 12.0598  31
  14  -2  -1 340.934 11.1897  15
 -14  -2   1 317.164 10.5150   9
 -14  -2   1 367.195 18.5093   6
 -14  -2   1 348.897 14.1534   3
  14  -2  -1 343.315 13.1147  24
 -14  -2   1 323.028 10.6864  22
 -14  -2   1 341.437 11.6077  10
 -14   2   1 329.870 10.5684  16
 -14   2   1 304.654 10.7068   8
 -14   2   1 339.300 10.6642  29
 -14   2   1 306.562 10.8982  23
  14   2  -1 330.642 10.2925  21
  14   2  -1 340.926 11.9727  29
 -14   2   1 332.848 10.7815  11
 -14   2   1 327.857 10.9509  26
  14   2  -1 327.705 10.1347  27
  14   2  -1 331.133 11.9473  14
  14   2  -1 290.959 28.2327   5
  14   2  -1 329.693 10.5286  32
 -14   2   1 309.605 11.7521  32
 -12  -2   1 1275.47 39.3168  10
  12  -2  -1 1283.92 41.0153  24
 -12  -2   1 1226.01 39.7398  31
 -12  -2   1 1234.47 45.9816   6
  12  -2  -1 1268.27 47.0436   3
  12  -2  -1 1281.15 39.8698  29
  12  -2  -1 1197.46 39.6761  28
  12  -2  -1 1203.18 38.6778  29
 -12  -2   1 1226.49 41.8911   3
  12  -2  -1 1227.21 49.6159   7
 -12   2   1 1213.06 38.0477  25
  12   2  -1 1213.08 48.0988   5
  12   2  -1 1177.68 37.1519  21
 -12   2   1 1146.95 38.2438  11
  12   2  -1 1190.19 36.9897  16
  12   2  -1 1198.35 38.8895  29
  12   2  -1 1225.16 38.7125  14
 -12   2   1 1193.70 37.3742  16
 -12   2   1 1220.52 37.5233  29
 -12   2   1 1237.03 38.6372  32
 -12   2   1 1186.87 37.6168  26
 -10  -2   1 663.001 21.4873  31
  10  -2  -1 633.699 29.1264   7
  10  -2  -1 623.089 20.5590  29
 -10  -2   1 651.847 26.4938   6
  10  -2  -1 647.525 20.4752  29
  10  -2  -1 671.959 21.4956  28
  10  -2  -1 682.615 22.5536  24
 -10  -2   1 651.059 21.0375  10
 -10  -2   1 637.439 23.4664   3
  10  -2  -1 655.042 24.8470   3
 -10   2   1 655.674 20.8499  11
 -10   2   1 651.107 21.3214  32
 -10   2   1 622.810 20.4889  26
  10   2  -1 632.410 20.1648  21
  10   2  -1 675.730 21.4580  14
  10   2  -1 674.672 28.6262   5
 -10   2   1 626.284 20.2843  16
  10   2  -1 647.204 21.3476  29
 -10   2   1 630.142 21.1170  25
 -10   2   1 644.069 26.4258   1
   8  -2  -1 1283.68 48.9294  28
  -8  -2   1 1564.83 50.3815   3
  -8  -2   1 1643.82 53.3954   6
   8  -2  -1 1633.63 49.1857  24
  -8  -2   1 1518.92 47.6345  10
   8  -2  -1 1542.47 47.0724  29
   8  -2  -1 1548.69 51.7289   3
  -8  -2   1 1519.54 48.0257  31
   8  -2  -1 1506.29 55.3023   7
  -8  -2   1 1529.78 46.9849  24
   8  -2  -1 1574.23 47.2099  10
   8  -2  -1 1436.83 47.1082  29
  -8  -2   1 1485.93 52.7396   1
  -8   2   1 1453.32 47.1522  11
   8   2  -1 1497.18 47.4027  14
  -8   2   1 1517.54 46.7770  29
   8   2  -1 1492.66 46.6670  32
  -8   2   1 1545.83 52.7039   1
  -8   2   1 1529.08 47.6074  25
   8   2  -1 1497.91 47.3837  29
   8   2  -1 1483.61 46.4552  21
  -8   2   1 1510.42 47.3605  32
  -8   2   1 1452.95 46.4391  16
   8   2  -1 1600.84 53.9314   5
  -8   2   1 1423.00 46.6049  26
  -6  -2   1 184.177 8.66505   3
   6  -2  -1 182.734 9.45124   3
  -6  -2   1 185.180 6.31766  24
   6  -2  -1 179.084 5.92773  29
  -6  -2   1 182.946 6.46445  10
   6  -2  -1 170.222 6.76545  28
  -6  -2   1 170.658 10.4349   5
  -6  -2   1 196.196 10.1714   6
  -6  -2   1 186.498 10.8299   1
   6  -2  -1 192.346 6.17541  10
   6  -2  -1 195.568 7.59503  24
   6  -2  -1 190.333 11.1400   7
   6  -2  -1 182.401 5.89112  29
  -6   2   1 185.493 7.20676  25
  -6   2   1 183.708 10.5373   1
   6   2  -1 193.640 10.2252   5
  -6   2   1 183.763 6.37764  29
  -6   2   1 186.570 7.14438  34
  -6   2   1 185.082 6.81051  11
   6   2  -1 184.948 6.69349  14
  -6   2   1 183.114 6.71409  32
   6   2  -1 180.689 6.22886  32
  -6   2   1 176.380 10.0443   1
   6   2  -1 183.168 7.41490  11
   6   2  -1 183.143 8.78400   1
   6   2  -1 181.076 6.11401  21
   4  -2  -1 1299.28 46.2540   7
   4  -2  -1 1328.55 45.1713   3
   4  -2  -1 1288.43 42.2789  24
   4  -2  -1 1327.21 40.9814  10
  -4  -2   1 1342.94 44.3192   1
  -4  -2   1 1398.52 47.2080   6
  -4  -2   1 1297.99 41.1778  10
  -4  -2   1 1342.94 44.0564   3
  -4  -2   1 1291.77 41.4159  24
  -4  -2   1 1254.49 41.3929  14
  -4   2   1 1318.36 40.8156  32
  -4   2   1 1273.06 41.6103  25
   4   2  -1 1340.73 43.0227   1
  -4   2   1 1169.01 41.0233  11
   4   2  -1 1338.93 43.8827   5
   4   2  -1 1295.47 40.7211  14
   4   2  -1 1305.79 40.3707  32
  -4   2   1 1322.41 41.5775  34
   4   2  -1 1285.78 41.5918  11
  -4   2   1 1329.20 47.4608   1
  -4   2   1 1284.80 45.7824   4
   2  -2  -1 929.811 34.9899   6
   2  -2  -1 979.187 34.9741   3
  -2  -2   1 988.803 31.4967  24
   2  -2  -1 1010.85 30.7787  14
  -2  -2   1 975.820 33.2241   1
  -2  -2   1 1001.87 33.8956   3
   2  -2  -1 1006.08 35.5906   1
  -2  -2   1 966.482 34.9512   6
  -2  -2   1 974.367 30.9913  10
   2  -2  -1 1005.09 32.0291  24
   2  -2  -1 952.909 31.0361  10
   2  -2  -1 1042.00 35.1002   7
  -2   2   1 973.717 32.5378  11
  -2   2   1 1037.26 34.2141  34
  -2   2   1 1103.79 33.3106  25
   2   2  -1 1018.86 31.6683  32
   2   2  -1 1014.32 33.7495   1
   2   2  -1 982.171 32.7268  11
   2   2  -1 925.529 33.4923   5
  -2   2   1 1021.66 32.0576  32
  -2   2   1 1037.31 32.0469  29
  -2   2   1 1010.41 35.4521   4
   2   2  -1 1033.03 31.9192  14
   2   2  -1 1033.96 32.5121  34
  -2   2   1 997.878 36.3640   1
   0  -2  -1 376.063 16.2987   1
   0  -2  -1 379.093 12.2608  10
   0  -2  -1 368.666 14.1635   7
   0  -2  -1 377.009 13.0042  24
   0  -2   1 371.042 14.9737   7
   0  -2   1 389.379 15.0287   3
   0  -2   1 376.499 12.8932  24
   0  -2  -1 360.924 15.9232   6
   0  -2   1 375.140 15.7530   6
   0  -2  -1 372.286 12.2291  14
   0  -2   1 382.973 12.2084  10
   0   2  -1 373.448 11.9484  14
   0   2  -1 391.377 12.9298  11
   0   2  -1 383.554 13.7839   1
   0   2   1 379.488 12.9460  11
   0   2  -1 373.457 13.2965  25
   0   2   1 377.712 13.4770  25
   0   2   1 361.427 15.1144  34
   0   2   1 372.617 12.2449  32
   0   2   1 362.461 12.3210  29
   0   2  -1 366.204 14.4217   4
   0   2   1 382.328 12.0491  14
   0   2  -1 345.614 12.5158  34
   0   2   1 376.544 16.0486   1
   0   2   1 364.661 13.8389   4
  -2  -2  -1 434.838 18.5519   1
   2  -2   1 429.898 17.9153   7
   2  -2   1 434.317 14.0355  10
  -2  -2  -1 432.993 14.3182  14
  -2  -2  -1 429.969 13.6225  29
  -2  -2  -1 424.531 14.6717  24
  -2  -2  -1 423.776 17.4404   3
  -2  -2  -1 455.704 13.6160  29
   2  -2   1 452.223 16.9912   3
  -2  -2  -1 455.508 18.3418   6
  -2  -2  -1 430.395 14.0920  10
   2   2   1 425.696 14.9658  11
  -2   2  -1 436.254 13.6359  14
   2   2   1 439.184 14.1768  32
   2   2   1 462.845 18.3665   1
  -2   2  -1 456.654 15.6592  11
   2   2   1 441.486 15.3741  34
   2   2   1 446.978 15.7739  25
  -2   2  -1 435.904 15.8270   1
   2   2   1 422.481 14.6156  29
  -2   2  -1 414.602 15.0482  25
  -2   2  -1 429.024 18.1241   4
   2   2   1 440.131 14.1659  14
  -2   2  -1 430.512 16.0475   1
  -2   2  -1 444.049 14.5142  34
  -2   2  -1 418.386 14.0167  32
  -4  -2  -1 65.0586 6.60486   1
  -4  -2  -1 70.8435 2.27351  29
  -4  -2  -1 65.5624 2.66332  10
  -4  -2  -1 62.1577 5.21875   6
  -4  -2  -1 63.4592 2.89136  24
  -4  -2  -1 59.3018 4.79006   3
   4  -2   1 63.8195 4.55406   3
   4  -2   1 61.3406 2.48466  10
   4  -2   1 66.5761 3.36337  24
  -4  -2  -1 59.0091 4.68162   5
   4  -2   1 64.1670 5.82210   7
   4   2   1 70.5695 2.78153  32
   4   2   1 67.1504 5.50135   1
  -4   2  -1 59.8263 4.29378   1
  -4   2  -1 69.4689 3.40421  25
   4   2   1 67.8408 3.03655  29
   4   2   1 64.6473 3.42694  11
  -4   2  -1 67.6021 2.77951  32
   4   2   1 71.0778 3.80381  34
  -4   2  -1 65.6064 3.07061  11
   4   2   1 68.3280 2.91775  14
   4   2   1 67.3940 3.89114  25
   6  -2   1 98.1937 7.98505   7
   6  -2   1 103.124 6.25530   3
   6  -2   1 107.461 3.79715  10
  -6  -2  -1 86.4305 7.55504   5
  -6  -2  -1 111.047 3.64662  29
   6  -2   1 122.187 5.07230  24
  -6  -2  -1 106.108 7.43930   6
  -6  -2  -1 109.058 4.03959  10
  -6  -2  -1 106.391 3.76732  29
  -6  -2  -1 110.803 4.01521  24
  -6  -2  -1 99.2216 6.60049   3
  -6  -2  -1 97.0932 7.48672   1
   6   2   1 108.675 4.45486  29
  -6   2  -1 107.803 4.29097  11
   6   2   1 105.914 4.30938  14
   6   2   1 112.333 3.82975  21
   6   2   1 112.399 5.02084  11
  -6   2  -1 101.313 6.62161   1
   6   2   1 108.399 7.55715   1
  -6   2  -1 113.125 4.28568  32
  -6   2  -1 99.7495 5.49548   5
  -6   2  -1 110.717 4.60854  25
   6   2   1 105.774 3.56050  16
  -6   2  -1 103.988 5.92552   1
   6   2   1 107.720 4.45279  32
   8  -2   1 1610.28 53.4377  24
  -8  -2  -1 1714.34 56.5955   3
  -8  -2  -1 1643.70 58.1863   6
   8  -2   1 1669.89 51.8599  10
  -8  -2  -1 1669.59 51.8175  29
   8  -2   1 1695.33 60.6380   7
  -8  -2  -1 1669.35 52.2621  10
   8  -2   1 1703.79 55.8723   3
   8   2   1 1574.28 52.2137  29
  -8   2  -1 1548.57 53.7127  32
   8   2   1 1684.56 51.3303  21
   8   2   1 1697.28 52.2407  14
   8   2   1 1575.50 51.0496  16
  -8   2  -1 1714.30 56.1446   5
  -8   2  -1 1676.81 52.1806  25
  -8   2  -1 1727.52 56.0234   1
   8   2   1 1738.16 51.6364  32
   8   2   1 1690.55 53.1523  11
  -8   2  -1 1601.82 51.8037  11
 -10  -2  -1 80.4764 7.08950   6
 -10  -2  -1 80.2061 3.70486  31
  10  -2   1 72.0900 4.02510  24
 -10  -2  -1 68.8593 5.78874   3
  10  -2   1 73.2263 7.96576   7
  10  -2   1 75.7633 3.41220  28
 -10  -2  -1 75.4762 2.87532  29
 -10  -2  -1 76.0165 3.23373  10
 -10   2  -1 74.6998 3.00603  11
 -10   2  -1 67.6261 8.11291   5
  10   2   1 80.3938 4.23727  11
  10   2   1 73.5648 2.70153  21
 -10   2  -1 74.4461 2.89921  16
 -10   2  -1 70.2181 2.78719  29
 -10   2  -1 77.0769 3.61308  32
  10   2   1 78.1368 3.60870  14
  10   2   1 74.5536 3.56440  29
  10   2   1 75.5674 2.51003  16
  10   2   1 77.0311 2.94861  32
  10   2   1 76.3573 2.53550  27
 -10   2  -1 77.4354 3.23147  25
 -10   2  -1 79.5753 6.19963   1
 -12  -2  -1 76.9601 2.80040  19
  12  -2   1 64.7141 4.04467  17
 -12  -2  -1 78.1873 3.03727  29
 -12  -2  -1 79.0385 3.43869  10
  12  -2   1 77.3732 3.33418  18
  12  -2   1 80.0468 3.56692  28
  12  -2   1 79.7082 4.36115  24
  12  -2   1 73.5752 8.93343   7
 -12  -2  -1 77.7670 7.88229   6
 -12  -2  -1 77.2801 3.79261  31
 -12  -2  -1 87.3034 6.74005   3
 -12   2  -1 79.1037 3.86627  32
  12   2   1 82.4004 2.76946  21
  12   2   1 75.4815 4.37729  11
  12   2   1 78.6298 2.58010  27
 -12   2  -1 74.5097 2.90008  16
  12   2   1 76.7621 2.94962  32
 -12   2  -1 79.1062 3.16813  25
  12   2   1 74.7264 3.74284  29
  12   2   1 73.7391 3.75609  14
 -12   2  -1 81.6201 2.97978  29
  12   2   1 76.0857 2.54914  16
 -12   2  -1 75.5851 2.96724  11
 -14  -2  -1 107.818 9.66345   6
 -14  -2  -1 93.4639 4.57133  10
  14  -2   1 96.1924 4.05678  13
  14  -2   1 99.2906 10.7254   7
 -14  -2  -1 95.9810 4.57396  31
 -14  -2  -1 94.7096 3.17235   9
 -14  -2  -1 99.3401 7.81864   3
 -14  -2  -1 97.6082 3.43656  19
  14  -2   1 98.4120 3.84520  20
  14  -2   1 93.5973 3.62078  15
  14  -2   1 98.1106 4.28006  28
  14  -2   1 94.7909 4.03324  18
  14  -2   1 101.807 5.33173  24
 -14  -2  -1 102.213 3.80199  29
 -14  -2  -1 94.4945 3.30327  22
  14   2   1 98.6130 3.58344  32
  14   2   1 95.0918 3.26145  23
  14   2   1 96.5340 3.42464   8
 -14   2  -1 89.4271 3.94529  23
 -14   2  -1 97.5151 3.61420  16
 -14   2  -1 99.5343 3.79667  25
 -14   2  -1 99.6387 3.61872  29
  14   2   1 98.5492 3.39859  21
  14   2   1 98.0955 3.17303  16
 -14   2  -1 96.7968 3.60924  11
  14   2   1 102.707 4.68869  29
 -14   2  -1 99.0970 4.74714  32
  14   2   1 100.559 5.40547  11
  14   2   1 99.1504 4.70680  14
 -16  -2  -1 588.854 18.5792  19
 -16  -2  -1 578.275 18.4312  22
 -16  -2  -1 565.995 18.2681   9
 -16  -2  -1 505.416 31.2283   6
  16  -2   1 585.228 19.3490  13
 -16  -2  -1 601.906 20.2424  31
 -16  -2  -1 606.582 19.0334  29
  16  -2   1 592.132 19.6671  28
  16  -2   1 591.242 19.0846  20
  16  -2   1 594.167 19.3626  18
 -16  -2  -1 595.651 25.2235   3
  16  -2   1 631.330 34.7259   7
  16  -2   1 587.680 18.8552  15
  16  -2   1 626.026 19.7539  17
 -16  -2  -1 563.259 19.6583  10
  16   2   1 586.947 18.2272  27
 -16   2  -1 580.926 19.0404  25
 -16   2  -1 625.125 19.0269  29
 -16   2  -1 604.853 20.4207  32
  16   2   1 575.180 18.1543  16
 -16   2  -1 582.568 19.1716  23
 -16   2  -1 605.125 18.7561  16
  16   2   1 582.121 18.2482  23
  16   2   1 561.981 18.3986   8
  16   2   1 575.733 18.6372  32
  16   2   1 562.256 20.3366  14
  16   2   1 590.198 20.1784  29
 -18  -2  -1 189.932 6.47056  22
  18  -2   1 204.714 7.53346  17
 -18  -2  -1 200.893 6.98744  29
  18  -2   1 199.369 8.73446  24
 -18  -2  -1 176.265 8.91597  31
  18  -2   1 202.523 7.41941  18
 -18  -2  -1 208.252 7.84187  10
 -18  -2  -1 196.455 6.59702  19
  18  -2   1 195.013 7.56789  28
  18  -2   1 198.807 6.94826  15
 -18  -2  -1 195.108 6.30530   9
  18  -2   1 200.459 7.11937  20
  18  -2   1 199.069 7.30487  13
  18   2   1 195.440 6.53444  21
 -18   2  -1 194.313 6.81578  29
  18   2   1 196.157 6.25626  27
  18   2   1 193.165 8.12198  29
 -18   2  -1 190.610 7.71312  23
 -18   2  -1 199.936 8.34934  32
  18   2   1 197.461 6.26963  23
  18   2   1 186.633 6.81941  15
 -20  -2  -1 226.333 8.50443  10
  20  -2   1 209.588 8.13784  28
 -20  -2  -1 208.383 6.88848   9
 -20  -2  -1 223.377 7.12330  22
  20  -2   1 214.993 7.92514  18
  20  -2   1 211.633 7.47672  15
  20  -2   1 204.147 7.92997  17
 -20  -2  -1 218.855 7.18337  19
 -20  -2  -1 225.380 8.84136  31
 -20  -2  -1 219.926 7.42269  29
  20  -2   1 218.630 7.73372  20
  20  -2   1 211.264 7.76773  13
  20  -2   1 205.199 9.11304  24
  20   2   1 213.380 6.86606  23
  20   2   1 211.836 8.88064  29
  20   2   1 210.265 7.24126  21
 -20   2  -1 215.785 9.05329  32
  20   2   1 223.369 7.08787   8
  20   2   1 206.772 7.34101  32
  20   2   1 220.996 6.77949  16
 -20   2  -1 216.266 7.37495  16
 -20   2  -1 212.744 7.86859  29
  20   2   1 205.030 7.43762  15
 -20   2  -1 212.469 7.71044  26
 -20   2  -1 211.905 7.75962  23
 -22  -2  -1 973.381 30.7578  15
  22  -2   1 1044.81 31.9289  18
 -22  -2  -1 998.188 30.4756  22
 -22  -2  -1 1004.88 30.1398   9
 -22  -2  -1 948.264 31.6788  10
  22  -2   1 875.714 30.7173  13
  22  -2   1 937.093 30.9699  17
 -22  -2  -1 1006.56 32.1649  31
  22  -2   1 966.592 30.8957  15
  22  -2   1 917.611 32.5056  24
  22   2   1 836.699 29.8396  23
  22   2   1 971.829 31.9553  29
  22   2   1 996.311 30.3424  15
 -22   2  -1 1002.68 33.0423  32
 -22   2  -1 953.501 31.0313  23
  22   2   1 911.409 30.1448   8
 -22   2  -1 980.528 30.5530  29
 -22   2  -1 974.249 30.1318  16
  22   2   1 944.162 29.5342  16
 -22   2  -1 961.243 30.5176  26
  22   2   1 965.047 29.7041  27
 -24  -2  -1 891.926 27.5304  15
 -24  -2  -1 850.175 28.6228  10
  24  -2   1 886.450 27.5947  15
  24  -2   1 864.458 27.9883  18
 -24  -2  -1 850.224 28.8969  31
  24   2   1 835.709 28.8551  29
  24   2   1 751.010 27.4972  32
  24   2   1 861.441 26.7350  23
 -24   2  -1 887.175 27.1410  16
 -24   2  -1 879.446 27.3791   8
 -24   2  -1 845.801 27.6561  29
 -24   2  -1 885.051 27.5728  23
 -24   2  -1 879.920 27.5637  26
  24   2   1 872.038 27.3192  21
 -24   2  -1 840.487 29.0053  32
  24   2   1 866.003 26.6390  16
  24   2   1 885.668 26.9363   8
  24   2   1 836.120 27.2577  15
  24   2   1 889.616 26.8330  27
  26  -2   1 490.347 16.0941  15
  26  -2   1 502.625 16.5273  19
  26  -2   1 516.086 16.5128  18
 -26  -2  -1 484.000 16.0343  15
  26   2   1 483.741 15.6482  27
  26   2   1 497.645 15.6220  23
 -26   2  -1 496.636 17.6208  32
 -26   2  -1 511.229 16.2593  23
 -26   2  -1 494.561 16.2803  26
  26   2   1 486.372 16.0979  15
  26   2   1 487.566 15.5112  16
 -26   2  -1 513.462 16.1616   8
 -26   2  -1 513.287 17.8375  29
  26   2   1 483.112 16.1506  28
  26   2   1 477.952 17.3942  29
  26   2   1 509.163 15.7971   8
 -26   2  -1 494.073 15.8954  16
  28  -2   1 93.6594 3.48114  15
  28  -2   1 95.1001 3.99801  19
 -28  -2  -1 90.3938 3.45357  15
  28   2   1 85.5435 3.52883  28
  28   2   1 95.0364 3.28232   8
 -28   2  -1 93.5406 3.48883   8
 -28   2  -1 91.5475 3.47640  23
 -28   2  -1 91.5912 3.57890  26
  28   2   1 89.1537 3.03690  23
  28   2   1 90.7967 3.45730  15
 -28   2  -1 87.9360 3.23040  16
 -28   2  -1 89.0625 4.56147  32
 -30  -2  -1 44.1179 1.79016  15
  30  -2   1 43.5847 1.93530  19
  30  -2   1 42.8163 1.75302  15
  30   2   1 40.7028 1.78312  15
  30   2   1 42.8267 1.65885   8
 -30   2  -1 42.3347 1.77241   8
 -30   2  -1 41.9716 1.85457  26
 -30   2  -1 42.0912 1.67171  23
  32  -2   1 26.6486 1.01074  15
 -32  -2  -1 28.0569 1.12294  15
 -32  -2  -1 25.9750 1.12996  12
 -32   2  -1 28.4293 1.16992   8
  32   2   1 27.9393 1.10150   8
 -31   3   1 116.778 3.85435   8
  31   3  -1 121.279 3.86695   8
 -29  -3   1 11.8155 0.49707  15
  29  -3  -1 13.5050 0.95039  22
  29  -3  -1 10.9487 0.52003  15
 -29  -3   1 12.3964 0.71459  12
 -29   3   1 10.9497 0.76372   8
 -29   3   1 11.8384 0.57265  23
  29   3  -1 10.6973 0.64939   8
 -29   3   1 12.4520 0.88996  26
  29   3  -1 11.2187 0.53261  23
  27  -3  -1 12.1209 0.75023  19
 -27  -3   1 11.9502 0.79965  12
  27  -3  -1 11.8612 0.69076  15
 -27  -3   1 12.9490 0.65952  15
  27   3  -1 13.9964 0.72733   8
  27   3  -1 11.9015 0.57139  16
 -27   3   1 11.6663 0.65145  16
  27   3  -1 12.0439 0.63416  23
  27   3  -1 10.9169 0.82978  28
 -27   3   1 11.7880 0.75762  23
 -27   3   1 12.8537 0.78627   8
 -27   3   1 11.8140 0.80897  26
 -25  -3   1 269.139 8.58267   9
  25  -3  -1 254.076 8.92457  17
  25  -3  -1 284.199 9.00237  15
  25  -3  -1 271.490 9.13552  19
 -25  -3   1 269.203 8.77765  22
 -25  -3   1 279.125 8.81781  15
 -25   3   1 275.620 9.07826  16
 -25   3   1 273.393 9.38644  26
  25   3  -1 284.161 9.06398   8
  25   3  -1 277.896 8.82460  16
 -25   3   1 286.301 9.35900  23
  25   3  -1 286.607 8.92947  23
 -25   3   1 275.194 9.26163   8
 -25   3   1 275.028 10.4034  32
  23  -3  -1 10.6480 1.11962  28
  23  -3  -1 11.8866 0.97256  19
 -23  -3   1 11.0704 0.56792   9
 -23  -3   1 11.0984 0.68424  22
  23  -3  -1 11.6664 1.05869  18
  23  -3  -1 10.8494 0.91547  17
 -23  -3   1 11.8029 0.75385  15
 -23   3   1 11.5710 0.79238  16
 -23   3   1 11.8012 0.93268  26
  23   3  -1 12.6106 0.57790  16
  23   3  -1 12.9387 0.66519  23
  23   3  -1 9.77312 0.99146  32
 -23   3   1 11.3487 0.99393  29
  23   3  -1 13.1318 0.76314   8
 -23   3   1 11.8005 1.35147  32
 -23   3   1 11.5785 0.94566  23
  23   3  -1 8.99252 1.53566  29
 -23   3   1 12.4097 0.90821   8
  21  -3  -1 151.762 5.66643  18
  21  -3  -1 143.168 6.03206  28
  21  -3  -1 139.146 5.51280  17
 -21  -3   1 140.275 4.93397  15
 -21  -3   1 142.356 4.87392  19
  21  -3  -1 140.210 5.46026  19
  21  -3  -1 134.672 7.25924  24
  21  -3  -1 140.350 5.20835  15
 -21  -3   1 144.051 4.80379  22
 -21  -3   1 139.852 6.17804  10
 -21  -3   1 140.206 4.60802   9
  21   3  -1 132.399 4.95388  32
 -21   3   1 140.645 5.18651  26
 -21   3   1 139.620 5.07180   8
  21   3  -1 125.069 8.20070  34
  21   3  -1 140.583 4.51350  23
 -21   3   1 138.839 4.87874  16
 -21   3   1 134.849 6.25810  32
  21   3  -1 139.131 4.41790  16
 -21   3   1 130.830 5.10756  29
  21   3  -1 140.409 4.69050   8
 -21   3   1 136.842 5.19623  23
 -19  -3   1 104.945 3.91253  15
  19  -3  -1 109.505 4.50774  19
 -19  -3   1 107.497 3.57929   9
  19  -3  -1 106.684 4.23356  13
  19  -3  -1 112.348 4.58262  18
  19  -3  -1 98.5243 6.05058  24
 -19  -3   1 107.624 3.75571  22
  19  -3  -1 114.360 4.71962  17
 -19  -3   1 109.999 3.87815  19
 -19  -3   1 110.357 5.13074  10
  19  -3  -1 106.745 4.21713  15
  19  -3  -1 110.153 5.08794  28
  19   3  -1 106.684 3.67397   8
 -19   3   1 103.240 4.06088   8
 -19   3   1 97.6060 4.03335  29
 -19   3   1 105.109 4.25635  23
  19   3  -1 101.777 3.91173  32
 -19   3   1 106.981 4.18849  26
  19   3  -1 103.388 3.40348  16
 -19   3   1 106.423 5.32094  32
  19   3  -1 105.118 3.49960  23
 -19   3   1 106.759 3.91533  16
  17  -3  -1 53.6471 2.74513  19
  17  -3  -1 57.7117 2.98784  17
 -17  -3   1 55.3149 2.21508  19
 -17  -3   1 53.7447 2.23482  15
  17  -3  -1 54.7010 2.80657  18
  17  -3  -1 56.6229 3.31201  28
  17  -3  -1 56.4750 2.65056  13
  17  -3  -1 55.8214 2.52647  15
 -17  -3   1 58.9978 3.27684  10
 -17  -3   1 53.8870 1.93276   9
 -17  -3   1 53.8144 2.08555  22
  17  -3  -1 55.6493 4.19146  24
 -17   3   1 51.9263 2.73812  25
 -17   3   1 51.6628 2.40274  29
  17   3  -1 51.3038 2.24894  32
 -17   3   1 52.1036 3.36439  32
 -17   3   1 52.7063 2.40043   8
 -17   3   1 50.9702 2.45580  26
  17   3  -1 51.9469 2.04572  21
 -17   3   1 50.4552 2.54050  23
  17   3  -1 54.1429 1.90635  23
  17   3  -1 52.3046 2.03663   8
  17   3  -1 52.0101 1.83382  27
 -17   3   1 55.8841 2.30585  16
  17   3  -1 53.6220 1.81277  16
 -15  -3   1 51.9386 2.94774  10
 -15  -3   1 52.4338 1.93961  13
  15  -3  -1 50.6408 3.91920  24
  15  -3  -1 47.1832 2.71431  17
 -15  -3   1 48.3838 1.90382  22
  15  -3  -1 46.0240 2.49102  19
  15  -3  -1 50.9580 2.28612  15
  15  -3  -1 45.9848 2.49563  18
 -15  -3   1 49.7919 1.75333   9
  15  -3  -1 49.4041 2.46611  13
  15  -3  -1 49.6521 3.08356  28
 -15  -3   1 50.2639 2.05315  19
  15   3  -1 48.6842 1.74795  23
  15   3  -1 46.1113 1.81399  21
 -15   3   1 45.7870 2.16990   8
 -15   3   1 46.5875 2.33929  23
  15   3  -1 45.6008 1.82010   8
  15   3  -1 45.8666 2.05333  32
 -15   3   1 46.3691 2.54337  25
 -15   3   1 47.3652 2.26225  26
 -15   3   1 50.4981 2.44791  16
  15   3  -1 46.7522 1.67910  27
 -15   3   1 47.8156 3.11570  32
 -15   3   1 44.5883 2.18748  29
  13  -3  -1 195.267 7.50026  17
  13  -3  -1 191.156 7.09332  13
 -13  -3   1 200.352 7.62006  10
  13  -3  -1 184.717 17.9168   7
 -13  -3   1 198.652 6.57477  19
  13  -3  -1 195.411 7.90684  28
 -13  -3   1 195.924 7.76798  31
  13  -3  -1 182.624 8.96098  24
 -13  -3   1 195.294 6.51363  13
  13  -3  -1 194.089 7.19017  19
 -13   3   1 194.953 6.80007  26
  13   3  -1 184.485 6.23735  23
  13   3  -1 194.202 6.66791  32
  13   3  -1 193.370 6.12706  16
 -13   3   1 187.883 6.79221  29
 -13   3   1 204.894 8.07696  32
  13   3  -1 186.416 6.30679   8
 -13   3   1 186.653 6.70787   8
  13   3  -1 198.089 6.13137  27
  13   3  -1 190.644 6.32644  21
 -13   3   1 187.069 6.92432  23
 -13   3   1 201.211 7.49133  25
  11  -3  -1 137.262 10.3626   3
 -11  -3   1 138.100 4.94095  19
  11  -3  -1 137.296 5.38329  18
  11  -3  -1 139.000 7.16336  24
 -11  -3   1 135.142 4.55441   9
 -11  -3   1 137.238 12.6097   6
  11  -3  -1 133.912 5.35476  19
 -11  -3   1 139.179 4.76287  22
  11  -3  -1 141.545 5.03304  15
  11  -3  -1 150.332 5.84493  17
  11  -3  -1 139.710 5.41058  13
 -11  -3   1 137.743 4.96424  13
  11  -3  -1 141.410 6.08984  28
 -11  -3   1 144.784 5.93837  31
  11  -3  -1 147.916 14.4599   7
 -11   3   1 140.881 6.05286  32
  11   3  -1 142.690 7.44091  34
 -11   3   1 128.928 5.50362  11
  11   3  -1 142.801 5.02232  32
  11   3  -1 129.840 6.05123  14
  11   3  -1 139.492 4.94764  21
 -11   3   1 140.115 4.82548  16
 -11   3   1 136.217 4.96276  26
  11   3  -1 135.945 4.43983  27
 -11   3   1 138.977 5.90070  25
 -11   3   1 135.122 4.93715   8
 -11   3   1 134.668 5.15138  23
  11   3  -1 130.784 4.57249   8
  11   3  -1 131.916 4.57893  23
  11   3  -1 137.684 4.43517  16
  -9  -3   1 329.689 15.7060   3
   9  -3  -1 364.158 14.1773  24
  -9  -3   1 339.149 11.0862  22
  -9  -3   1 346.981 10.8602   9
   9  -3  -1 343.888 11.6689  19
  -9  -3   1 353.619 12.0031  10
   9  -3  -1 350.440 12.1086  17
  -9  -3   1 323.219 18.9198   6
  -9  -3   1 350.635 11.3035  19
  -9  -3   1 346.972 11.3843  13
   9  -3  -1 335.842 11.6015  18
   9  -3  -1 355.940 12.5042  28
  -9  -3   1 355.007 12.1813  31
   9  -3  -1 311.923 20.1918   7
   9  -3  -1 339.056 11.7098  13
   9  -3  -1 339.900 11.2295  15
   9  -3  -1 332.472 17.0874   3
   9   3  -1 338.229 12.4525  14
  -9   3   1 344.156 11.1469  16
  -9   3   1 355.458 11.4330  26
  -9   3   1 352.637 12.4411  32
  -9   3   1 349.331 12.7148  25
   9   3  -1 340.381 11.1732  21
  -9   3   1 316.932 12.0184  23
   9   3  -1 339.379 10.8727  27
   9   3  -1 329.202 10.8349  16
   9   3  -1 355.625 11.5179  32
  -9   3   1 365.912 12.9634  11
   9   3  -1 334.086 13.9187  11
   9   3  -1 354.127 13.8983  34
  -7  -3   1 1.41060 0.33394  13
   7  -3  -1 1.93059 0.79487  24
   7  -3  -1 2.58893 0.48062  19
  -7  -3   1 1.75397 0.24612   9
   7  -3  -1 1.23345 0.46045  17
   7  -3  -1 1.77325 0.47823  10
   7  -3  -1 2.05669 0.59639  28
  -7  -3   1 1.16402 0.32490  19
  -7  -3   1 4.80310 3.34094   6
   7  -3  -1 1.00143 4.06146   7
   7  -3  -1 2.04444 0.42848  13
   7  -3  -1 1.77655 0.35382  15
  -7  -3   1 -1.6829 1.91012   3
  -7  -3   1 2.31736 0.50994  31
  -7  -3   1 2.26800 0.34623  22
  -7  -3   1 1.22023 0.42615  10
  -7   3   1 1.44371 0.38349   8
  -7   3   1 0.77511 0.42112  11
   7   3  -1 0.45524 0.49620  25
   7   3  -1 2.56645 0.56440  21
   7   3  -1 1.00766 0.41968  14
  -7   3   1 1.83573 0.33850  26
  -7   3   1 1.51303 0.59190  25
  -7   3   1 1.29057 0.46364  32
   7   3  -1 2.16624 0.85315  11
  -5  -3   1 820.430 26.0062  19
  -5  -3   1 800.610 25.7780  22
  -5  -3   1 744.424 27.1553  10
  -5  -3   1 822.464 33.5060   6
  -5  -3   1 803.647 26.0991  13
  -5  -3   1 771.642 25.4623   9
   5  -3  -1 818.230 32.2306   3
  -5  -3   1 846.464 26.5321  24
   5  -3  -1 814.561 28.0690  24
   5  -3  -1 848.366 33.6699   7
   5  -3  -1 807.329 25.6748   9
   5  -3  -1 861.454 26.1432  22
   5  -3  -1 848.410 26.6105  17
  -5  -3   1 817.086 30.9138   3
   5  -3  -1 838.500 26.2929  13
   5  -3  -1 821.942 25.9674  10
   5   3  -1 806.693 26.1985  21
   5   3  -1 827.099 29.2510  25
   5   3  -1 790.181 26.7668  14
   5   3  -1 867.379 26.5025  32
   5   3  -1 783.339 28.3374  11
  -5   3   1 843.626 27.6177  11
   5   3  -1 806.800 25.7487  16
  -5   3   1 830.054 28.1861  25
   5   3  -1 886.774 28.2368  34
  -5   3   1 842.959 27.8873  34
  -5   3   1 839.711 27.0111  32
  -5   3   1 816.416 25.9170  16
   3  -3  -1 120.720 4.76335  13
  -3  -3   1 122.058 4.24097   9
  -3  -3   1 117.988 9.47072   6
   3  -3  -1 122.499 4.61323  10
  -3  -3   1 110.405 4.57341  22
  -3  -3   1 125.701 8.34120   3
  -3  -3   1 124.766 4.83798  10
   3  -3  -1 116.999 8.94615   3
   3  -3  -1 129.045 6.08229  24
   3  -3  -1 118.739 4.62942  19
  -3  -3   1 120.599 4.61230  19
   3  -3  -1 141.311 9.60044   7
  -3  -3   1 125.291 5.28782  24
   3  -3  -1 116.814 4.27558  15
   3  -3  -1 126.749 5.22600  17
  -3   3   1 126.961 5.26220  32
   3   3  -1 136.019 6.79441  25
   3   3  -1 119.623 4.17300  16
  -3   3   1 115.737 5.64981  11
   3   3  -1 124.254 4.85494  14
  -3   3   1 131.305 6.05341  34
   3   3  -1 129.890 4.81410  32
   3   3  -1 126.961 5.81919  34
   3   3  -1 114.498 5.95489  11
  -3   3   1 122.783 4.27066  16
  -3   3   1 128.344 6.29055  25
   1  -3  -1 441.489 14.3555  10
   1  -3  -1 447.450 15.8250  24
   1  -3  -1 442.407 14.6499  13
   1  -3  -1 402.260 13.7980   9
  -1  -3   1 456.571 15.4683  24
   1  -3  -1 444.550 20.0352   3
   1  -3  -1 447.783 14.6765  17
  -1  -3   1 444.792 14.4775  10
  -1  -3   1 446.140 21.9481   3
   1  -3  -1 406.296 14.1444  22
   1  -3  -1 432.929 14.2739  19
   1  -3  -1 415.720 13.8933  15
   1  -3  -1 433.359 15.8267   7
  -1   3   1 437.668 16.1985  11
  -1   3   1 436.847 16.8174  25
  -1   3   1 428.586 14.2600  16
   1   3  -1 439.526 14.7936  14
   1   3  -1 442.361 16.3230  11
   1   3  -1 463.894 14.9433  32
  -1   3   1 457.476 16.4679  34
   1   3  -1 483.613 16.0494  34
  -1   3   1 475.261 15.2716  32
   1   3  -1 447.800 17.0128  25
  -1  -3  -1 149.960 5.47130  13
   1  -3   1 142.882 5.73886  17
   1  -3   1 148.878 8.82112   7
   1  -3   1 154.581 5.75227  22
   1  -3   1 144.488 5.44207  10
  -1  -3  -1 136.708 4.88199   9
   1  -3   1 153.823 5.21082   9
  -1  -3  -1 150.949 9.89860   3
  -1  -3  -1 141.083 5.19612  22
  -1  -3  -1 161.181 10.9498   6
  -1  -3  -1 148.849 5.47813  10
   1  -3   1 147.765 9.08078   3
  -1  -3  -1 143.545 6.34529  24
   1  -3   1 140.855 6.39471  24
  -1  -3  -1 139.937 5.28515  19
   1  -3   1 138.026 5.55520  13
  -1  -3  -1 148.653 5.65297  17
  -1  -3  -1 140.960 5.00543  15
   1   3   1 140.266 6.56038  11
  -1   3  -1 148.153 6.07145  34
  -1   3  -1 145.712 6.44665  11
  -1   3  -1 141.287 5.39760  32
   1   3   1 145.070 5.54834  32
   1   3   1 138.935 7.08870  25
   1   3   1 147.845 6.87192  34
   1   3   1 138.473 4.74267  16
  -1   3  -1 134.114 6.77161  25
   3  -3   1 557.454 18.4931  13
  -3  -3  -1 547.025 17.6476   9
   3  -3   1 577.077 18.2423  10
   3  -3   1 541.248 17.7520   9
  -3  -3  -1 564.186 18.4043  10
   3  -3   1 560.667 19.7499  24
  -3  -3  -1 575.792 25.5804   6
  -3  -3  -1 538.912 17.7854  15
   3  -3   1 561.048 23.0705   3
  -3  -3  -1 545.976 17.9662  22
   3  -3   1 549.229 23.9892   7
  -3  -3  -1 575.450 18.2371  13
  -3  -3  -1 575.891 18.6170  31
  -3  -3  -1 548.555 24.0650   3
   3  -3   1 619.992 18.4637  19
   3  -3   1 546.657 18.1490  22
  -3  -3  -1 566.722 19.1392  24
  -3   3  -1 579.716 20.2296  25
  -3   3  -1 575.779 18.6760  32
   3   3   1 553.408 20.1394  11
   3   3   1 593.001 20.5677  34
   3   3   1 559.652 17.7822  16
   3   3   1 599.506 19.4813  32
   3   3   1 563.219 20.8928  25
  -3   3  -1 548.568 19.5305  11
  -3   3  -1 538.159 17.8217  16
   3   3   1 560.507 18.6384  14
  -5  -3  -1 432.460 14.6962  31
  -5  -3  -1 427.664 13.7518  15
   5  -3   1 451.502 14.1282  10
  -5  -3  -1 430.965 19.9805   3
   5  -3   1 453.696 14.5455  13
   5  -3   1 445.037 14.2139  22
   5  -3   1 432.930 14.7609  17
   5  -3   1 443.101 14.3667  19
   5  -3   1 422.545 13.7528   9
   5  -3   1 404.294 14.1880  18
  -5  -3  -1 424.096 13.9334  19
  -5  -3  -1 392.937 15.0285  10
   5  -3   1 432.257 19.1265   3
  -5  -3  -1 427.862 14.6497  24
  -5  -3  -1 429.201 14.0750  13
  -5  -3  -1 424.197 21.4300   6
   5  -3   1 421.258 21.1502   7
   5  -3   1 429.132 15.9194  24
   5   3   1 472.246 17.2498  25
  -5   3  -1 401.818 13.7731  16
  -5   3  -1 424.127 14.6882  32
   5   3   1 428.669 14.8442  14
   5   3   1 434.461 14.1612  21
  -5   3  -1 411.864 15.1777  11
  -5   3  -1 423.581 15.7298  25
   5   3   1 457.794 16.3991  11
   5   3   1 440.510 14.5434  32
   5   3   1 443.155 16.6976  34
   5   3   1 442.352 13.7851  16
   7  -3   1 393.175 12.8847  15
   7  -3   1 438.780 13.5696  22
  -7  -3  -1 384.702 19.1210   3
  -7  -3  -1 402.662 13.0368  15
   7  -3   1 411.378 13.6529  19
   7  -3   1 403.876 13.5532  18
  -7  -3  -1 367.475 14.8173  31
   7  -3   1 403.586 13.2803  10
  -7  -3  -1 404.080 13.1578  19
   7  -3   1 434.095 13.8751  13
  -7  -3  -1 395.684 12.7546   9
   7  -3   1 433.659 15.4387  24
   7  -3   1 424.325 14.1478  17
   7  -3   1 382.789 13.0312   9
  -7  -3  -1 384.909 12.9810  22
  -7  -3  -1 416.351 13.8212  10
   7  -3   1 419.908 22.0636   7
   7  -3   1 424.537 18.7296   3
  -7  -3  -1 395.624 13.2419  13
  -7  -3  -1 383.417 21.0648   6
   7   3   1 418.423 13.3432  32
   7   3   1 368.823 12.7127  23
  -7   3  -1 391.483 12.7075  16
   7   3   1 404.978 12.9446  21
   7   3   1 419.688 15.9011  34
  -7   3  -1 400.276 14.3659  25
   7   3   1 403.242 12.5161  16
   7   3   1 380.272 15.8870  25
   7   3   1 388.317 15.2618  11
  -7   3  -1 403.852 13.9546  11
  -7   3  -1 390.218 12.8891  26
   7   3   1 398.015 13.9284  14
  -7   3  -1 411.625 13.8134  32
   7   3   1 374.288 12.6359   8
   7   3   1 401.427 14.1924  29
   9  -3   1 87.3587 4.07735  17
   9  -3   1 86.5769 3.71955  19
  -9  -3  -1 79.3725 8.52944   3
  -9  -3  -1 68.8455 14.1987   6
  -9  -3  -1 88.3609 4.17908  31
   9  -3   1 84.6400 4.95410  24
   9  -3   1 90.8650 3.87149  13
   9  -3   1 91.5537 10.6638   7
   9  -3   1 83.2627 8.53238   3
  -9  -3  -1 83.8685 3.85648  10
  -9  -3  -1 84.8073 3.05795  22
   9  -3   1 80.1935 3.60851  18
  -9  -3  -1 85.2366 2.87786   9
  -9  -3  -1 84.4366 3.20632  19
  -9  -3  -1 85.6924 3.27434  13
   9  -3   1 78.4454 3.05762  15
   9   3   1 77.9672 4.10852  14
  -9   3  -1 85.4521 4.04986  32
   9   3   1 80.8674 3.42944  32
   9   3   1 83.5441 3.13374  21
  -9   3  -1 79.9270 3.24140  26
   9   3   1 83.1629 5.54252  25
   9   3   1 85.2809 2.82129  16
   9   3   1 78.9801 2.95281  23
   9   3   1 82.8503 5.42397  34
   9   3   1 84.7598 4.32956  29
  -9   3  -1 82.6994 3.81014  11
  -9   3  -1 82.7756 3.07531  16
  -9   3  -1 82.5328 4.06345  25
   9   3   1 82.5013 2.84588  27
   9   3   1 80.4488 5.01995  11
   9   3   1 81.1497 2.95311   8
 -11  -3  -1 561.001 18.5920  10
  11  -3   1 554.252 18.6733  17
 -11  -3  -1 521.494 17.1305   9
  11  -3   1 545.878 17.4925  15
  11  -3   1 556.166 18.3636  13
 -11  -3  -1 567.273 18.9535  31
  11  -3   1 555.157 18.6472  28
 -11  -3  -1 554.179 17.3362  22
 -11  -3  -1 541.185 24.9468   3
  11  -3   1 558.201 18.2820  19
  11  -3   1 556.602 18.2144  18
 -11  -3  -1 558.173 17.5183  19
 -11  -3  -1 505.333 27.8328   6
  11  -3   1 552.229 20.2310  24
 -11  -3  -1 560.233 17.5432  13
 -11   3  -1 543.246 17.4052  26
 -11   3  -1 498.090 19.8693  25
 -11   3  -1 520.758 17.2933   8
  11   3   1 540.593 16.7451  16
  11   3   1 552.424 17.4454  32
  11   3   1 556.023 17.0708  21
  11   3   1 554.173 20.9898  34
  11   3   1 516.688 18.7915  14
 -11   3  -1 546.303 18.5426  32
  11   3   1 533.725 16.8867  23
 -11   3  -1 540.310 17.1417  16
  11   3   1 521.495 20.9091  25
  11   3   1 561.593 18.9869  29
 -11   3  -1 507.147 17.5695  23
 -11   3  -1 543.409 17.7577  11
  11   3   1 539.030 16.9350   8
  11   3   1 551.404 16.7757  27
  13  -3   1 957.604 29.8843  17
  13  -3   1 930.304 29.8454  28
  13  -3   1 927.838 29.4031  18
  13  -3   1 862.545 31.3937  24
 -13  -3  -1 927.454 29.9422  10
 -13  -3  -1 926.391 28.5957  19
  13  -3   1 885.497 29.4561  19
 -13  -3  -1 923.112 28.5868  13
  13  -3   1 872.291 29.0955  15
 -13  -3  -1 911.213 30.1996  31
  13   3   1 862.243 32.3740  25
  13   3   1 902.117 27.9887  21
 -13   3  -1 903.030 28.8224  25
 -13   3  -1 922.080 28.5202  26
  13   3   1 917.687 27.8938  27
  13   3   1 879.206 29.9715  29
 -13   3  -1 911.837 29.8159  32
 -13   3  -1 867.056 28.6333  23
  13   3   1 855.220 27.6777  16
  13   3   1 902.975 28.3455  32
  13   3   1 914.520 28.0600   8
 -13   3  -1 888.459 28.3601   8
  13   3   1 900.868 27.8287  23
  13   3   1 900.516 32.5551  34
 -15  -3  -1 215.298 7.29796  19
 -15  -3  -1 215.427 7.12601  22
  15  -3   1 227.889 8.51142  17
  15  -3   1 215.908 8.10689  13
 -15  -3  -1 221.699 8.82288  31
  15  -3   1 219.351 8.10894  18
  15  -3   1 216.040 7.47360  15
 -15  -3  -1 208.288 6.95917   9
  15  -3   1 224.178 7.67927  20
  15  -3   1 225.214 10.2663  24
  15  -3   1 219.674 8.22267  19
  15  -3   1 230.708 8.47184  28
 -15   3  -1 225.589 7.77344  26
  15   3   1 209.673 7.19907  21
  15   3   1 218.367 7.49744  32
 -15   3  -1 213.449 7.60991   8
  15   3   1 228.342 11.6165  34
 -15   3  -1 217.783 7.46271  16
  15   3   1 244.745 12.1179  29
 -15   3  -1 206.522 7.84292  25
  15   3   1 211.871 7.16346   8
 -15   3  -1 224.869 9.02429  32
  15   3   1 219.810 13.1890  25
  15   3   1 215.615 7.03771  23
  15   3   1 222.312 6.93513  16
 -15   3  -1 215.738 7.87412  23
  17  -3   1 534.492 17.5562  15
  17  -3   1 529.781 20.1994  24
  17  -3   1 563.196 18.2214  18
  17  -3   1 547.501 18.4586  28
  17  -3   1 575.937 18.5871  17
 -17  -3  -1 548.582 17.3577  19
 -17  -3  -1 546.873 17.1711  22
  17  -3   1 549.791 18.3759  19
  17  -3   1 550.880 18.1753  13
 -17  -3  -1 545.236 16.9987   9
 -17  -3  -1 511.453 18.7944  10
 -17  -3  -1 549.529 19.0714  31
 -17   3  -1 575.659 19.8018  32
  17   3   1 566.668 17.6297   8
  17   3   1 539.509 19.7605  29
  17   3   1 560.020 17.6798  21
 -17   3  -1 555.131 17.9345  16
  17   3   1 562.121 17.4439  23
  17   3   1 550.444 17.9094  32
 -17   3  -1 563.527 18.2591  26
  17   3   1 560.490 22.6757  34
 -17   3  -1 554.604 18.3752  23
  17   3   1 571.242 17.4156  27
  17   3   1 555.176 17.3416  16
 -17   3  -1 545.118 18.0931   8
  19  -3   1 88.1789 5.24053  24
  19  -3   1 90.7307 3.81500  13
 -19  -3  -1 90.0600 2.95440   9
 -19  -3  -1 88.8272 3.11276  22
 -19  -3  -1 83.2093 4.38363  10
  19  -3   1 75.7678 4.27418  17
 -19  -3  -1 91.8442 4.59449  31
  19   3   1 91.7961 3.36200  21
  19   3   1 91.0158 6.63283  34
  19   3   1 91.7866 2.96652  16
 -19   3  -1 92.0653 4.85111  32
  19   3   1 93.0718 3.07526  27
 -19   3  -1 87.3312 3.75612   8
  19   3   1 85.8405 3.44312  32
  19   3   1 84.3050 4.88719  29
 -19   3  -1 90.4396 3.48218  16
 -19   3  -1 90.3020 3.72503  26
  21  -3   1 175.891 6.13159  15
 -21  -3  -1 176.915 5.70065   9
 -21  -3  -1 188.757 7.54194  31
  21  -3   1 187.012 6.78773  17
 -21  -3  -1 172.872 5.87410  22
  21  -3   1 176.678 6.70943  18
  21  -3   1 172.228 6.72721  19
 -21  -3  -1 178.058 5.98322  19
  21  -3   1 170.116 6.36423  13
 -21  -3  -1 176.676 6.11778  15
 -21   3  -1 172.419 7.67135  32
  21   3   1 173.052 7.73017  29
 -21   3  -1 174.369 6.53684  23
 -21   3  -1 178.295 6.50099  26
 -21   3  -1 181.380 6.23264  16
  21   3   1 179.434 5.70418  16
  21   3   1 180.934 5.83119  27
 -21   3  -1 184.404 6.38171   8
  21   3   1 181.059 5.98268   8
  21   3   1 178.823 5.79477  23
  21   3   1 181.711 6.17862  21
  23  -3   1 207.476 7.60185  17
  23  -3   1 215.574 7.76350  18
  23  -3   1 200.785 8.07366  13
  23  -3   1 225.663 7.80912  19
  23  -3   1 222.930 7.21559  15
 -23  -3  -1 219.898 6.89313   9
 -23  -3  -1 214.614 7.08080  22
 -23  -3  -1 219.970 7.25985  15
 -23   3  -1 218.788 7.46772   8
  23   3   1 221.957 7.17052   8
 -23   3  -1 226.315 7.64969  26
  23   3   1 214.317 6.91764  16
 -23   3  -1 225.726 7.68504  23
  23   3   1 207.210 8.79841  29
 -23   3  -1 220.931 7.34734  16
  23   3   1 216.592 6.99657  23
 -23   3  -1 208.899 9.51757  32
  25  -3   1 35.5264 1.42214  15
  25  -3   1 36.8706 1.84891  19
  25  -3   1 33.3781 1.73199  17
 -25  -3  -1 35.7035 2.01037  15
  25   3   1 33.9481 1.38461  16
 -25   3  -1 33.4180 1.51642  16
 -25   3  -1 37.4241 1.75993  26
 -25   3  -1 36.4959 1.64758   8
  25   3   1 36.2198 1.43076  23
 -25   3  -1 34.2571 2.32671  32
  27  -3   1 39.0280 1.49712   9
 -27  -3  -1 38.5359 1.53585  15
  27  -3   1 38.4139 1.73122  19
  27  -3   1 37.4532 1.67491  22
 -27   3  -1 37.4564 1.55497   8
 -27   3  -1 35.5086 1.44949  16
  27   3   1 36.2598 1.32726  23
  27   3   1 32.6252 1.77459  28
 -27   3  -1 36.0864 1.62932  26
 -27   3  -1 37.1698 1.61317  23
  27   3   1 39.2657 1.48268   8
  29  -3   1 14.9047 0.83332  22
  29  -3   1 14.3304 0.66384   9
 -29  -3  -1 15.9088 0.77021  12
 -29  -3  -1 15.8328 0.65774  15
 -29   3  -1 16.7702 0.77794   8
 -29   3  -1 16.8592 0.75557  23
  29   3   1 15.9171 0.73916   8
  26  -4  -1 15.9265 0.74762  22
  26  -4  -1 16.1455 0.65251   9
 -26  -4   1 15.9312 0.72736  12
 -26   4   1 18.2330 0.88260  23
  26   4  -1 14.6057 0.62995  23
  24  -4  -1 201.635 6.65896  22
 -24  -4   1 195.517 6.55733  12
  24  -4  -1 200.370 6.42318   9
 -24   4   1 214.699 6.74673  16
  24   4  -1 193.155 6.22842  16
 -24   4   1 193.968 6.41113   8
  24   4  -1 193.982 6.32392   8
  24   4  -1 193.995 6.27485  23
 -24   4   1 195.395 6.45818  23
  22  -4  -1 141.227 5.06189  22
 -22  -4   1 147.379 4.93186  12
  22  -4  -1 136.088 4.97608  17
  22  -4  -1 145.803 4.77037   9
  22  -4  -1 141.680 4.78727  19
 -22  -4   1 136.154 4.61848  22
 -22  -4   1 140.102 4.50118   9
 -22   4   1 132.842 5.58263  32
 -22   4   1 140.654 4.83026  23
  22   4  -1 141.266 4.43495  16
  22   4  -1 142.598 4.49735  23
 -22   4   1 141.371 4.74869   8
 -22   4   1 127.593 4.75543  26
 -22   4   1 142.099 4.66195  16
  22   4  -1 140.238 4.58193   8
 -20  -4   1 239.944 8.22606  12
  20  -4  -1 267.680 8.46883   9
  20  -4  -1 237.502 8.21010  19
 -20  -4   1 238.269 7.85820  22
 -20  -4   1 227.389 8.20080  19
 -20  -4   1 242.566 7.72590   9
  20  -4  -1 264.728 8.79090  22
  20  -4  -1 248.660 8.50620  17
 -20   4   1 239.780 7.94606  26
 -20   4   1 237.975 7.82978  16
 -20   4   1 238.538 7.95205   8
  20   4  -1 237.425 7.98422  32
  20   4  -1 246.406 7.69598  23
  20   4  -1 238.678 7.50493  16
  20   4  -1 236.943 7.69648   8
 -20   4   1 234.777 9.03162  32
  18  -4  -1 145.408 5.31952  19
 -18  -4   1 145.999 4.93944  19
  18  -4  -1 158.358 4.83930  15
  18  -4  -1 143.299 5.51128  22
 -18  -4   1 140.989 4.66516   9
 -18  -4   1 142.043 4.80613  22
  18  -4  -1 140.972 5.11703  13
  18  -4  -1 144.734 5.09201   9
  18  -4  -1 147.397 5.60891  17
 -18  -4   1 146.073 5.22889  12
  18   4  -1 144.088 4.65158  23
 -18   4   1 147.399 4.97966  16
 -18   4   1 140.549 5.11834  26
 -18   4   1 146.381 6.25783  32
 -18   4   1 143.310 5.22303  23
  18   4  -1 147.447 5.05046  32
  18   4  -1 138.788 4.57133  16
 -18   4   1 140.097 5.09058   8
  16  -4  -1 77.7093 3.50171  22
 -16  -4   1 80.9310 2.95149  19
  16  -4  -1 79.9121 3.11031   9
  16  -4  -1 79.1865 3.62625  17
 -16  -4   1 79.4593 2.81114  22
  16  -4  -1 76.8387 2.83272  15
  16  -4  -1 80.8387 3.35997  19
 -16  -4   1 78.9187 3.21212  12
  16  -4  -1 81.4818 3.43672  18
 -16  -4   1 81.6069 2.67027   9
  16  -4  -1 82.3767 3.28193  13
 -16   4   1 81.0906 2.99637  16
 -16   4   1 79.2335 3.25316  23
  16   4  -1 79.2267 2.78977   8
 -16   4   1 77.0754 3.08571   8
 -16   4   1 76.4218 3.02908  26
 -16   4   1 75.3431 4.05914  32
  16   4  -1 78.3466 2.58021  16
  16   4  -1 77.4119 2.65481  23
  16   4  -1 77.5321 3.00738  32
  14  -4  -1 209.519 7.79108  22
 -14  -4   1 212.678 7.42934  12
 -14  -4   1 209.114 8.38209  10
  14  -4  -1 216.084 7.66632  19
 -14  -4   1 208.046 6.81454   9
  14  -4  -1 201.261 9.82767  24
  14  -4  -1 216.105 7.06330  15
  14  -4  -1 219.598 7.62881  13
 -14  -4   1 219.767 7.01988  13
  14  -4  -1 226.074 7.34427   9
 -14  -4   1 211.296 7.15468  19
  14  -4  -1 217.510 7.69869  18
 -14  -4   1 220.334 7.00521  22
  14   4  -1 221.012 6.89853  16
  14   4  -1 216.646 6.99456  23
 -14   4   1 223.658 7.49379   8
 -14   4   1 220.434 7.34291  16
  14   4  -1 217.645 7.41822  32
  14   4  -1 212.642 7.07545   8
 -14   4   1 210.273 7.62778  23
 -14   4   1 222.420 8.80291  32
  12  -4  -1 85.4603 3.64556  19
 -12  -4   1 80.0161 4.09045  10
  12  -4  -1 88.6369 4.05442  17
 -12  -4   1 87.0702 2.89065   9
 -12  -4   1 88.4221 3.18862  13
  12  -4  -1 82.3403 3.28872   9
  12  -4  -1 84.1903 3.62927  13
 -12  -4   1 85.8165 3.42036  12
 -12  -4   1 90.4578 3.28994  19
  12  -4  -1 79.9985 5.24497  24
  12  -4  -1 87.3626 3.77121  22
  12  -4  -1 85.5553 3.62794  18
  12  -4  -1 83.6446 3.09905  15
 -12  -4   1 88.2973 3.07852  22
 -12   4   1 83.1831 3.47699  23
 -12   4   1 80.7060 3.26921   8
  12   4  -1 86.9862 3.34128  32
  12   4  -1 84.8562 3.02302  21
  12   4  -1 86.0823 2.81100  27
 -12   4   1 84.8582 3.19755  16
  12   4  -1 83.6571 2.91514  23
 -12   4   1 87.9973 4.40972  32
  12   4  -1 83.6215 2.80009  16
  12   4  -1 79.8215 2.93630   8
  10  -4  -1 299.632 10.3823  19
  10  -4  -1 296.377 10.4082  13
  10  -4  -1 289.990 12.6865  24
  10  -4  -1 309.934 9.94993   9
 -10  -4   1 295.253 9.95799  13
 -10  -4   1 306.203 9.53510   9
  10  -4  -1 294.899 9.74713  15
 -10  -4   1 303.046 9.95841  19
 -10  -4   1 313.602 9.76954  22
 -10  -4   1 293.400 10.9377  10
  10  -4  -1 296.341 10.2782  18
  10  -4  -1 309.227 10.4721  22
 -10  -4   1 301.822 10.0639  12
  10   4  -1 292.475 12.5974  34
  10   4  -1 283.513 9.46917   8
 -10   4   1 289.313 9.99969  23
  10   4  -1 299.624 9.96440  32
 -10   4   1 303.005 9.69980  16
  10   4  -1 290.932 9.30681  16
 -10   4   1 286.621 9.77121   8
  10   4  -1 298.183 9.31156  27
  10   4  -1 286.463 9.43959  23
  10   4  -1 310.174 9.62928  21
 -10   4   1 299.873 11.1339  32
   8  -4  -1 121.691 4.37569   9
  -8  -4   1 113.099 5.13267  10
  -8  -4   1 124.533 4.52429  19
   8  -4  -1 124.475 4.79873  19
  -8  -4   1 123.661 4.08888   9
   8  -4  -1 116.369 6.58010  24
   8  -4  -1 116.765 4.19009  15
  -8  -4   1 120.502 4.29519  22
  -8  -4   1 115.234 4.44964  12
   8  -4  -1 120.001 4.67576  18
  -8  -4   1 126.349 4.57926  13
   8  -4  -1 122.573 4.86890  13
   8  -4  -1 123.374 5.21762  17
   8  -4  -1 127.487 4.86187  22
   8   4  -1 116.313 6.27390  34
  -8   4   1 110.253 4.20447   8
   8   4  -1 117.300 3.87268  16
   8   4  -1 122.388 4.37195  21
  -8   4   1 108.265 6.77923  32
  -8   4   1 111.946 4.42303  23
   8   4  -1 118.715 5.45376  32
  -8   4   1 121.727 4.17981  16
   8   4  -1 113.338 4.02121  23
   8   4  -1 117.884 3.89612  27
   6  -4  -1 1153.34 37.1779  10
  -6  -4   1 1216.76 36.9622  12
   6  -4  -1 1176.99 37.3204  19
   6  -4  -1 1201.25 37.3209  22
  -6  -4   1 1216.05 36.9089  22
  -6  -4   1 1141.47 37.0733  19
   6  -4  -1 1134.91 36.6767  15
  -6  -4   1 1224.04 37.2730  13
   6  -4  -1 1143.67 36.8031   9
  -6  -4   1 1172.58 37.8438  10
  -6  -4   1 1245.60 36.6024   9
   6  -4  -1 1121.91 39.7687  24
   6   4  -1 1170.31 35.4300  16
   6   4  -1 1141.36 35.9026  21
   6   4  -1 1079.23 37.9888  34
   6   4  -1 1187.44 36.3085  32
  -6   4   1 1104.27 35.7333   8
  -6   4   1 1176.78 37.1248  32
  -6   4   1 1128.30 35.9736  23
   6   4  -1 1126.33 35.6330  23
  -6   4   1 1168.24 35.6703  16
   4  -4  -1 907.522 28.5407  17
  -4  -4   1 923.470 27.3516   9
   4  -4  -1 894.331 28.1995  13
   4  -4  -1 852.997 27.3701  15
   4  -4  -1 841.868 30.4896  24
   4  -4  -1 866.749 27.9925  19
   4  -4  -1 872.101 28.0032  10
  -4  -4   1 869.731 28.0426  13
   4  -4  -1 855.649 27.9156  22
  -4  -4   1 869.565 27.6664  22
  -4  -4   1 868.168 27.8608  19
  -4  -4   1 890.342 28.0851  17
   4  -4  -1 875.474 27.4859   9
  -4  -4   1 878.589 28.4442  10
  -4   4   1 865.549 27.7445  32
   4   4  -1 811.916 30.5961  25
   4   4  -1 860.215 27.1624  32
  -4   4   1 855.668 26.3994  16
  -4   4   1 829.879 26.4855   8
  -4   4   1 808.361 29.3784  25
   4   4  -1 850.736 26.8272  21
  -4   4   1 840.989 26.7111  23
   4   4  -1 850.835 26.2375  16
  -2  -4   1 93.0319 4.83487  24
   2  -4  -1 97.7894 3.62697   9
  -2  -4   1 102.697 4.23523  13
   2  -4  -1 101.835 4.37206  17
  -2  -4   1 100.234 3.56951   9
  -2  -4   1 102.312 3.90920  22
   2  -4  -1 104.286 4.19319  10
   2  -4  -1 101.832 3.56660  15
   2  -4  -1 107.795 4.24646  13
  -2  -4   1 105.710 4.35014  17
   2  -4  -1 93.9783 5.43356  24
  -2  -4   1 102.949 4.38711  10
   2  -4  -1 104.280 4.08902  19
   2  -4  -1 99.4201 3.98249  22
  -2   4   1 101.648 3.52999  16
  -2   4   1 97.3883 3.58522   8
   2   4  -1 96.0822 3.94382  21
   2   4  -1 93.8706 6.08736  25
   2   4  -1 102.136 5.03299  34
   2   4  -1 94.9318 3.41466  16
  -2   4   1 97.3021 3.76659  23
  -2   4   1 94.0314 5.81114  25
   2   4  -1 101.490 4.25768  32
  -2   4   1 100.527 4.53518  32
   0  -4  -1 352.343 11.9955  19
   0  -4  -1 363.416 11.5643   9
   0  -4  -1 344.673 13.6721  24
   0  -4   1 355.013 11.9813  22
   0  -4   1 370.497 12.5338  17
   0  -4   1 358.606 12.3239  13
   0  -4  -1 350.594 11.5149  15
   0  -4   1 363.638 12.4001  10
   0  -4   1 378.175 12.2466  19
   0  -4  -1 359.605 12.2051  13
   0  -4  -1 368.236 12.5004  10
   0  -4   1 354.592 13.5398  24
   0  -4  -1 366.566 12.3975  17
   0  -4   1 365.034 11.5935   9
   0  -4  -1 353.236 11.9307  22
   0   4  -1 359.716 11.3854  16
   0   4   1 335.852 14.6619  25
   0   4   1 365.122 11.4124  16
   0   4  -1 360.515 12.3987  32
   0   4   1 361.206 11.6719  23
   0   4   1 366.431 12.5545  32
   0   4  -1 348.703 14.7095  25
   0   4   1 351.074 11.4888   8
   0   4   1 347.877 12.0249  21
   2  -4   1 52.7578 2.13237   9
  -2  -4  -1 53.6870 2.39527  19
   2  -4   1 52.6379 2.45980  22
   2  -4   1 50.5750 2.54373  19
   2  -4   1 53.4459 2.71461  13
  -2  -4  -1 52.3947 2.29761  22
   2  -4   1 52.6700 2.58701  10
  -2  -4  -1 51.0776 2.66709  10
  -2  -4  -1 52.4166 2.02278   9
   2  -4   1 54.1952 2.88119  17
   2  -4   1 47.8571 3.98949  24
  -2  -4  -1 54.7578 2.60787  17
  -2  -4  -1 52.2477 2.50813  13
   2   4   1 52.0027 2.77290  32
  -2   4  -1 52.2320 3.93616  25
   2   4   1 49.2064 2.15360  23
   2   4   1 49.6012 4.18453  25
   2   4   1 51.7002 1.97621  16
  -2   4  -1 50.8653 2.00726  16
   2   4   1 48.3731 2.40922  21
   2   4   1 50.0467 2.03784   8
   2   4   1 51.6705 3.89616  34
  -2   4  -1 49.6078 2.72718  32
   4  -4   1 72.9999 3.27447  10
   4  -4   1 73.0787 2.85825   9
   4  -4   1 74.4707 3.35496  19
  -4  -4  -1 75.2169 2.94841  22
   4  -4   1 76.8125 3.25185  22
  -4  -4  -1 76.2274 3.07511  19
   4  -4   1 78.8515 3.73495  17
   4  -4   1 74.2587 3.47631  13
  -4  -4  -1 75.4782 3.19354  13
  -4  -4  -1 75.3990 3.18481  17
  -4  -4  -1 71.8107 3.46568  10
  -4  -4  -1 75.1382 2.68431   9
   4  -4   1 74.6024 4.52265  24
   4   4   1 75.3728 3.46954  32
  -4   4  -1 75.5490 3.67149  32
  -4   4  -1 70.8938 4.54735  25
   4   4   1 70.8964 2.82634  23
  -4   4  -1 72.7995 2.74755  16
   4   4   1 71.8507 5.39061  25
   4   4   1 73.4452 4.80450  34
   4   4   1 75.0741 2.66112  16
   4   4   1 75.7376 3.14029  21
   4   4   1 71.8779 2.72299   8
   6  -4   1 132.207 6.91168  24
   6  -4   1 147.797 5.70598  13
  -6  -4  -1 142.186 5.05767  19
   6  -4   1 141.431 5.30872  10
   6  -4   1 140.103 5.33268  22
  -6  -4  -1 139.539 4.64993   9
  -6  -4  -1 135.546 4.97557  12
  -6  -4  -1 147.442 5.19762  13
   6  -4   1 139.163 4.91357   9
  -6  -4  -1 139.945 4.89403  22
   6  -4   1 139.568 5.87279  17
  -6  -4  -1 138.242 5.71769  10
   6  -4   1 142.566 5.52135  19
   6  -4   1 136.857 5.29190  18
   6   4   1 130.659 7.30477  34
   6   4   1 133.027 4.93040  21
   6   4   1 131.192 4.58412   8
   6   4   1 139.048 5.35722  32
  -6   4  -1 135.510 4.68519  16
   6   4   1 131.500 4.66785  23
   6   4   1 139.166 4.50874  16
   6   4   1 132.348 4.53734  27
  -6   4  -1 136.172 5.77164  32
  -8  -4  -1 338.004 11.7613  10
   8  -4   1 302.760 12.8486  19
   8  -4   1 334.498 13.3597  24
  -8  -4  -1 303.025 11.2130  13
   8  -4   1 333.401 12.1671  13
   8  -4   1 335.024 13.2396  17
  -8  -4  -1 348.218 11.3131  12
   8   4   1 354.601 12.0392  32
  -8   4  -1 354.743 12.8498  32
   8   4   1 348.638 11.1988  16
   8   4   1 358.885 11.2431  27
   8   4   1 341.690 14.9596  34
   8   4   1 362.905 11.6864  21
  -8   4  -1 357.338 11.5069  16
  10  -4   1 21.3437 1.57409  13
  10  -4   1 19.5530 1.67694  18
 -10  -4  -1 20.4293 1.14720  19
 -10  -4  -1 22.1096 1.18375  13
  10  -4   1 20.8173 1.71321  17
 -10  -4  -1 23.2981 1.01185   9
  10  -4   1 22.6583 1.57874  19
  10  -4   1 20.6291 1.17927   9
 -10  -4  -1 23.4101 1.78329  10
  10  -4   1 24.2849 1.53567  22
 -10  -4  -1 24.4294 1.22646  22
  10  -4   1 20.9985 2.35217  24
 -10   4  -1 20.8674 1.15346  16
  10   4   1 23.1850 0.93902  27
  10   4   1 20.1364 1.12048  23
  10   4   1 22.9100 1.14825  21
  10   4   1 19.5623 2.59596  34
  10   4   1 21.2572 1.35600  32
 -10   4  -1 21.2335 1.83286  32
  10   4   1 21.1977 0.90812  16
 -12  -4  -1 314.813 11.5797  10
  12  -4   1 332.742 10.2763   9
  12  -4   1 306.148 10.7120  18
  12  -4   1 312.140 11.2482  17
 -12  -4  -1 303.529 9.77863   9
  12  -4   1 308.021 10.9038  19
  12  -4   1 283.119 13.3259  24
 -12  -4  -1 321.313 10.1186  13
  12  -4   1 309.180 10.7170  22
  12  -4   1 321.034 10.9499  13
 -12  -4  -1 313.630 9.94358  22
 -12  -4  -1 311.200 10.1501  19
  12   4   1 305.796 9.72300  16
  12   4   1 312.941 9.85200  23
 -12   4  -1 304.436 10.5240  23
  12   4   1 305.792 9.92342   8
 -12   4  -1 310.964 10.1679  16
  12   4   1 320.381 10.3903  32
  12   4   1 322.729 10.0378  21
  12   4   1 301.316 14.0576  34
  12   4   1 305.919 9.74758  27
 -12   4  -1 307.627 11.5954  32
 -12   4  -1 303.237 10.2032   8
 -14  -4  -1 237.092 7.91495  19
  14  -4   1 243.969 8.63126  13
  14  -4   1 240.920 8.71989  19
 -14  -4  -1 244.623 7.59599   9
  14  -4   1 253.389 8.07155   9
  14  -4   1 230.323 8.49402  18
 -14  -4  -1 238.228 7.73668  22
  14  -4   1 239.052 8.50124  22
  14   4   1 241.382 8.20462  32
  14   4   1 243.029 7.63383  16
  14   4   1 237.819 7.65804  27
  14   4   1 244.707 7.73938  23
 -14   4  -1 243.611 8.44678  23
 -14   4  -1 239.350 8.23534  16
 -14   4  -1 243.872 9.52470  32
  14   4   1 249.844 7.93864  21
 -14   4  -1 238.628 8.16840   8
  14   4   1 237.484 7.83046   8
  16  -4   1 108.433 4.67245  17
  16  -4   1 109.348 4.38348  18
  16  -4   1 107.298 3.93557   9
 -16  -4  -1 109.178 3.85412  19
 -16  -4  -1 107.056 3.67639  22
 -16  -4  -1 108.232 3.77456  15
  16  -4   1 116.201 4.39533  22
 -16  -4  -1 108.580 3.55204   9
  16  -4   1 110.410 4.35648  13
  16  -4   1 113.474 4.54818  19
  16   4   1 106.867 3.49287  16
  16   4   1 107.537 3.57631  23
 -16   4  -1 106.394 4.20449  23
 -16   4  -1 110.425 5.15894  32
 -16   4  -1 105.758 3.97516  26
  16   4   1 105.889 3.95419  32
  16   4   1 109.974 3.71423   8
 -16   4  -1 106.762 3.92245  16
  16   4   1 112.828 3.55230  27
  16   4   1 107.289 3.77260  21
  18  -4   1 74.9659 3.28432  19
 -18  -4  -1 74.9490 2.75829  19
  18  -4   1 74.1516 3.08496  13
  18  -4   1 75.2075 3.22305  18
 -18  -4  -1 78.1575 2.64187  22
  18  -4   1 76.5465 3.41923  17
 -18  -4  -1 77.7407 2.51518   9
  18  -4   1 77.3035 2.84284   9
  18  -4   1 75.5443 3.16629  22
 -18   4  -1 70.2916 2.90312   8
  18   4   1 76.6142 2.50952  16
  18   4   1 75.0925 2.55873  27
  18   4   1 76.6184 2.78430   8
  18   4   1 78.1958 2.58107  23
 -18   4  -1 76.1112 3.13962  23
 -18   4  -1 79.3585 3.98345  32
 -18   4  -1 76.2126 2.96407  26
  18   4   1 74.9495 2.92375  32
 -18   4  -1 79.9422 2.91590  16
  20  -4   1 135.724 4.94258  19
  20  -4   1 136.530 4.69269  13
  20  -4   1 144.014 4.90431  22
 -20  -4  -1 133.123 4.36923  15
 -20  -4  -1 138.557 4.75937  12
 -20  -4  -1 127.420 4.35252  22
  20  -4   1 132.221 5.01566  17
  20  -4   1 133.388 4.96232  18
 -20  -4  -1 125.226 4.26975   9
  20  -4   1 133.541 4.54247   9
 -20  -4  -1 134.076 4.49459  19
 -20   4  -1 135.885 4.64746   8
  20   4   1 135.741 4.28401  16
 -20   4  -1 136.915 4.85249  23
  20   4   1 130.379 4.72684  32
 -20   4  -1 133.704 5.70824  32
  20   4   1 137.430 4.34968  23
  20   4   1 133.148 4.46435   8
 -20   4  -1 131.763 4.67243  26
 -20   4  -1 133.625 4.60927  16
 -22  -4  -1 136.735 4.55449  12
  22  -4   1 120.005 4.60484  17
  22  -4   1 128.711 4.57213  22
  22  -4   1 130.686 4.60313  19
  22  -4   1 136.893 4.35334   9
  22   4   1 127.922 4.21017  23
  22   4   1 129.874 4.16655  16
 -22   4  -1 130.158 4.39984  16
 -22   4  -1 132.357 4.57887  23
 -22   4  -1 131.574 4.40537   8
  22   4   1 131.719 4.31609   8
  24  -4   1 72.5315 2.39013   9
 -24  -4  -1 70.9111 2.54407  12
  24  -4   1 68.8429 2.52971  22
 -24   4  -1 68.8753 2.40675  16
 -24   4  -1 70.4499 2.51902  23
  24   4   1 69.8620 2.38408   8
  24   4   1 69.5572 2.30477  23
  19  -5  -1 56.8441 2.26707  22
  19   5  -1 42.9411 1.43835  23
  17  -5  -1 13.7110 0.74425  22
  17  -5  -1 13.8971 0.80019  17
  17  -5  -1 14.2503 0.63317   9
 -17  -5   1 14.4985 0.63375  19
 -17   5   1 14.7598 0.66688  16
  17   5  -1 15.2698 0.58797  23
 -17   5   1 14.4694 0.72874  23
  17   5  -1 14.5629 0.55954  16
 -15  -5   1 10.9452 0.42066   9
  15  -5  -1 10.5038 0.56041   9
  15  -5  -1 9.62592 0.72879  17
  15  -5  -1 10.5250 0.52608  13
 -15  -5   1 10.2823 0.47389  22
  15  -5  -1 9.87014 0.67975  22
 -15  -5   1 10.6511 0.54737  19
  15  -5  -1 10.4375 0.60888  19
  15   5  -1 12.6378 0.61739  23
 -15   5   1 10.5814 0.57248  16
  15   5  -1 10.6911 0.43423  16
 -15   5   1 10.3158 0.64629  23
 -13  -5   1 58.9227 1.98607  22
  13  -5  -1 57.2913 2.16546  13
  13  -5  -1 55.6210 2.08426   9
 -13  -5   1 58.3682 1.89277   9
  13  -5  -1 52.2034 2.27887  22
  13  -5  -1 58.0773 2.47797  17
 -13  -5   1 60.1283 2.09020  19
  13  -5  -1 58.2947 2.12647  19
 -13   5   1 58.3419 2.25960  23
  13   5  -1 61.1506 1.91603  16
 -13   5   1 57.2451 2.84796  32
  13   5  -1 55.5918 2.29421  32
 -13   5   1 57.8173 2.59189  21
 -13   5   1 62.1405 2.15063  16
  13   5  -1 57.1813 1.95114  23
  11  -5  -1 153.268 5.16247  19
  11  -5  -1 146.287 5.30751  22
  11  -5  -1 150.429 5.04702   9
 -11  -5   1 149.150 4.94310  13
  11  -5  -1 151.962 5.22754  13
 -11  -5   1 155.785 5.05780  19
 -11  -5   1 155.814 4.94216  22
 -11  -5   1 154.345 4.82865   9
  11  -5  -1 153.833 5.53145  17
 -11   5   1 155.495 5.18702  23
  11   5  -1 151.392 4.82159  23
 -11   5   1 157.273 5.97240  32
  11   5  -1 151.673 4.76273  16
 -11   5   1 151.645 5.53999  21
  11   5  -1 142.868 5.31303  32
 -11   5   1 146.636 4.94975   8
   9  -5  -1 800.591 25.5534  17
   9  -5  -1 793.106 25.2821  22
  -9  -5   1 783.798 24.8902  22
  -9  -5   1 829.823 25.0790  19
  -9  -5   1 794.609 24.9696  13
   9  -5  -1 808.653 25.1674  19
  -9  -5   1 791.888 24.7578   9
   9  -5  -1 806.345 24.9820   9
  -9   5   1 827.570 25.7379  23
   9   5  -1 813.058 25.2865  16
  -9   5   1 846.669 25.5588  16
  -9   5   1 798.594 26.1127  21
  -9   5   1 825.172 25.5155   8
   9   5  -1 842.283 25.7216  32
   9   5  -1 799.437 25.3571  23
  -9   5   1 799.423 26.5613  32
   7  -5  -1 159.571 5.63431  13
   7  -5  -1 169.247 5.78890  22
  -7  -5   1 154.045 5.39339  13
   7  -5  -1 160.903 5.39003   9
  -7  -5   1 161.536 5.41459  19
   7  -5  -1 157.818 5.50800  19
   7   5  -1 153.366 5.00095  27
   7   5  -1 159.236 5.11166  23
  -7   5   1 165.403 6.23249  32
  -7   5   1 159.826 5.24435  16
   7   5  -1 156.900 5.45298  32
  -7   5   1 151.524 5.35633   8
   7   5  -1 156.600 5.01959  16
  -7   5   1 157.091 5.77391  21
  -7   5   1 159.096 5.40636  23
  -5  -5   1 84.3484 3.01402  22
   5  -5  -1 84.8863 3.32334  13
   5  -5  -1 88.7360 3.24482  22
   5  -5  -1 88.6889 3.55391  17
   5  -5  -1 83.0185 2.96307   9
  -5  -5   1 83.5143 3.14328  19
  -5  -5   1 85.0472 3.19771  13
  -5  -5   1 84.6732 2.84788   9
   5   5  -1 85.1326 2.91635  23
  -5   5   1 83.7636 2.93529   8
  -5   5   1 86.2158 3.79922  32
  -5   5   1 82.9762 3.43936  21
  -5   5   1 84.7149 2.97366  16
  -5   5   1 84.0952 3.12227  23
   5   5  -1 84.8756 3.30250  32
   5   5  -1 84.5732 2.80983  16
   3  -5  -1 56.5576 2.42875  13
  -3  -5   1 56.4740 2.38943  13
   3  -5  -1 56.2995 2.08461   9
  -3  -5   1 57.5199 2.21446  22
   3  -5  -1 56.2629 2.31719  19
  -3  -5   1 58.6866 2.04132   9
   3  -5  -1 57.8908 2.73026  17
  -3  -5   1 57.3857 2.33471  19
   3  -5  -1 61.2737 2.34219  22
   3   5  -1 57.0772 2.25484  21
  -3   5   1 54.5827 2.46399  21
   3   5  -1 57.0285 2.48154  32
   3   5  -1 54.5329 1.96776  27
   3   5  -1 53.7561 1.94950  16
  -3   5   1 56.1597 2.75854  32
  -3   5   1 54.8535 2.05350  16
  -3   5   1 56.6120 2.03953   8
   3   5  -1 57.3239 2.07889  23
   1  -5  -1 25.0613 1.35687  13
  -1  -5   1 25.2325 1.33586  17
  -1  -5   1 26.7139 1.07945   9
  -1  -5   1 27.0202 1.35868  19
  -1  -5   1 25.6885 1.24206  22
   1  -5  -1 24.7994 1.22416  22
   1  -5  -1 25.1684 1.38577  17
   1  -5  -1 24.3805 1.25032  19
   1  -5  -1 25.8129 1.06866   9
  -1  -5   1 26.9623 1.42473  13
  -1   5   1 24.3269 1.03905   8
   1   5  -1 24.5748 1.03767  27
   1   5  -1 25.3754 1.02139  16
   1   5  -1 24.6970 1.46668  32
   1   5  -1 24.2090 1.12893  23
  -1   5   1 24.0850 1.55787  32
   1   5  -1 23.8650 1.27977  21
  -1   5   1 24.3498 1.36661  21
  -1   5   1 25.3736 1.05898  16
   1  -5   1 101.153 3.97099  17
   1  -5   1 104.418 3.76861  22
  -1  -5  -1 105.029 3.65464  22
   1  -5   1 105.652 3.52829   9
  -1  -5  -1 99.7540 3.70223  19
  -1  -5  -1 109.618 3.87334  13
  -1  -5  -1 100.075 3.44903   9
   1  -5   1 105.019 3.89404  19
   1   5   1 100.837 3.74564  21
   1   5   1 98.8942 3.39759  27
  -1   5  -1 98.2536 3.52373  23
  -1   5  -1 97.0888 4.02633  32
   1   5   1 102.440 3.37077  16
  -1   5  -1 100.364 3.37795  16
  -1   5  -1 97.8229 3.79426  21
   1   5   1 101.312 3.37675   8
   1   5   1 99.3516 4.05112  32
  -3  -5  -1 73.8632 2.74664  19
  -3  -5  -1 75.6517 2.85732  13
   3  -5   1 73.2186 2.95496  19
  -3  -5  -1 78.3689 2.54978   9
   3  -5   1 69.5332 3.45036  17
  -3  -5  -1 72.5215 2.71819  22
   3  -5   1 74.8355 2.86673  22
   3  -5   1 71.0341 2.60173   9
   3  -5   1 73.2307 3.07047  13
   3   5   1 69.1165 2.39304   8
   3   5   1 68.5593 2.66941  21
  -3   5  -1 66.3374 2.58732  23
  -3   5  -1 67.5714 3.09352  32
  -3   5  -1 70.7232 2.44995  16
  -3   5  -1 65.5574 2.85637  21
   3   5   1 70.4163 2.37161  16
   3   5   1 68.4488 2.96692  32
   3   5   1 69.0517 2.39411  27
  -5  -5  -1 61.8886 2.18086   9
   5  -5   1 64.5937 2.60843  22
   5  -5   1 63.5387 3.19078  17
  -5  -5  -1 65.7902 2.43499  19
   5  -5   1 67.9075 2.83617  13
  -5  -5  -1 65.3227 2.50542  13
   5  -5   1 66.7486 2.70680  19
   5  -5   1 68.0793 2.37767   9
  -5  -5  -1 63.1125 2.31612  22
   5   5   1 63.5628 2.42418  21
   5   5   1 62.6864 2.68856  32
   5   5   1 64.7584 2.22849   8
  -5   5  -1 63.5338 2.30207  16
  -5   5  -1 62.9709 2.75865  21
   5   5   1 63.5202 2.18413  27
   5   5   1 63.8307 2.17187  16
  -5   5  -1 64.5614 2.46891  23
  -5   5  -1 62.0034 2.99377  32
   5   5   1 62.0671 2.25991  23
   7  -5   1 43.2312 2.22616  17
  -7  -5  -1 43.7843 1.62560  22
   7  -5   1 46.4761 2.14810  13
   7  -5   1 41.0635 1.93595  22
  -7  -5  -1 45.1911 1.89630  13
  -7  -5  -1 46.0004 1.52669   9
   7  -5   1 45.8455 1.75601   9
   7   5   1 39.4745 1.81567  32
  -7   5  -1 37.3464 1.95458  21
  -7   5  -1 40.4037 1.73335  23
   7   5   1 42.8037 1.49965   8
  -7   5  -1 40.1453 1.58479  16
  -7   5  -1 37.2421 2.16500  32
   7   5   1 40.3812 1.49725  23
   7   5   1 42.1708 1.42668  16
  -9  -5  -1 76.5642 2.68884  19
   9  -5   1 76.5248 3.26689  17
   9  -5   1 78.5615 2.69639   9
   9  -5   1 76.5242 3.07025  13
   9  -5   1 75.2823 3.00562  19
  -9  -5  -1 74.1664 2.45145   9
  -9  -5  -1 76.7754 2.67328  13
  -9  -5  -1 73.0242 2.54175  22
   9  -5   1 73.6903 2.92488  22
   9   5   1 75.6145 2.40824  16
   9   5   1 72.5685 2.79720  32
  -9   5  -1 74.3702 2.80141  23
   9   5   1 72.4224 2.41323  27
  -9   5  -1 72.7652 2.79239  16
  -9   5  -1 69.2181 3.31690  32
   9   5   1 74.8509 2.48367  23
  11  -5   1 104.919 3.84274  19
  11  -5   1 105.542 3.53665   9
  11  -5   1 102.005 4.07732  17
 -11  -5  -1 103.834 3.51841  19
  11  -5   1 104.351 3.78319  22
  11  -5   1 102.265 3.84955  13
  11   5   1 98.4393 3.15002  23
  11   5   1 97.5748 3.66707  32
 -11   5  -1 94.0384 3.47649  23
  11   5   1 91.2880 3.10732  27
  11   5   1 99.7715 3.19280   8
  11   5   1  99.999 3.17819  16
 -11   5  -1 96.0598 3.32278  16
 -11   5  -1 92.4493 4.08082  32
  13  -5   1 128.815 4.64140  17
  13  -5   1 124.212 4.33332  13
  13  -5   1 127.233 4.10189   9
  13  -5   1 125.659 4.35196  19
  13  -5   1 125.130 4.32667  22
 -13  -5  -1 122.340 4.07620  19
 -13  -5  -1 110.621 4.06740  22
  13   5   1 118.306 3.85311   8
 -13   5  -1 116.115 3.98276  16
 -13   5  -1 114.058 4.23097  23
  13   5   1 124.406 3.76847  16
  13   5   1 120.832 3.80934  23
  15  -5   1 104.118 3.62238  19
  15  -5   1 105.843 3.86427  17
  15  -5   1 106.526 3.47260   9
 -15  -5  -1 100.372 3.48134  19
  15  -5   1 102.986 3.57216  13
  15  -5   1 110.170 3.67380  22
 -15   5  -1 98.6813 3.56607  23
  15   5   1 104.425 3.43948   8
  15   5   1 106.671 3.32710  23
  15   5   1 103.639 3.27390  16
  17  -5   1 249.715 8.32241  17
  17  -5   1 256.241 8.02388   9
  17  -5   1 260.878 8.17131  22
  17   5   1 261.249 7.88150  23
 -17   5  -1 244.128 8.09163  23
 -34   0   2 64.9114 2.43133  15
  34   0  -2 65.7739 2.25883   8
  34   0  -2 63.7200 2.47208  15
  32   0  -2 22.2619 1.51289  28
 -32   0   2 25.4865 1.28076  15
  32   0  -2 24.8564 1.31903  15
 -32   0   2 24.6537 1.09312   8
  32   0  -2 25.6766 1.19776   8
  30   0  -2 295.609 9.63069   8
  30   0  -2 295.491 9.85761  15
 -30   0   2 302.296 9.65409  26
 -30   0   2 299.937 9.78106  15
  30   0  -2 289.009 10.3945  28
  30   0  -2 289.076 10.6155  29
 -30   0   2 263.113 10.3507  29
 -30   0   2 298.760 9.59735   8
  28   0  -2 0.29544 0.23315  28
 -28   0   2 0.53176 0.23293   8
  28   0  -2 0.79556 0.25549   8
 -28   0   2 0.23020 0.21091  15
  28   0  -2 0.01193 0.34535  29
  28   0  -2 0.44761 0.23077  23
 -28   0   2 0.23681 0.22774  29
 -28   0   2 0.75791 0.26864  26
  28   0  -2 0.40911 0.24440  15
  26   0  -2 565.954 19.3541  29
  26   0  -2 507.819 17.4250  16
  26   0  -2 561.084 18.7070  28
 -26   0   2 566.233 18.2573  29
 -26   0   2 572.904 18.0124  26
  24   0  -2 941.343 30.5075  15
 -24   0   2 957.830 30.3960   8
 -24   0   2 935.039 31.4677  29
  24   0  -2 1015.39 30.0140  16
 -24   0   2 954.414 30.4217  15
  24   0  -2 960.002 30.2158   8
 -24   0   2 950.113 29.9997  23
  24   0  -2 1013.79 35.4352  29
  24   0  -2 982.155 31.0961  28
  24   0  -2 898.744 31.2484  32
  22   0  -2 655.051 36.3186   7
  22   0  -2 686.771 48.2501   5
  22   0  -2 734.410 22.9431  16
  22   0  -2 756.752 23.9280  28
 -22   0   2 760.411 23.5925  29
  22   0  -2 756.606 23.4046   8
  22   0  -2 737.791 24.7584  14
 -22   0   2 753.262 23.4643  26
  22   0  -2 730.870 23.0933  23
  22   0  -2 769.425 24.7993  29
  22   0  -2 726.383 24.1339  32
 -22   0   2 747.010 23.2045  23
 -22   0   2 725.884 23.3903  15
 -22   0   2 700.004 29.5131   6
  22   0  -2 729.301 23.4915  15
 -20   0   2 1862.35 57.4718  29
 -20   0   2 1769.96 57.2418  22
  20   0  -2 1829.66 74.7903   5
 -20   0   2 2028.25 58.5126  32
 -20   0   2 1880.70 57.4357  26
 -20   0   2 1895.39 57.2958  23
  20   0  -2 1558.77 58.4831  32
 -20   0   2 1844.33 57.3701  15
  20   0  -2 1805.40 57.1498   8
  20   0  -2 1885.48 58.5823  14
  20   0  -2 1940.84 71.1618   7
  20   0  -2 1829.21 56.9291  16
 -20   0   2 1737.27 56.9358   9
 -20   0   2 1874.38 57.0099  16
  20   0  -2 1791.06 57.0581  23
 -20   0   2 1863.92 62.6217   6
  20   0  -2 1869.35 57.7926  28
  20   0  -2 1869.63 57.4721  15
  20   0  -2 1890.51 58.6018  29
  18   0  -2 83.8087 2.88350  16
  18   0  -2 81.8344 10.4078   5
 -18   0   2 80.2384 3.21804  15
  18   0  -2 83.4030 3.00947  23
 -18   0   2 84.7255 3.24554  29
 -18   0   2 80.3659 2.90559   9
  18   0  -2 88.5062 3.63890  32
  18   0  -2 81.3666 3.06829   8
  18   0  -2 87.5681 4.30252  14
 -18   0   2 81.6437 5.68627   6
  18   0  -2 90.1202 3.50467  28
  18   0  -2 83.3181 3.95437  29
 -18   0   2 80.7457 3.12622  22
 -18   0   2 84.1313 3.00572  16
 -18   0   2 82.6009 3.26470  26
  18   0  -2 91.4336 3.73927  24
 -16   0   2 553.559 18.1729  26
  16   0  -2 566.118 18.8532  24
 -16   0   2 544.976 17.9049  16
  16   0  -2 572.240 18.9170  14
  16   0  -2 572.799 18.9237  29
  16   0  -2 604.256 18.5305  32
 -16   0   2 581.362 18.1484  29
 -16   0   2 570.332 18.9247  32
  16   0  -2 545.392 27.9470   5
  16   0  -2 582.775 26.7610   7
 -16   0   2 582.718 20.9912   6
  14   0  -2 537.270 18.4251  14
  14   0  -2 542.200 26.1680   5
 -14   0   2 562.909 23.9451   1
 -14   0   2 573.476 20.7703   3
  14   0  -2 563.641 18.4990  24
  14   0  -2 575.323 25.1291   7
 -14   0   2 564.581 18.5106  32
  14   0  -2 505.310 24.0725   1
  14   0  -2 602.629 18.0974  32
 -14   0   2 598.923 19.9150   6
 -14   0   2 585.474 17.7617  29
  14   0  -2 531.424 18.3879  29
  12   0  -2 500.976 16.4572  29
 -12   0   2 466.366 20.4148   1
  12   0  -2 566.427 16.2487  32
  12   0  -2 531.728 23.9362   5
  12   0  -2 488.108 22.1445   4
 -12   0   2 510.167 18.1276   3
 -12   0   2 479.045 16.5226  32
  12   0  -2 539.172 16.5550  14
 -12   0   2 512.507 15.8885  29
  12   0  -2 438.184 15.9750  21
 -12   0   2 538.744 17.4500   6
  12   0  -2 492.216 21.4238   1
  10   0  -2 3396.79 105.628   5
 -10   0   2 3099.58 99.2963   3
 -10   0   2 2982.98 101.808   1
 -10   0   2 3161.57 103.591   4
  10   0  -2 3308.88 103.099   1
  10   0  -2 3077.58 103.394   4
  -8   0   2 3541.53 107.942   1
  -8   0   2 3321.83 108.853   4
  -8   0   2 3124.79 112.189   5
   8   0  -2 3305.63 108.796   4
  -8   0   2 3441.37 105.468   3
   8   0  -2 3426.92 108.406   1
   8   0  -2 3561.62 110.249   5
   6   0  -2 366.416 11.6085  14
  -6   0   2 354.551 12.0283   3
   6   0  -2 343.779 14.3030   4
   6   0  -2 391.416 15.7649   5
  -6   0   2 395.586 11.5887  25
  -6   0   2 335.733 13.6218   1
   6   0  -2 356.286 11.8081   3
  -6   0   2 371.559 11.2497  29
  -6   0   2 350.614 11.3556  11
  -6   0   2 342.688 14.2806   4
  -6   0   2 368.310 15.3985   5
   6   0  -2 355.268 11.5440  29
  -4   0   2 38.3775 2.76351   1
   4   0  -2 40.4413 1.48370  11
  -4   0   2 39.4139 3.46206   5
  -4   0   2 42.7447 1.51804  25
  -4   0   2 44.2614 3.11675   4
   4   0  -2 40.4794 1.57964  25
  -4   0   2 40.6524 1.82818   3
   4   0  -2 47.9457 3.79115   5
   4   0  -2 39.4812 1.84057   3
   4   0  -2 35.6339 2.88297   4
  -4   0   2 41.1846 2.81075   1
  -4   0   2 41.4891 1.38520  29
  -4   0   2 40.5131 1.44192  11
  -2   0   2 3456.64 103.854   6
   2   0  -2 3454.65 104.180   3
  -2   0   2 3377.16 105.843   4
   2   0  -2 3193.44 105.699   4
   0   0   2 13.8820 0.83711  34
   0   0   2 16.3825 0.54079  11
   0   0  -2 18.5981 1.56593   1
   0   0   2 12.8755 1.32614   1
   0   0  -2 14.6249 0.76664   6
   0   0   2 12.8396 0.59034  29
   0   0   2 16.9138 0.57368  25
   0   0  -2 12.5686 1.46615   7
   0   0  -2 13.0159 1.50893   4
   0   0   2 13.5761 0.74071  24
   0   0  -2 16.2113 0.66502  25
   0   0  -2 16.1856 0.61348  11
  -2   0  -2 1932.59 66.3182   6
   2   0   2 2139.82 67.3778   7
  -2   0  -2 2262.93 67.7967   7
  -4   0  -2 1143.27 37.5303   1
  -4   0  -2 1114.30 35.5657   6
  -4   0  -2 1153.74 38.3035   7
  -4   0  -2 1124.22 39.6371   5
   4   0   2 1090.77 37.8399   7
  -4   0  -2 1174.87 35.2112  14
   4   0   2 1102.39 35.1452  14
   4   0   2 1125.04 37.3215   1
   4   0   2 1148.41 35.1129  29
  -6   0  -2 35.3543 2.04528   6
  -6   0  -2 38.4344 1.71544  14
   6   0   2 43.0781 1.34242  11
   6   0   2 36.8633 3.40800   7
   6   0   2 40.5134 1.68303  24
   6   0   2 36.4835 1.64438  14
  -6   0  -2 33.4348 3.93208   1
   6   0   2 37.1486 1.42472  21
   6   0   2 31.9512 2.88166   1
   6   0   2 42.9371 1.40942  25
  -6   0  -2 38.2510 4.31409   5
  -6   0  -2 43.0734 2.12823  32
  -6   0  -2 33.6123 3.63280   7
   8   0   2 1155.11 40.3707   7
  -8   0  -2 1175.26 36.8231   6
  -8   0  -2 1137.20 36.3791  32
  -8   0  -2 1179.02 35.9768  14
   8   0   2 1169.31 35.8018  24
   8   0   2 1212.83 35.8735  14
   8   0   2 1128.96 35.5005  25
   8   0   2 1142.31 35.3812  11
   8   0   2 1108.97 35.8189  29
   8   0   2 1112.90 35.4011  21
  -8   0  -2 1100.32 35.5127  29
  -8   0  -2 1167.18 39.8363   1
   8   0   2 1132.60 39.2668   1
  -8   0  -2 1102.32 40.6668   7
  10   0   2 6181.12 199.004   7
 -10   0  -2 6239.78 198.382   1
 -10   0  -2 6678.69 193.365  14
  10   0   2 6449.41 198.031   1
 -10   0  -2 5775.88 194.459   6
  12   0   2 6066.27 189.786  32
 -12   0  -2 5862.87 192.049   6
  12   0   2 6286.75 196.395   1
 -12   0  -2 6443.90 197.243   1
 -14   0  -2 785.261 24.7997  16
  14   0   2 801.085 25.1224  24
  14   0   2 782.470 24.5158  27
 -14   0  -2 759.673 32.4395   1
 -14   0  -2 772.758 27.7869   6
  14   0   2 790.709 32.1051   1
  14   0   2 799.562 25.4631  14
  14   0   2 807.869 32.9144   7
  14   0   2 794.418 24.8235  21
  14   0   2 792.915 25.4341  29
 -14   0  -2 750.015 25.5784  31
 -14   0  -2 815.098 26.2439  32
 -14   0  -2 796.924 24.9917  29
 -16   0  -2 411.485 14.4495  29
  16   0   2 400.858 13.2538  21
  16   0   2 398.603 13.4454  20
 -16   0  -2 384.873 13.4691  23
  16   0   2 406.016 21.4372   7
  16   0   2 419.637 13.4528  24
  16   0   2 387.617 13.1648  15
 -16   0  -2 413.028 13.1778  16
 -16   0  -2 418.766 14.6936  32
  16   0   2 420.892 13.2736  28
 -16   0  -2 378.124 23.3518   1
 -16   0  -2 437.458 14.0570  31
 -16   0  -2 404.051 16.8027   6
  16   0   2 402.972 12.8988  27
  16   0   2 416.093 13.9694  14
  16   0   2 410.391 13.8927  29
 -18   0  -2 137.322 5.29135  15
  18   0   2 151.606 5.99568  29
 -18   0  -2 153.435 6.70696  32
  18   0   2 152.466 5.44962  28
  18   0   2 150.577 5.04643  27
  18   0   2 143.041 5.01958   8
 -18   0  -2 152.180 5.60229  29
  18   0   2 149.468 5.44861  21
 -18   0  -2 147.359 5.24999  16
 -18   0  -2 148.463 6.04469  31
  18   0   2 149.765 5.30132  15
 -18   0  -2 150.892 5.61805  23
  18   0   2 156.189 6.17312  14
  18   0   2 151.103 5.59178  20
  18   0   2 148.747 12.4772   7
 -18   0  -2 141.313 9.04928   6
 -20   0  -2 1634.92 51.1050  32
  20   0   2 1599.35 48.9433  27
 -20   0  -2 1606.35 49.7002  29
  20   0   2 1600.33 49.4718  28
  20   0   2 1552.00 62.1085   7
  20   0   2 1671.16 50.5493  14
  20   0   2 1575.04 49.5899  20
  20   0   2 1564.44 48.8990   8
 -20   0  -2 1613.20 49.1377  16
 -20   0  -2 1576.18 49.5384  23
 -20   0  -2 1542.54 56.0231   6
  20   0   2 1551.13 49.2204  15
 -20   0  -2 1518.19 49.2344  15
 -20   0  -2 1546.54 50.1575  31
  20   0   2 1537.17 49.4587  21
  20   0   2 1472.99 49.3351  18
  20   0   2 1629.48 50.1679  29
 -22   0  -2 243.216 8.25159  16
 -22   0  -2 246.251 9.92917  32
  22   0   2 249.762 8.43970  15
 -22   0  -2 249.707 8.64700  23
  22   0   2 239.558 8.68797  21
  22   0   2 255.327 8.21175  27
 -22   0  -2 240.902 8.40689  15
 -22   0  -2 246.589 8.91818  29
 -22   0  -2 236.535 11.2088  31
  22   0   2 242.814 8.09298   8
  22   0   2 239.815 8.65920  28
  22   0   2 247.643 9.16251  29
 -24   0  -2 1.05018 0.55051  32
 -24   0  -2 0.56548 0.47355  31
  24   0   2 1.36467 0.28704   8
 -24   0  -2 0.83599 0.27788  16
  24   0   2 1.50984 0.43084  15
  24   0   2 1.67168 0.49304  29
 -24   0  -2 1.04845 0.41650  29
 -24   0  -2 0.98609 0.32720  26
 -24   0  -2 2.59325 0.53321  15
 -24   0  -2 2.30913 0.50540  23
 -26   0  -2 154.529 5.72629  15
  26   0   2 163.158 5.44070   8
  26   0   2 158.452 5.77806  15
 -26   0  -2 151.501 5.37061  16
 -26   0  -2 160.713 5.79293  26
 -26   0  -2 164.439 7.30107  29
 -26   0  -2 157.340 5.68311  23
 -28   0  -2 282.867 10.4907  29
 -28   0  -2 302.372 10.0278  15
 -28   0  -2 302.306 9.67648  23
 -28   0  -2 296.104 9.97942  26
  28   0   2 307.466 9.70979   8
  28   0   2 303.736 10.0756  15
  30   0   2 4.93470 0.66820  15
 -30   0  -2 4.45833 0.47684  15
 -30   0  -2 3.23307 0.49591  26
 -30   0  -2 3.73062 0.80682   8
 -32   0  -2 112.855 4.03985  15
  32   0   2 118.959 4.11991  15
 -32   0  -2 117.030 4.01422   8
  34   0   2 25.4218 1.07649  15
 -35  -1   2 69.6412 2.44112  15
  35  -1  -2 71.7773 2.52488  15
  35   1  -2 62.4503 2.16712   8
 -33  -1   2 73.9253 2.75847  15
  33  -1  -2 76.7252 2.87726  15
 -33   1   2 73.7762 2.61753   8
 -33   1   2 72.1754 2.71986  15
  33   1  -2 76.6687 2.78054  15
  33   1  -2 75.4571 2.68454   8
 -33   1   2 69.1439 2.77678  26
  31  -1  -2 26.2616 1.12893   8
  31  -1  -2 28.0462 1.54640  15
 -31  -1   2 23.4305 1.26128  12
 -31  -1   2 29.0343 1.89705  15
  31  -1  -2 23.6363 1.58139  28
 -31   1   2 24.7870 1.30235  15
  31   1  -2 23.1022 1.29101  15
 -31   1   2 24.3141 1.49107   8
  31   1  -2 26.6661 1.46497   8
  31   1  -2 24.9881 1.62145  28
 -31   1   2 26.8608 1.35591  26
  29  -1  -2 145.563 5.95409  28
  29  -1  -2 148.103 5.08252   8
 -29  -1   2 144.779 5.09864  12
 -29  -1   2 143.240 5.19572  15
  29  -1  -2 144.308 5.33853  15
 -29   1   2 136.690 5.08816  15
 -29   1   2 143.912 5.09213   8
  29   1  -2 142.243 6.30891  29
 -29   1   2 140.665 5.17939  26
 -29   1   2 144.955 5.43501  29
  29   1  -2 141.107 4.96808   8
  29   1  -2 140.289 4.68924  16
  29   1  -2 138.716 5.20145  15
  29   1  -2 139.935 5.57106  28
  27  -1  -2 402.657 13.9239  29
 -27  -1   2 411.243 13.2606  15
  27  -1  -2 407.124 13.1360   8
 -27  -1   2 396.899 12.9317   8
  27  -1  -2 393.310 13.3771  15
  27  -1  -2 417.846 14.2887  28
 -27  -1   2 391.005 14.0563  10
 -27   1   2 401.867 13.2418  26
 -27   1   2 395.080 13.5617  29
 -27   1   2 400.215 13.1523  15
  27   1  -2 382.025 14.5793  29
 -27   1   2 401.897 12.8580  23
  27   1  -2 383.467 13.8444  32
  27   1  -2 389.523 12.6217  16
  27   1  -2 404.332 12.9242   8
 -27   1   2 405.598 13.1391   8
  27   1  -2 402.686 13.2106  15
  27   1  -2 404.155 12.7726  23
  25  -1  -2 159.642 6.47192  29
 -25  -1   2 155.877 5.28157   9
  25  -1  -2 156.078 5.62909   8
 -25  -1   2 153.192 5.49237   8
 -25  -1   2 159.976 5.69003  15
  25  -1  -2 154.268 6.54784  28
  25  -1  -2 161.477 5.85395  15
 -25  -1   2 158.852 5.60573  22
 -25  -1   2 156.570 5.55205  29
 -25  -1   2 161.003 6.40552  10
  25   1  -2 156.726 5.83141  15
 -25   1   2 158.618 5.89715  26
 -25   1   2 162.915 5.82981   8
 -25   1   2 158.815 5.69450  23
 -25   1   2 159.037 5.39997  16
 -25   1   2 153.536 6.78485  32
  25   1  -2 151.372 7.04402  29
  25   1  -2 160.768 6.10169  28
 -25   1   2 158.313 5.81057  15
  25   1  -2 159.501 5.55463   8
 -25   1   2 157.385 5.93005  29
  25   1  -2 156.711 6.85258  32
  25   1  -2 161.967 5.43249  23
  25   1  -2 160.724 5.27551  16
  23  -1  -2 302.902 9.89094  15
 -23  -1   2 289.928 10.3025  10
  23  -1  -2 287.880 10.9472  29
 -23  -1   2 276.805 9.47502   8
 -23  -1   2 285.355 9.16439   9
 -23  -1   2 272.376 9.43336  26
 -23  -1   2 279.117 9.63114  29
 -23  -1   2 284.303 9.45510  22
  23  -1  -2 282.826 9.56606   8
 -23  -1   2 294.860 9.64002  15
 -23   1   2 285.837 9.71461  23
  23   1  -2 275.453 10.0544  32
 -23   1   2 286.376 10.9291  32
 -23   1   2 271.766 9.45335  16
  23   1  -2 284.053 11.1483  29
 -23   1   2 295.503 9.87141  26
 -23   1   2 290.487 9.75455   8
 -23   1   2 287.477 9.74716  15
  23   1  -2 287.365 9.43548   8
  23   1  -2 293.592 9.18318  16
  23   1  -2 295.154 9.29161  23
 -23   1   2 287.272 9.81135  29
  23   1  -2 276.167 9.73181  15
  21  -1  -2 236.130 8.69960  29
  21  -1  -2 225.123 7.68681   8
 -21  -1   2 226.865 7.27497   9
  21  -1  -2 223.109 19.3966   7
 -21  -1   2 223.871 14.5995   6
  21  -1  -2 222.238 8.11519  18
 -21  -1   2 230.552 7.53316  22
 -21  -1   2 216.474 7.56509  26
 -21  -1   2 227.051 7.69624  15
  21  -1  -2 207.852 7.39741  23
  21  -1  -2 240.114 8.69387  28
  21  -1  -2 221.253 9.15898  24
  21  -1  -2 229.305 20.5335   5
 -21  -1   2 233.025 7.83386  29
  21  -1  -2 223.426 7.84700  15
 -21   1   2 227.564 7.90022  29
  21   1  -2 226.163 7.60641   8
  21   1  -2 227.183 21.0495   5
  21   1  -2 231.499 7.33778  16
 -21   1   2 235.075 7.68270  16
  21   1  -2 234.814 7.50107  23
  21   1  -2 224.049 9.15277  29
 -21   1   2 218.291 11.0990   6
  21   1  -2 246.785 8.30159  32
 -21   1   2 233.278 8.00144  23
 -21   1   2 230.379 8.04683  26
 -21   1   2 230.921 8.02845   8
 -21   1   2 225.349 9.05618  32
  21   1  -2 220.191 7.93418  15
 -21   1   2 225.441 7.94279  15
  19  -1  -2 116.388 12.3569   7
  19  -1  -2 121.510 5.63951  24
  19  -1  -2 110.023 4.52451  18
 -19  -1   2 117.385 3.98812  22
 -19  -1   2 113.733 3.78439   9
 -19  -1   2 113.965 4.28251  29
 -19  -1   2 107.209 4.07361  26
  19  -1  -2 112.702 4.58877  14
  19  -1  -2 116.827 4.95562  29
  19  -1  -2 107.815 12.9064   5
  19  -1  -2 113.430 4.18734   8
 -19  -1   2 119.011 9.58228   6
 -19  -1   2 110.649 4.16290  15
  19  -1  -2 118.848 4.99851  28
 -19   1   2 117.929 5.28584  32
 -19   1   2 112.664 4.38024  23
 -19   1   2 113.795 4.37087  26
 -19   1   2 115.762 4.20830  29
  19   1  -2 108.264 10.7286   7
  19   1  -2 114.092 5.26290  29
  19   1  -2 112.760 4.12138  21
  19   1  -2 125.301 4.62580  32
  19   1  -2 129.800 14.2145   5
  19   1  -2 110.980 3.74226  16
  19   1  -2 119.756 5.51896  14
 -19   1   2 107.744 4.34325  15
  19   1  -2 113.424 3.85579  23
 -19   1   2 113.591 4.08162  16
  19   1  -2 111.143 3.98819   8
 -17  -1   2 45.1378 2.02460  26
  17  -1  -2 46.8207 2.27044  14
  17  -1  -2 47.2720 2.66084  32
  17  -1  -2 43.7632 1.85135  16
 -17  -1   2 47.1235 2.10500  29
  17  -1  -2 46.6860 2.14373  15
 -17  -1   2 49.9010 3.64814   3
  17  -1  -2 49.0433 8.00038   5
 -17  -1   2 51.6342 1.69483   9
  17  -1  -2 45.9248 2.02750   8
 -17  -1   2 54.5691 5.78819   6
 -17  -1   2 44.7164 1.98848  15
  17  -1  -2 45.1606 7.65983   7
 -17  -1   2 51.5185 1.84272  22
  17  -1  -2 44.0240 2.25624  18
 -17  -1   2 46.8684 2.02553  19
  17  -1  -2 52.9272 3.18247  24
  17  -1  -2 47.4132 2.60027  28
  17  -1  -2 46.7178 2.54165  29
 -17  -1   2 48.6486 2.72000  31
  17   1  -2 44.9572 1.95158  32
  17   1  -2 45.8459 2.68621  29
 -17   1   2 44.9609 1.86373  16
 -17   1   2 45.8670 2.22484  23
 -17   1   2 46.4709 2.37655  25
  17   1  -2 42.5810 1.75483   8
  17   1  -2 43.2844 1.63748  23
  17   1  -2 40.4399 6.18364   7
 -17   1   2 46.7772 2.73578  32
 -17   1   2 47.3162 1.93710  29
  17   1  -2 46.8884 2.76117  14
  17   1  -2 44.5158 1.83634  21
  17   1  -2 47.4860 8.16653   5
  15  -1  -2 52.9704 2.62549  29
  15  -1  -2 50.7676 3.09630  24
  15  -1  -2 61.5784 7.48626   7
 -15  -1   2 53.6691 2.18898  29
 -15  -1   2 55.6818 3.28109   3
  15  -1  -2 54.5621 3.10334  14
 -15  -1   2 42.3567 3.57997   3
  15  -1  -2 44.3727 6.77474   5
 -15  -1   2 55.7554 5.23182   6
 -15  -1   2 54.0261 2.76084  31
  15  -1  -2 48.7060 2.61903  28
  15  -1  -2 51.3038 2.75337  32
  15   1  -2 51.6325 2.72527  29
 -15   1   2 50.7657 2.78710  32
 -15   1   2 48.4538 2.16823  26
  15   1  -2 58.9042 7.64998   5
 -15   1   2 47.4730 2.40692  25
  15   1  -2 50.0423 1.96786  32
 -15   1   2 52.9047 1.99986  29
  15   1  -2 48.6889 1.89772  21
 -15   1   2 51.2774 2.16893  11
 -15   1   2 51.0740 2.00053  16
  15   1  -2 49.8528 1.67525  16
 -15   1   2 46.2725 5.95879   1
  15   1  -2 55.1990 3.48159  14
  15   1  -2 45.9550 5.31882   7
  13  -1  -2 1458.76 43.1636  14
  13  -1  -2 1213.05 43.4765  28
  13  -1  -2 1342.10 44.3060  24
 -13  -1   2 1487.07 43.7930  31
 -13  -1   2 1363.14 43.7541   3
  13  -1  -2 1264.25 43.6564  32
 -13  -1   2 1399.84 43.8713   3
 -13  -1   2 1405.08 47.5045   6
  13  -1  -2 1481.49 51.8933   5
  13  -1  -2 1359.91 52.2200   7
 -13  -1   2 1390.36 42.9182  29
  13  -1  -2 1388.54 43.4304  29
 -13  -1   2 1398.61 48.4185   4
  13   1  -2 1250.43 41.8977  21
  13   1  -2 1369.60 47.8651   7
  13   1  -2 1420.38 52.1487   5
  13   1  -2 1357.02 43.1074  14
 -13   1   2 1344.13 42.0793  16
 -13   1   2 1335.41 42.2132  11
 -13   1   2 1361.85 42.0822  29
  13   1  -2 1415.89 43.8947  29
 -13   1   2 1367.75 50.6642   1
 -13   1   2 1355.39 42.3094  26
 -13   1   2 1349.16 48.9963   1
 -13   1   2 1361.97 43.1178  32
  11  -1  -2 4025.96 131.672   7
 -11  -1   2 4088.56 123.628   3
 -11  -1   2 3898.79 127.200   4
 -11  -1   2 4182.16 128.895   1
 -11  -1   2 4088.55 126.934   6
  11  -1  -2 4116.50 125.961   3
 -11  -1   2 4071.11 123.899   3
  11  -1  -2 3785.02 129.959   5
  11  -1  -2 3918.10 123.230  14
  11  -1  -2 3927.95 132.016   4
  11  -1  -2 3841.07 123.798  32
 -11   1   2 4059.77 126.160   1
 -11   1   2 3290.51 125.999   1
  11   1  -2 4197.40 130.291   5
  11   1  -2 3992.60 120.342  29
   9  -1  -2 2418.16 80.7474   5
   9  -1  -2 2419.58 77.9815   3
  -9  -1   2 2467.37 75.8397   3
   9  -1  -2 2497.71 82.8661   4
  -9  -1   2 2429.25 79.4625   1
   9  -1  -2 2374.77 82.1895   7
  -9  -1   2 2449.92 78.5387   4
   9  -1  -2 2449.40 75.4391  14
  -9  -1   2 2466.44 78.4214   6
  -9   1   2 2396.42 79.2075   1
  -9   1   2 2232.58 80.7858   5
   9   1  -2 2404.00 73.6228  29
  -9   1   2 2365.55 73.8466  32
   9   1  -2 2401.85 80.3090   5
   9   1  -2 2507.13 77.2998   1
   9   1  -2 2329.68 73.8198  14
  -9   1   2 2195.53 78.0568   1
   9   1  -2 2506.02 76.9953   4
   7  -1  -2 1407.36 47.7843   4
   7  -1  -2 1487.23 46.5060   5
  -7  -1   2 1387.64 42.4701   3
  -7  -1   2 1360.17 44.4796   6
   7  -1  -2 1367.86 44.6523   3
  -7  -1   2 1316.86 44.3363   4
  -7  -1   2 1179.67 47.2279   5
  -7  -1   2 1370.60 45.0298   1
   7  -1  -2 1300.43 42.8947  11
  -7  -1   2 1412.17 42.2113  10
  -7   1   2 1281.45 45.2633   6
   7   1  -2 1340.58 44.4153   4
  -7   1   2 1382.59 45.1957   3
   7   1  -2 1377.41 47.4494   5
  -7   1   2 1347.81 46.4937   1
  -7   1   2 1328.31 46.7829   1
  -7   1   2 1337.05 47.4883   4
   7   1  -2 1346.05 43.0405   6
  -7   1   2 1323.55 46.1355   5
  -7   1   2 1383.55 42.4836  32
  -7   1   2 1371.92 41.9847  29
   7   1  -2 1435.27 44.8293   1
   7   1  -2 1372.14 41.9937  32
   7   1  -2 1341.16 42.4086  14
  -7   1   2 1336.96 42.1414  11
   5  -1  -2 1324.87 44.6043   4
  -5  -1   2 1315.78 40.5080   3
  -5  -1   2 1265.96 44.7364   5
   5  -1  -2 1286.65 42.4513   3
  -5  -1   2 1244.95 41.7271   4
  -5  -1   2 1356.27 42.1850   6
   5  -1  -2 1195.89 42.6772   5
   5  -1  -2 1328.74 40.1904  29
   5  -1  -2 1303.52 39.8553  10
  -5  -1   2 1311.20 41.8252   1
   5  -1  -2 1302.39 40.7232  11
   5  -1  -2 1268.16 43.7854   1
  -5  -1   2 1299.96 40.0888  10
  -5  -1   2 1283.08 40.2038  24
  -5   1   2 1282.65 40.1444  11
  -5   1   2 1316.81 44.1365   1
   5   1  -2 1290.25 41.1668   6
   5   1  -2 1318.48 40.2159  14
   5   1  -2 1329.78 42.5537   7
   5   1  -2 1328.46 41.6156   1
  -5   1   2 1292.37 44.2275   4
  -5   1   2 1260.68 42.7275   6
  -5   1   2 1268.54 40.2617  32
  -5   1   2 1280.33 42.5301   3
  -5   1   2 1263.13 39.9447  29
   5   1  -2 1242.19 44.1111   5
   5   1  -2 1257.23 41.6925   4
   3  -1  -2 1621.89 50.0834  14
  -3  -1   2 1582.37 50.6997   3
   3  -1  -2 1565.24 53.4188   4
   3  -1  -2 1595.58 50.6264  11
   3  -1  -2 1648.70 50.1280  29
   3  -1  -2 1588.47 52.2141   5
   3  -1  -2 1629.66 49.9732  10
   3  -1  -2 1660.33 53.7701   1
  -3  -1   2 1689.84 51.9278   6
  -3  -1   2 1665.34 50.0732  10
  -3  -1   2 1586.90 50.7106   1
   3  -1  -2 1583.29 52.3250   3
  -3   1   2 1532.39 53.0141   1
  -3   1   2 1595.03 51.7390   3
  -3   1   2 1609.12 52.7742   4
   3   1  -2 1744.58 53.2723   5
   3   1  -2 1622.97 50.8439   6
   3   1  -2 1624.88 52.0683   7
   3   1  -2 1455.15 50.8389   3
  -3   1   2 1559.67 49.4537  29
   3   1  -2 1498.39 49.4981  14
  -3   1   2 1624.74 51.9690   6
   3   1  -2 1630.71 50.0529   1
   3   1  -2 1654.43 51.1409   4
  -1  -1   2 5965.21 195.602   7
   1  -1  -2 6391.27 195.907   4
   1  -1  -2 6147.37 195.266   3
   1  -1  -2 6430.39 195.293   6
  -1  -1   2 6301.80 194.586   6
  -1  -1   2 6419.06 193.981   3
   1   1  -2 6344.49 196.707   7
  -1   1   2 6268.71 196.006   4
  -1   1   2 6361.51 195.768   6
   1   1  -2 6041.50 195.434   4
   1   1  -2 6666.58 196.775   5
  -1   1   2 6195.12 195.524   3
   1   1  -2 5999.27 194.741   3
   1   1  -2 6429.31 195.081   6
   1  -1   2 4907.29 160.343   7
  -1  -1  -2 5110.64 159.447   3
  -1  -1  -2 5263.61 159.659   6
  -1  -1  -2 5307.24 160.608   5
   1  -1   2 4919.79 158.355   3
  -1  -1  -2 5142.72 159.497   4
  -1   1  -2 5084.17 160.264   3
   1   1   2 5122.65 160.258   3
  -1   1  -2 5075.61 160.287   6
  -1   1  -2 5259.18 162.410   7
   1   1   2 5243.46 160.637   4
   1   1   2 5099.63 160.487   6
  -3  -1  -2 1740.25 53.5956  10
  -3  -1  -2 1812.72 56.0930   3
  -3  -1  -2 1670.47 55.5939   4
  -3  -1  -2 1753.19 57.7592   1
  -3  -1  -2 1736.51 56.1841   6
  -3  -1  -2 1750.77 53.9992  14
  -3  -1  -2 1700.08 57.7922   5
   3  -1   2 1781.95 57.8214   7
  -3  -1  -2 1670.77 55.0905   7
   3   1   2 1764.92 55.0031   6
  -3   1  -2 1676.23 52.9752  11
  -3   1  -2 1744.50 53.1712  25
   3   1   2 1763.98 56.7269   1
   3   1   2 1683.38 52.9872  32
   3   1   2 1719.95 53.1950  29
   3   1   2 1689.13 53.3987  11
  -3   1  -2 1651.42 55.2501   3
  -3   1  -2 1733.76 57.8218   7
  -3   1  -2 1673.97 52.7889  14
  -3   1  -2 1717.36 53.9486   1
   3   1   2 1660.33 52.8107  21
  -3   1  -2 1763.05 55.3228   6
  -5  -1  -2 1404.58 43.1070  29
  -5  -1  -2 1386.48 43.4675  14
   5  -1   2 1569.79 43.8363  24
   5  -1   2 1364.63 48.0112   7
  -5  -1  -2 1377.59 45.4627   3
  -5  -1  -2 1412.93 45.4573   4
  -5  -1  -2 1398.57 48.3797   5
   5  -1   2 1266.56 43.1747  11
   5  -1   2 1369.20 42.8574  10
  -5  -1  -2 1365.08 45.7881   6
   5  -1   2 1359.48 45.2843   1
  -5  -1  -2 1364.82 47.8644   1
  -5   1  -2 1386.10 46.0394   3
  -5   1  -2 1362.37 42.8353  11
  -5   1  -2 1359.29 49.0119   7
   5   1   2 1350.72 43.2744  29
   5   1   2 1381.75 43.2604  14
  -5   1  -2 1388.64 42.7997  14
   5   1   2 1437.92 43.5527  11
   5   1   2 1314.00 42.9743  32
   5   1   2 1452.25 47.2573   1
  -5   1  -2 1408.57 42.9801  25
  -5   1  -2 1452.11 48.2206   5
  -5   1  -2 1380.57 44.8999   1
   5   1   2 1322.77 44.6691   6
  -7  -1  -2 1736.51 56.6268   7
   7  -1   2 1842.62 57.7454   1
  -7  -1  -2 1758.02 57.4151   6
  -7  -1  -2 1689.78 56.7491   3
  -7  -1  -2 1754.30 54.1909  29
   7  -1   2 1698.44 54.3297  11
  -7  -1  -2 1735.16 54.8984  32
   7  -1   2 1723.07 54.1389  21
   7  -1   2 1932.04 54.9959  24
  -7  -1  -2 1786.65 56.9822   4
  -7  -1  -2 1780.66 59.6467   1
  -7  -1  -2 1505.89 59.9989   5
   7   1   2 1723.87 54.0066  29
   7   1   2 1687.91 58.2986   1
   7   1   2 1758.67 55.7508   7
   7   1   2 1759.16 54.0252  14
  -7   1  -2 1711.53 54.2619  32
  -7   1  -2 1712.87 56.5339   1
  -7   1  -2 1749.20 60.0447   5
  -9  -1  -2 243.083 9.09836  32
   9  -1   2 250.109 8.64741  11
  -9  -1  -2 247.712 8.44155  29
  -9  -1  -2 282.158 13.8330   1
   9  -1   2 254.866 9.39773  24
   9  -1   2 234.539 13.5562   7
   9  -1   2 252.771 12.0785   1
  -9  -1  -2 263.406 11.1539   3
   9  -1   2 254.266 8.02247  29
  -9   1  -2 248.460 8.13626  29
  -9   1  -2 253.361 8.11713  25
   9   1   2 263.587 10.8207   7
   9   1   2 260.110 8.15765  32
  -9   1  -2 260.279 11.8134   1
   9   1   2 253.149 8.03177  21
  -9   1  -2 257.702 8.27640  14
   9   1   2 225.952 12.2982   1
   9   1   2 256.377 8.84888  14
   9   1   2 241.688 8.77578  29
  -9   1  -2 252.105 9.01632  32
  -9   1  -2 258.962 8.02734  11
 -11  -1  -2 771.983 28.6174   6
  11  -1   2 803.713 25.1915  24
 -11  -1  -2 766.968 30.4917   4
  11  -1   2 768.220 23.9674  29
 -11  -1  -2 762.604 25.1209  32
 -11  -1  -2 647.873 37.2191   1
  11  -1   2 785.368 23.9725  29
  11  -1   2 807.700 32.3904   7
 -11  -1  -2 706.699 26.0730  31
 -11  -1  -2 779.479 24.3349  29
  11  -1   2 763.208 24.2817  21
  11  -1   2 800.647 30.1759   1
  11   1   2 770.504 27.0966   7
 -11   1  -2 715.475 28.4820   1
 -11   1  -2 775.892 23.3046  29
  11   1   2 731.778 24.1018  29
 -11   1  -2 736.667 23.5067  14
  11   1   2 743.616 22.9793  16
  11   1   2 709.607 24.0986  14
 -11   1  -2 771.441 24.5521  32
 -11   1  -2 757.549 23.3729  25
 -11   1  -2 727.329 23.3483  16
  13  -1   2 2464.69 83.5530   1
 -13  -1  -2 2411.28 75.4037  29
  13  -1   2 2304.29 74.8679  27
  13  -1   2 2304.01 75.2973  21
  13  -1   2 2443.00 75.0803  29
 -13  -1  -2 2419.60 80.8623   6
 -13  -1  -2 2506.38 76.1548  31
  13  -1   2 2506.86 85.6913   7
  13  -1   2 2471.54 76.2848  24
 -13   1  -2 2435.43 73.9513  29
  13   1   2 2242.26 73.5254  27
 -13   1  -2 2297.05 74.1809  14
 -13   1  -2 2503.01 75.4180  32
  13   1   2 2381.56 74.9048  14
 -13   1  -2 2353.89 81.3031   1
  13   1   2 2345.15 73.4635  16
  13   1   2 2505.08 74.9524  29
  13   1   2 2486.24 79.0575   7
 -13   1  -2 2356.66 73.9448  16
 -15  -1  -2 364.966 12.1219  29
  15  -1   2 357.777 11.7569  29
 -15  -1  -2 355.018 17.3004   6
 -15  -1  -2 357.601 12.7552  31
  15  -1   2 343.488 11.6328  15
 -15  -1  -2 356.578 11.4604  19
  15  -1   2 357.618 20.8631   7
  15  -1   2 359.308 12.7751  24
  15  -1   2 381.042 12.0101  20
 -15  -1  -2 357.315 11.5638  16
 -15   1  -2 346.263 12.9779  32
  15   1   2 353.655 11.1289  23
  15   1   2 358.990 12.5466  29
  15   1   2 354.070 16.5248   7
  15   1   2 367.703 11.0592  16
  15   1   2 363.519 12.6581  14
 -15   1  -2 366.812 11.6336  29
 -15   1  -2 347.662 11.5774  16
  15   1   2 353.724 11.1583  27
  15   1   2 334.208 11.2523   8
  15   1   2 365.560 11.4061  21
  17  -1   2 239.488 17.6741   7
 -17  -1  -2 251.226 8.78601  29
 -17  -1  -2 251.158 9.40922  31
 -17  -1  -2 251.782 14.5384   6
  17  -1   2 236.666 8.24647  15
  17  -1   2 241.238 8.62251  13
 -17  -1  -2 246.973 9.46922  32
  17  -1   2 253.043 8.62986  20
 -17  -1  -2 246.076 8.44451  23
  17  -1   2 232.234 8.64627  18
 -17  -1  -2 243.698 12.8968   3
  17  -1   2 248.272 9.42735  24
  17  -1   2 257.485 8.39157  29
  17  -1   2 255.669 8.77190  28
 -17  -1  -2 244.439 8.12082  16
  17   1   2 251.975 7.96093  27
  17   1   2 251.746 9.56553  14
 -17   1  -2 238.907 10.4105  32
 -17   1  -2 241.292 8.46503  29
  17   1   2 249.800 8.30083  32
  17   1   2 258.224 8.27420  21
 -17   1  -2 246.508 8.76656  23
 -17   1  -2 247.652 10.7951   6
  17   1   2 251.759 8.86602  15
  17   1   2 255.139 9.42273  29
  17   1   2 240.313 8.03831   8
 -17   1  -2 245.903 8.35504  16
  17   1   2 258.595 14.1151   7
  17   1   2 250.616 7.81878  16
  17   1   2 247.204 7.89469  23
  19  -1   2 636.908 20.4901  15
  19  -1   2 639.704 20.9251  18
 -19  -1  -2 654.810 21.0724  29
 -19  -1  -2 637.984 29.0051   6
 -19  -1  -2 649.923 26.8726   3
  19  -1   2 661.512 21.9782  28
 -19  -1  -2 655.637 21.8313  31
  19  -1   2 645.860 20.2615   8
  19  -1   2 656.304 20.4630  29
  19  -1   2 641.431 20.8461  13
 -19  -1  -2 612.748 21.7226  32
  19  -1   2 677.938 23.4227  24
 -19  -1  -2 648.265 20.5577  23
 -19  -1  -2 613.676 20.2509  22
 -19  -1  -2 620.257 20.2152  16
  19  -1   2 608.110 33.6401   7
 -19  -1  -2 613.213 20.0051   9
  19  -1   2 661.093 20.8916  20
  19   1   2 630.256 21.9421  14
 -19   1  -2 635.388 20.7829  23
  19   1   2 611.664 19.9702   8
  19   1   2 641.637 19.9285  27
 -19   1  -2 640.734 20.3446  16
  19   1   2 618.447 19.8207  23
  19   1   2 661.972 20.6713  32
 -19   1  -2 648.550 22.2488  32
 -19   1  -2 617.336 24.1719   6
  19   1   2 629.589 21.5692  29
  19   1   2 641.922 20.3288  21
 -19   1  -2 652.889 20.6098  29
  19   1   2 636.843 19.7514  16
  21  -1   2 232.744 8.36443  13
  21  -1   2 237.281 8.09334  15
  21  -1   2 233.591 7.68798  29
  21  -1   2 238.269 8.48145  20
 -21  -1  -2 232.370 8.00461  26
  21  -1   2 232.153 9.05610  24
  21  -1   2 226.663 8.39431  18
 -21  -1  -2 231.073 8.03939  23
 -21  -1  -2 238.896 8.64758  29
 -21  -1  -2 251.273 9.44528  31
  21  -1   2 238.515 7.79765   8
  21   1   2 236.579 7.59549  16
  21   1   2 227.537 8.10511  15
 -21   1  -2 240.911 9.82900  32
  21   1   2 218.305 8.28168  32
  21   1   2 239.472 7.72829  27
  21   1   2 237.244 8.18108  21
 -21   1  -2 238.821 8.48612  23
 -21   1  -2 236.499 8.42655  29
  21   1   2 240.295 7.61788  23
  21   1   2 223.661 9.18669  29
 -21   1  -2 245.917 8.15416  16
  21   1   2 243.183 7.77896   8
  23  -1   2 191.991 7.03082  18
 -23  -1  -2 196.039 7.91808  31
 -23  -1  -2 192.477 6.75179  15
 -23  -1  -2 191.311 7.27463  29
  23  -1   2 191.212 6.75796  15
  23  -1   2 185.924 6.91561  13
 -23  -1  -2 190.899 6.39625  23
  23  -1   2 185.397 6.36207   8
 -23   1  -2 187.226 6.59127  16
  23   1   2 195.092 6.35154  27
  23   1   2 192.747 6.37167   8
  23   1   2 191.436 7.80318  29
 -23   1  -2 190.889 7.14994  29
 -23   1  -2 186.270 8.24914  32
  23   1   2 190.708 6.76236  28
  23   1   2 192.038 6.18909  23
 -23   1  -2 183.736 6.96213  23
  23   1   2 191.038 6.84266  21
  23   1   2 181.220 6.08663  16
 -23   1  -2 182.006 7.14613  15
  23   1   2 184.148 6.69369  15
 -25  -1  -2 293.440 10.7837  10
  25  -1   2 307.048 10.0952  15
 -25  -1  -2 298.670 10.0067  15
 -25  -1  -2 287.916 10.9838  31
 -25  -1  -2 291.207 10.4762  29
  25  -1   2 298.419 10.2229  18
 -25   1  -2 280.641 11.4370  32
 -25   1  -2 300.586 10.1778  26
  25   1   2 305.773 9.74086   8
  25   1   2 290.188 9.95728  15
  25   1   2 293.352 10.9846  29
 -25   1  -2 297.276 10.5564  29
 -25   1  -2 307.430 10.4085  23
  25   1   2 297.563 9.61668  27
 -25   1  -2 300.515 9.79299  16
  25   1   2 286.364 10.0772  28
  25   1   2 291.831 10.1636  21
  25   1   2 285.104 9.34959  23
 -25   1  -2 286.845 9.94667  15
 -27  -1  -2 20.0988 1.19900  15
  27  -1   2 18.6556 1.18483  15
 -27  -1  -2 17.5585 1.32838  29
 -27   1  -2 19.7683 1.51777  29
 -27   1  -2 18.9963 1.26673  26
  27   1   2 20.3070 1.24683  15
  27   1   2 20.5951 1.06709   8
 -27   1  -2 17.5414 2.25562  32
 -27   1  -2 19.0386 1.05141  16
  27   1   2 17.3717 1.52965  29
 -27   1  -2 19.7330 1.26994  23
 -27   1  -2 20.4401 1.25146  15
  29  -1   2 41.1133 1.92037  15
 -29  -1  -2 45.6096 2.14161  15
 -29   1  -2 40.7885 1.88658   8
  29   1   2 39.5835 1.84909   8
 -29   1  -2 37.9177 1.56782  16
 -29   1  -2 40.2429 2.28547  15
 -29   1  -2 39.5802 1.87911  26
 -31  -1  -2 34.4008 1.49771  15
 -31  -1  -2 32.2178 1.28678   8
  31  -1   2 33.0549 1.49140  15
 -31   1  -2 34.0548 1.54259  26
 -31   1  -2 34.3280 1.55081   8
  31   1   2 34.7870 1.56551  15
  31   1   2 34.2544 1.35824   8
  33  -1   2 19.5472 0.98509  19
  33  -1   2 20.2339 0.90176  15
 -33  -1  -2 19.7566 0.90691  15
 -33   1  -2 19.1165 0.86306   8
  33   1   2 18.7214 0.89688  15
  34  -2  -2 244.850 7.79948  15
  34   2  -2 226.202 7.15805   8
 -32  -2   2 150.355 4.80922  15
 -32  -2   2 137.879 4.73991  12
  32  -2  -2 148.722 4.92937  15
  32   2  -2 150.740 5.04036   8
 -32   2   2 153.614 5.15533  26
 -32   2   2 150.063 5.03743   8
 -30  -2   2 19.2893 0.98094  15
  30  -2  -2 16.1949 1.72594  28
  30  -2  -2 19.1206 1.07872  15
 -30  -2   2 18.4816 0.97270  12
  30   2  -2 18.2545 0.94715   8
 -30   2   2 18.0059 1.06489  26
 -30   2   2 17.2676 0.97261  15
  30   2  -2 18.0517 0.84463  23
  30   2  -2 17.2897 0.78648  16
 -30   2   2 17.7761 0.98903   8
  30   2  -2 17.5930 1.20707  28
  28  -2  -2 1.67744 0.49930  28
  28  -2  -2 1.75113 0.39941  15
  28  -2  -2 2.36112 0.49931  19
 -28  -2   2 1.45165 0.32031  12
 -28  -2   2 2.10191 0.33059  15
 -28   2   2 1.68028 0.30500  16
  28   2  -2 1.85288 0.36154  28
 -28   2   2 1.19659 0.33152  29
  28   2  -2 1.68993 0.43980  32
 -28   2   2 1.91597 0.34010  23
  28   2  -2 2.43558 0.34630   8
 -28   2   2 2.76571 0.43411  15
  28   2  -2 1.94893 0.29579  23
  28   2  -2 2.40797 0.28353  16
 -28   2   2 1.98128 0.36735   8
 -28   2   2 2.24969 0.43820  26
  26  -2  -2 16.8727 1.14734  15
 -26  -2   2 15.2017 0.97759  15
  26  -2  -2 14.9299 1.42910  28
 -26  -2   2 14.5964 0.76916   9
  26  -2  -2 16.7152 1.17176  19
 -26  -2   2 15.1711 0.94062  22
 -26   2   2 16.3404 1.19885  29
 -26   2   2 15.4862 1.54787  32
  26   2  -2 15.0244 1.28372  32
  26   2  -2 20.0613 1.88171  29
  26   2  -2 15.9214 0.88762  23
 -26   2   2 15.8842 1.08084  23
 -26   2   2 16.7553 1.11968   8
 -26   2   2 17.0195 1.19483  26
  26   2  -2 15.7956 0.96858   8
 -26   2   2 15.9648 1.14325  15
  26   2  -2 19.7051 1.00692  16
 -26   2   2 17.5813 0.94629  16
  24  -2  -2 136.662 7.37025  24
 -24  -2   2 138.758 5.98535  10
  24  -2  -2 145.801 6.20144  28
  24  -2  -2 141.624 5.64270  19
  24   2  -2 138.399 4.60182  16
  24   2  -2 139.231 5.55429  32
 -24   2   2 137.306 5.25951  15
  24   2  -2 132.815 6.55908  29
 -24   2   2 144.303 5.36467  26
 -24   2   2 142.927 4.92245  16
 -24   2   2 142.223 5.30958  29
 -24   2   2 137.900 6.29984  32
  22  -2  -2 124.504 4.72674  15
 -22  -2   2 125.234 4.27936  22
 -22  -2   2 122.597 4.25151  19
  22  -2  -2 122.983 4.76311  17
 -22  -2   2 121.434 4.04593   9
 -22  -2   2 122.758 5.33522  10
  22  -2  -2 120.229 4.44974   8
  22  -2  -2 108.081 6.16845  24
 -22  -2   2 115.224 4.38955  15
  22  -2  -2 130.461 5.70820  28
  22  -2  -2 119.696 4.81554  19
  22  -2  -2 122.228 5.00334  18
 -22   2   2 120.932 4.76207  26
 -22   2   2 121.461 4.38658  16
  22   2  -2 118.394 3.97411  16
  22   2  -2 123.435 4.28781   8
  22   2  -2 128.000 4.11955  23
  22   2  -2 119.352 5.96016  29
 -22   2   2 119.372 5.77056  32
 -22   2   2 121.607 4.62908   8
 -22   2   2 119.840 4.72104  15
  22   2  -2 116.585 4.87056  32
 -22   2   2 121.374 4.73662  23
 -22   2   2 119.757 4.60835  29
  20  -2  -2 237.188 8.53714  17
 -20  -2   2 241.127 8.06769  15
  20  -2  -2 229.305 10.2902  24
 -20  -2   2 228.445 7.85478  19
 -20  -2   2 236.211 7.62891   9
 -20  -2   2 241.872 8.98661  10
 -20  -2   2 244.138 7.83485  22
  20  -2  -2 256.454 9.54532  28
  20  -2  -2 240.008 8.33700  15
  20  -2  -2 241.697 8.67953  18
 -20   2   2 226.577 8.18412  15
 -20   2   2 221.227 8.75444  25
  20   2  -2 230.359 9.54211  29
  20   2  -2 229.068 7.97774  32
  20   2  -2 235.070 7.69193   8
  20   2  -2 236.133 7.49635  23
 -20   2   2 245.897 8.16147   8
 -20   2   2 241.255 9.52334  32
 -20   2   2 236.243 8.24775  23
 -18  -2   2 44.3024 1.91867  15
  18  -2  -2 43.4858 2.10311  15
  18  -2  -2 45.9478 2.89068  28
  18  -2  -2 41.6821 9.20801   7
 -18  -2   2 45.7383 1.81299  19
 -18  -2   2 53.6331 9.51658   6
 -18  -2   2 43.2373 1.72913  22
 -18  -2   2 44.9024 1.59094   9
  18  -2  -2 43.7549 3.43164  24
  18  -2  -2 40.4833 2.02252   8
 -18  -2   2 43.9943 2.49555  10
  18  -2  -2 43.7032 2.17371  29
  18  -2  -2 40.5135 2.28022  18
  18  -2  -2 45.0144 2.37872  17
  18   2  -2 29.4801 9.12245   5
  18   2  -2 42.0570 1.53947  23
 -18   2   2 42.6394 2.33261  25
  18   2  -2 43.7944 1.46358  16
 -18   2   2 40.0291 1.87450  29
  18   2  -2 39.5799 1.83218  32
 -18   2   2 41.6038 2.82404  32
 -18   2   2 40.6034 2.08289  26
 -18   2   2 42.2542 2.02991   8
 -18   2   2 42.4287 1.88077  16
  18   2  -2 44.2046 2.97286  29
  18   2  -2 41.4511 1.69078   8
 -18   2   2 38.8370 2.08641  23
  16  -2  -2 5.66383 0.71322  18
 -16  -2   2 5.39926 0.50224  15
  16  -2  -2 5.83442 0.74536  17
 -16  -2   2 6.73739 0.95592  31
  16  -2  -2 -0.3449 4.20791   7
 -16  -2   2 9.07211 0.98116  10
 -16  -2   2 5.61063 0.48231  19
  16  -2  -2 5.93337 0.62068  15
  16  -2  -2 8.27387 1.06957  28
  16  -2  -2 5.20471 1.12186  24
  16  -2  -2 7.18639 0.71162  29
 -16   2   2 6.54318 0.72211  23
  16   2  -2 4.77579 4.47339   5
  16   2  -2 7.93680 0.35448  16
  16   2  -2 5.81343 0.44416  21
  16   2  -2 8.18714 1.18282  29
 -16   2   2 6.08608 0.63035   8
  16   2  -2 7.62910 0.57563  32
 -16   2   2 6.01961 0.55378  16
 -16   2   2 7.38571 1.05558  32
 -16   2   2 7.25549 0.68980  26
 -16   2   2 6.76477 0.58743  29
  16   2  -2 5.94453 0.45964   8
  16   2  -2 5.97557 0.38840  23
  14  -2  -2 326.754 20.4329   7
 -14  -2   2 326.749 11.1921  10
 -14  -2   2 322.661 10.2051   9
 -14  -2   2 326.578 17.0927   6
  14  -2  -2 309.819 10.6912  15
 -14  -2   2 328.720 11.6222  31
  14  -2  -2 311.715 10.9817  18
  14  -2  -2 334.427 11.8040  28
  14  -2  -2 306.102 14.7795   3
  14  -2  -2 324.090 11.2155  17
 -14  -2   2 312.780 10.3887  22
  14  -2  -2 335.833 10.9110  29
  14  -2  -2 337.366 12.8396  24
 -14   2   2 306.126 10.6948   8
  14   2  -2 302.152 11.7494  14
  14   2  -2 329.598 11.7783  29
 -14   2   2 323.365 10.7084  11
 -14   2   2 326.999 10.9903  25
 -14   2   2 329.411 11.7339  32
 -14   2   2 326.636 10.4256  16
  14   2  -2 324.695 20.7344   5
  14   2  -2 311.857 10.3600  32
  14   2  -2 328.307 10.0771  16
  14   2  -2 321.334 10.1810  21
 -14   2   2 313.886 10.4921  29
 -14   2   2 319.006 10.6524  26
  12  -2  -2 257.757 9.01448  15
  12  -2  -2 276.155 9.14046  29
  12  -2  -2 286.345 10.9988  24
  12  -2  -2 272.078 9.90545  28
 -12  -2   2 268.163 14.4609   6
  12  -2  -2 277.449 17.5138   7
  12  -2  -2 253.896 13.7101   5
 -12  -2   2 267.436 10.3615   3
 -12  -2   2 291.720 9.88405  31
 -12  -2   2 265.017 9.37725  10
  12  -2  -2 246.792 14.1895   3
  12   2  -2 278.718 9.85037  29
 -12   2   2 263.147 9.04276  11
 -12   2   2 276.199 9.83643  32
 -12   2   2 265.424 8.80996  29
  12   2  -2 266.062 9.84320  14
 -12   2   2 241.370 16.3324   1
 -12   2   2 264.161 8.65974  16
  12   2  -2 262.157 8.28632  16
  12   2  -2 245.497 16.2914   5
 -12   2   2 278.247 8.90257  26
  12   2  -2 262.087 8.39822  21
 -10  -2   2 793.597 25.8150  31
  10  -2  -2 797.254 29.6348   3
  10  -2  -2 794.107 25.1777  29
 -10  -2   2 797.017 26.8741   3
 -10  -2   2 803.591 30.7883   6
  10  -2  -2 802.320 27.0606  24
  10  -2  -2 755.936 25.8921  28
  10  -2  -2 811.712 29.1186   5
 -10  -2   2 790.993 25.4386  10
  10  -2  -2 810.729 34.3473   7
  10   2  -2 776.961 32.3616   5
 -10   2   2 785.094 24.5191  11
 -10   2   2 754.222 24.0723  26
 -10   2   2 756.239 24.9367  32
  10   2  -2 745.146 23.5712  16
  10   2  -2 772.616 23.7162  21
 -10   2   2 779.658 24.1760  29
 -10   2   2 744.998 23.8727  16
 -10   2   2 762.202 24.8449  25
  10   2  -2 770.121 23.9403  32
 -10   2   2 738.653 31.2238   1
  10   2  -2 762.702 25.0342  14
  -8  -2   2 1591.20 50.1353  31
   8  -2  -2 1588.91 57.7296   7
  -8  -2   2 1580.20 49.3711  24
   8  -2  -2 1623.07 49.3098  10
   8  -2  -2 1566.39 54.1389   3
   8  -2  -2 1571.86 50.2924  28
  -8  -2   2 1576.33 49.7898  10
  -8  -2   2 1601.50 51.5380   3
   8  -2  -2 1601.78 49.5139  29
  -8  -2   2 1554.84 53.7731   1
   8  -2  -2 1688.44 51.3962  24
  -8  -2   2 1547.10 54.6606   6
  -8   2   2 1440.70 49.1680  25
  -8   2   2 1540.99 48.1534  29
  -8   2   2 1549.88 47.7998  16
  -8   2   2 1562.28 55.1175   1
  -8   2   2 1549.08 48.5924  11
  -8   2   2 1500.48 47.9483  26
   8   2  -2 1546.32 51.4423   1
   8   2  -2 1581.24 48.8054  14
   8   2  -2 1582.72 47.9423  32
  -8   2   2 1607.74 48.8217  32
   8   2  -2 1545.94 47.7633  21
   8   2  -2 1513.73 54.8290   5
  -6  -2   2 1228.72 37.7091  24
  -6  -2   2 1237.36 42.2579   6
   6  -2  -2 1228.86 37.3738  10
  -6  -2   2 1215.53 39.7030   3
   6  -2  -2 1224.22 42.2049   3
   6  -2  -2 1184.72 37.4633  29
   6  -2  -2 1163.61 43.8687   7
   6  -2  -2 1167.11 39.0622  24
  -6  -2   2 1185.47 40.2702   1
   6  -2  -2 1172.82 38.6679  28
  -6  -2   2 1210.70 37.7492  10
   6   2  -2 1204.49 37.6846  14
  -6   2   2 1202.70 43.6147   1
  -6   2   2 1182.00 44.7544   1
  -6   2   2 1133.10 36.8392  16
   6   2  -2 1184.77 39.2428   1
   6   2  -2 1137.34 36.9744  32
  -6   2   2 1180.78 37.7853  11
  -6   2   2 1209.99 38.3926  25
  -6   2   2 1191.00 37.2869  29
  -6   2   2 1213.06 37.7363  32
   6   2  -2 1237.13 42.8457   5
   4  -2  -2 307.738 14.0171   3
  -4  -2   2 317.928 12.3017   3
  -4  -2   2 311.472 11.4080   1
  -4  -2   2 305.059 10.5330  24
  -4  -2   2 321.178 10.3518  10
   4  -2  -2 313.397 10.0822  29
   4  -2  -2 309.650 10.0687  14
  -4  -2   2 305.804 13.8113   6
   4  -2  -2 308.384 10.0859  10
   4  -2  -2 300.093 14.8839   1
   4  -2  -2 307.646 14.5422   7
   4  -2  -2 325.816 15.3417   4
  -4   2   2 300.641 10.9528  11
   4   2  -2 313.685 13.9166   5
   4   2  -2 310.299 10.6334  14
   4   2  -2 344.486 11.5359  11
  -4   2   2 325.340 11.6189  34
  -4   2   2 301.428 10.4799  29
  -4   2   2 334.711 11.7433  25
  -4   2   2 309.407 10.7179  32
   4   2  -2 316.647 11.2083   1
   4   2  -2 287.163 12.7555   3
   4   2  -2 325.660 13.2291   7
   2  -2  -2 1461.74 46.0202  29
  -2  -2   2 1512.66 50.2321   6
   2  -2  -2 1509.90 46.1150  10
  -2  -2   2 1466.67 46.7633  24
   2  -2  -2 1467.63 50.2678   7
  -2  -2   2 1485.02 48.6742   3
   2  -2  -2 1506.40 50.9126   4
   2  -2  -2 1452.34 50.6984   6
  -2  -2   2 1503.56 46.2914  10
   2  -2  -2 1467.08 46.2396  14
  -2   2   2 1469.20 47.0584  32
   2   2  -2 1463.55 46.8788  14
   2   2  -2 1434.79 48.8553   4
   2   2  -2 1505.59 47.7395  11
   2   2  -2 1517.75 47.1218  34
   2   2  -2 1511.63 49.9691   5
  -2   2   2 1469.20 47.0122  29
  -2   2   2 1466.59 47.5599  11
  -2   2   2 1635.82 48.5087  25
  -2   2   2 1504.96 51.1375   4
  -2   2   2 1517.32 48.2414  34
   2   2  -2 1438.50 50.7648   7
   2   2  -2 1584.08 48.5055   4
   0  -2  -2 917.385 28.4732  10
   0  -2   2 932.624 28.5345  10
   0  -2   2 919.812 31.1298   3
   0  -2  -2 921.394 28.3273  29
   0  -2   2 899.967 32.4034   7
   0  -2  -2 923.169 32.8102   3
   0  -2  -2 879.316 29.1635  14
   0  -2  -2 890.490 29.0143  28
   0  -2  -2 937.892 31.2240   7
   0  -2  -2 773.994 39.2266   1
   0  -2  -2 928.652 31.8391   4
   0  -2   2 901.215 29.7882  24
   0  -2  -2 942.384 33.2068   6
   0   2  -2 901.731 34.5496   7
   0   2   2 970.154 30.6842  25
   0   2  -2 918.347 33.2242   4
   0   2  -2 936.311 29.0816  14
   0   2   2 930.320 30.6537  34
   0   2   2 917.346 29.3754  32
   0   2  -2 846.908 30.2325  25
   0   2   2 932.247 29.1990  14
   0   2   2 911.437 30.0086  11
   0   2  -2 937.093 31.4581   5
   0   2  -2 1018.73 29.4107  34
   0   2   2 900.524 29.4253  29
   0   2   2 931.295 31.9682   4
  -2  -2  -2 2958.34 91.9953   4
  -2  -2  -2 2474.50 94.3322   5
   2  -2   2 2921.58 92.8990   3
  -2  -2  -2 2789.38 96.3062   1
   2  -2   2 3126.79 95.7016   7
  -2  -2  -2 3045.31 95.3039   6
  -2  -2  -2 3046.56 94.7023   3
   2   2   2 2945.43 93.8489  11
   2   2   2 2953.21 93.0406  14
  -2   2  -2 3046.13 99.2178   4
   2   2   2 3246.53 94.8323  25
  -2   2  -2 2984.49 92.5081  14
  -2   2  -2 2999.86 93.9602  25
  -2   2  -2 2964.51 93.4706  11
   2   2   2 2927.19 93.2213  29
  -2   2  -2 3072.53 95.6054   5
  -2   2  -2 2942.02 92.9818  34
  -2   2  -2 2942.13 95.0228   5
   4  -2   2 355.601 14.1391   3
  -4  -2  -2 339.280 14.9022   5
  -4  -2  -2 347.187 15.7063   6
  -4  -2  -2 332.882 16.8728   1
  -4  -2  -2 338.927 11.8095  24
  -4  -2  -2 335.203 15.1076   3
   4  -2   2 359.408 12.3631  24
  -4  -2  -2 348.386 11.1565  29
   4  -2   2 342.466 16.5049   7
  -4  -2  -2 340.162 11.3222  10
   4  -2   2 346.979 11.1868  10
   4   2   2 334.029 12.3098  11
  -4   2  -2 345.868 11.2672  32
   4   2   2 340.097 12.8562  25
  -4   2  -2 339.078 12.1691   1
  -4   2  -2 354.563 14.2754   5
  -4   2  -2 343.336 12.5153   1
  -4   2  -2 351.535 12.1214  25
   4   2   2 337.857 11.6254  14
   4   2   2 347.870 16.4565   1
   4   2   2 363.363 13.1328  34
  -4   2  -2 362.490 11.7993  11
   4   2   2 352.498 11.5888  32
   4   2   2 325.935 10.8624  16
   4   2   2 343.870 11.7748  29
  -6  -2  -2 41.0147 6.09101   5
  -6  -2  -2 49.2848 2.13829  10
   6  -2   2 47.5442 1.92794  10
  -6  -2  -2 47.4572 1.98249  29
  -6  -2  -2 44.2697 2.17881  24
   6  -2   2 49.5788 5.59602   7
  -6  -2  -2 38.1810 4.65023   6
  -6  -2  -2 37.6371 4.32787   3
   6  -2   2 46.7496 2.80902  24
  -6  -2  -2 45.2393 2.46398  31
   6  -2   2 44.2656 3.85430   3
  -6   2  -2 45.7901 3.37613   1
  -6   2  -2 47.1009 3.71953   1
   6   2   2 42.6529 3.10082  34
  -6   2  -2 44.3119 2.33769  25
   6   2   2 43.1894 1.80986  21
   6   2   2 44.4849 2.30168  14
   6   2   2 41.4135 2.92614  25
   6   2   2 42.3614 1.56799  16
  -6   2  -2 43.3447 5.01085   5
   6   2   2 43.0220 2.32556  29
   6   2   2 44.8048 2.04118  32
  -6   2  -2 45.6550 2.17356  32
  -8  -2  -2 165.813 6.02726  10
  -8  -2  -2 156.929 9.50523   3
  -8  -2  -2 160.778 10.2991   6
   8  -2   2 181.842 7.17481  24
  -8  -2  -2 165.433 5.83942  29
   8  -2   2 170.045 5.69886  10
  -8  -2  -2 166.155 6.57961  31
   8  -2   2 160.791 11.6995   7
   8   2   2 158.895 6.24220  29
   8   2   2 157.329 5.16056  27
  -8   2  -2 158.674 5.67505  11
  -8   2  -2 152.119 8.77709   1
   8   2   2 158.257 5.12922  16
   8   2   2 163.349 6.24656  14
   8   2   2 161.612 6.85771  11
   8   2   2 163.534 5.39094  21
   8   2   2 165.314 5.66776  32
  -8   2  -2 154.744 10.6196   5
  -8   2  -2 157.844 5.88913  25
  -8   2  -2 166.660 7.71856  32
 -10  -2  -2 204.928 11.7387   3
  10  -2   2 215.497 8.67337  24
 -10  -2  -2 212.862 7.41931  29
  10  -2   2 220.519 15.0414   7
 -10  -2  -2 224.671 8.29010  31
 -10  -2  -2 207.159 7.59975  10
  10   2   2 203.831 6.90270  32
 -10   2  -2 212.978 6.86219  11
  10   2   2 206.197 6.66909  21
  10   2   2 200.687 7.76312  14
 -10   2  -2 204.613 7.02955  25
 -10   2  -2 206.679 7.77552  32
  10   2   2 202.196 6.42740  16
 -10   2  -2 194.899 6.86148  16
  10   2   2 191.118 9.48230  11
  10   2   2 203.848 6.45874  27
  10   2   2 203.708 7.75517  29
  12  -2   2 2.00641 0.54385  17
 -12  -2  -2 2.07810 0.55459  31
 -12  -2  -2 2.23518 1.90139   3
  12  -2   2 7.29322 3.44959   7
 -12  -2  -2 1.05426 2.52445   6
  12  -2   2 2.62334 0.38304  15
  12   2   2 0.92066 0.13261  16
  12   2   2 0.91709 0.34269  29
  12   2   2 0.51156 0.17508  32
 -12   2  -2 0.16151 0.22130  32
  12   2   2 0.60552 0.12795  27
  12   2   2 0.27513 0.12695   8
  12   2   2 1.25743 0.30842  21
  12   2   2 0.52316 0.41522  11
  14  -2   2 732.553 25.4646  24
  14  -2   2 779.179 36.7873   7
 -14  -2  -2 732.573 23.0955  22
 -14  -2  -2 722.935 24.2574  10
 -14  -2  -2 690.496 22.9542   9
  14  -2   2 771.226 24.2268  28
 -14  -2  -2 788.313 24.9688  31
 -14  -2  -2 726.635 30.4218   3
  14  -2   2 750.956 24.1112  13
 -14  -2  -2 726.859 32.6343   6
 -14  -2  -2 751.932 23.2540  19
  14  -2   2 775.287 24.4659  17
  14  -2   2 755.278 23.7711  20
 -14  -2  -2 732.487 23.9150  29
  14  -2   2 686.151 23.4069  15
  14  -2   2 747.008 24.0462  18
  14   2   2 735.051 23.2159  23
 -14   2  -2 783.492 26.6015  32
 -14   2  -2 744.050 23.6482  16
  14   2   2 735.061 24.9580  29
 -14   2  -2 736.046 23.5821  11
  14   2   2 737.741 23.3643   8
  14   2   2 758.651 23.4121  21
  14   2   2 757.450 23.1838  27
 -14   2  -2 739.389 23.7895  25
  14   2   2 759.458 23.1225  16
 -14   2  -2 702.518 24.0847  23
  14   2   2 793.791 23.9713  32
  14   2   2 743.557 26.0077  11
  14   2   2 741.793 25.1374  14
 -16  -2  -2 291.506 9.14013  19
 -16  -2  -2 299.057 18.6736   6
  16  -2   2 285.623 10.0368  28
  16  -2   2 283.094 9.66560  20
  16  -2   2 282.296 9.37696  15
 -16  -2  -2 260.841 8.81021   9
 -16  -2  -2 272.229 9.78498  29
 -16  -2  -2 264.857 10.1574  10
 -16  -2  -2 280.867 10.7453  31
  16  -2   2 292.150 10.2682  17
 -16  -2  -2 263.281 16.1213   3
 -16  -2  -2 273.508 8.96883  22
  16  -2   2 275.059 9.89900  18
  16  -2   2 298.951 21.5503   7
  16  -2   2 289.113 11.2560  24
  16  -2   2 285.032 9.95616  13
  16   2   2 284.419 10.6853  29
  16   2   2 285.348 9.08712  21
 -16   2  -2 278.645 9.32794  16
 -16   2  -2 282.081 9.61795  29
  16   2   2 281.554 8.74821  16
 -16   2  -2 279.499 10.8854  32
  16   2   2 276.865 8.99897   8
 -16   2  -2 263.200 9.55263  25
  16   2   2 280.967 8.83471  23
 -16   2  -2 269.730 9.74143  23
  16   2   2 274.791 9.38408  15
  16   2   2 293.334 8.84194  27
  16   2   2 277.339 11.6900  11
  18  -2   2 934.634 30.1409  24
  18  -2   2 921.902 28.3672  20
 -18  -2  -2 858.314 37.1811   3
  18  -2   2 902.783 28.6032  18
  18  -2   2 840.670 28.9505  17
 -18  -2  -2 890.143 27.7234  19
 -18  -2  -2 866.867 27.4231   9
 -18  -2  -2 866.287 29.0351  10
  18  -2   2 884.696 29.3976  13
  18  -2   2 912.804 28.0433  15
 -18  -2  -2 876.299 29.5882  31
 -18  -2  -2 863.120 27.6139  22
  18   2   2 895.696 28.3231  21
  18   2   2 1024.05 28.3245  27
  18   2   2 892.999 27.9667  23
 -18   2  -2 896.775 28.7397  29
  18   2   2 884.712 30.0753  29
 -18   2  -2 910.480 30.4596  32
 -18   2  -2 866.425 28.9559  23
  18   2   2 873.568 28.5788  15
  18   2   2 913.606 28.1851   8
 -18   2  -2 924.872 28.5607  16
  18   2   2 846.947 28.3930  32
  18   2   2 898.911 27.8810  16
  20  -2   2 70.6762 3.26923  13
  20  -2   2 69.5677 3.32709  18
 -20  -2  -2 68.9648 2.61781  22
  20  -2   2 68.2613 4.52785  24
 -20  -2  -2 70.6857 3.12955  29
  20  -2   2 69.2643 2.90335  15
 -20  -2  -2 70.5784 3.99727  31
 -20  -2  -2 71.2278 3.68022  10
  20  -2   2 66.0551 3.33442  17
  20  -2   2 73.4350 3.18115  20
 -20  -2  -2 66.8055 2.41449   9
  20   2   2 67.4281 3.95192  29
  20   2   2 67.8594 2.46907  27
 -20   2  -2 67.7403 3.63119  29
 -20   2  -2 68.0282 3.21548  23
 -20   2  -2 66.7595 4.11801  32
  20   2   2 67.5473 2.84464  32
  20   2   2 69.4346 2.59902   8
  20   2   2 69.8969 2.41591  23
  20   2   2 69.6566 2.33194  16
 -20   2  -2 70.4655 2.89469  16
  20   2   2 69.9978 2.79821  21
 -22  -2  -2 221.550 7.10830   9
  22  -2   2 214.488 7.94142  17
 -22  -2  -2 234.908 9.07723  31
 -22  -2  -2 218.540 7.54348  29
  22  -2   2 210.210 7.81781  13
 -22  -2  -2 218.735 8.53487  10
  22  -2   2 220.915 8.03199  18
 -22  -2  -2 220.146 7.34365  22
  22  -2   2 221.569 7.54730  15
  22  -2   2 200.713 8.90362  24
 -22   2  -2 211.056 7.84413  29
 -22   2  -2 223.315 7.86648  23
 -22   2  -2 221.341 7.80741  26
 -22   2  -2 221.811 7.44972  16
  22   2   2 219.219 6.94662  23
  22   2   2 195.623 7.75224  32
  22   2   2 221.019 8.88158  29
  22   2   2 217.324 7.03616  27
  22   2   2 215.317 7.46311  21
  22   2   2 204.886 7.45726  15
  22   2   2 215.931 6.86058  16
  22   2   2 214.761 7.12676   8
 -22   2  -2 213.098 9.12079  32
 -24  -2  -2 124.256 5.86511  10
  24  -2   2 128.399 5.05398  18
 -24  -2  -2 124.838 4.63970  15
  24  -2   2 125.299 4.79310  13
  24  -2   2 129.393 4.65415  15
 -24  -2  -2 120.557 5.68743  31
  24   2   2 120.602 4.59164  21
 -24   2  -2 125.630 4.48055  16
  24   2   2 119.140 4.07586  23
 -24   2  -2 118.715 4.60692   8
 -24   2  -2 122.297 4.79136  26
 -24   2  -2 123.125 4.81841  23
  24   2   2 119.567 4.57959  15
 -24   2  -2 116.982 5.85333  32
 -24   2  -2 118.257 5.00271  29
  24   2   2 117.886 10.3362  34
  24   2   2 122.519 5.69243  29
  24   2   2 127.897 4.28567   8
 -26  -2  -2 320.776 10.3427  15
  26  -2   2 312.669 10.2946  15
 -26  -2  -2 293.649 9.97523   8
  26  -2   2 321.486 10.6863  18
  26  -2   2 313.075 10.7713  19
 -26   2  -2 311.118 11.6536  32
 -26   2  -2 307.184 10.3767  26
  26   2   2 296.391 10.2224  28
  26   2   2 286.454 10.5722  15
  26   2   2 300.491 10.3057  21
  26   2   2 302.250 9.70031  23
 -26   2  -2 309.966 10.2435   8
 -26   2  -2 315.383 10.4010  23
 -26   2  -2 316.217 10.0644  16
  26   2   2 308.649 9.84852  27
  26   2   2 297.252 11.2803  29
  26   2   2 318.979 9.92994   8
  28  -2   2 5.33155 0.62506  19
 -28  -2  -2 4.49828 0.47106  15
  28  -2   2 4.83340 0.45167  15
 -28   2  -2 6.54896 0.60772  23
  28   2   2 5.56994 0.53037  15
 -28   2  -2 6.89479 0.59946   8
  28   2   2 4.84822 0.43648   8
 -28   2  -2 4.68527 0.44531  16
 -28   2  -2 5.07596 0.58497  26
 -28   2  -2 5.54798 0.90720  32
  30  -2   2 13.2338 0.65664   9
  30  -2   2 16.0196 0.95144  19
 -30  -2  -2 15.4574 0.81384  15
  30  -2   2 14.8238 0.71805  15
  30  -2   2 12.7460 0.84569  22
  30   2   2 15.6168 0.83151  15
 -30   2  -2 15.1550 0.84044   8
 -30   2  -2 15.5007 0.89585  26
 -30   2  -2 15.5201 0.79442  23
  30   2   2 14.8185 0.74296   8
 -32  -2  -2 72.5322 2.49413  15
 -32   2  -2 72.0603 2.48531   8
  31  -3  -2 21.3774 0.93323  22
  31  -3  -2 22.0115 0.82929   9
 -31   3   2 27.4728 1.20257   8
  31   3  -2 24.4496 0.98534   8
  29  -3  -2 129.025 4.31218  15
 -29  -3   2 128.483 4.37768  12
 -29   3   2 121.070 4.26490  26
 -29   3   2 122.381 3.95863  23
 -29   3   2 127.250 4.19362   8
  29   3  -2 128.336 4.17893  23
  29   3  -2 117.069 4.42137  28
 -27  -3   2 50.9883 1.98517  22
 -27  -3   2 52.5231 1.87650  15
  27  -3  -2 52.0461 2.07994  15
 -27  -3   2 51.8490 1.83462   9
 -27  -3   2 54.0228 2.17212  12
  27   3  -2 54.2473 2.06232   8
 -27   3   2 55.1524 2.18700   8
 -27   3   2 54.3801 2.11124  23
  27   3  -2 52.8867 2.36270  28
  27   3  -2 55.0638 1.99704  23
 -27   3   2 52.5019 1.96346  16
 -27   3   2 55.3229 2.47742  26
 -25  -3   2 88.3997 2.95143   9
 -25  -3   2 81.4761 3.21296  12
 -25  -3   2 78.6139 3.37098  15
 -25  -3   2 84.6214 3.18674  22
  25  -3  -2 80.8903 3.15025  15
  25  -3  -2 83.0285 3.14515  19
  25  -3  -2 72.5871 3.71377  28
 -25  -3   2 78.4815 3.08849  20
 -25   3   2 73.2978 3.81278  32
  25   3  -2 79.5044 2.66094  16
 -25   3   2 80.2454 3.06905   8
  25   3  -2 78.6701 2.74944  23
  25   3  -2 84.7803 3.00868   8
 -25   3   2 77.8215 2.85048  16
  25   3  -2 72.2897 3.33171  32
 -25   3   2 80.6363 3.08113  23
 -25   3   2 75.5695 3.12784  26
 -23  -3   2 59.3518 2.28352  15
  23  -3  -2 58.1410 2.58934  17
  23  -3  -2 58.6993 2.58027  15
 -23  -3   2 59.9505 2.27295  22
  23  -3  -2 57.9816 3.19726  28
 -23  -3   2 58.5743 2.08642   9
  23  -3  -2 61.6500 2.64386  19
 -23   3   2 60.0394 2.32869  16
 -23   3   2 59.9634 2.58744  23
  23   3  -2 57.6683 2.02267  16
  23   3  -2 59.4904 2.26585   8
  23   3  -2 58.8069 2.11629  23
  23   3  -2 49.2597 2.67801  32
 -23   3   2 58.8747 2.59602  26
 -23   3   2 58.4474 3.38593  32
 -23   3   2 59.9703 2.50948   8
  21  -3  -2 40.4268 2.69225  28
  21  -3  -2 41.7565 2.24580  17
 -21  -3   2 41.7734 1.68926  22
 -21  -3   2 41.6303 1.74433  19
 -21  -3   2 41.0486 1.76092  15
  21  -3  -2 44.1836 2.10450  15
  21  -3  -2 39.8233 2.08779  19
 -21  -3   2 41.8406 2.65633  10
  21  -3  -2 38.3941 3.33811  24
  21  -3  -2 43.5203 2.33219  18
 -21  -3   2 42.1430 1.53442   9
 -21   3   2 41.6564 2.09028  26
 -21   3   2 40.0193 2.03992  29
  21   3  -2 43.6513 1.76250   8
 -21   3   2 39.3074 2.76804  32
 -21   3   2 42.2118 2.11779  23
 -21   3   2 43.1343 2.03697   8
  21   3  -2 40.3458 1.96280  32
  21   3  -2 41.3597 1.58483  23
  21   3  -2 43.0201 1.50725  16
 -21   3   2 43.5327 1.88896  16
  19  -3  -2 200.405 7.97234  28
 -19  -3   2 181.705 6.23510  15
 -19  -3   2 184.271 7.51361  10
  19  -3  -2 182.749 9.11385  24
 -19  -3   2 181.201 5.96326   9
  19  -3  -2 186.551 6.67356  15
 -19  -3   2 183.492 6.14919  22
 -19  -3   2 185.619 6.25129  19
  19  -3  -2 184.582 7.01729  18
  19  -3  -2 187.490 7.04654  17
  19  -3  -2 186.404 6.80431  19
 -19   3   2 191.243 6.44550  16
  19   3  -2 185.443 6.02534  23
 -19   3   2 190.090 6.74029  26
 -19   3   2 188.792 6.78208  23
  19   3  -2 181.133 6.19553   8
 -19   3   2 186.428 6.62509   8
  19   3  -2 188.111 5.93364  16
 -19   3   2 182.573 6.61181  29
 -19   3   2 185.039 7.90941  32
  17  -3  -2 80.8653 3.42477  13
  17  -3  -2 87.3422 5.46739  24
  17  -3  -2 86.2256 4.54710  28
 -17  -3   2 82.0844 4.11007  10
  17  -3  -2 80.3963 3.69717  18
 -17  -3   2 81.5218 3.06453  15
  17  -3  -2 83.5929 3.59867  19
 -17  -3   2 82.5627 2.98701  22
 -17  -3   2 83.7965 2.81745   9
 -17  -3   2 84.0487 3.09886  19
  17  -3  -2 84.5267 3.90226  17
  17  -3  -2 85.9715 3.48345  15
 -17   3   2 77.7863 3.23918  29
  17   3  -2 79.2724 2.88354   8
 -17   3   2 79.2593 3.34370  26
 -17   3   2 86.6422 3.85873  25
  17   3  -2 76.9991 3.06907  32
 -17   3   2 80.5633 3.11277  16
 -17   3   2 78.6071 3.26142   8
 -17   3   2 79.5741 3.41302  23
  17   3  -2 78.1944 2.62970  16
  17   3  -2 79.2057 2.73286  23
 -17   3   2 79.8795 4.34378  32
  15  -3  -2 162.191 6.02967  13
 -15  -3   2 161.360 5.79366  13
 -15  -3   2 155.002 5.48666  15
 -15  -3   2 158.342 5.57368  19
  15  -3  -2 171.393 6.54727  17
  15  -3  -2 165.522 8.34511  24
 -15  -3   2 164.967 5.27055   9
 -15  -3   2 166.535 6.68589  10
  15  -3  -2 166.924 6.24007  18
 -15  -3   2 164.280 5.45009  22
  15  -3  -2 164.048 5.94074  15
  15  -3  -2 160.162 6.10770  19
 -15   3   2 164.130 7.04184  32
 -15   3   2 156.734 6.34671  25
 -15   3   2 165.820 5.65295  16
 -15   3   2 158.500 5.76591   8
  15   3  -2 158.746 5.23606  23
 -15   3   2 159.179 5.80381  29
 -15   3   2 157.886 5.93872  23
 -15   3   2 166.693 6.00685  26
  15   3  -2 158.076 5.35253   8
  13  -3  -2 53.1031 2.63666  19
  13  -3  -2 55.4441 2.96451  17
  13  -3  -2 56.6774 2.50504  15
 -13  -3   2 54.3564 2.14740  15
 -13  -3   2 56.5769 2.27545  13
 -13  -3   2 58.8280 2.33971  19
  13  -3  -2 50.0108 10.1641   7
 -13  -3   2 57.0523 2.59256  20
  13  -3  -2 51.2921 4.05570  24
 -13  -3   2 64.4045 2.02924   9
 -13  -3   2 56.7674 2.17078  22
  13  -3  -2 58.5793 2.69092  13
 -13  -3   2 58.5769 3.07783  10
  13   3  -2 56.3303 1.87113  16
 -13   3   2 51.8549 2.40212  26
 -13   3   2 53.0972 2.49448   8
 -13   3   2 60.1744 2.59991  16
 -13   3   2 52.3471 3.22745  32
  13   3  -2 53.1247 2.03849   8
 -13   3   2 54.9062 3.00213  25
  13   3  -2 54.1988 1.85479  27
  13   3  -2 52.7292 1.97747  23
 -13   3   2 54.7755 2.48914  29
  13   3  -2 55.2844 2.31309  32
  11  -3  -2 57.4910 3.30538  28
 -11  -3   2 50.5006 2.23494  13
 -11  -3   2 53.1844 2.23596  19
  11  -3  -2 46.1141 10.0722   7
  11  -3  -2 51.6822 2.78466  17
 -11  -3   2 54.4718 2.84684  10
  11  -3  -2 51.1663 2.51374  19
  11  -3  -2 52.2682 2.52399  13
  11  -3  -2 61.8570 7.11287   3
 -11  -3   2 55.8652 8.87228   6
  11  -3  -2 51.8860 3.92341  24
  11  -3  -2 52.2784 2.55414  18
 -11  -3   2 51.0391 2.05681  22
  11  -3  -2 51.6852 2.30129  15
 -11  -3   2 52.4485 1.88077   9
  11   3  -2 52.6490 2.06697  21
  11   3  -2 50.1044 3.14458  14
 -11   3   2 49.6561 2.37989  23
 -11   3   2 49.9140 3.00017  25
  11   3  -2 53.1499 1.80894  16
 -11   3   2 51.4193 2.49993  29
  11   3  -2 53.0660 2.26094  32
 -11   3   2 52.1992 2.27852  26
 -11   3   2 52.2226 2.26428   8
 -11   3   2 51.3359 2.12907  16
 -11   3   2 51.2999 3.07610  32
  11   3  -2 49.8884 1.79275  27
   9  -3  -2 927.105 29.9813  28
  -9  -3   2 895.485 28.3973  22
   9  -3  -2 894.804 28.6044  15
  -9  -3   2 936.786 29.3388  10
  -9  -3   2 880.473 37.0991   6
  -9  -3   2 887.829 28.1491   9
  -9  -3   2 921.720 28.6385  19
   9  -3  -2 876.197 28.9036  19
   9  -3  -2 900.530 31.3190  24
   9  -3  -2 881.758 39.4310   7
  -9  -3   2 908.606 32.3314   3
   9  -3  -2 931.122 36.2809   3
   9  -3  -2 900.305 28.9347  18
   9  -3  -2 923.976 29.3601  17
   9  -3  -2 916.670 28.9903  13
  -9  -3   2 924.502 28.7485  13
  -9   3   2 900.303 28.9466  29
   9   3  -2 935.913 28.8591  32
   9   3  -2 924.281 28.0861  16
  -9   3   2 868.152 28.4991   8
   9   3  -2 882.200 29.7893  14
   9   3  -2 909.422 28.1138  27
  -9   3   2 861.445 28.6783  23
  -9   3   2 917.628 29.6672  11
   9   3  -2 909.789 28.3270  21
   9   3  -2 926.560 31.0339  34
   9   3  -2 909.169 31.6278  11
  -9   3   2 917.297 28.3581  16
  -9   3   2 898.052 29.6774  32
   7  -3  -2 211.224 7.52887  19
   7  -3  -2 216.472 8.34276  28
   7  -3  -2 213.332 7.49494  13
  -7  -3   2 220.188 7.75057  10
   7  -3  -2 210.965 12.7416   3
  -7  -3   2 201.900 7.21146  19
   7  -3  -2 212.356 7.78287  17
  -7  -3   2 203.602 6.76275   9
  -7  -3   2 195.293 7.31731  13
   7  -3  -2 222.039 7.38384  10
   7  -3  -2 217.419 9.38709  24
   7  -3  -2 202.080 14.4352   7
  -7  -3   2 190.778 12.9909   6
   7  -3  -2 206.447 7.12635  15
  -7  -3   2 206.134 10.5591   3
   7  -3  -2 206.338 7.38867  18
  -7  -3   2 207.942 7.03467  22
  -7  -3   2 212.307 7.36883  24
   7   3  -2 202.504 6.63482  16
  -7   3   2 202.566 6.95544  26
   7   3  -2 203.818 8.67605  34
   7   3  -2 207.400 7.96855  14
   7   3  -2 202.555 7.64447  32
  -7   3   2 212.991 8.25170  11
  -7   3   2 213.033 7.56513  29
  -7   3   2 208.348 8.65843  25
   7   3  -2 209.727 7.02433  21
  -7   3   2 215.596 6.90387  16
   7   3  -2 209.202 9.30035  11
  -7   3   2 208.698 7.98743  32
   7   3  -2 192.523 9.65995  25
  -5  -3   2 310.028 9.60096   9
  -5  -3   2 322.915 10.3263  13
   5  -3  -2 297.498 15.9168   3
   5  -3  -2 317.122 10.2076  22
   5  -3  -2 305.971 10.0061  10
   5  -3  -2 282.074 10.1839  19
  -5  -3   2 283.106 10.0803  19
  -5  -3   2 294.428 13.6347   3
  -5  -3   2 293.530 9.91020  12
   5  -3  -2 298.891 12.0466  24
  -5  -3   2 292.345 10.4791  24
   5  -3  -2 303.305 10.2707  13
  -5  -3   2 309.232 16.5179   6
   5  -3  -2 291.750 9.87261  15
  -5  -3   2 313.146 10.4860  10
   5  -3  -2 298.392 10.5248  17
  -5  -3   2 289.757 9.86690  22
   5  -3  -2 301.004 16.4866   7
   5  -3  -2 293.583 11.0059  28
   5   3  -2 316.213 9.93271  32
  -5   3   2 297.692 10.2943  29
   5   3  -2 313.424 12.6067  25
  -5   3   2 284.458 11.4996  25
  -5   3   2 303.576 11.1093  11
   5   3  -2 272.276 11.6224  11
   5   3  -2 300.900 10.4620  14
  -5   3   2 285.985 9.63146   8
  -5   3   2 297.180 9.47709  16
  -5   3   2 294.861 10.5510  32
  -5   3   2 282.492 9.78776  23
   5   3  -2 281.571 9.37293  16
   5   3  -2 291.697 11.0789  34
  -5   3   2 272.454 13.3482  34
   3  -3  -2 1361.35 44.4711  15
   3  -3  -2 1382.24 44.6940  19
   3  -3  -2 1460.92 44.8595  13
   3  -3  -2 1393.97 46.6745  24
   3  -3  -2 1444.34 44.6968  10
   3  -3  -2 1466.21 50.2507   7
   3  -3  -2 1454.61 52.1341   3
  -3  -3   2 1352.81 44.8868  13
   3  -3  -2 1471.06 45.1924  17
  -3  -3   2 1442.75 45.5987  24
  -3  -3   2 1410.67 44.7720  19
  -3  -3   2 1473.25 49.1775   3
  -3  -3   2 1454.15 44.5886  22
  -3  -3   2 1415.91 44.2189   9
   3   3  -2 1432.08 45.4424  32
   3   3  -2 1464.75 48.1896  25
  -3   3   2 1436.85 45.0360  16
  -3   3   2 1472.90 46.0062  29
  -3   3   2 1483.93 47.6101  34
   3   3  -2 1400.05 45.6673  14
  -3   3   2 1485.42 46.9718  11
   3   3  -2 1503.21 47.4971  11
  -3   3   2 1438.75 46.1010  32
  -3   3   2 1409.18 47.5251  25
   3   3  -2 1430.00 46.4200  34
  -1  -3   2 984.678 31.6088  13
  -1  -3   2 1010.35 31.9481  17
   1  -3  -2 908.797 30.8564   9
   1  -3  -2 980.933 31.4378  13
   1  -3  -2 1017.37 38.5839   3
  -1  -3   2 987.490 41.5231   3
   1  -3  -2 1022.72 31.7375  17
  -1  -3   2 1048.26 31.5214  19
   1  -3  -2 980.360 31.3908  10
  -1  -3   2 911.107 30.8578   9
   1  -3  -2 951.932 31.2807  19
   1  -3  -2 1043.42 31.5462  15
  -1  -3   2 1136.25 32.5113  10
  -1  -3   2 1049.55 31.2946  22
   1  -3  -2 931.072 31.2117  22
  -1  -3   2 938.152 32.3180  24
   1  -3  -2 958.964 33.0131  24
  -1   3   2 1043.12 33.1037  11
  -1   3   2 969.542 33.6072  25
   1   3  -2 951.835 31.2009  14
   1   3  -2 984.354 31.3537  32
   1   3  -2 1015.50 33.7857  25
  -1   3   2 985.894 31.9960  29
   1   3  -2 976.944 33.0001  11
   1   3  -2 1038.66 32.1006  34
  -1   3   2 976.075 33.4515  34
  -1   3   2 970.329 31.8387  32
  -1  -3  -2 147.588 5.50753   9
   1  -3   2 171.081 5.96605  22
   1  -3   2 161.718 6.10353  19
  -1  -3  -2 154.493 5.81108  22
   1  -3   2 163.377 7.07925  24
  -1  -3  -2 172.509 6.22413  17
   1  -3   2 167.217 9.57911   3
  -1  -3  -2 162.623 5.78142  15
  -1  -3  -2 165.716 7.15620  24
  -1  -3  -2 171.003 6.00737  19
   1  -3   2 173.573 6.34957  13
  -1  -3  -2 180.560 11.9669   6
  -1  -3  -2 171.736 6.04926  13
  -1  -3  -2 167.056 6.10533  10
  -1  -3  -2 165.645 11.1854   3
   1  -3   2 172.146 6.59915  17
   1  -3   2 174.907 5.62965   9
   1   3   2 177.754 8.19102  34
   1   3   2 178.831 5.83576  16
  -1   3  -2 173.467 7.36869  11
   1   3   2 175.589 6.60657  32
   1   3   2 169.567 8.17408  25
   1   3   2 174.386 6.84644  29
  -1   3  -2 170.021 6.25964  32
  -1   3  -2 164.969 7.76903  25
   1   3   2 174.776 7.64264  11
   3  -3   2 60.8369 2.68071  10
   3  -3   2 72.6041 7.74531   7
  -3  -3  -2 60.3373 2.57455  19
   3  -3   2 61.8673 2.64259  22
  -3  -3  -2 54.3419 6.60501   3
  -3  -3  -2 58.5292 2.19173   9
  -3  -3  -2 60.4644 2.42115  15
  -3  -3  -2 59.5607 2.72816  17
  -3  -3  -2 56.3349 7.35907   6
  -3  -3  -2 60.9360 2.61386  13
   3  -3   2 61.9372 2.81568  19
   3  -3   2 57.4606 2.29392   9
  -3  -3  -2 56.7727 2.95830  31
   3  -3   2 62.2451 3.12233  17
   3  -3   2 59.4053 3.61752  24
   3  -3   2 63.4812 2.95632  13
  -3  -3  -2 59.9440 2.77391  10
   3  -3   2 57.9689 2.58836   2
  -3  -3  -2 59.0006 2.44224  22
  -3  -3  -2 54.7647 3.26826  24
   3  -3   2 59.6637 5.56557   3
   3  -3   2 56.4081 2.85406  18
  -3   3  -2 62.3443 2.77967  32
   3   3   2 58.1403 2.14897  16
   3   3   2 55.7545 3.65108  11
   3   3   2 56.6833 2.26787   8
   3   3   2 59.2624 3.15036  29
   3   3   2 62.8985 2.60460  21
   3   3   2 53.5426 3.98302  25
  -3   3  -2 60.1432 3.38725  11
   3   3   2 55.0138 2.33742  23
   3   3   2 59.7490 2.85317  32
  -3   3  -2 57.5698 3.61972  25
   3   3   2 57.0014 2.85105  14
  -5  -3  -2 90.9174 3.43348  13
   5  -3   2 80.1215 9.02868   7
   5  -3   2 84.2871 3.80571  13
  -5  -3  -2 80.9254 9.06334   6
   5  -3   2 85.2831 3.68025  19
  -5  -3  -2 81.5375 3.94149  31
   5  -3   2 89.4467 3.52331   2
  -5  -3  -2 96.3260 5.03706  10
  -5  -3  -2 86.0192 3.25802  15
   5  -3   2 84.4006 3.50905  22
  -5  -3  -2 81.3451 3.25771  19
   5  -3   2 86.5086 4.04308  17
  -5  -3  -2 82.7701 3.94795  24
  -5  -3  -2 94.3613 8.26726   3
   5  -3   2 88.6495 3.49006  10
   5  -3   2 89.1892 4.81822  24
   5  -3   2 85.6632 6.73064   3
  -5   3  -2 91.5158 4.58590  25
  -5   3  -2 85.5671 3.79611  32
  -5   3  -2 89.2054 4.19731  11
  -5   3  -2 79.0917 3.37926  16
   5   3   2 80.9367 5.24188  25
   5   3   2 88.0127 4.95798  11
   5   3   2 86.9974 4.21807  29
   5   3   2 83.0515 3.95210  14
   5   3   2 88.3804 5.41172  34
   5   3   2 87.2373 3.92862  32
   5   3   2 90.0258 3.01209  16
   7  -3   2 69.7024 3.22580  19
  -7  -3  -2 75.1661 9.83021   6
  -7  -3  -2 71.6523 3.31677  10
  -7  -3  -2 70.8798 2.66538  22
   7  -3   2 73.0892 9.03633   7
   7  -3   2 72.1061 3.09998  22
  -7  -3  -2 62.3217 7.71787   3
  -7  -3  -2 71.6171 2.77861  19
   7  -3   2 71.8442 2.95203  10
  -7  -3  -2 76.2917 3.67845  31
   7  -3   2 73.4753 3.39978  13
   7  -3   2 71.0276 2.74882   9
  -7  -3  -2 67.7252 2.45765   9
   7  -3   2 74.9228 3.65026  17
  -7  -3  -2 70.5332 2.85891  13
   7  -3   2 69.7190 3.19688  18
  -7  -3  -2 68.0841 2.78115  15
   7   3   2 64.9521 2.63605   8
   7   3   2 80.9884 5.72875  34
   7   3   2 70.9213 2.53464  16
   7   3   2 72.0021 2.89096  21
  -7   3  -2 73.0020 3.79279  25
   7   3   2 78.4935 4.09297  29
   7   3   2 74.1532 3.22737  32
   7   3   2 73.9099 5.16067  25
   7   3   2 73.9486 4.59417  11
   7   3   2 70.7852 2.57106  27
   7   3   2 69.1383 3.66170  14
  -7   3  -2 76.7537 3.56087  32
   7   3   2 70.3840 2.69389  23
  -7   3  -2 71.5824 2.72184  16
  -7   3  -2 69.7781 3.47950  11
   9  -3   2 131.766 4.34255  15
  -9  -3  -2 126.939 4.53603  19
  -9  -3  -2 123.950 4.19964   9
   9  -3   2 127.293 5.14163  18
   9  -3   2 115.357 12.4338   7
  -9  -3  -2 119.786 11.0394   3
   9  -3   2 134.865 5.65857  17
  -9  -3  -2 127.449 4.61017  13
   9  -3   2 137.006 6.66453  24
   9  -3   2 127.823 5.19155  19
  -9  -3  -2 129.970 5.32151  10
   9  -3   2 132.083 5.31735  13
   9  -3   2 133.612 5.01275  22
  -9  -3  -2 127.387 4.38057  22
  -9  -3  -2 152.276 13.1982   6
   9  -3   2 122.357 4.56055   9
  -9  -3  -2 131.749 5.67760  31
   9   3   2 131.073 5.85489  29
   9   3   2 126.011 4.86631  32
   9   3   2 122.028 6.58492  11
   9   3   2 137.926 7.55157  34
   9   3   2 125.325 4.33023  23
   9   3   2 122.791 5.70677  14
   9   3   2 133.248 4.23470  27
  -9   3  -2 120.592 5.04614  11
  -9   3  -2 128.340 5.35843  25
  -9   3  -2 124.757 4.46718  16
  -9   3  -2 128.576 5.49447  32
   9   3   2 125.958 4.17864  16
   9   3   2 121.303 4.33620   8
   9   3   2 123.963 7.15015  25
   9   3   2 128.180 4.52131  21
  11  -3   2 557.442 20.2524  24
 -11  -3  -2 568.279 17.6017  13
  11  -3   2 510.500 30.2363   7
 -11  -3  -2 543.135 17.1887   9
 -11  -3  -2 547.761 18.6245  10
 -11  -3  -2 542.419 17.3519  22
  11  -3   2 625.526 19.0691  19
  11  -3   2 513.640 17.3897  15
 -11  -3  -2 543.739 26.4067   3
 -11  -3  -2 567.929 19.1259  31
  11  -3   2 554.406 17.8774  20
 -11   3  -2 550.202 18.1145  16
  11   3   2 559.166 18.4033  32
 -11   3  -2 588.592 19.5871  32
  11   3   2 557.998 17.9224   8
 -11   3  -2 577.439 18.9691  25
  11   3   2 574.049 17.7491  27
  11   3   2 547.622 21.7923  25
  11   3   2 568.363 17.9560  23
  11   3   2 591.990 18.0762  16
  11   3   2 556.473 18.0251  21
  11   3   2 587.909 22.3659  34
  11   3   2 562.782 19.7377  29
 -13  -3  -2 364.080 11.3906   9
 -13  -3  -2 358.881 12.8482  10
  13  -3   2 358.812 14.2282  24
 -13  -3  -2 361.314 11.5950  19
  13  -3   2 355.964 12.4173  18
 -13  -3  -2 355.656 13.2365  31
  13  -3   2 363.485 12.5594  13
  13  -3   2 369.998 12.9366  17
  13  -3   2 357.870 11.9698  20
 -13  -3  -2 358.819 11.5190  22
  13  -3   2 347.629 11.5519  15
  13  -3   2 355.353 12.5542  19
 -13  -3  -2 365.163 11.5591  13
 -13   3  -2 343.491 11.5663   8
  13   3   2 347.572 13.0161  29
  13   3   2 352.806 11.0149  23
  13   3   2 358.425 15.6636  34
  13   3   2 358.764 11.2186  21
 -13   3  -2 362.951 12.9787  32
  13   3   2 359.194 11.1542   8
  13   3   2 349.105 10.9341  27
 -13   3  -2 311.647 12.1191  25
  13   3   2 351.428 11.5148  32
  13   3   2 317.941 14.7937  25
 -13   3  -2 352.165 11.4051  16
  15  -3   2 1242.89 39.2034  15
 -15  -3  -2 1226.49 40.6859  10
 -15  -3  -2 1235.80 38.9766  22
  15  -3   2 1180.67 40.3977  17
 -15  -3  -2 1297.89 41.1154  31
  15  -3   2 1297.65 40.2396  13
  15  -3   2 1390.55 42.4729  24
  15  -3   2 1136.33 40.1519  19
  15  -3   2 1246.55 39.5975  20
 -15  -3  -2 1288.05 39.2010  19
 -15  -3  -2 1268.11 38.8276   9
  15  -3   2 1291.37 40.1205  18
  15   3   2 1189.14 37.9466  16
 -15   3  -2 1194.10 38.6920   8
 -15   3  -2 1279.50 38.5673  16
  15   3   2 1283.81 38.0284  27
  15   3   2 1106.88 42.6167  25
  15   3   2 1279.93 40.7898  29
  15   3   2 1244.00 38.0703  23
 -15   3  -2 1249.43 38.8838  26
  15   3   2 1215.53 38.2224   8
 -15   3  -2 1273.13 40.3938  32
  15   3   2 1241.54 38.2989  21
 -15   3  -2 1200.93 38.9939  23
  17  -3   2 251.751 10.1629  20
  17  -3   2 278.249 11.4018  24
  17  -3   2 266.305 11.8283  17
 -17  -3  -2 300.363 9.64558  19
 -17  -3  -2 258.605 10.3853  31
 -17  -3  -2 250.695 10.1360  10
 -17   3  -2 271.537 9.35223  26
  17   3   2 267.913 10.6668  29
  17   3   2 262.931 8.79588  21
 -17   3  -2 276.162 9.05004  16
  17   3   2 273.072 8.53039  27
  17   3   2 264.593 13.2626  34
 -17   3  -2 264.121 10.6171  32
  17   3   2 266.597 8.44478  16
 -19  -3  -2 239.757 9.60752  10
  19  -3   2 225.994 8.52297  19
  19  -3   2 228.555 8.30434  13
 -19  -3  -2 222.499 7.25869   9
 -19  -3  -2 230.708 9.17343  31
 -19  -3  -2 235.420 7.58701  19
 -19  -3  -2 226.817 7.43065  22
  19  -3   2 235.440 8.39300  18
  19  -3   2 208.129 9.93693  24
  19  -3   2 231.210 8.57175  17
  19  -3   2 234.696 7.62480  15
 -19   3  -2 229.320 8.01134  26
  19   3   2 231.909 7.42315   8
 -19   3  -2 233.137 7.85412   8
  19   3   2 219.854 7.54062  21
  19   3   2 213.591 9.15680  29
  19   3   2 230.835 7.24528  27
 -19   3  -2 231.659 9.37348  32
 -19   3  -2 226.277 8.09643  23
 -19   3  -2 232.669 7.72192  16
  19   3   2 236.056 7.22377  23
  19   3   2 229.033 7.12577  16
  19   3   2 196.781 14.1447  34
  19   3   2 213.314 7.63353  32
 -21  -3  -2 99.0139 3.45733  22
 -21  -3  -2 100.678 3.38011   9
  21  -3   2 101.851 4.31501  19
  21  -3   2 100.065 3.53494  15
  21  -3   2 102.264 4.05630  13
  21  -3   2 102.730 4.22126  18
 -21  -3  -2 89.8185 5.40121  31
  21  -3   2 96.2102 4.21249  17
  21   3   2 103.735 3.40866  16
  21   3   2 107.365 3.95718  21
  21   3   2 103.884 3.65679   8
  21   3   2 102.871 3.52786  27
  21   3   2 100.065 3.94238  32
 -21   3  -2 107.827 4.24688  23
  21   3   2 102.650 3.48103  23
 -21   3  -2 104.615 4.13530  26
 -21   3  -2 104.750 5.21330  32
  21   3   2 101.674 5.12407  29
 -21   3  -2 107.258 4.01284   8
  23  -3   2 119.608 4.83305  17
  23  -3   2 129.558 4.68488  13
  23  -3   2 129.426 4.44975   9
 -23  -3  -2 134.237 4.58081  15
  23  -3   2 130.814 4.30985  15
  23  -3   2 129.993 5.03238  19
  23  -3   2 124.359 4.95818  18
 -23  -3  -2 129.261 5.65340  31
  23  -3   2 128.294 4.77113  22
 -23   3  -2 131.098 4.92864  23
 -23   3  -2 134.665 4.67647  16
 -23   3  -2 130.694 4.89776   8
 -23   3  -2 128.686 5.91744  32
  23   3   2 127.082 4.24212  16
  23   3   2 132.096 4.41532  27
  23   3   2 126.342 4.89684  21
  23   3   2 131.767 4.47415   8
  23   3   2 131.213 4.31765  23
  23   3   2 137.770 7.87541  29
 -23   3  -2 136.812 4.93230  26
  25  -3   2 28.9534 1.58175  18
  25  -3   2 27.8303 1.39128  22
  25  -3   2 28.8143 1.56251  19
 -25  -3  -2 28.4395 1.29367  15
  25  -3   2 28.9709 1.20665   9
  25  -3   2 24.1656 1.24296  17
  25   3   2 29.5869 1.14437  23
 -25   3  -2 27.7394 1.47826  26
 -25   3  -2 29.3514 1.33344  16
 -25   3  -2 30.0710 1.52601  23
 -25   3  -2 30.8234 1.41364   8
 -25   3  -2 27.6051 2.03040  32
  25   3   2 31.2239 1.28479   8
  27  -3   2 0.88855 0.20529  22
 -27  -3  -2 0.90533 0.18756  15
  27  -3   2 1.17500 0.18586   9
  27  -3   2 0.99667 0.31326  19
 -27   3  -2 0.96040 0.19776  16
 -27   3  -2 0.89384 0.23311  23
 -27   3  -2 0.90813 0.25100  26
  27   3   2 0.76556 0.17552   8
 -29  -3  -2 44.7875 1.54071  15
 -29  -3  -2 43.6937 1.64650  12
  29   3   2 44.5975 1.56954   8
 -29   3  -2 44.8353 1.59152   8
 -29   3  -2 42.9591 1.57736  23
  26  -4  -2 53.9857 2.02302  22
 -26  -4   2 56.1518 1.99846  12
  26  -4  -2 57.1750 1.90560   9
  26   4  -2 55.0485 1.73481  23
 -26   4   2 48.8812 1.78646   8
 -26   4   2 47.0929 1.71148  23
  24  -4  -2 53.2673 2.10387  22
  24  -4  -2 52.6864 1.88927   9
 -24  -4   2 49.7797 1.81566  22
 -24  -4   2 50.2422 1.71875   9
 -24   4   2 51.2335 1.90361   8
  24   4  -2 51.6548 1.78070  23
  24   4  -2 51.4610 1.72440  16
 -24   4   2 53.3664 1.91228  23
 -24   4   2 46.3386 1.82417  16
  24   4  -2 48.8063 1.79155   8
 -22  -4   2 39.2869 1.34750   9
  22  -4  -2 39.4314 1.83022  22
  22  -4  -2 34.1780 1.67634  17
 -22  -4   2 38.1580 1.66770  12
  22  -4  -2 39.5430 1.57830   9
 -22  -4   2 37.4092 1.45398  22
 -22   4   2 37.9222 1.61050  23
 -22   4   2 34.9945 1.63384  26
 -22   4   2 37.9108 1.46960  16
  22   4  -2 37.8206 1.30738  16
 -22   4   2 38.5862 1.59291   8
  22   4  -2 31.4120 1.77933  32
 -22   4   2 37.6095 3.13066  32
  22   4  -2 37.1567 1.35948  23
  20  -4  -2 28.4595 1.57738  17
  20  -4  -2 34.1988 2.42262  22
  20  -4  -2 29.1283 1.20691  15
 -20  -4   2 28.9870 1.09195   9
 -20  -4   2 29.9227 1.21735  22
  20  -4  -2 28.0891 1.33434  19
 -20  -4   2 31.0577 1.52999  12
 -20   4   2 27.3473 1.35458   8
 -20   4   2 28.0820 1.95578  32
  20   4  -2 29.1639 1.03380  16
  20   4  -2 28.1978 1.18814   8
 -20   4   2 26.7707 1.31083  26
  20   4  -2 28.9609 1.10000  23
 -20   4   2 29.5589 1.28696  16
  20   4  -2 27.4775 1.38872  32
 -20   4   2 26.9619 1.67455  23
 -18  -4   2 115.751 3.67100   9
  18  -4  -2 107.437 4.05592   9
  18  -4  -2 119.261 4.55595  17
  18  -4  -2 111.639 4.14005  19
  18  -4  -2 112.695 3.96707  13
 -18  -4   2 114.524 3.91332  19
  18  -4  -2 106.424 4.44760  22
  18  -4  -2 111.689 3.93371  15
 -18  -4   2 112.951 3.81484  22
 -18  -4   2 110.749 4.18297  12
  18   4  -2 112.381 3.71734  23
 -18   4   2 113.476 4.23519  23
  18   4  -2 114.811 3.64821  16
 -18   4   2 109.011 4.35398  26
  18   4  -2 114.785 4.08819  32
  18   4  -2 114.676 3.85817   8
 -18   4   2 108.891 5.09491  32
 -18   4   2 116.104 4.15361   8
 -18   4   2 113.081 4.00295  16
  16  -4  -2 63.3377 2.96401  17
  16  -4  -2 63.4231 2.62329  19
  16  -4  -2 54.5540 2.40683   9
  16  -4  -2 55.9451 2.32453  15
  16  -4  -2 54.8967 2.77449  22
 -16  -4   2 59.1634 2.54026  12
 -16  -4   2 57.7433 2.02313   9
 -16  -4   2 61.8246 2.30039  19
  16  -4  -2 57.9000 2.48080  13
 -16  -4   2 59.0003 2.17950  22
  16   4  -2 58.4706 2.18114   8
 -16   4   2 60.2423 2.37281  16
 -16   4   2 60.3108 2.60946  23
  16   4  -2 58.3273 1.98775  16
  16   4  -2 58.4658 2.06829  23
 -16   4   2 59.2287 2.48398   8
 -16   4   2 61.5435 2.44968  26
  16   4  -2 58.3519 2.38350  32
 -14  -4   2 44.4519 1.71978  22
  14  -4  -2 43.1247 1.88050  15
  14  -4  -2 43.3373 1.94573   9
  14  -4  -2 41.8537 2.40018  17
 -14  -4   2 41.0504 2.56738  10
  14  -4  -2 36.0923 3.44046  24
 -14  -4   2 42.5127 2.03022  12
 -14  -4   2 44.3854 1.84356  19
  14  -4  -2 38.9342 2.23448  22
  14  -4  -2 43.5213 2.07057  13
 -14  -4   2 44.9807 1.69758  13
 -14  -4   2 45.9971 1.56688   9
  14  -4  -2 42.2520 2.07883  19
  14   4  -2 42.9586 1.90724  32
  14   4  -2 44.0148 1.51624  16
  14   4  -2 44.1632 1.69277   8
 -14   4   2 43.7772 1.99144   8
 -14   4   2 42.0424 2.80031  32
  14   4  -2 43.0876 1.59621  23
 -14   4   2 41.8421 2.09057  23
 -14   4   2 43.2611 1.87385  16
 -12  -4   2 177.826 7.17805  10
 -12  -4   2 171.566 5.78946  22
 -12  -4   2 172.464 5.96165  19
  12  -4  -2 172.048 6.27475  19
  12  -4  -2 173.456 6.31531  13
  12  -4  -2 176.590 6.03888   9
  12  -4  -2 189.322 10.5600  24
 -12  -4   2 167.167 5.58743   9
 -12  -4   2 168.406 6.14991  12
  12  -4  -2 177.629 6.53848  22
  12  -4  -2 168.559 5.96448  15
 -12  -4   2 173.850 5.88796  13
 -12   4   2 181.536 7.40695  32
  12   4  -2 156.655 8.16615  34
 -12   4   2 177.707 6.14460   8
  12   4  -2 175.516 6.08179  32
 -12   4   2 182.057 6.02026  16
  12   4  -2 176.021 5.69714  23
 -12   4   2 174.808 6.29197  23
  12   4  -2 174.680 5.57956  16
  10  -4  -2 354.240 12.1151  17
  10  -4  -2 357.438 11.7771  22
 -10  -4   2 335.458 12.2165  10
 -10  -4   2 340.737 11.0779  22
  10  -4  -2 333.450 14.2780  24
 -10  -4   2 343.022 11.2956  19
  10  -4  -2 343.979 11.6382  13
 -10  -4   2 348.816 11.3127  13
 -10  -4   2 341.165 10.8518   9
  10  -4  -2 344.560 11.2318   9
 -10  -4   2 340.029 11.3656  12
  10  -4  -2 338.957 11.5736  19
  10  -4  -2 345.462 11.2231  15
  10   4  -2 303.516 13.1778  34
  10   4  -2 352.960 10.6998  27
 -10   4   2 340.030 11.2609   8
  10   4  -2 311.640 11.3070  23
 -10   4   2 343.316 11.3949  23
 -10   4   2 350.485 11.0991  16
  10   4  -2 342.092 10.7037  16
 -10   4   2 348.500 12.5490  32
  10   4  -2 352.062 10.9531  21
  10   4  -2 358.883 11.3441  32
   8  -4  -2 156.010 6.45832  17
   8  -4  -2 163.878 7.04304  19
  -8  -4   2 166.006 5.76315  22
  -8  -4   2 148.952 5.67319  13
   8  -4  -2 153.124 5.72059  15
  -8  -4   2 140.965 6.16979  10
   8  -4  -2 158.386 5.77433   9
  -8  -4   2 143.768 5.54822  12
   8  -4  -2 150.039 5.92673  13
  -8  -4   2 175.602 6.24008  19
   8  -4  -2 138.994 7.73385  24
  -8  -4   2 157.316 5.34013   9
   8  -4  -2 167.051 6.46019  22
   8   4  -2 137.944 4.56948  27
   8   4  -2 123.726 6.33962  34
  -8   4   2 143.432 4.88665  16
   8   4  -2 151.587 5.76261  32
  -8   4   2 130.700 5.53905  23
  -8   4   2 146.239 5.36694   8
   8   4  -2 140.381 4.56193  16
  -8   4   2 138.312 6.12115  32
   6  -4  -2 1024.44 32.9327  13
  -6  -4   2 985.199 32.8040  13
  -6  -4   2 1018.35 32.4735  22
   6  -4  -2 1018.37 32.7914  19
  -6  -4   2 1072.58 32.5493  12
   6  -4  -2 1047.22 32.7507  10
   6  -4  -2 1010.44 32.3724   9
   6  -4  -2 1042.49 32.4306  15
  -6  -4   2 1015.76 32.1649   9
   6  -4  -2 1013.21 35.6186  24
  -6  -4   2 1016.04 33.3736  10
   6  -4  -2 1071.03 33.3647  17
   6  -4  -2 1085.51 32.8947  22
  -6  -4   2 1073.99 32.7608  19
   6   4  -2 1068.04 32.6175  32
   6   4  -2 1062.00 32.3321  21
  -6   4   2 1002.01 32.0513  16
   6   4  -2 987.758 33.7582  34
  -6   4   2 1033.28 33.5114  32
  -6   4   2 1038.95 32.3984  23
   6   4  -2 1016.51 31.8157  16
  -6   4   2 998.663 32.1807   8
   4  -4  -2 374.120 14.9831  24
   4  -4  -2 365.807 12.5861  10
  -4  -4   2 375.433 12.2489  12
  -4  -4   2 384.021 12.3850  22
  -4  -4   2 350.834 12.5368  19
   4  -4  -2 380.028 12.5858  19
  -4  -4   2 386.742 12.8106  13
   4  -4  -2 392.428 12.1886   9
  -4  -4   2 379.960 12.8377  17
  -4  -4   2 371.934 13.0845  10
   4  -4  -2 390.143 12.2613  15
  -4  -4   2 372.263 12.0311   9
   4  -4  -2 378.277 12.5860  22
   4  -4  -2 367.624 12.7038  13
   4  -4  -2 397.805 13.1098  17
   4   4  -2 361.943 11.7313  16
  -4   4   2 387.361 11.9438  16
  -4   4   2 359.545 16.2504  25
  -4   4   2 372.645 13.2367  32
   4   4  -2 357.979 16.0039  25
   4   4  -2 367.699 12.2742  21
  -4   4   2 376.931 12.2180  23
  -4   4   2 360.975 12.0150   8
   4   4  -2 384.217 12.5663  32
   2  -4  -2 291.160 9.90273  17
   2  -4  -2 276.863 9.57715  13
  -2  -4   2 268.774 9.30880  22
  -2  -4   2 290.083 9.63832  19
   2  -4  -2 281.521 9.11476  15
   2  -4  -2 264.552 9.36536  22
  -2  -4   2 292.448 8.99295   9
   2  -4  -2 283.429 9.02698   9
   2  -4  -2 262.436 9.51787  10
   2  -4  -2 266.190 9.36011  19
  -2  -4   2 268.300 10.5238  24
  -2  -4   2 276.225 9.84884  10
  -2  -4   2 273.585 9.85021  17
  -2   4   2 268.209 9.85683  32
  -2   4   2 255.282 11.1283  34
  -2   4   2 273.181 8.77938   8
  -2   4   2 269.823 8.94466  23
   2   4  -2 266.879 8.55096  16
  -2   4   2 249.488 11.4763  25
   2   4  -2 272.514 9.40480  32
   2   4  -2 253.358 11.8963  25
  -2   4   2 274.998 8.68201  16
   0  -4   2 31.2928 1.89819  10
   0  -4   2 33.0762 1.70659  22
   0  -4  -2 29.2909 1.79183  10
   0  -4   2 31.6563 2.03336  17
   0  -4  -2 31.3893 1.76002  13
   0  -4  -2 31.4762 1.85699  17
   0  -4  -2 32.1815 1.47959  15
   0  -4   2 31.0438 1.40305   9
   0  -4   2 31.5343 1.83592  19
   0  -4  -2 28.4611 2.87519  24
   0  -4  -2 31.6758 1.64332  19
   0  -4   2 33.1482 1.97104  13
   0  -4  -2 30.3557 1.35369   9
   0  -4  -2 31.7337 1.61549  22
   0   4  -2 31.5675 1.93111  32
   0   4   2 32.0906 2.12737  32
   0   4   2 29.8433 1.44979   8
   0   4   2 30.2989 1.79135  21
   0   4  -2 30.4028 1.34334  16
   0   4   2 31.1706 1.56154  23
   0   4  -2 33.0308 3.13656  25
   0   4   2 30.5202 3.07896  25
   0   4   2 33.3365 3.00982  34
   0   4   2 31.8706 1.39516  16
   2  -4   2 4.01165 0.69964  10
  -2  -4  -2 3.77019 0.53798  13
  -2  -4  -2 4.75936 0.51110  22
   2  -4   2 3.79365 0.55324  22
   2  -4   2 3.31587 0.67203  17
  -2  -4  -2 4.06297 0.51910  19
   2  -4   2 3.86903 1.09300  24
   2  -4   2 4.31328 0.45200   9
  -2  -4  -2 4.09725 0.56493  17
  -2  -4  -2 4.38752 0.38831   9
   2  -4   2 4.63283 0.69801  13
  -2  -4  -2 3.74772 0.65268  10
   2  -4   2 3.89705 0.63361  19
   2   4   2 3.29904 0.61564  32
   2   4   2 3.39199 0.36523  16
   2   4   2 3.52136 1.17644  25
   2   4   2 3.93091 0.54059  21
   2   4   2 3.50234 0.48117  23
   2   4   2 2.62148 1.10764  34
   2   4   2 4.10195 0.42826   8
  -2   4  -2 3.73823 0.41037  16
  -2   4  -2 2.84580 0.60067  32
  -2   4  -2 3.11066 1.00628  25
  -4  -4  -2 182.504 6.36180  22
   4  -4   2 194.079 7.44467  17
   4  -4   2 185.093 6.79113  18
   4  -4   2 192.173 7.18193  13
  -4  -4  -2 189.697 6.64473  13
   4  -4   2 185.913 6.73934  22
  -4  -4  -2 177.260 6.09179   9
  -4  -4  -2 181.911 7.04096  10
  -4  -4  -2 189.811 6.49233  19
  -4  -4  -2 192.632 6.68979  17
   4  -4   2 185.677 6.82580  10
   4  -4   2 189.939 6.99753  19
   4  -4   2 192.820 6.35887   9
   4  -4   2 183.220 8.38101  24
   4   4   2 181.880 6.25564   8
  -4   4  -2 188.465 7.25088  32
   4   4   2 188.108 6.15345  16
  -4   4  -2 181.923 6.23594  16
   4   4   2 192.841 7.14693  32
   4   4   2 190.439 6.36327  23
   4   4   2 185.975 6.66430  21
   4   4   2 186.111 9.18339  34
  -6  -4  -2 161.443 5.62142  22
   6  -4   2 169.454 6.40660  19
   6  -4   2 165.941 7.84120  24
   6  -4   2 155.149 6.15521  18
  -6  -4  -2 159.385 6.47002  10
   6  -4   2 170.834 6.16148  10
  -6  -4  -2 170.693 5.91448  13
   6  -4   2 170.744 6.21076  22
  -6  -4  -2 167.100 5.77647  19
   6  -4   2 176.622 5.77268   9
   6  -4   2 166.002 6.78553  17
   6  -4   2 166.875 6.52804  13
  -6  -4  -2 160.625 5.40227   9
   6   4   2 150.688 8.31959  34
   6   4   2 156.448 5.17578  27
  -6   4  -2 158.278 5.33042  16
  -6   4  -2 149.354 7.35761  32
   6   4   2 158.975 5.13082  16
   6   4   2 155.574 5.25161   8
   6   4   2 154.142 5.30084  23
  -8  -4  -2 124.886 4.07738   9
  -8  -4  -2 124.433 4.50725  13
  -8  -4  -2 115.601 5.18568  31
   8  -4   2 121.873 4.91466  18
   8  -4   2 121.616 6.45068  24
  -8  -4  -2 128.533 4.44434  19
   8  -4   2 124.939 4.84394  22
  -8  -4  -2 121.423 5.23042  10
   8  -4   2 122.422 4.42501   9
   8  -4   2 129.244 5.50641  17
  -8  -4  -2 129.718 4.27232  22
   8  -4   2 131.246 5.25716  13
   8  -4   2 123.510 5.07127  19
   8   4   2 124.888 4.26992   8
   8   4   2 125.879 4.12115  16
  -8   4  -2 123.535 4.37951  16
   8   4   2 125.179 4.15139  27
   8   4   2 121.111 4.85069  32
   8   4   2 122.295 4.47244  21
   8   4   2 124.331 7.44134  34
  -8   4  -2 124.467 5.48000  32
   8   4   2 120.012 4.24972  23
 -10  -4  -2 194.329 6.61989  13
  10  -4   2 193.150 9.00419  24
 -10  -4  -2 190.263 6.75782  19
  10  -4   2 193.548 7.87184  17
  10  -4   2 205.768 6.85483   9
 -10  -4  -2 189.685 6.22835   9
 -10  -4  -2 185.908 7.57830  31
 -10  -4  -2 194.480 6.39036  22
  10  -4   2 200.527 8.19309  19
  10  -4   2 216.197 7.82787  22
 -10  -4  -2 198.272 7.80405  10
  10  -4   2 195.302 7.19575  18
  10   4   2 191.858 6.28636   8
  10   4   2 185.699 6.41265  21
 -10   4  -2 193.488 7.76474  32
  10   4   2 191.560 6.12694  27
 -10   4  -2 191.859 6.46838  16
  10   4   2 188.677 6.78593  32
  10   4   2 192.844 6.30698  23
 -10   4  -2 186.653 6.83535  23
  10   4   2 192.295 6.09473  16
  10   4   2 179.863 9.80926  34
  12  -4   2 17.5147 1.53845  17
  12  -4   2 20.5489 1.32201  22
 -12  -4  -2 14.8314 1.57579  10
  12  -4   2 17.6715 1.43308  19
  12  -4   2 16.7336 1.27009  18
 -12  -4  -2 16.1605 0.92745  19
 -12  -4  -2 15.8330 0.67936   9
 -12  -4  -2 17.9710 1.53347  31
  12  -4   2 15.3945 1.31745  13
  12  -4   2 15.1939 1.98008  24
 -12  -4  -2 15.8185 0.77928  22
  12  -4   2 18.1994 1.00751   9
 -12  -4  -2 15.0316 0.88012  13
  12   4   2 17.1020 0.75227  27
 -12   4  -2 18.1070 1.28539  23
  12   4   2 17.9946 2.57534  34
  12   4   2 16.0848 0.86564   8
  12   4   2 17.2261 0.82355  23
  12   4   2 16.8482 0.72695  16
 -12   4  -2 16.1147 0.99147  16
 -12   4  -2 17.6487 1.68189  32
  12   4   2 16.8335 0.92026  21
  12   4   2 16.3487 1.09024  32
 -14  -4  -2 259.234 8.13478  22
  14  -4   2 260.074 9.22593  19
  14  -4   2 251.709 8.82493  22
 -14  -4  -2 256.334 8.33603  19
  14  -4   2 254.546 9.09390  13
 -14  -4  -2 255.692 8.00056   9
  14  -4   2 247.349 8.93558  18
  14  -4   2 252.158 8.40046   9
 -14   4  -2 264.945 8.98146  23
  14   4   2 261.964 8.15393  27
  14   4   2 251.002 8.39258  21
  14   4   2 258.440 8.20234  23
 -14   4  -2 260.983 8.57456  16
  14   4   2 245.104 8.61743  32
 -14   4  -2 261.532 10.0088  32
  14   4   2 256.739 8.32622   8
 -16  -4  -2 88.7837 2.87173   9
  16  -4   2 88.8106 3.69445  18
  16  -4   2 83.8566 3.52765  22
 -16  -4  -2 89.8086 2.98930  22
 -16  -4  -2 88.3136 3.16595  19
  16  -4   2 88.4477 3.22133   9
  16  -4   2 84.7263 3.80857  19
  16  -4   2 90.3238 3.98862  17
  16  -4   2 91.0702 3.73767  13
 -16   4  -2 81.7043 3.40803  26
  16   4   2 85.5898 2.85735  27
  16   4   2 89.5784 2.88847  23
  16   4   2 81.8303 3.49162  32
 -16   4  -2 88.2462 3.22793  16
  16   4   2 88.9148 3.11754  21
  16   4   2 89.9245 2.81473  16
 -16   4  -2 75.3483 3.24150   8
  16   4   2 90.1723 3.02298   8
 -16   4  -2 83.6340 3.47768  23
  18  -4   2 95.2315 4.01783  17
  18  -4   2 93.4994 3.97516  19
  18  -4   2 100.978 3.72570  22
  18  -4   2 93.6088 3.71180  13
 -18  -4  -2 95.0784 3.32425  19
 -18  -4  -2 90.7570 3.33655  15
  18  -4   2 96.0193 3.39216   9
  18  -4   2 93.9030 3.86907  18
  18   4   2 90.7071 2.96353  27
  18   4   2 89.7968 2.88732  16
 -18   4  -2 94.8903 3.29613  16
 -18   4  -2 86.7900 4.30278  32
  18   4   2 88.2428 3.31040  32
  18   4   2 85.8627 3.20162  21
 -18   4  -2 90.6784 3.51941  23
  18   4   2 92.1289 2.96049  23
 -18   4  -2 81.5813 3.20661   8
 -18   4  -2 88.0136 3.32184  26
  20  -4   2 28.7080 1.52983  19
 -20  -4  -2 27.3088 1.12024  15
  20  -4   2 27.5551 1.54303  17
  20  -4   2 26.4690 1.30706  13
  20  -4   2 26.8926 1.35691  22
  20  -4   2 27.9855 1.50103  18
  20  -4   2 28.1767 1.17838   9
  20   4   2 29.0753 1.05268  23
 -20   4  -2 27.7328 1.41040  23
 -20   4  -2 26.0499 1.26679  26
 -20   4  -2 27.5701 2.05307  32
  20   4   2 27.3753 1.13504   8
 -20   4  -2 28.0061 1.21160   8
  20   4   2 27.5998 1.00530  16
  20   4   2 25.1799 1.59029  32
  22  -4   2 38.4219 1.74584  17
  22  -4   2 40.8886 1.67648  22
  22  -4   2 40.6920 1.51948   9
 -22  -4  -2 42.1676 1.69579  12
  22  -4   2 42.1027 1.78893  19
 -22  -4  -2 39.9116 1.38736  15
  22   4   2 43.4794 1.49970  23
 -22   4  -2 44.5765 1.81397  23
  22   4   2 43.1284 1.59119   8
  22   4   2 41.6664 1.47187  16
 -22   4  -2 42.1978 1.65072  16
  24  -4   2 148.627 5.16181  22
  24  -4   2 160.754 5.03402   9
  24  -4   2 165.230 5.70961  19
 -24  -4  -2 162.953 5.21855  12
  24   4   2 164.182 5.25812   8
 -24   4  -2 163.908 5.38067  23
  19  -5  -2 260.426 8.08827   9
  19  -5  -2 258.332 8.18838  22
  17  -5  -2 28.2668 1.06424   9
 -17  -5   2 27.0424 1.02939  22
 -17  -5   2 27.0909 0.97090   9
  17  -5  -2 30.5202 1.21987  22
 -17  -5   2 28.1520 1.06225  19
  17   5  -2 30.8468 1.06870  23
 -17   5   2 28.8709 1.16255  16
 -17   5   2 31.0673 1.22244  23
 -15  -5   2 184.451 6.05079  22
 -15  -5   2 195.315 5.87761   9
  15  -5  -2 175.403 5.86766   9
 -15  -5   2 188.523 5.88581  19
  15  -5  -2 176.100 6.07692  22
  15  -5  -2 174.726 6.19574  17
 -15   5   2 185.062 5.86882  16
  15   5  -2 178.693 5.68624  16
 -15   5   2 180.934 5.97599  23
  15   5  -2 182.363 5.72505  23
  13  -5  -2 65.9312 2.57929  22
 -13  -5   2 67.9527 2.19202   9
  13  -5  -2 64.1594 2.51162  13
  13  -5  -2 65.2388 2.35823   9
  13  -5  -2 67.9437 2.74755  17
 -13  -5   2 69.1069 2.37764  19
 -13  -5   2 67.9701 2.28910  22
 -13   5   2 68.0957 2.55016  23
  13   5  -2 75.7765 2.42994  23
  13   5  -2 68.5338 2.21645  16
 -13   5   2 68.6272 2.42808  16
 -13   5   2 69.1623 3.73631  32
 -13   5   2 62.3146 2.40363   8
 -13   5   2 67.5088 3.18852  21
  11  -5  -2 14.8098 0.80721  13
 -11  -5   2 14.9619 0.69252  22
  11  -5  -2 14.0973 0.74954  19
  11  -5  -2 13.8362 0.87712  22
 -11  -5   2 14.8366 0.77058  19
 -11  -5   2 15.3277 0.60326   9
 -11  -5   2 14.7649 0.68307  13
  11  -5  -2 13.8185 0.98785  17
  11  -5  -2 14.3817 0.72905   9
  11   5  -2 14.3920 0.79304  32
 -11   5   2 14.1011 0.86659   8
 -11   5   2 13.9853 0.86498  16
  11   5  -2 13.5831 0.59043  23
 -11   5   2 14.9502 0.83687  23
  11   5  -2 13.7840 0.53828  16
 -11   5   2 12.7292 1.25319  32
 -11   5   2 11.9560 1.03014  21
   9  -5  -2 226.594 7.66408  17
  -9  -5   2 212.448 6.93503   9
   9  -5  -2 215.344 7.31175  13
   9  -5  -2 219.707 7.37712  22
  -9  -5   2 227.014 7.21326  19
  -9  -5   2 219.313 7.07482  22
   9  -5  -2 223.114 7.20869  19
  -9  -5   2 211.732 7.11902  13
   9  -5  -2 227.411 7.12397   9
   9   5  -2 216.316 6.91711  16
  -9   5   2 212.754 7.16839   8
  -9   5   2 223.025 7.16466  16
  -9   5   2 216.464 7.67002  21
   9   5  -2 222.010 6.99032  23
  -9   5   2 224.842 8.14848  32
   9   5  -2 226.276 7.28051  32
  -9   5   2 226.159 7.33694  23
  -7  -5   2 126.742 4.42609  19
   7  -5  -2 129.235 4.52039  22
   7  -5  -2 122.341 4.36407  19
   7  -5  -2 127.916 4.79256  17
   7  -5  -2 129.029 4.73089  13
  -7  -5   2 129.339 4.41790  13
   7  -5  -2 129.883 4.26780   9
  -7   5   2 124.912 4.36473  23
   7   5  -2 124.927 4.36892  32
  -7   5   2 126.781 4.24279   8
  -7   5   2 127.657 4.21379  16
   7   5  -2 122.727 4.06549  23
  -7   5   2 118.143 4.66063  21
  -7   5   2 127.981 5.10912  32
  -5  -5   2 60.5663 2.56321  13
   5  -5  -2 63.7318 3.24979  17
  -5  -5   2 63.5538 2.33628  22
  -5  -5   2 63.2611 2.16801   9
   5  -5  -2 63.8791 2.54339  13
   5  -5  -2 63.2663 2.39585  19
  -5  -5   2 63.3961 2.47223  19
  -5   5   2 67.1912 2.82406  21
  -5   5   2 65.5671 3.11738  32
   5   5  -2 66.1805 2.60514  32
   5   5  -2 67.6575 2.21643  16
  -5   5   2 64.0826 2.79904  23
   5   5  -2 63.6416 2.28826  23
  -5   5   2 66.9557 2.38037  16
  -5   5   2 65.9433 2.39579   8
   3  -5  -2 29.9864 1.35788  19
  -3  -5   2 30.5396 1.34714  22
  -3  -5   2 29.5203 1.50310  13
  -3  -5   2 31.2439 1.47962  19
   3  -5  -2 30.5095 1.47787  13
  -3  -5   2 30.6669 1.19092   9
   3  -5  -2 30.0197 1.59338  17
   3   5  -2 28.0657 1.09433  16
   3   5  -2 29.2494 1.19594  23
  -3   5   2 28.8255 1.19889  16
   3   5  -2 28.4091 1.10864  27
  -3   5   2 29.1162 1.54020  21
   3   5  -2 29.3269 1.49363  32
  -3   5   2 29.5008 1.23585   8
  -3   5   2 28.3720 1.77249  32
  -3   5   2 30.4612 1.57813  23
  -1  -5   2 35.7190 1.55831  22
  -1  -5   2 35.2829 1.37419   9
  -1  -5   2 33.8955 1.63392  17
  -1  -5   2 37.9781 1.71086  19
  -1  -5   2 35.1675 1.75075  13
   1  -5  -2 34.7438 1.62588  13
  -1   5   2 35.2036 1.71355  21
   1   5  -2 34.2587 1.74989  32
  -1   5   2 36.2853 1.39070  16
   1   5  -2 34.8850 1.37196  27
  -1   5   2 36.2139 1.56429  23
   1   5  -2 33.8722 1.62295  21
  -1   5   2 34.8145 1.41125  27
   1   5  -2 36.8254 1.34425  16
  -1   5   2 35.4790 1.41441   8
  -1   5   2 34.6644 1.94929  32
   1  -5   2 6.10061 0.41544   9
   1  -5   2 5.15786 0.56252  19
  -1  -5  -2 5.28352 0.41930  22
   1  -5   2 5.65214 0.61108  17
  -1  -5  -2 4.52165 0.48067  13
   1  -5   2 6.09729 0.52568  22
  -1  -5  -2 5.03759 0.33192   9
   1  -5   2 5.70381 0.61200  13
  -1   5  -2 5.13032 0.46943  23
   1   5   2 5.25360 0.63490  32
   1   5   2 5.52926 0.48232  23
   1   5   2 4.30189 0.37390   8
   1   5   2 5.19822 0.36270  16
  -1   5  -2 7.14809 0.60379  21
  -1   5  -2 4.88239 0.37377  16
   1   5   2 6.31058 0.40839  27
  -1   5  -2 5.66500 0.62654  32
   1   5   2 5.72208 0.55688  21
   3  -5   2 13.0054 0.91157  19
   3  -5   2 12.8879 0.97499  13
   3  -5   2 12.6304 0.66356   9
  -3  -5  -2 12.6188 0.77928  13
  -3  -5  -2 11.6399 0.53501   9
  -3  -5  -2 11.3992 0.62422  22
   3  -5   2 13.0571 1.01492  17
   3  -5   2 12.7258 0.82120  22
  -3   5  -2 12.3466 0.97357  32
   3   5   2 12.1550 0.60829  27
  -3   5  -2 12.3126 0.69143  16
  -3   5  -2 13.8645 0.93456  21
  -3   5  -2 12.4656 0.75999  23
   3   5   2 12.0702 0.76889  21
   3   5   2 11.9124 0.58813  16
   3   5   2 12.3083 0.64277   8
   3   5   2 11.4579 0.91823  32
   5  -5   2 59.0142 2.53527  19
   5  -5   2 60.2238 2.75908  17
  -5  -5  -2 59.3429 1.97595   9
  -5  -5  -2 59.3350 2.26900  13
   5  -5   2 61.1311 2.66778  13
  -5  -5  -2 59.9260 2.20431  19
   5  -5   2 58.7257 2.16605   9
  -5  -5  -2 58.2409 2.07807  22
   5  -5   2 60.2078 2.40912  22
   5   5   2 57.7472 2.21880  21
   5   5   2 57.2282 2.45648  32
  -5   5  -2 55.9114 2.21650  23
   5   5   2 57.7282 2.07987  23
  -5   5  -2 57.0303 2.25835  16
   5   5   2 59.1373 2.04912   8
   5   5   2 57.0549 1.98661  27
   5   5   2 59.2324 1.97671  16
  -5   5  -2 55.8197 2.68523  32
  -5   5  -2 53.3899 2.46870  21
   7  -5   2 3.90077 0.49961  22
   7  -5   2 3.58525 0.47876  19
  -7  -5  -2 4.22026 0.28536  22
  -7  -5  -2 4.22378 0.22860   9
   7  -5   2 3.76541 0.38958   9
  -7  -5  -2 3.81678 0.36007  19
   7  -5   2 3.47663 0.54567  17
  -7  -5  -2 3.82820 0.35448  13
   7  -5   2 3.62549 0.49835  13
   7   5   2 3.74337 0.30502   8
  -7   5  -2 2.49442 0.30546  16
   7   5   2 3.61440 0.35833  27
   7   5   2 3.68971 0.29910  23
  -7   5  -2 4.07641 0.53495  23
  -7   5  -2 4.56192 0.58709  21
   7   5   2 3.55835 0.42716  32
   7   5   2 3.05312 0.23627  16
   9  -5   2 44.5371 2.21879  17
  -9  -5  -2 45.0290 1.67690  19
  -9  -5  -2 44.8972 1.45874   9
   9  -5   2 43.0641 2.05653  13
   9  -5   2 47.6381 1.69876   9
   9  -5   2 41.0877 1.98643  19
  -9  -5  -2 43.5862 1.52330  22
   9  -5   2 44.6902 1.89581  22
   9   5   2 44.9618 1.47553  16
   9   5   2 44.5606 1.53977  23
   9   5   2 44.1299 1.56620   8
  -9   5  -2 38.6772 2.17196  32
  -9   5  -2 41.7025 1.64481  16
   9   5   2 43.5870 1.49100  27
  -9   5  -2 41.8421 1.81212  23
   9   5   2 44.5064 1.85630  32
  11  -5   2 96.6685 3.25565   9
  11  -5   2 96.6758 3.83752  17
 -11  -5  -2 96.3269 3.25178  19
  11  -5   2 91.6499 3.59175  19
  11  -5   2 95.8675 3.63249  13
  11  -5   2 99.9863 3.49288  22
  11   5   2 100.713 3.10623  16
  11   5   2 98.3843 3.15490  23
 -11   5  -2 96.4535 3.45460  23
  11   5   2 97.1039 3.46512  32
 -11   5  -2 91.0311 3.28921  16
  13  -5   2 69.9368 2.70902  13
  13  -5   2 75.0300 2.64899  22
  13  -5   2 69.2072 2.72675  19
 -13  -5  -2 71.1099 2.44296  19
  13  -5   2 71.2799 2.44475   9
  13  -5   2 71.6410 2.93524  17
 -13   5  -2 67.2352 2.58363  23
  13   5   2 73.8588 2.30766  16
  13   5   2 71.3821 2.40057   8
  13   5   2 73.5010 2.34846  23
  15  -5   2 90.9524 2.98204   9
  15  -5   2 93.5898 3.14425  22
  15  -5   2 86.5759 3.12913  13
  15  -5   2 92.2490 3.50355  17
  15  -5   2 90.2441 3.20178  19
  15   5   2 87.8806 2.70947  16
 -15   5  -2 79.3918 3.09882  23
  15   5   2 87.6387 2.80208  23
  17  -5   2 10.5481 0.56089  22
  17  -5   2 9.98816 0.60461  17
  17  -5   2 10.4139 0.51916   9
  17   5   2 11.0714 0.43978  23
 -36   0   3 0.84969 0.14535  15
 -34   0   3 57.3482 2.21104  15
  34   0  -3 56.7062 2.25166  15
  34   0  -3 58.4870 2.10755   8
 -32   0   3 51.4544 1.92931   8
 -32   0   3 47.3691 2.03781  15
  32   0  -3 45.0461 2.45165  28
  32   0  -3 49.6692 2.01169   8
  32   0  -3 49.7841 2.15095  15
  30   0  -3 198.213 7.70723  28
  30   0  -3 202.820 8.02432  29
  30   0  -3 191.715 7.10132  15
  30   0  -3 212.260 6.98968   8
 -30   0   3 197.381 6.83209  29
 -30   0   3 212.923 6.96387  26
 -30   0   3 208.838 7.08081  15
 -30   0   3 207.386 6.81047   8
 -28   0   3 22.9049 1.23766   8
  28   0  -3 22.3846 1.73503  28
  28   0  -3 21.6268 1.92456  29
 -28   0   3 22.4234 1.33871  15
  28   0  -3 23.5016 1.30288   8
  28   0  -3 22.1423 1.09962  23
 -28   0   3 21.3490 1.26242  26
 -28   0   3 20.0664 1.29644  29
  28   0  -3 21.0925 1.36803  15
  26   0  -3 102.914 3.59823  16
  26   0  -3 101.269 4.60831  28
 -26   0   3 99.1286 3.94561  26
 -26   0   3 97.2360 4.05723  29
 -26   0   3 111.783 4.53301  15
  26   0  -3 98.5844 5.02836  29
  24   0  -3 390.930 12.8185   8
  24   0  -3 406.412 13.7250  28
  24   0  -3 364.313 14.8917  29
 -24   0   3 404.286 13.0099  15
 -24   0   3 404.925 12.9490   8
 -24   0   3 395.393 13.0078  26
  24   0  -3 377.936 13.8918  32
  24   0  -3 370.501 12.6962  16
  24   0  -3 407.164 13.1399  15
 -24   0   3 406.667 13.1792  29
  22   0  -3 32.1479 2.17717  32
 -22   0   3 34.6338 1.80435  29
  22   0  -3 31.1696 2.50694  14
  22   0  -3 26.2290 7.98352   7
  22   0  -3 32.5614 1.80281  15
 -22   0   3 34.8432 1.77618  26
 -22   0   3 35.4011 1.76195   8
 -22   0   3 25.3709 5.09463   6
  22   0  -3 37.3375 2.15565  28
  22   0  -3 34.3577 2.46034  29
  22   0  -3 37.0669 1.48319  16
 -22   0   3 36.2762 1.96543  15
  20   0  -3 22.0527 1.08711  23
  20   0  -3 21.2255 6.12323   7
  20   0  -3 20.0786 1.52427  32
  20   0  -3 21.0210 0.97176  16
 -20   0   3 21.1949 1.17296  22
  20   0  -3 19.3541 1.71125  29
 -20   0   3 20.3083 1.22700  26
 -20   0   3 20.5681 1.21579  29
 -20   0   3 17.8912 3.56732   6
  20   0  -3 21.5652 7.55352   5
  20   0  -3 20.4163 1.74555  14
  20   0  -3 22.0891 1.47031  28
  20   0  -3 20.9336 1.12878   8
  20   0  -3 19.7969 1.24664  15
 -20   0   3 21.2056 1.22642  15
 -20   0   3 21.8060 0.99402   9
 -20   0   3 20.1077 1.19875   8
  18   0  -3 227.546 8.67717  14
  18   0  -3 238.446 17.4846   5
  18   0  -3 230.378 9.48510  24
  18   0  -3 232.079 8.66753  29
  18   0  -3 238.521 8.11957  28
  18   0  -3 219.216 15.8840   7
 -18   0   3 216.215 7.71957   8
  18   0  -3 244.561 8.32350  32
 -18   0   3 228.897 7.79551  26
 -18   0   3 230.024 7.72601  29
 -18   0   3 220.471 10.7511   6
  16   0  -3 84.6821 8.98096   5
 -16   0   3 81.6323 4.89750   6
 -16   0   3 70.6935 2.86338  26
  16   0  -3 72.9677 3.49220  24
  16   0  -3 79.7207 3.11972  28
  16   0  -3 69.8995 3.43398  14
 -16   0   3 54.0702 8.36143   3
 -16   0   3 74.4232 2.78158  29
  16   0  -3 71.5157 2.53760  16
  16   0  -3 71.7077 8.06530   7
  16   0  -3 78.3882 3.51106  29
  16   0  -3 72.8950 3.16922  32
  14   0  -3 70.7096 2.46251  16
 -14   0   3 75.9593 7.09537   1
 -14   0   3 70.9499 2.77149  26
 -14   0   3 70.4574 3.14871  32
 -14   0   3 67.9174 4.68240   3
  14   0  -3 73.3244 2.99119  32
  14   0  -3 72.6343 7.81448   5
 -14   0   3 72.2634 6.54495   1
  14   0  -3 69.2787 7.19527   4
 -14   0   3 79.4157 4.27315   6
  14   0  -3 77.6431 3.36445  14
  14   0  -3 74.9379 3.26710  29
  12   0  -3 75.0598 7.17857   5
 -12   0   3 75.8128 4.07432   6
  12   0  -3 78.6050 3.25241  29
 -12   0   3 76.5965 5.97331   1
 -12   0   3 74.5314 6.22909   1
  12   0  -3 77.8223 3.32123  14
  12   0  -3 78.5114 6.88875   4
 -12   0   3 75.0131 4.21159   3
 -12   0   3 79.5473 2.71185  29
 -10   0   3 4270.89 135.786   1
  10   0  -3 4238.45 136.639   4
 -10   0   3 4181.52 134.955   1
  10   0  -3 4465.46 139.134   5
 -10   0   3 4219.91 131.437   3
 -10   0   3 4013.36 131.195   6
  -8   0   3 113.827 8.43901   5
   8   0  -3 127.901 4.38824  29
   8   0  -3 115.920 7.38312   4
   8   0  -3 132.294 4.22867  32
  -8   0   3 111.260 6.62469   1
  -8   0   3 122.865 3.95380  29
   8   0  -3 129.563 4.49160  14
   8   0  -3 118.409 4.25706  11
  -8   0   3 124.131 7.18570   1
   8   0  -3 121.644 8.27897   5
   8   0  -3 117.197 4.55489   3
  -8   0   3 115.321 4.72464   3
   6   0  -3 332.196 10.7499  29
   6   0  -3 342.464 10.8186  32
  -6   0   3 340.668 14.2812   4
   6   0  -3 338.306 10.6652  11
  -6   0   3 327.113 11.0029   3
  -6   0   3 342.293 13.5306   1
   6   0  -3 323.883 15.2002   5
   6   0  -3 297.168 11.6560   3
  -6   0   3 306.845 13.3974   1
   6   0  -3 336.219 14.2164   4
  -6   0   3 368.494 10.7275  25
  -6   0   3 331.370 10.3791  29
  -4   0   3 87.2997 2.80705  11
   4   0  -3 91.8354 5.46082   4
   4   0  -3 91.0095 6.17253   5
  -4   0   3 75.2536 5.78259   1
   4   0  -3 81.2793 3.55478   3
  -4   0   3 86.9498 2.88753  25
  -4   0   3 82.9664 2.69074  10
   4   0  -3 82.1823 2.92100  11
   4   0  -3 85.3633 4.80451   1
  -4   0   3 70.9927 5.09906   4
   2   0  -3 241.364 9.79777   1
   2   0  -3 233.697 7.54551  11
  -2   0   3 242.884 9.76550   1
  -2   0   3 232.725 7.91109  34
   2   0  -3 226.075 10.1669   4
  -2   0   3 235.283 7.39502  11
  -2   0   3 238.020 7.39773  29
   2   0  -3 229.677 7.74754  25
  -2   0   3 245.157 10.3679   4
  -2   0   3 244.674 7.46743  25
   2   0  -3 225.127 8.30514   3
   0   0  -3 1893.42 57.2268   4
   0   0  -3 1727.06 56.4312   1
   0   0   3 1696.90 54.3500  34
   0   0  -3 1666.42 57.1476   7
   0   0  -3 1726.12 53.9322  25
   0   0  -3 1805.99 53.8361  11
   0   0   3 1752.88 56.3277   1
   0   0  -3 1692.57 54.1177   6
  -2   0  -3 779.100 24.3912  14
  -2   0  -3 784.199 27.4259   4
   2   0   3 814.236 24.1202  29
  -2   0  -3 773.800 24.7288   6
   2   0   3 802.421 23.8663  25
  -2   0  -3 751.096 26.8115   1
   2   0   3 756.665 26.5787   1
  -2   0  -3 732.319 27.6217   7
   2   0   3 780.982 27.5322   7
  -4   0  -3 1630.16 50.0387   6
   4   0   3 1547.67 52.8164   7
   4   0   3 1672.80 50.1181  34
  -4   0  -3 1564.37 49.4289  14
  -4   0  -3 1441.41 49.9252  32
   4   0   3 1604.64 48.9439  25
  -4   0  -3 1659.56 53.9474   7
  -4   0  -3 1567.98 49.1407  29
   4   0   3 1670.85 52.2967   1
   4   0   3 1673.09 49.2076  29
  -4   0  -3 1442.25 54.0532   1
  -6   0  -3 1129.17 38.6047   1
   6   0   3 1127.38 34.1148  25
   6   0   3 1106.64 34.0513  11
  -6   0  -3 1088.38 35.0854  32
  -6   0  -3 1091.58 39.7837   7
   6   0   3 1082.46 37.7288   1
  -6   0  -3 1120.19 34.7520  14
   6   0   3 1111.77 34.6323  14
   6   0   3 1094.98 34.6431  24
  -6   0  -3 1200.28 43.7271   5
   6   0   3 1048.77 34.2169  21
   6   0   3 1092.98 38.7462   7
  -6   0  -3 1119.25 35.5757   6
  -6   0  -3 1068.95 34.3567  29
  -8   0  -3 1501.75 48.6112   6
  -8   0  -3 1466.86 51.9084   1
  -8   0  -3 1447.06 47.4902  14
   8   0   3 1519.24 47.3219  24
   8   0   3 1500.96 47.2066  29
   8   0   3 1535.86 52.6057   7
  -8   0  -3 1424.90 46.9963  29
   8   0   3 1642.60 46.9135  11
   8   0   3 1563.72 51.6340   1
   8   0   3 1546.10 46.8550  25
 -10   0  -3 1095.76 35.6624   6
  10   0   3 1038.22 34.3140  14
 -10   0  -3 1037.22 33.4198  16
  10   0   3 1105.91 33.3185  11
  10   0   3 1128.31 33.8629  24
  10   0   3 945.170 38.1592   1
  10   0   3 1102.84 33.8035  29
  10   0   3 1100.92 39.8991   7
 -10   0  -3 1093.83 39.6685   1
 -12   0  -3 2695.76 85.6376  29
  12   0   3 2816.57 86.1107  14
 -12   0  -3 2701.21 86.8499  32
  12   0   3 2749.83 85.4897  11
 -12   0  -3 2766.10 93.6323   1
  12   0   3 2830.03 85.9552  29
  12   0   3 2787.35 92.6437   1
  12   0   3 2743.76 85.8737  24
 -12   0  -3 2789.31 86.3606  31
 -12   0  -3 2769.40 88.4083   6
 -12   0  -3 2691.23 85.4510  16
  12   0   3 2853.76 93.5496   7
 -14   0  -3 147.198 6.47565  32
  14   0   3 171.678 5.97739  14
  14   0   3 150.774 5.51155  24
 -14   0  -3 153.136 11.5062   1
 -14   0  -3 142.410 5.18621  16
  14   0   3 145.662 5.20933  21
  14   0   3 145.964 5.64182  29
  14   0   3 150.448 10.9796   7
 -14   0  -3 145.195 5.39016  29
  14   0   3 140.292 12.2013   1
 -14   0  -3 156.055 8.13124   6
  14   0   3 145.760 4.91081  27
 -14   0  -3 137.747 5.89205  31
  14   0   3 156.142 5.48645  11
  16   0   3 580.043 19.9107  14
  16   0   3 616.714 19.7501  29
 -16   0  -3 593.515 19.4506  29
  16   0   3 608.022 18.8185  27
  16   0   3 562.922 19.8020  20
  16   0   3 592.615 19.4320  21
 -16   0  -3 597.018 23.5585   6
  16   0   3 584.317 28.2036   7
 -16   0  -3 626.788 20.1218  31
 -16   0  -3 624.140 19.1534  16
  16   0   3 625.878 19.4897  24
 -16   0  -3 613.320 20.8782  32
  16   0   3 602.955 19.2253  15
  16   0   3 555.776 18.7695   8
  18   0   3 692.359 21.1613  27
  18   0   3 677.252 21.6437  21
 -18   0  -3 656.869 27.0306   6
 -18   0  -3 682.802 22.4304  31
  18   0   3 654.512 22.4420  14
  18   0   3 651.787 21.0887   8
  18   0   3 709.187 22.1737  29
 -18   0  -3 689.177 21.4400  16
 -18   0  -3 663.572 23.2537  32
  18   0   3 673.211 32.2556   7
 -18   0  -3 693.102 21.9436  29
  18   0   3 673.456 21.7691  20
 -18   0  -3 673.283 21.8216  23
  18   0   3 605.441 21.5913  18
  18   0   3 686.475 21.4138  15
  20   0   3 58.4371 3.48063  14
 -20   0  -3 61.2306 2.80912  16
 -20   0  -3 60.6908 2.68620  15
 -20   0  -3 67.0349 3.14821  29
 -20   0  -3 65.3894 3.40704  31
  20   0   3 70.0229 3.20696  27
  20   0   3 62.0389 2.66397  15
  20   0   3 62.2161 11.3745   7
 -20   0  -3 64.1420 2.98173  23
  20   0   3 66.7794 3.19740  29
  20   0   3 61.4889 2.94416  20
  20   0   3 64.1250 2.92194  21
 -20   0  -3 60.3537 3.84878  32
  20   0   3 59.4348 2.39585   8
 -22   0  -3 12.1453 0.89947  16
 -22   0  -3 13.2459 0.97381  15
 -22   0  -3 12.8950 1.58739  32
  22   0   3 12.1819 1.15657  29
  22   0   3 12.2830 0.82800  27
 -22   0  -3 12.4839 1.25336  29
  22   0   3 12.9976 1.11477  21
  22   0   3 11.4943 0.74784   8
 -22   0  -3 12.8392 1.10704  23
  22   0   3 12.0713 0.94672  15
  24   0   3 2.61025 0.35309   8
  24   0   3 2.15763 0.44252  13
  24   0   3 2.25509 0.50730  29
 -24   0  -3 2.28295 0.53963  29
 -24   0  -3 3.04733 0.64787  31
 -24   0  -3 3.74176 0.61563  23
 -24   0  -3 1.75216 0.39608  15
 -24   0  -3 3.89763 0.93117  32
 -24   0  -3 2.81736 0.40463  16
  24   0   3 2.88090 0.46657  15
 -26   0  -3 221.920 8.53117  29
 -26   0  -3 205.265 8.91896  26
 -26   0  -3 238.644 7.97063  23
 -26   0  -3 237.350 7.68302  16
  26   0   3 242.336 8.00113  15
  26   0   3 234.688 7.58671   8
 -26   0  -3 230.089 7.94969  15
 -28   0  -3 330.902 11.6943  15
  28   0   3 346.183 11.2331  15
  28   0   3 335.852 10.7270   8
 -28   0  -3 341.475 11.1579  26
 -30   0  -3 21.2289 1.13943  15
  30   0   3 22.6703 1.19867  15
  32   0   3 74.9658 2.73227  15
 -32   0  -3 72.0434 2.67219  15
 -32   0  -3 76.5938 3.05007   8
  34   0   3 100.198 3.30804  15
 -35  -1   3 58.5799 2.06589  15
  35  -1  -3 58.7954 2.14434  15
  35   1  -3 54.9706 1.97141   8
  33  -1  -3 20.9977 1.10465  15
 -33  -1   3 20.6034 1.01324  15
 -33   1   3 20.9460 1.00858   8
  33   1  -3 17.6214 1.24830  28
 -33   1   3 18.6337 0.95692  26
  33   1  -3 15.7834 1.01126  15
  33   1  -3 20.7251 0.98454   8
  31  -1  -3 67.2985 2.77917  15
  31  -1  -3 63.3864 3.80478  28
 -31  -1   3 70.2074 3.00801  15
  31  -1  -3 67.6319 2.52260   8
 -31   1   3 65.1074 2.57049   8
 -31   1   3 69.9069 2.72974  26
 -31   1   3 65.8502 2.70910  15
  31   1  -3 69.2268 2.41282  23
  31   1  -3 67.6510 3.16462  28
  31   1  -3 66.4855 2.73148  15
  31   1  -3 69.5955 2.92807   8
  29  -1  -3 88.6728 3.35199   8
  29  -1  -3 86.3650 4.15347  28
 -29  -1   3 89.7300 3.29313  12
  29  -1  -3 86.4390 3.78473  29
  29  -1  -3 88.4182 3.57135  15
 -29  -1   3 87.0020 3.40071  15
 -29   1   3 92.9617 3.55302  26
 -29   1   3 88.8582 3.40324   8
  29   1  -3 89.6260 4.28039  15
  29   1  -3 86.6807 3.10920  16
 -29   1   3 89.8486 3.68685  29
  29   1  -3 89.6976 3.38124   8
  29   1  -3 86.1317 4.55740  29
  29   1  -3 82.4298 4.13261  32
 -29   1   3 88.6538 3.49709  15
  29   1  -3 91.3274 3.97930  28
  27  -1  -3 126.915 5.53927  28
  27  -1  -3 126.031 4.57358   8
  27  -1  -3 122.054 5.29868  29
 -27  -1   3 119.030 5.26067  10
  27  -1  -3 125.972 4.76955  15
 -27  -1   3 119.624 4.55398  15
 -27  -1   3 121.806 4.49786  12
 -27   1   3 126.103 4.66803   8
  27   1  -3 119.643 4.74409  15
 -27   1   3 127.396 4.29797  23
  27   1  -3 125.089 5.16621  28
  27   1  -3 128.506 5.44050  32
 -27   1   3 122.143 4.70835  15
  27   1  -3 118.759 5.91030  29
  27   1  -3 127.789 4.29653  16
  27   1  -3 131.932 4.57919   8
  27   1  -3 126.721 4.42413  23
 -27   1   3 124.751 4.78470  26
 -27   1   3 121.542 4.96424  29
  25  -1  -3 174.446 7.12365  29
 -25  -1   3 166.625 6.05363   9
  25  -1  -3 178.948 6.57653  15
  25  -1  -3 175.779 7.20566  28
 -25  -1   3 168.355 5.95014   8
  25  -1  -3 177.543 6.32122   8
 -25  -1   3 180.529 6.60531  22
 -25  -1   3 165.042 6.77766  10
 -25  -1   3 173.370 6.23029  15
  25   1  -3 177.775 5.84431  16
 -25   1   3 178.313 6.44917  29
  25   1  -3 169.942 8.25831  32
  25   1  -3 174.511 7.73761  29
 -25   1   3 178.001 6.44358  26
 -25   1   3 169.631 5.82858  16
  25   1  -3 177.822 6.24375   8
  25   1  -3 174.301 6.12280  23
 -25   1   3 185.584 6.56633   8
  25   1  -3 181.365 6.50072  15
 -25   1   3 166.302 6.25503  23
 -25   1   3 173.927 6.35344  15
  25   1  -3 179.937 6.70759  28
  23  -1  -3 454.467 14.8227   8
 -23  -1   3 467.928 14.3680   9
 -23  -1   3 456.189 14.5030  29
  23  -1  -3 400.961 14.4265  23
 -23  -1   3 471.926 14.6782  22
  23  -1  -3 452.689 16.5336  24
 -23  -1   3 446.096 14.5671   8
  23  -1  -3 465.808 15.9786  28
 -23  -1   3 462.849 14.7425  26
 -23  -1   3 460.446 15.5329  10
 -23  -1   3 462.772 14.8108  15
  23   1  -3 460.175 16.5433  29
  23   1  -3 446.532 14.5244  23
 -23   1   3 466.836 14.9748   8
 -23   1   3 476.613 16.3760  29
  23   1  -3 438.900 15.1817  15
 -23   1   3 455.342 15.0647  26
  23   1  -3 461.676 14.6965   8
 -23   1   3 458.176 14.8290  23
 -23   1   3 451.854 14.9841  15
 -23   1   3 445.598 15.9743  32
  23   1  -3 458.290 15.5045  32
 -23   1   3 454.360 14.5358  16
  21  -1  -3 821.153 27.9543  23
  21  -1  -3 913.430 30.8134  24
  21  -1  -3 920.807 27.9236  16
 -21  -1   3 873.380 28.0411  26
  21  -1  -3 864.472 28.2702   8
 -21  -1   3 874.298 36.7007   6
  21  -1  -3 883.086 28.3715  15
 -21  -1   3 871.017 28.0232   8
  21  -1  -3 921.867 29.3755  29
 -21  -1   3 915.935 28.8162  10
  21  -1  -3 895.983 45.2170   5
 -21  -1   3 901.010 28.0454  29
  21  -1  -3 942.760 29.3969  28
 -21   1   3 867.334 28.2453  15
  21   1  -3 905.799 29.7606  29
 -21   1   3 883.668 28.1957  29
 -21   1   3 913.189 28.2790  23
 -21   1   3 892.710 28.3573  26
 -21   1   3 907.975 29.4279  32
 -21   1   3 835.241 31.8252   6
 -21   1   3 896.495 27.8814  16
  21   1  -3 897.041 27.9669   8
  21   1  -3 898.917 28.6209  32
  21   1  -3 892.272 27.6469  16
  19  -1  -3 52.3953 2.97636  32
  19  -1  -3 46.4368 2.19282  15
  19  -1  -3 44.6345 3.15924  24
 -19  -1   3 46.4824 2.39797  10
 -19  -1   3 47.4396 1.73304   9
 -19  -1   3 46.3926 1.99908  26
 -19  -1   3 46.0938 2.05471  15
  19  -1  -3 56.5474 9.44094   5
  19  -1  -3 47.8698 2.72235  29
 -19  -1   3 53.5764 6.66215   6
  19  -1  -3 49.8393 2.54943  14
  19  -1  -3 37.2120 8.27960   7
  19  -1  -3 45.7849 1.88025  16
  19  -1  -3 45.2456 2.08503   8
 -19  -1   3 49.2651 1.91838  22
  19  -1  -3 49.0257 2.77891  28
  19  -1  -3 45.6609 2.00334  23
 -19  -1   3 51.6649 2.05574  29
 -19   1   3 50.3939 2.28148  26
 -19   1   3 48.0211 2.21437  23
  19   1  -3 56.4980 3.67784  14
  19   1  -3 49.9164 2.98452  29
 -19   1   3 45.3066 2.16256   8
  19   1  -3 46.3569 1.94818   8
 -19   1   3 47.5817 1.96336  16
  19   1  -3 58.0027 10.5307   5
 -19   1   3 44.9908 2.16471  15
 -19   1   3 50.5938 2.11320  29
  19   1  -3 50.9119 2.41801  32
  19   1  -3 48.5838 1.73263  16
  19   1  -3 46.9449 1.82759  23
  17  -1  -3 30.7883 6.92869   7
 -17  -1   3 38.5468 1.74694  26
  17  -1  -3 38.2697 1.90616  15
  17  -1  -3 44.6176 2.43518  29
  17  -1  -3 43.5891 2.47406  28
 -17  -1   3 37.0515 5.29186   6
  17  -1  -3 41.7458 8.29331   5
  17  -1  -3 38.6508 1.65812  16
 -17  -1   3 44.8514 1.77871  29
  17  -1  -3 41.6652 2.55418  32
  17  -1  -3 39.9338 2.17060  14
  17  -1  -3 40.0642 1.79980  23
  17  -1  -3 43.4640 2.94256  24
 -17  -1   3 42.5831 2.11317  10
 -17   1   3 40.5339 2.22886  25
  17   1  -3 37.4086 2.53976  14
 -17   1   3 44.1434 2.55817  32
  17   1  -3 37.9294 1.63328   8
 -17   1   3 41.3324 1.94034  26
 -17   1   3 41.6394 1.69492  16
  17   1  -3 39.8606 1.41884  16
  17   1  -3 37.6717 1.50225  23
  17   1  -3 53.5513 7.08746   7
  17   1  -3 41.7611 7.52526   5
 -17   1   3 38.6049 1.94424  15
  17   1  -3 40.8236 2.50452  29
 -17   1   3 40.7765 1.74477  29
 -15  -1   3 328.344 14.9149   6
  15  -1  -3 315.042 11.2925  28
 -15  -1   3 330.150 10.8125  10
  15  -1  -3 317.851 11.1295  29
 -15  -1   3 315.957 10.3526  29
  15  -1  -3 331.834 12.2015  24
  15  -1  -3 284.789 10.2844  16
  15  -1  -3 336.420 11.1849  14
  15  -1  -3 333.997 19.0929   5
  15  -1  -3 343.037 19.7300   7
 -15   1   3 322.320 11.3297  32
  15   1  -3 298.473 19.0857   5
 -15   1   3 308.775 10.5238  11
  15   1  -3 321.021 11.3192  29
  15   1  -3 318.193 9.92973  16
  15   1  -3 325.176 11.5749  14
 -15   1   3 313.554 10.2521  16
  15   1  -3 314.392 10.2979  32
 -15   1   3 328.139 10.5517  26
 -15   1   3 328.728 10.3111  29
 -15   1   3 316.689 10.8136  25
  15   1  -3 327.588 16.8030   7
  13  -1  -3 194.955 12.4637   5
 -13  -1   3 193.321 6.13928  29
  13  -1  -3 190.997 13.3956   4
  13  -1  -3 190.561 7.03119  28
  13  -1  -3 177.905 8.76407   3
  13  -1  -3 186.566 7.19742  32
 -13  -1   3 197.851 6.56875  10
  13  -1  -3 161.739 6.13915  16
  13  -1  -3 198.572 13.4791   7
  13  -1  -3 188.541 6.98768  14
 -13  -1   3 192.178 9.68408   6
  13  -1  -3 198.940 6.89406  29
  13   1  -3 195.470 11.4403   4
  13   1  -3 212.345 7.38833  29
  13   1  -3 196.305 7.49259  14
 -13   1   3 203.822 6.70476  11
 -13   1   3 198.941 12.6858   1
 -13   1   3 189.284 6.53880  29
  13   1  -3 207.818 6.49664  32
 -13   1   3 202.765 6.90246  25
  13   1  -3 186.038 6.23077  16
 -13   1   3 194.423 6.50950  16
 -13   1   3 198.046 7.55802  32
  13   1  -3 200.975 13.8539   5
 -13   1   3 191.126 11.8589   1
 -13   1   3 199.988 6.74810  26
  11  -1  -3 305.231 15.4995   5
 -11  -1   3 311.985 10.0612  10
  11  -1  -3 317.608 10.7414  32
  11  -1  -3 291.662 10.0835  14
  11  -1  -3 272.421 11.3543  28
 -11  -1   3 314.780 9.55538  29
  11  -1  -3 317.581 16.9493   4
 -11  -1   3 301.164 9.57625  29
 -11  -1   3 303.609 13.8953   1
  11  -1  -3 316.044 10.3569  29
 -11  -1   3 304.430 14.4153   4
 -11  -1   3 315.378 12.9306   6
  11  -1  -3 302.067 12.3469   3
 -11   1   3 287.480 9.60082  29
  11   1  -3 295.892 10.4239  14
  11   1  -3 310.427 10.2452  29
  11   1  -3 303.420 13.9962   4
  11   1  -3 304.451 14.2125   1
  11   1  -3 284.939 16.4742   5
 -11   1   3 284.917 9.81597  26
  11   1  -3 306.623 9.48365  32
 -11   1   3 287.475 9.54900  16
 -11   1   3 297.445 9.73084  11
 -11   1   3 306.719 9.96362  25
 -11   1   3 326.531 15.5214   1
  -9  -1   3 751.754 23.3841  10
   9  -1  -3 790.381 24.0664  32
   9  -1  -3 736.811 29.8880   4
  -9  -1   3 710.821 26.7372   1
   9  -1  -3 769.493 23.6563  29
   9  -1  -3 760.419 26.0971   3
  -9  -1   3 716.976 27.0817   4
   9  -1  -3 730.572 29.0555   5
   9  -1  -3 736.494 23.4646  14
  -9  -1   3 717.835 25.7885   6
  -9   1   3 700.622 22.9603  29
  -9   1   3 744.963 23.6092  32
  -9   1   3 717.172 28.4942   1
   9   1  -3 758.272 23.6916  14
   9   1  -3 737.902 22.7634  32
  -9   1   3 732.742 29.2177   1
  -9   1   3 717.989 23.0566  11
   9   1  -3 757.425 26.9633   1
   9   1  -3 732.544 29.9933   5
   9   1  -3 735.662 26.9251   4
   7  -1  -3 932.817 28.9248  29
   7  -1  -3 982.593 29.4282  32
  -7  -1   3 939.426 28.7086  10
  -7  -1   3 883.941 31.8792   4
  -7  -1   3 895.572 31.1943   1
   7  -1  -3 931.135 33.5817   5
   7  -1  -3 896.685 34.3151   4
   7  -1  -3 903.622 31.3627   3
  -7  -1   3 895.772 30.7948   6
  -7   1   3 878.039 33.3798   1
  -7   1   3 894.727 28.8001  32
  -7   1   3 860.581 31.2672   3
   7   1  -3 971.068 34.7965   5
   7   1  -3 907.557 28.1152  32
  -7   1   3 915.368 28.3663  29
   7   1  -3 883.854 31.5887   4
   7   1  -3 934.663 29.0408   6
   7   1  -3 915.779 28.8398  14
  -7   1   3 898.104 28.4947  11
  -7   1   3 898.464 31.7651   6
  -7   1   3 947.316 34.0917   1
  -5  -1   3 28.5371 1.29166  10
   5  -1  -3 27.6969 3.15344   1
  -5  -1   3 32.9169 2.33747   1
  -5  -1   3 27.9904 1.37043  24
   5  -1  -3 28.8512 1.73932  11
   5  -1  -3 29.6813 3.43155   4
  -5  -1   3 27.5917 2.25913   6
   5  -1  -3 30.7808 1.45125  29
   5  -1  -3 28.8758 2.62603   3
   5  -1  -3 29.0880 3.17895   5
  -5  -1   3 31.2395 2.22162   1
   5  -1  -3 31.8650 1.75042  32
   5   1  -3 26.5160 3.26436   7
  -5   1   3 32.1528 1.37673  29
  -5   1   3 28.8965 1.52651  32
  -5   1   3 25.1879 2.86935   6
   5   1  -3 27.9531 3.61007   5
   5   1  -3 30.4428 1.88403   6
   5   1  -3 29.5715 2.86579   4
  -5   1   3 34.0390 1.77068  25
  -5   1   3 30.3523 1.46121  11
  -5   1   3 23.8970 3.54876   4
  -5   1   3 28.5677 2.91485   3
   5   1  -3 31.8372 1.37089   3
  -5   1   3 28.9623 3.37957   1
   5   1  -3 26.7048 1.49013  14
  -5   1   3 33.3501 1.95313  34
  -3  -1   3 254.491 8.26740   1
   3  -1  -3 245.027 7.66714  10
   3  -1  -3 246.251 10.2672   3
   3  -1  -3 239.249 11.5886   1
  -3  -1   3 244.977 7.88982  10
  -3  -1   3 239.975 8.14218  24
  -3  -1   3 241.361 9.21090   6
   3  -1  -3 244.703 8.08369  29
   3  -1  -3 238.778 10.8392   5
  -3  -1   3 244.956 8.32093   1
   3  -1  -3 237.416 11.3617   4
   3  -1  -3 243.735 8.54981  11
   3  -1  -3 246.310 8.10841  14
  -3   1   3 228.175 9.82538   3
  -3   1   3 235.686 8.04550  32
   3   1  -3 268.829 12.0465   5
  -3   1   3 242.561 11.5803   1
   3   1  -3 254.133 8.85163   6
   3   1  -3 239.088 8.02023  14
  -3   1   3 239.061 8.71624  34
  -3   1   3 238.714 11.2909   4
   3   1  -3 232.012 11.0607   7
   3   1  -3 251.336 10.5073   4
   3   1  -3 236.242 8.70594   3
  -3   1   3 236.989 10.1045   6
  -3   1   3 232.287 8.03235  11
  -3   1   3 229.084 8.26119  25
  -3   1   3 231.729 7.87379  29
   1  -1  -3 532.788 20.3186   1
   1  -1  -3 499.700 16.1005  29
   1  -1  -3 516.682 15.7715  10
   1  -1  -3 484.873 16.1861  14
  -1  -1   3 506.944 15.9045  10
   1  -1  -3 524.005 18.5484   3
   1  -1  -3 520.417 18.2441   6
   1  -1  -3 504.787 19.3257   4
   1  -1  -3 469.054 16.5151  11
  -1  -1   3 505.978 16.3041  24
   1   1  -3 514.609 18.9724   4
  -1   1   3 513.442 18.0729   3
  -1   1   3 458.932 16.4273  25
   1   1  -3 507.207 17.2898   6
  -1   1   3 507.529 16.1383  32
  -1   1   3 507.699 16.1049  29
   1   1  -3 531.682 20.3740   7
  -1   1   3 490.169 19.3043   4
   1   1  -3 516.366 15.7293  34
  -1   1   3 522.695 16.2843  11
  -1   1   3 463.685 16.9135  34
  -1   1   3 492.659 19.8804   1
  -1   1   3 517.525 18.2291   6
   1   1  -3 521.534 17.5145   3
   1  -1   3 156.361 8.55129   7
  -1  -1  -3 166.040 7.58426   6
   1  -1   3 171.348 6.00184  24
  -1  -1  -3 166.340 7.64737   3
  -1  -1  -3 167.472 5.41739  10
  -1  -1  -3 182.110 8.25718   7
  -1  -1  -3 167.838 9.13368   1
   1  -1   3 168.665 5.47109  10
  -1  -1  -3 159.966 5.82803  14
  -1  -1  -3 160.643 5.67035  29
  -1  -1  -3 168.045 8.18970   4
   1   1   3 152.853 5.48422  29
  -1   1  -3 180.814 5.44395  11
  -1   1  -3 156.737 9.19237   7
  -1   1  -3 161.159 5.54386  25
   1   1   3 153.488 5.41376  32
   1   1   3 156.853 5.88314  25
   1   1   3 151.678 5.60760  11
   1   1   3 147.101 6.27705  34
   1   1   3 169.199 8.83652   1
   1   1   3 155.024 5.20770  21
  -1   1  -3 159.461 6.83175   6
   1   1   3 160.758 7.12178   6
  -1   1  -3 153.473 7.02845   3
  -3  -1  -3 1429.01 44.8454  29
  -3  -1  -3 1432.38 45.1397  14
  -3  -1  -3 1432.81 50.6569   5
   3  -1   3 1461.33 49.6499   7
   3  -1   3 1455.62 45.9333   1
  -3  -1  -3 1398.92 45.4722  32
  -3  -1  -3 1430.23 44.5814  10
   3  -1   3 1412.81 44.5406  10
  -3  -1  -3 1406.23 47.8670   4
  -3  -1  -3 1412.86 47.4406   6
  -3  -1  -3 1459.25 49.8628   1
  -3  -1  -3 1460.07 47.5851   3
   3  -1   3 1514.40 45.3573  24
  -3  -1  -3 1466.57 47.7326   7
   3   1   3 1443.41 45.4190   6
   3   1   3 1303.63 44.0359  25
  -3   1  -3 1394.95 46.1986   3
  -3   1  -3 1414.05 43.3821  25
  -3   1  -3 1405.93 43.3957  14
   3   1   3 1404.16 43.6753  14
   3   1   3 1402.21 43.8167  11
  -3   1  -3 1430.14 45.7369   6
  -3   1  -3 1431.53 44.7389   1
   3   1   3 1258.15 44.6080  34
   3   1   3 1398.21 43.6638  29
   3   1   3 1440.16 48.1450   1
   3   1   3 1408.42 43.4236  32
   3   1   3 1376.55 43.2081  21
  -3   1  -3 1419.00 49.5083   7
  -3   1  -3 1433.31 43.2551  11
  -5  -1  -3 267.452 11.3128  32
   5  -1   3 250.515 8.64766  21
  -5  -1  -3 268.801 11.3913   6
  -5  -1  -3 268.176 8.79117  29
  -5  -1  -3 271.020 11.4835   7
   5  -1   3 260.564 9.23324  24
  -5  -1  -3 265.548 13.2382   1
  -5  -1  -3 244.768 14.2417   3
   5  -1   3 282.070 10.8544   1
  -5  -1  -3 270.314 11.7395   4
  -5  -1  -3 259.558 14.2240   5
   5   1   3 259.530 8.42326  32
   5   1   3 256.776 9.87489  34
  -5   1  -3 260.784 14.0806   5
   5   1   3 267.380 8.97132  11
  -5   1  -3 259.715 8.19254  25
  -5   1  -3 252.754 8.12048  11
   5   1   3 264.184 8.85981  14
  -5   1  -3 260.132 10.5136   1
  -5   1  -3 256.157 8.47230  14
   5   1   3 257.464 8.83118  29
   5   1   3 256.266 12.4890   1
  -7  -1  -3 1518.40 46.7318  29
  -7  -1  -3 1578.17 47.6487  32
  -7  -1  -3 1545.50 53.3726   1
   7  -1   3 1394.95 46.5791  21
  -7  -1  -3 1578.28 50.8149   7
  -7  -1  -3 1522.96 50.6620   4
  -7  -1  -3 1438.11 49.8010   3
   7  -1   3 1468.92 58.2753   7
  -7  -1  -3 1527.28 50.1939   6
   7  -1   3 1407.78 47.9751  34
  -7   1  -3 1589.83 48.1370  32
  -7   1  -3 1487.80 47.1315  11
  -7   1  -3 1518.50 47.5815  14
   7   1   3 1505.40 47.3797  32
   7   1   3 1508.00 53.2088   1
  -7   1  -3 1566.99 51.0792   1
   7   1   3 1469.78 48.1321  11
   7   1   3 1544.72 48.0171  29
   7   1   3 1596.99 48.0995  14
  -7   1  -3 1517.27 47.2000  25
  -9  -1  -3 1248.27 43.7539   4
  -9  -1  -3 1330.62 40.3732  32
   9  -1   3 1127.19 39.3219  21
   9  -1   3 1262.97 47.0689   7
  -9  -1  -3 1229.59 42.9386   3
   9  -1   3 1306.49 39.2499  11
   9  -1   3 1322.28 40.0538  24
  -9  -1  -3 1243.11 46.5956   1
  -9  -1  -3 1209.22 39.9156  31
  -9  -1  -3 1303.19 39.3775  29
   9  -1   3 1187.35 38.8818  27
  -9  -1  -3 1261.91 43.9812   7
  -9  -1  -3 1279.16 43.4352   6
   9  -1   3 1248.19 43.9003   1
   9   1   3 1271.87 43.3920   7
   9   1   3 1234.45 38.9809  27
   9   1   3 1305.08 40.1117  14
   9   1   3 1266.88 40.0114  29
  -9   1  -3 1239.75 39.5814  14
   9   1   3 1083.77 39.3601  32
   9   1   3 1198.74 39.2163  21
  -9   1  -3 1312.04 40.3450  32
  -9   1  -3 1270.18 44.0895   1
   9   1   3 1369.64 46.1739   1
  -9   1  -3 1272.42 39.2703  29
   9   1   3 1370.11 40.3323  11
  11  -1   3 30.0428 1.60712  11
 -11  -1  -3 34.2928 3.94772   6
  11  -1   3 31.4445 2.02715  24
 -11  -1  -3 33.5815 2.10819  31
  11  -1   3 30.5405 1.61025  21
 -11  -1  -3 29.1680 1.39819  16
  11  -1   3 27.2933 4.69872   7
  11  -1   3 29.6619 1.33008  27
 -11  -1  -3 31.7755 1.67637  29
  11  -1   3 25.6494 3.63106   1
 -11  -1  -3 35.0276 5.23427   1
  11   1   3 29.5399 1.80794  29
 -11   1  -3 30.3300 1.36873  29
  11   1   3 28.8979 1.00518  16
  11   1   3 29.6390 1.86008  14
  11   1   3 34.3088 3.76705   7
  11   1   3 26.4163 1.24034  32
 -11   1  -3 29.9851 1.61123  14
 -11   1  -3 26.4666 1.79947  16
  11   1   3 30.1471 4.19974   1
 -11   1  -3 22.4998 4.17178   1
 -11   1  -3 31.7851 2.10259  32
 -13  -1  -3 2510.27 78.4394  29
  13  -1   3 2512.48 86.6980   1
 -13  -1  -3 2560.93 84.4460   6
  13  -1   3 2501.87 78.4933  11
 -13  -1  -3 2530.17 79.5140  32
  13  -1   3 2408.43 77.8136  27
  13  -1   3 2526.03 90.5577   7
  13  -1   3 2835.00 79.3921  24
  13  -1   3 2388.76 78.2907  21
 -13  -1  -3 2423.34 77.9036  16
 -13   1  -3 2466.14 75.1984  29
 -13   1  -3 2091.64 76.0084  14
  13   1   3 2508.11 80.9147   7
  13   1   3 2362.27 74.5874  16
  13   1   3 2608.60 76.3029  14
  13   1   3 2452.11 76.0567  29
  13   1   3 2418.74 74.6813  27
 -13   1  -3 2513.88 76.7311  32
 -13   1  -3 2422.81 75.1248  16
  15  -1   3 511.936 16.6802  27
  15  -1   3 513.963 26.9452   7
  15  -1   3 536.872 16.8500  15
 -15  -1  -3 526.732 17.3363  29
  15  -1   3 536.028 17.9642  24
  15  -1   3 516.093 17.2411  18
 -15  -1  -3 538.011 23.4649   6
 -15  -1  -3 508.617 16.7364  16
 -15  -1  -3 509.398 22.1949   3
  15  -1   3 526.996 17.2388  21
 -15  -1  -3 528.726 18.3377  32
  15  -1   3 542.912 17.1627  20
  15   1   3 544.915 16.5412  32
  15   1   3 520.504 16.3726   8
 -15   1  -3 516.415 18.3016  32
 -15   1  -3 531.923 19.0548   6
  15   1   3 518.484 16.2287  27
  15   1   3 511.590 16.1035  16
  15   1   3 518.481 17.6226  29
 -15   1  -3 494.779 17.0603  23
  15   1   3 515.085 16.9313  20
 -15   1  -3 515.655 16.6874  16
 -15   1  -3 534.267 16.8396  29
  15   1   3 507.460 17.8164  14
  15   1   3 530.505 22.6268   7
 -17  -1  -3 203.273 8.29170  32
  17  -1   3 184.584 7.42579  17
  17  -1   3 202.531 7.87225  24
  17  -1   3 203.289 7.21957  20
  17  -1   3 200.779 16.1678   7
  17  -1   3 203.377 7.26612  18
  17  -1   3 190.746 7.19273  13
 -17  -1  -3 199.394 13.0237   6
 -17  -1  -3 205.974 8.11607  31
 -17  -1  -3 196.957 7.09629  23
 -17  -1  -3 213.024 12.4110   3
 -17  -1  -3 200.520 6.77981  16
 -17  -1  -3 204.378 7.47070  29
  17  -1   3 199.761 6.85047  15
 -17   1  -3 206.619 8.61637  32
 -17   1  -3 197.293 6.96703  16
 -17   1  -3 199.930 7.35409  23
  17   1   3 198.050 6.60624   8
  17   1   3 209.735 6.55153  27
  17   1   3 205.910 7.93705  29
  17   1   3 185.978 12.4339   7
 -17   1  -3 213.097 7.25441  29
  17   1   3 195.641 6.44795  23
  17   1   3 196.466 6.37531  16
 -17   1  -3 195.253 9.74161   6
  17   1   3 211.267 6.89104  21
  19  -1   3 159.638 6.39777  18
 -19  -1  -3 174.523 7.45171  32
 -19  -1  -3 176.182 6.72212  29
  19  -1   3 174.729 6.49261  20
 -19  -1  -3 174.899 6.28022  23
  19  -1   3 172.529 7.42087  24
 -19  -1  -3 175.803 7.31846  31
 -19  -1  -3 171.335 12.5937   3
  19  -1   3 172.443 6.48230  13
  19  -1   3 185.902 6.29657  15
 -19  -1  -3 167.289 5.91724  16
  19   1   3 172.961 5.87635  27
 -19   1  -3 171.416 6.58508  29
  19   1   3 207.486 6.69102  15
  19   1   3 173.419 6.26797  21
  19   1   3 177.439 6.47376  32
  19   1   3 194.459 6.30043   8
  19   1   3 167.391 5.68055  16
 -19   1  -3 170.448 7.87881  32
  19   1   3 176.046 7.26914  29
  19   1   3 169.435 5.75882  23
  21  -1   3 45.0901 2.26937  13
  21  -1   3 39.3821 2.17168  18
 -21  -1  -3 40.2677 1.96063  23
 -21  -1  -3 37.8008 2.34120  29
  21  -1   3 42.4718 1.96015  15
  21  -1   3 37.7464 2.44557  24
 -21  -1  -3 38.3300 2.70732  31
  21  -1   3 39.8279 2.19365  20
 -21  -1  -3 39.6446 1.78691  16
  21   1   3 40.7140 1.55109  23
  21   1   3 40.5874 2.04036  21
  21   1   3 41.1498 1.69405  27
  21   1   3 40.6497 1.69815   8
  21   1   3 39.1350 2.60336  29
  21   1   3 38.8271 1.93374  28
 -21   1  -3 38.7658 3.00234  32
 -21   1  -3 37.8553 2.23320  29
  21   1   3 39.7460 1.95835  15
 -21   1  -3 41.1011 1.97004  16
 -23  -1  -3 182.441 7.37477  29
 -23  -1  -3 192.726 7.97053  31
  23  -1   3 207.520 8.02305  15
  23   1   3 183.588 6.26366  27
  23   1   3 187.389 6.80058  21
 -23   1  -3 179.012 8.17351  32
  23   1   3 187.290 7.53637  29
 -23   1  -3 184.498 7.14494  29
 -23   1  -3 192.065 6.56655  16
 -25  -1  -3 70.4515 2.90144  15
 -25  -1  -3 68.3272 3.64897  31
  25  -1   3 66.8553 2.98420  18
  25  -1   3 70.5429 2.88104  15
  25  -1   3 63.9862 2.93218  13
 -25  -1  -3 68.9852 3.47977  10
 -25  -1  -3 69.0517 3.32476  29
  25   1   3 69.6389 2.92391  15
  25   1   3 68.9353 3.09561  21
 -25   1  -3 70.0155 3.10412  23
  25   1   3 69.1484 2.61015   8
  25   1   3 71.0063 2.64864  27
 -25   1  -3 64.5794 3.96134  32
 -25   1  -3 68.4945 3.05285  26
 -25   1  -3 64.4793 3.34672  29
 -25   1  -3 64.8804 2.74119  16
  25   1   3 65.9027 3.42765  29
 -27  -1  -3 50.2720 2.57907  29
 -27  -1  -3 51.2648 2.24404  15
  27  -1   3 53.1913 2.28816  15
  27   1   3 53.2373 2.30975  15
  27   1   3 51.6809 2.01703   8
  27   1   3 50.0467 2.58931  29
 -27   1  -3 50.1753 2.34853  26
 -27   1  -3 52.9352 2.36558  23
 -27   1  -3 52.6413 3.61986  29
 -27   1  -3 46.4652 3.08242  32
 -27   1  -3 49.4103 2.08335  16
 -29  -1  -3 56.6690 2.37948  15
  29  -1   3 62.0606 2.59592  15
 -29   1  -3 58.9449 2.33539  23
  29   1   3 57.3598 2.40188  15
  29   1   3 58.6592 2.15110   8
 -29   1  -3 58.3374 2.46019  26
 -29   1  -3 53.3743 2.12677  16
 -29   1  -3 63.9583 2.61958   8
  31  -1   3 65.6437 2.47629  15
 -31  -1  -3 72.9298 2.80224  15
 -31  -1  -3 64.0767 2.31102   8
  31   1   3 63.3267 2.56835  15
 -31   1  -3 80.7471 3.27673  26
 -31   1  -3 65.9948 2.58121   8
 -33   1  -3 6.64716 0.39604   8
  33   1   3 7.09786 0.43434  15
  34  -2  -3 13.3030 0.60445  15
  34   2  -3 13.7211 0.61976   8
  32  -2  -3 233.396 7.74528  15
 -32  -2   3 220.162 7.68075  12
 -32  -2   3 256.542 7.91278  15
 -32   2   3 229.373 7.23465   8
  32   2  -3 195.942 7.02102  23
 -32   2   3 233.583 7.38037  26
  32   2  -3 223.547 7.68892  28
  32   2  -3 235.852 7.28900   8
  30  -2  -3 13.2192 0.87886  15
  30  -2  -3 11.5559 1.07042  28
 -30  -2   3 13.5909 0.77345  12
 -30  -2   3 13.3280 0.75277  15
 -30   2   3 12.3043 0.85302  26
  30   2  -3 12.8822 0.71025  23
  30   2  -3 13.5278 1.31036  28
 -30   2   3 13.4711 0.81590   8
  30   2  -3 12.9125 0.64774  16
  30   2  -3 13.6313 0.79131   8
 -30   2   3 12.8614 0.80636  15
 -28  -2   3 112.476 3.96733  15
  28  -2  -3 111.593 4.19934  15
  28  -2  -3 107.726 4.83067  28
 -28  -2   3 109.698 4.06476  12
  28   2  -3 111.059 3.78641  16
  28   2  -3 109.736 4.47277  28
  28   2  -3 118.873 4.78274  32
 -28   2   3 111.924 4.19879  15
 -28   2   3 101.718 4.29537  29
  28   2  -3 119.285 3.93333  23
 -28   2   3 108.123 4.22469  26
 -28   2   3 109.357 4.10181   8
  28   2  -3 114.093 4.00387   8
 -26  -2   3 228.991 7.58191  15
  26  -2  -3 241.757 7.93692  15
  26  -2  -3 194.600 7.36597   8
 -26  -2   3 222.723 7.26400   9
  26  -2  -3 221.272 7.73590  19
 -26  -2   3 224.861 7.72611  12
  26  -2  -3 233.368 8.88612  28
 -26  -2   3 231.767 7.55552  22
 -26   2   3 224.485 7.33560  16
  26   2  -3 213.979 8.20697  32
  26   2  -3 231.044 7.51865   8
 -26   2   3 219.578 9.02229  32
 -26   2   3 228.028 7.82802  15
  26   2  -3 213.435 9.25739  29
 -26   2   3 222.394 7.57724  23
 -26   2   3 230.118 7.93085  26
 -26   2   3 214.145 7.84882  29
 -26   2   3 229.401 7.72864   8
  26   2  -3 232.107 7.38522  23
  24  -2  -3 0.93208 0.31811   8
 -24  -2   3 2.02529 0.55019  10
  24  -2  -3 0.92903 0.50403  19
  24  -2  -3 1.03136 0.46156  28
 -24  -2   3 1.40677 0.32126   9
 -24  -2   3 1.03039 0.31500  22
 -24  -2   3 1.01305 0.32639  15
 -24   2   3 1.47893 0.52776  32
 -24   2   3 1.03658 0.34427  15
  24   2  -3 0.77178 0.31667  32
 -24   2   3 1.31091 0.34757  29
  24   2  -3 -0.3326 0.94061  29
  24   2  -3 1.02848 0.20327  16
 -24   2   3 1.20425 0.35929  26
 -22  -2   3 26.3021 1.37309  15
  22  -2  -3 24.8812 1.55247  15
  22  -2  -3 24.7593 1.50060  17
  22  -2  -3 27.0314 1.61620  29
  22  -2  -3 26.2431 2.61877  24
 -22  -2   3 26.2524 1.09714   9
  22  -2  -3 26.4132 1.59503  19
 -22  -2   3 29.1619 1.27510  19
  22  -2  -3 25.2748 1.47224   8
 -22  -2   3 25.6496 1.25971  22
  22  -2  -3 26.3841 2.18053  28
 -22  -2   3 25.4442 1.89296  10
  22   2  -3 24.3573 1.01387  16
 -22   2   3 23.0320 2.01349  32
 -22   2   3 24.4816 1.27286  16
 -22   2   3 24.0859 1.47703  23
  22   2  -3 24.7495 1.24729   8
 -22   2   3 25.0336 1.44413  29
 -22   2   3 23.2782 1.47764  15
 -22   2   3 26.5332 1.58907  26
  22   2  -3 26.7590 1.74646  32
  22   2  -3 24.6710 2.34496  29
  22   2  -3 24.9887 1.11159  23
 -22   2   3 23.5122 1.43306   8
 -20  -2   3 135.011 4.52344  22
  20  -2  -3 136.572 7.04650  24
  20  -2  -3 128.854 4.98837  15
 -20  -2   3 132.302 4.53775  19
  20  -2  -3 131.510 5.28610  18
  20  -2  -3 127.714 4.89761   8
 -20  -2   3 142.216 5.63343  10
 -20  -2   3 132.480 4.70620  15
  20  -2  -3 134.504 5.14301  17
  20  -2  -3 129.078 5.19914  29
  20  -2  -3 112.798 5.36753  19
 -20  -2   3 136.769 4.32873   9
  20   2  -3 127.623 4.51179   8
 -20   2   3 131.206 4.78229  29
 -20   2   3 128.029 4.92456  23
 -20   2   3 133.612 6.00465  32
  20   2  -3 135.639 4.34821  23
 -20   2   3 130.975 4.88315   8
 -20   2   3 125.882 5.52954  25
  20   2  -3 123.993 6.14931  29
  20   2  -3 127.653 4.79838  32
 -20   2   3 130.922 5.01983  26
  20   2  -3 131.563 4.29927  16
 -20   2   3 129.886 5.09053  15
  18  -2  -3 232.458 7.99530  17
  18  -2  -3 221.329 8.95871  28
 -18  -2   3 214.583 16.1328   6
 -18  -2   3 219.135 7.22973  19
  18  -2  -3 247.412 8.51053  15
  18  -2  -3 220.687 8.00925  29
  18  -2  -3 198.016 7.56428   8
 -18  -2   3 211.102 7.33258  15
 -18  -2   3 217.296 7.15479   9
 -18  -2   3 221.587 7.46903  22
  18  -2  -3 211.095 7.75770  19
 -18  -2   3 227.867 8.25132  10
  18  -2  -3 212.158 9.79292  24
 -18   2   3 202.367 7.68949   8
  18   2  -3 222.524 6.77937  16
 -18   2   3 218.880 7.99038  25
  18   2  -3 210.892 19.8110   5
 -18   2   3 221.939 8.71234  32
 -18   2   3 206.719 7.56291  15
 -18   2   3 216.849 7.58812  26
 -18   2   3 209.713 7.31089  29
  18   2  -3 223.157 8.97150  29
  18   2  -3 211.450 7.06477   8
  18   2  -3 211.151 6.87809  23
 -18   2   3 220.233 7.24433  16
  16  -2  -3 35.3446 8.37460   7
  16  -2  -3 48.1215 2.24400   8
  16  -2  -3 45.3243 2.97702  28
  16  -2  -3 49.3311 2.46800  18
  16  -2  -3 48.7389 2.48307  29
  16  -2  -3 48.3187 2.32678  19
 -16  -2   3 48.7058 1.99427  15
 -16  -2   3 52.1833 1.89206  22
  16  -2  -3 50.0537 2.50264  17
  16  -2  -3 48.4130 2.25940  15
 -16  -2   3 42.0900 7.74711   6
 -16  -2   3 52.2173 1.73524   9
  16  -2  -3 40.3450 8.17449   5
 -16  -2   3 49.2418 1.92809  19
  16   2  -3 48.3887 3.08431  29
 -16   2   3 45.7694 2.52064  25
  16   2  -3 46.9112 1.71669  23
  16   2  -3 50.4154 1.63833  16
 -16   2   3 51.2186 2.32332  11
  16   2  -3 40.0117 9.33199   5
 -16   2   3 48.9091 2.18988   8
 -16   2   3 48.3537 2.28292  23
  16   2  -3 47.0643 1.85793   8
  16   2  -3 48.6067 3.16639  14
 -16   2   3 49.2450 2.26157  26
 -16   2   3 48.3828 2.95980  32
 -16   2   3 47.0415 2.08571  29
 -16   2   3 46.0094 2.25236  15
  14  -2  -3 916.698 41.8683   7
  14  -2  -3 925.693 30.6661  28
 -14  -2   3 963.821 29.9270  10
  14  -2  -3 946.273 34.7331   3
  14  -2  -3 1000.14 34.1494  24
  14  -2  -3 886.996 29.6585  18
  14  -2  -3 917.470 29.4313  15
 -14  -2   3 894.480 28.9445  22
  14  -2  -3 856.751 29.3852   8
 -14  -2   3 931.648 36.5792   6
  14  -2  -3 922.029 37.3187   5
  14  -2  -3 954.670 29.8048  29
  14  -2  -3 1048.01 30.4790  17
 -14  -2   3 880.194 28.7894   9
 -14   2   3 903.310 29.1229  29
 -14   2   3 948.999 30.4186  32
 -14   2   3 871.677 29.1560   8
 -14   2   3 937.885 29.2824  26
  14   2  -3 945.131 41.7315   5
  14   2  -3 937.012 28.6031  16
  14   2  -3 887.117 30.5944  14
  14   2  -3 959.204 28.9714  32
 -14   2   3 915.615 29.3335  23
 -14   2   3 950.622 28.9987  16
 -14   2   3 929.370 29.3803  11
  12  -2  -3 2389.62 77.8672  15
 -12  -2   3 2583.14 84.7513   6
  12  -2  -3 2310.51 78.3109  17
 -12  -2   3 2303.19 77.4513  22
  12  -2  -3 2508.29 78.1480  18
  12  -2  -3 2591.13 78.2224  29
  12  -2  -3 2701.71 79.1221  28
  12  -2  -3 2559.50 89.9824   7
  12  -2  -3 2583.82 80.2884  24
 -12  -2   3 2556.09 78.3108  10
  12  -2  -3 2516.01 83.3130   3
  12  -2  -3 2562.14 84.5770   5
 -12   2   3 2551.38 77.8671  26
 -12   2   3 2351.58 92.0204   1
 -12   2   3 2495.08 78.4620  25
 -12   2   3 2389.26 77.7995   8
 -12   2   3 2512.60 77.9509  23
 -12   2   3 2578.14 77.8791  29
  12   2  -3 2632.26 80.5833   7
 -12   2   3 2584.02 77.6184  16
  12   2  -3 2604.04 79.1625  14
  12   2  -3 2569.12 89.3346   5
 -12   2   3 2433.72 78.0880  11
  12   2  -3 2436.05 77.2178  16
  10  -2  -3 179.671 10.1028   3
 -10  -2   3 185.614 10.6048   6
  10  -2  -3 178.974 7.14021  28
  10  -2  -3 183.152 9.90311   5
  10  -2  -3 195.326 13.5753   7
  10  -2  -3 187.750 6.56657  29
 -10  -2   3 183.976 6.65519  10
  10   2  -3 188.908 12.9376   5
 -10   2   3 186.339 7.00166  25
 -10   2   3 177.772 6.05300  16
  10   2  -3 189.306 7.17760  14
 -10   2   3 185.733 6.66360  11
  10   2  -3 182.674 6.05438  32
 -10   2   3 181.176 7.02184  32
  10   2  -3 184.973 9.95191   7
 -10   2   3 179.352 12.1907   1
 -10   2   3 176.434 6.32553  29
 -10   2   3 178.129 6.24301  26
   8  -2  -3 1375.33 46.7353   3
   8  -2  -3 1320.06 41.3048  14
  -8  -2   3 1338.46 41.7873  10
  -8  -2   3 1343.18 42.2411   3
  -8  -2   3 1325.60 46.3578   6
   8  -2  -3 1384.16 51.0016   4
   8  -2  -3 1311.47 44.2389   5
  -8  -2   3 1333.38 41.5798  24
   8  -2  -3 1311.58 42.3413  28
   8  -2  -3 1310.14 41.6708  29
   8  -2  -3 1334.72 49.9864   7
  -8  -2   3 1274.66 44.2639   1
  -8   2   3 1238.84 48.2037   1
  -8   2   3 1302.13 40.4574  29
   8   2  -3 1300.35 41.0909  14
  -8   2   3 1313.43 41.3339  25
  -8   2   3 1306.11 40.8789  11
   8   2  -3 1212.57 50.8257   5
   8   2  -3 1315.13 44.5655   7
   8   2  -3 1349.75 40.1131  32
  -8   2   3 1258.01 40.0207  16
  -8   2   3 1300.79 41.0282  32
   6  -2  -3 291.053 15.5796   4
   6  -2  -3 278.132 9.25815  10
   6  -2  -3 283.212 10.2627   5
   6  -2  -3 306.067 10.1799  28
  -6  -2   3 283.548 10.5731   3
  -6  -2   3 287.594 9.66286   1
   6  -2  -3 277.344 9.34584  14
   6  -2  -3 261.422 17.1572   7
   6  -2  -3 279.838 13.5259   3
  -6  -2   3 275.958 9.54857  24
   6  -2  -3 300.513 9.51444  29
  -6  -2   3 286.995 9.55799  10
  -6  -2   3 262.959 14.4092   6
   6   2  -3 273.907 13.3709   7
  -6   2   3 279.637 9.43001  29
   6   2  -3 278.323 10.7964   3
  -6   2   3 286.171 9.80535  32
  -6   2   3 287.818 10.6625  34
  -6   2   3 275.129 9.84460  11
   6   2  -3 284.486 9.78034  14
  -6   2   3 309.531 11.0993  25
  -6   2   3 269.370 8.95651  16
   6   2  -3 246.860 14.6727   5
  -4  -2   3 748.938 27.3003   6
  -4  -2   3 769.886 23.6361  10
   4  -2  -3 752.192 29.5787   4
   4  -2  -3 753.260 23.5419  29
   4  -2  -3 714.226 28.0149   3
   4  -2  -3 733.006 23.6238  14
  -4  -2   3 723.938 23.8355  24
   4  -2  -3 740.674 30.3394   1
   4  -2  -3 728.303 29.2036   7
   4  -2  -3 748.195 23.2786  10
  -4  -2   3 754.857 25.2203   3
   4  -2  -3 742.408 24.2820  28
  -4   2   3 749.778 23.6259  32
  -4   2   3 756.579 23.8985  11
   4   2  -3 747.914 28.3930   5
   4   2  -3 749.874 25.2346   4
   4   2  -3 732.553 24.2537  11
  -4   2   3 708.400 24.2681  25
  -4   2   3 730.141 23.3701  29
   4   2  -3 721.314 25.7768   3
   4   2  -3 685.072 23.9055  14
  -4   2   3 723.829 32.4453   1
   4   2  -3 736.191 28.5810   7
   2  -2  -3 1457.01 46.1208  29
  -2  -2   3 1557.36 46.2193  10
   2  -2  -3 1554.53 51.2205   6
   2  -2  -3 1441.29 53.1100   1
   2  -2  -3 1424.41 46.3724  14
   2  -2  -3 1492.57 45.9773  10
  -2  -2   3 1465.79 48.0966   3
   2  -2  -3 1449.08 50.9189   3
   2  -2  -3 1509.10 51.4735   4
   2  -2  -3 1508.76 51.1271   7
  -2  -2   3 1423.62 46.6855  24
  -2  -2   3 1476.68 49.8702   6
  -2   2   3 1519.42 46.0664  29
  -2   2   3 1499.67 47.1845  25
  -2   2   3 1437.53 50.9881   4
   2   2  -3 1397.05 46.5892  11
   2   2  -3 1489.38 48.8448   4
  -2   2   3 1463.55 46.0937  32
   2   2  -3 1531.37 45.6993  34
   2   2  -3 1497.15 50.6176   5
  -2   2   3 1490.53 52.9361   1
  -2   2   3 1475.39 46.5665  11
  -2   2   3 1527.28 47.5439  34
   2   2  -3 1318.09 46.2968  14
   2   2  -3 1491.45 52.4455   7
  -2   2   3 1397.64 45.3188  16
   0  -2  -3 1564.37 49.3407   5
   0  -2  -3 1500.31 49.4121   5
   0  -2   3 1529.52 48.0289  24
   0  -2  -3 1518.92 52.2328   3
   0  -2  -3 1452.95 54.4373   1
   0  -2  -3 1583.21 52.4512   6
   0  -2  -3 1545.43 47.8484  28
   0  -2   3 1492.57 47.2402  10
   0  -2   3 1299.64 55.2085   7
   0  -2  -3 1542.50 51.6977   4
   0  -2   3 1484.20 49.5898   3
   0  -2  -3 1540.70 47.2845  29
   0  -2  -3 1541.28 47.1730  10
   0  -2  -3 1625.71 51.1093   7
   0   2   3 1505.99 54.1114   1
   0   2  -3 1675.40 51.5577   4
   0   2   3 1397.56 53.5560   4
   0   2   3 1512.51 47.5586  32
   0   2   3 1450.78 46.8133  16
   0   2   3 1515.63 47.6136  29
   0   2  -3 1524.70 47.2948  14
   0   2   3 1578.51 48.2303  11
   0   2  -3 1489.18 48.4209  25
   0   2  -3 1466.71 51.4989   5
   0   2  -3 1557.75 48.0917  11
  -2  -2  -3 3523.30 112.939   4
   2  -2   3 3677.35 115.962   7
  -2  -2  -3 3581.67 114.910   6
  -2  -2  -3 3501.87 117.549   1
  -2  -2  -3 3518.18 113.463   5
  -2  -2  -3 3512.21 114.679   3
  -2  -2  -3 3403.83 111.043   7
  -2  -2  -3 3608.28 111.243   7
   2   2   3 3524.99 109.508  25
  -2   2  -3 3629.14 114.237   5
   2   2   3 3405.78 108.122  14
   2   2   3 3528.34 108.896  11
   2   2   3 3532.21 119.342   1
  -2   2  -3 3636.26 112.561   5
  -2   2  -3 3423.41 108.793  25
  -2   2  -3 3481.94 108.369  11
   2   2   3 3334.95 108.227  29
  -2   2  -3 3400.80 107.646  14
  -4  -2  -3 180.947 8.26444   4
  -4  -2  -3 169.804 6.63806  31
  -4  -2  -3 156.874 10.1669   5
   4  -2   3 173.511 6.91411  24
  -4  -2  -3 179.935 10.2425   6
   4  -2   3 169.328 10.8783   7
  -4  -2  -3 167.566 6.03138  29
  -4  -2  -3 172.373 9.91423   3
  -4  -2  -3 175.641 6.03943  10
   4  -2   3 175.235 5.88770  10
  -4   2  -3 201.598 13.7444   5
   4   2   3 165.550 7.82997  34
   4   2   3 179.352 6.30247  32
   4   2   3 163.899 6.56182  29
   4   2   3 171.594 7.49350  25
  -4   2  -3 179.275 6.72895  25
   4   2   3 186.897 7.19559  11
   4   2   3 178.562 6.02508  21
  -4   2  -3 183.269 6.44582  11
   4   2   3 170.238 5.70367  16
   4   2   3 182.886 6.59416  14
  -6  -2  -3 280.515 13.7234   3
  -6  -2  -3 272.454 9.10767  29
   6  -2   3 251.902 8.79834  10
  -6  -2  -3 260.931 9.06077  10
  -6  -2  -3 273.579 9.82020  31
  -6  -2  -3 271.844 13.9957   6
  -6  -2  -3 266.071 10.8159   4
   6  -2   3 270.210 10.1161  24
   6  -2   3 277.725 15.5546   7
   6   2   3 264.679 10.0521  11
  -6   2  -3 248.182 15.3622   5
   6   2   3 257.172 8.45603  27
   6   2   3 274.422 9.55301  14
   6   2   3 270.543 9.02089  32
  -6   2  -3 267.882 8.98144  11
  -6   2  -3 268.745 9.18264  32
   6   2   3 266.257 9.52110  29
   6   2   3 287.487 11.2695  34
   6   2   3 269.029 8.72197  21
   6   2   3 255.302 8.41841  16
  -6   2  -3 269.018 9.23171  25
   8  -2   3 64.0801 7.61380   7
  -8  -2  -3 67.1220 2.90609  29
  -8  -2  -3 70.6304 6.66504   3
  -8  -2  -3 69.1521 2.93083  10
  -8  -2  -3 67.0131 2.82565  24
  -8  -2  -3 66.8217 3.42053  31
   8  -2   3 67.3837 3.69883  24
  -8  -2  -3 68.5595 6.52924   6
  -8   2  -3 68.3108 3.19894  32
   8   2   3 66.8530 3.98867  14
  -8   2  -3 65.3595 4.82493   1
   8   2   3 63.6160 3.25541  29
   8   2   3 66.4625 4.43816  34
   8   2   3 68.7129 2.75674  32
   8   2   3 65.5913 2.26724  16
  -8   2  -3 72.2305 2.78391  25
   8   2   3 67.8340 3.71083  11
  -8   2  -3 70.4128 2.60590  11
   8   2   3 60.7963 3.89493  25
   8   2   3 64.6665 2.49556  21
   8   2   3 67.9639 2.30734  27
  10  -2   3 229.460 15.4734   7
  10  -2   3 233.748 8.01755   2
  10  -2   3 226.631 8.31147  13
 -10  -2  -3 227.020 8.15130  29
 -10  -2  -3 237.440 8.93626  31
  10  -2   3 232.263 9.22528  24
 -10  -2  -3 227.141 7.52298  13
 -10  -2  -3 235.948 14.0031   6
 -10  -2  -3 237.749 15.0698   3
 -10  -2  -3 246.350 8.23138  10
  10  -2   3 239.626 8.63654  17
 -10  -2  -3 222.590 7.50446  19
  10  -2   3 222.046 8.19638  18
 -10  -2  -3 223.058 7.76751  15
  10   2   3 221.854 10.1944  34
  10   2   3 224.243 8.53385  14
  10   2   3 210.438 9.39845  25
  10   2   3 214.468 7.20954   8
  10   2   3 214.931 8.95806  11
  10   2   3 224.501 7.06121  27
  10   2   3 230.796 7.53220  32
  10   2   3 221.836 7.13120  23
 -10   2  -3 225.834 7.35959  11
 -10   2  -3 231.149 8.51229  32
  10   2   3 222.869 7.06262  16
 -10   2  -3 234.341 7.42056  25
  10   2   3 219.026 8.56702  29
  10   2   3 220.690 7.27344  21
 -10   2  -3 216.259 7.37811  16
  12  -2   3 523.047 17.0658   2
  12  -2   3 511.470 27.2309   7
 -12  -2  -3 547.753 25.1862   6
  12  -2   3 458.932 17.8430  20
 -12  -2  -3 508.344 23.6799   3
 -12  -2  -3 530.173 17.2861  29
  12  -2   3 524.195 17.3844  13
 -12  -2  -3 555.395 18.2158  31
  12  -2   3 522.319 17.6316  17
 -12  -2  -3 523.582 17.3245  10
  12  -2   3 523.880 16.6879  15
  12  -2   3 532.550 17.3444  18
 -12  -2  -3 523.052 16.4787  19
 -12   2  -3 537.122 16.9394  25
  12   2   3 550.944 16.5577  27
  12   2   3 526.339 16.7276   8
  12   2   3 573.975 19.1688  11
  12   2   3 532.500 16.4912  16
  12   2   3 518.252 20.5913  34
  12   2   3 527.003 16.7720  21
  12   2   3 527.109 16.5935  23
  12   2   3 525.862 18.3556  14
 -12   2  -3 536.972 18.3834  32
 -12   2  -3 528.761 16.7822  11
 -12   2  -3 509.485 16.9542  16
  12   2   3 524.950 16.9674  32
  12   2   3 523.936 18.1608  29
  14  -2   3 259.878 9.19145  18
  14  -2   3 251.892 10.3436  24
  14  -2   3 255.593 9.23775  13
  14  -2   3 266.539 19.5045   7
  14  -2   3 263.149 8.92217  20
 -14  -2  -3 247.773 16.7858   6
 -14  -2  -3 263.756 8.39250  19
  14  -2   3 240.369 8.51668  15
 -14  -2  -3 257.995 9.22066  29
  14  -2   3 264.269 9.54393  17
 -14  -2  -3 253.055 15.4107   3
  14   2   3 259.777 8.71710  32
  14   2   3 262.454 8.56434  21
  14   2   3 263.200 8.24494  16
 -14   2  -3 264.874 10.2811  32
  14   2   3 267.231 10.3327  14
 -14   2  -3 262.160 8.80164  16
  14   2   3 261.801 10.0057  29
  14   2   3 273.087 10.9245  11
  14   2   3 259.211 8.32769  23
  14   2   3 268.116 12.3748  34
  14   2   3 249.533 8.84735  15
  14   2   3 268.268 8.32950  27
  14   2   3 260.305 8.50331   8
 -16  -2  -3 59.6391 3.00318  29
  16  -2   3 62.8661 3.22840  17
  16  -2   3 61.6189 2.79096  20
  16  -2   3 58.4381 2.99122  13
 -16  -2  -3 62.8913 3.71281  31
  16  -2   3 57.0284 3.70406  24
  16  -2   3 60.5985 2.51183  15
 -16  -2  -3 58.4934 3.13372  10
 -16   2  -3 57.0275 2.86316  23
 -16   2  -3 61.7210 2.56760  16
  16   2   3 60.7172 5.00259  34
  16   2   3 61.9860 2.36903  21
  16   2   3 56.6694 2.22970  23
  16   2   3 59.7956 2.11438  27
  16   2   3 60.1673 2.58733  15
  16   2   3 60.9865 3.49637  29
  16   2   3 54.7431 4.12181  11
  16   2   3 60.2120 2.44168  32
  16   2   3 61.2336 2.01621  16
 -16   2  -3 62.4211 3.77574  32
  18  -2   3 347.552 12.7666  17
  18  -2   3 375.673 13.8069  24
  18  -2   3 350.377 12.4923  18
 -18  -2  -3 362.631 13.4689  31
 -18  -2  -3 378.914 12.8917  29
  18  -2   3 364.073 11.9126  15
 -18  -2  -3 358.768 12.8865  10
  18  -2   3 363.723 12.2834  20
  18  -2   3 357.655 12.5496  13
  18   2   3 351.670 13.2667  29
  18   2   3 361.862 11.3249  23
  18   2   3 372.171 11.9754  15
  18   2   3 364.050 16.2519  34
 -18   2  -3 370.559 13.8016  32
  18   2   3 364.136 11.7360  21
  18   2   3 356.259 11.5314   8
 -18   2  -3 365.402 11.9346  16
 -18   2  -3 341.703 12.3080  23
  18   2   3 351.104 11.6122  27
 -20  -2  -3 3.41605 0.61193  29
  20  -2   3 5.34380 0.78781  18
  20  -2   3 3.25786 0.63997  13
 -20  -2  -3 2.22758 0.76554  31
  20  -2   3 3.07615 0.52497  20
  20  -2   3 3.83243 0.50587  15
 -20  -2  -3 3.15098 0.73621  10
  20  -2   3 4.65876 0.96120  24
  20  -2   3 3.78124 0.66141  17
 -20   2  -3 3.30072 0.67757  23
  20   2   3 2.73495 1.18840  34
 -20   2  -3 2.36777 0.76879  32
  20   2   3 2.68464 0.72791  29
  20   2   3 3.99138 0.36805  27
 -20   2  -3 3.68495 0.53764  16
  20   2   3 4.07311 0.28527  16
  20   2   3 3.96749 0.49322  21
  20   2   3 3.79700 0.33999  23
  20   2   3 3.70443 0.54425  15
  22  -2   3 588.611 20.6865  24
  22  -2   3 572.370 19.3505  13
  22  -2   3 597.779 19.4536  18
 -22  -2  -3 571.946 20.0762  10
 -22  -2  -3 584.319 19.2249  29
  22  -2   3 570.789 19.3803  17
  22  -2   3 608.800 19.3690  20
 -22  -2  -3 621.318 20.6114  31
  22  -2   3 588.277 18.8761  15
  22   2   3 534.403 23.2562  34
  22   2   3 568.787 17.5285  16
 -22   2  -3 598.180 18.2010  16
  22   2   3 584.596 17.7539  27
  22   2   3 590.900 17.8670   8
  22   2   3 579.794 19.6128  29
 -22   2  -3 590.786 18.6398  23
  22   2   3 578.759 18.2342  15
  22   2   3 475.799 18.3382  32
  22   2   3 562.884 17.6136  23
 -22   2  -3 570.470 20.1264  32
  22   2   3 597.882 18.2679  21
 -22   2  -3 481.445 20.0980  29
 -24  -2  -3 18.6385 1.15732  15
  24  -2   3 19.3359 1.28970  13
  24  -2   3 18.9458 1.37406  18
 -24  -2  -3 19.0360 1.08461  29
 -24  -2  -3 22.1280 2.05221  31
  24  -2   3 20.7175 1.15435  15
  24   2   3 19.1258 0.88473  23
  24   2   3 19.8201 1.75381  29
  24   2   3 21.2186 1.01467  27
 -24   2  -3 22.2509 2.03793  32
 -24   2  -3 21.1332 1.42679  23
  24   2   3 20.9968 1.29968  21
  24   2   3 19.6556 1.17648  28
  24   2   3 19.2857 1.02678   8
  24   2   3 21.0152 1.25107  15
 -26  -2  -3 55.2706 3.03629  31
 -26  -2  -3 56.1349 2.32054  15
  26  -2   3 54.1378 2.62686  19
  26  -2   3 55.5068 2.52041  18
  26  -2   3 53.5324 2.20008  15
 -26   2  -3 51.1450 3.16479  32
  26   2   3 53.7142 2.03685   8
  26   2   3 49.5574 2.32351  21
 -26   2  -3 51.4298 2.13581  16
 -26   2  -3 52.9601 2.40984  26
 -26   2  -3 53.7675 2.41471  23
  26   2   3 52.8370 2.24886  15
 -26   2  -3 53.1597 2.28192   8
  26   2   3 48.9059 1.96561  27
  26   2   3 49.3605 2.80369  29
  28  -2   3 204.667 7.12489  19
  28  -2   3 206.713 6.46405   9
  28  -2   3 196.672 6.63411  15
  28  -2   3 202.760 6.62648  22
 -28  -2  -3 205.684 6.81314  15
 -28   2  -3 196.077 6.51217  16
 -28   2  -3 185.373 7.13050  26
  28   2   3 194.194 6.64667  15
 -28   2  -3 203.645 6.69952   8
  28   2   3 202.767 6.46224   8
 -28   2  -3 202.489 6.73731  23
  30  -2   3 24.6464 1.53053  19
 -30  -2  -3 21.6886 1.31046  15
 -30   2  -3 17.5410 1.04489  26
  30   2   3 20.9456 0.83971   8
  30   2   3 22.6921 1.30451  15
 -30   2  -3 19.1995 0.89369  23
  31  -3  -3 6.41438 0.51480  22
 -29  -3   3 200.898 6.42960  12
  29  -3  -3 185.752 6.41285  15
 -29   3   3 188.320 6.02203   8
  29   3  -3 186.888 5.97415   8
  29   3  -3 173.622 6.32979  28
  29   3  -3 178.386 5.83921  16
 -29   3   3 184.816 6.12697  26
  29   3  -3 186.474 5.90595  23
 -27  -3   3 27.3263 1.20097  22
 -27  -3   3 28.7939 1.33893  12
 -27  -3   3 27.1230 1.05576   9
  27  -3  -3 24.4539 1.60640  28
  27  -3  -3 26.3877 1.29035  15
 -27  -3   3 26.6841 1.21495  20
 -27   3   3 27.7739 1.40108  26
 -27   3   3 28.4233 1.22763  23
  27   3  -3 26.6571 1.54880  28
  27   3  -3 26.8409 1.63603  32
  27   3  -3 29.1641 1.16828  16
  27   3  -3 29.9865 1.26134   8
 -27   3   3 29.7445 1.35187   8
  27   3  -3 29.4809 1.20871  23
 -25  -3   3 25.6339 1.34781  20
 -25  -3   3 25.4098 1.05792  15
 -25  -3   3 25.4562 1.03341   9
  25  -3  -3 26.0612 1.36971  15
 -25  -3   3 24.9546 1.17921  22
 -25  -3   3 26.0761 1.37950  12
  25  -3  -3 24.5430 1.78740  28
  25   3  -3 27.1678 1.24889   8
 -25   3   3 25.9548 1.16176  16
 -25   3   3 26.8813 1.32071  23
 -25   3   3 27.2087 1.37219   8
  25   3  -3 27.2013 1.06818  16
  25   3  -3 22.7012 1.51505  32
  25   3  -3 25.8298 1.13345  23
 -25   3   3 25.8941 1.88051  32
 -25   3   3 26.4866 1.40687  26
 -23  -3   3 58.6267 2.06373   9
  23  -3  -3 58.5351 3.30817  28
 -23  -3   3 56.1900 2.54211  20
 -23  -3   3 58.4925 2.17286  15
 -23  -3   3 61.0467 2.59396  12
  23  -3  -3 55.0685 2.50980  17
 -23  -3   3 58.9147 2.24255  22
  23  -3  -3 59.6341 2.57681  15
 -23   3   3 61.0744 2.56378   8
  23   3  -3 59.7324 2.08366  16
 -23   3   3 57.8816 4.61351  32
 -23   3   3 60.2031 2.33197  16
 -23   3   3 57.1168 2.66238  29
  23   3  -3 58.3682 2.16613  23
  23   3  -3 60.0298 2.32005   8
 -23   3   3 60.8546 2.63433  26
 -23   3   3 62.0281 2.57558  23
  23   3  -3 59.1404 2.86573  32
  21  -3  -3 197.785 7.15170  17
  21  -3  -3 208.660 8.36811  28
  21  -3  -3 169.899 9.17762  24
  21  -3  -3 212.411 7.13107  15
 -21  -3   3 203.306 6.57146  15
 -21  -3   3 198.367 7.13184  20
  21  -3  -3 202.260 6.98745  19
 -21  -3   3 203.792 6.61469  19
 -21  -3   3 193.326 7.83621  10
 -21  -3   3 198.288 6.37580   9
 -21  -3   3 198.290 6.56611  22
 -21  -3   3 197.734 7.04693  12
 -21   3   3 204.692 7.09591   8
 -21   3   3 201.101 7.18170  26
  21   3  -3 206.424 6.57665  23
  21   3  -3 204.850 6.75683   8
 -21   3   3 204.451 7.15956  23
 -21   3   3 206.887 6.85802  16
 -21   3   3 193.826 7.10080  29
  21   3  -3 206.296 6.46548  16
 -21   3   3 199.525 8.26312  32
  21   3  -3 200.678 7.09473  32
 -19  -3   3 259.401 9.11396  12
  19  -3  -3 273.878 10.6372  28
 -19  -3   3 253.079 8.65244  19
  19  -3  -3 270.465 9.18293  15
  19  -3  -3 274.507 9.50505  17
  19  -3  -3 261.623 11.7760  24
 -19  -3   3 282.127 9.65863  20
 -19  -3   3 257.407 9.91886  10
 -19  -3   3 261.882 8.69696  15
 -19  -3   3 263.278 8.59693  22
 -19  -3   3 259.497 8.40532   9
  19   3  -3 245.995 8.74516  32
 -19   3   3 271.685 9.09564  23
 -19   3   3 265.480 9.05693  26
  19   3  -3 260.351 9.20704   8
 -19   3   3 266.703 8.95855   8
 -19   3   3 265.751 8.71778  16
 -19   3   3 261.949 8.90498  29
  19   3  -3 259.586 8.24678  16
  19   3  -3 262.728 8.36913  23
 -17  -3   3 149.547 5.04052  15
 -17  -3   3 146.118 4.85077   9
 -17  -3   3 150.338 5.13432  19
  17  -3  -3 146.106 7.95128  24
 -17  -3   3 150.841 5.04655  22
  17  -3  -3 148.188 5.59070  19
  17  -3  -3 149.341 5.93084  17
  17  -3  -3 151.362 5.84882  18
  17  -3  -3 153.896 5.59199  15
 -17  -3   3 150.078 5.66336  20
  17   3  -3 143.020 5.12341  32
 -17   3   3 145.194 5.31385  29
 -17   3   3 147.909 5.35317   8
  17   3  -3 140.372 4.74879  23
 -17   3   3 148.580 5.48157  23
  17   3  -3 145.829 4.66252  16
 -17   3   3 152.337 5.16949  16
 -17   3   3 146.450 5.40300  26
  17   3  -3 143.281 4.92666   8
  15  -3  -3 165.303 6.27438  18
  15  -3  -3 165.461 6.00694  15
 -15  -3   3 170.084 6.69032  10
 -15  -3   3 165.007 5.31701   9
 -15  -3   3 165.707 6.05477  20
 -15  -3   3 165.348 5.50152  22
 -15  -3   3 167.410 5.63595  19
  15  -3  -3 162.322 8.44154  24
  15  -3  -3 162.587 6.06457  19
 -15  -3   3 163.140 5.45561  15
  15  -3  -3 165.945 7.38896  28
  15  -3  -3 157.001 6.37896  17
  15  -3  -3 165.347 5.95695  13
 -15   3   3 156.789 5.82114  29
  15   3  -3 162.574 5.57109  32
 -15   3   3 160.500 5.76866   8
 -15   3   3 162.636 5.91135  23
 -15   3   3 167.474 5.60564  16
 -15   3   3 146.604 7.00622  25
  15   3  -3 156.221 5.33791   8
 -15   3   3 160.151 6.95130  32
  15   3  -3 155.628 5.19825  23
 -15   3   3 174.351 6.44345  26
  13  -3  -3 291.089 12.4364  24
  13  -3  -3 294.423 9.69709  15
  13  -3  -3 276.549 10.1760  17
  13  -3  -3 284.104 11.1310  28
  13  -3  -3 289.087 9.74508  13
 -13  -3   3 287.401 9.22364  22
 -13  -3   3 291.816 9.81060  20
  13  -3  -3 281.226 9.77943  19
 -13  -3   3 285.300 10.3255  10
  13  -3  -3 277.909 9.93193  18
 -13  -3   3 278.787 9.09081  15
 -13  -3   3 286.434 9.01748   9
 -13  -3   3 296.389 9.41576  19
 -13  -3   3 270.456 9.30390  13
 -13   3   3 270.685 9.61436  29
  13   3  -3 286.068 8.84068  16
 -13   3   3 282.526 9.29812  16
 -13   3   3 278.590 10.3676  25
 -13   3   3 276.557 9.48038   8
 -13   3   3 284.564 9.64376  23
 -13   3   3 278.448 10.7208  32
  13   3  -3 288.986 9.29856  32
 -13   3   3 288.513 9.54917  26
  11  -3  -3 130.803 5.00719  19
  11  -3  -3 105.569 14.3228   7
 -11  -3   3 130.859 5.00150  20
  11  -3  -3 143.341 6.21378  28
  11  -3  -3 118.837 10.6077   3
  11  -3  -3 125.868 6.98730  24
 -11  -3   3 137.436 4.92046  12
 -11  -3   3 132.291 4.60490  22
 -11  -3   3 131.196 4.33431  15
 -11  -3   3 133.621 4.37600   9
  11  -3  -3 130.031 5.12054  18
  11  -3  -3 138.080 5.46882  17
  11  -3  -3 138.768 4.93927  15
 -11  -3   3 129.641 11.7230   6
 -11  -3   3 134.197 5.44216  10
  11  -3  -3 131.371 5.00986  13
 -11  -3   3 132.988 4.75860  19
 -11  -3   3 132.963 4.79812  13
 -11   3   3 130.688 4.77765   8
 -11   3   3 132.544 5.84136  32
 -11   3   3 130.727 4.77551  26
  11   3  -3 123.784 5.97138  14
 -11   3   3 130.533 5.04828  29
 -11   3   3 133.152 5.83704  25
 -11   3   3 133.466 4.62083  16
 -11   3   3 128.132 4.91367  23
  11   3  -3 135.175 4.69447  32
  11   3  -3 130.654 4.23187  16
  -9  -3   3 247.214 15.1192   6
  -9  -3   3 233.399 8.15171  19
   9  -3  -3 241.219 9.43395  28
   9  -3  -3 225.757 8.25581  19
   9  -3  -3 247.229 18.0974   7
   9  -3  -3 244.900 8.40202  13
  -9  -3   3 251.145 7.72291   9
  -9  -3   3 256.024 8.83204  10
   9  -3  -3 246.930 10.6542  24
  -9  -3   3 230.027 8.18149  12
   9  -3  -3 208.296 14.0552   3
   9  -3  -3 240.045 8.21667  15
  -9  -3   3 247.932 8.30061  13
  -9  -3   3 246.743 7.96035  22
   9  -3  -3 236.446 8.41418  18
  -9   3   3 235.893 8.14805  23
  -9   3   3 230.606 8.99352  11
   9   3  -3 242.424 7.74300  21
  -9   3   3 240.358 9.43919  25
   9   3  -3 228.591 10.5443  11
  -9   3   3 230.203 9.03005  32
   9   3  -3 234.991 10.0396  34
   9   3  -3 249.021 8.07537  32
  -9   3   3 240.340 8.44295  29
   9   3  -3 228.576 9.18374  14
  -9   3   3 233.548 7.95289  26
  -9   3   3 240.650 7.83635  16
  -9   3   3 236.343 8.00559   8
   7  -3  -3 247.279 8.29529  10
  -7  -3   3 246.362 8.62467  13
  -7  -3   3 257.290 8.81745  20
  -7  -3   3 245.255 14.6395   6
  -7  -3   3 236.759 7.96468   9
  -7  -3   3 240.765 8.23069  22
   7  -3  -3 241.995 8.62400  18
   7  -3  -3 207.175 17.5900   7
  -7  -3   3 242.405 8.45650  19
   7  -3  -3 252.244 8.63708  13
  -7  -3   3 268.532 9.44134  10
   7  -3  -3 253.976 9.60279  28
  -7  -3   3 248.520 8.72080  24
   7  -3  -3 244.008 8.40489  15
  -7  -3   3 254.948 11.0470   3
  -7  -3   3 250.580 8.41039  12
   7  -3  -3 247.540 14.7417   3
   7  -3  -3 260.795 12.5549  24
   7  -3  -3 262.699 9.04266  17
  -7   3   3 267.484 11.8963  25
  -7   3   3 244.125 8.20310  26
  -7   3   3 233.842 8.37756  23
  -7   3   3 243.726 9.26708  32
  -7   3   3 259.245 8.89015  29
   7   3  -3 240.422 8.18044  21
   7   3  -3 236.626 11.0696  25
   7   3  -3 253.855 10.7065  11
   7   3  -3 262.328 9.28559  32
  -7   3   3 248.644 9.50248  11
  -7   3   3 236.675 8.26029   8
  -7   3   3 247.247 8.11588  16
   7   3  -3 251.243 9.64159  34
   7   3  -3 233.933 9.25204  14
   5  -3  -3 327.150 11.3168  22
   5  -3  -3 344.877 11.7116  17
  -5  -3   3 358.509 14.3329   3
  -5  -3   3 342.859 11.6588  10
   5  -3  -3 353.309 12.3806  28
  -5  -3   3 311.645 17.0015   6
   5  -3  -3 347.802 11.4195  13
   5  -3  -3 347.150 17.8362   3
  -5  -3   3 318.005 11.7528  24
   5  -3  -3 345.966 10.9753   9
   5  -3  -3 336.695 18.2629   7
  -5  -3   3 326.264 11.1299  12
   5  -3  -3 345.931 11.1561  10
   5  -3  -3 341.071 13.4184  24
   5  -3  -3 331.408 11.2667  19
  -5  -3   3 353.708 10.8081   9
   5  -3  -3 333.998 11.1611  15
  -5  -3   3 331.772 11.3362  19
  -5  -3   3 342.286 11.0970  22
  -5  -3   3 337.129 11.5010  13
  -5   3   3 334.210 13.2600  34
   5   3  -3 321.592 13.6810  25
  -5   3   3 341.783 11.9863  32
  -5   3   3 341.797 12.4880  11
  -5   3   3 321.299 11.0857  23
  -5   3   3 346.958 11.7024  29
   5   3  -3 335.440 11.9604  34
  -5   3   3 342.127 10.8341  16
   5   3  -3 345.019 11.1223  32
   5   3  -3 346.940 13.2750  11
  -5   3   3 322.114 10.9735   8
   3  -3  -3 771.726 26.8806  24
  -3  -3   3 746.590 25.3187  17
  -3  -3   3 759.782 24.5819  12
   3  -3  -3 781.009 24.7321  10
   3  -3  -3 809.992 25.1912  17
   3  -3  -3 810.305 24.8906  13
   3  -3  -3 757.651 24.6027  15
  -3  -3   3 818.099 28.5599   3
  -3  -3   3 776.931 24.6406  22
   3  -3  -3 785.402 32.3824   3
  -3  -3   3 760.804 24.8804  19
  -3  -3   3 787.862 25.6095  24
  -3  -3   3 780.569 25.0971  10
   3  -3  -3 776.162 24.7377  19
  -3  -3   3 755.216 25.0380  13
  -3   3   3 793.700 24.9118  16
  -3   3   3 732.448 26.6395  11
   3   3  -3 769.188 25.6549  14
  -3   3   3 818.213 27.8091  34
  -3   3   3 763.856 27.3870  25
   3   3  -3 797.349 27.2455  11
   3   3  -3 884.699 25.8412  34
  -3   3   3 825.618 26.0317  29
   3   3  -3 810.482 27.9692  25
  -3   3   3 764.948 25.3456  23
   3   3  -3 798.628 25.2242  32
   1  -3  -3 860.202 26.5532  13
   1  -3  -3 853.908 26.8166  17
  -1  -3   3 848.667 26.0762   9
  -1  -3   3 822.223 26.4189  22
  -1  -3   3 878.195 26.7956  10
   1  -3  -3 852.025 34.2854   3
   1  -3  -3 764.104 26.0189   9
   1  -3  -3 840.582 26.5417  10
   1  -3  -3 801.339 26.3631  19
   1  -3  -3 817.021 28.3474  24
  -1  -3   3 790.316 26.6184  19
   1  -3  -3 811.408 26.3041  15
  -1  -3   3 874.018 27.6953  24
  -1  -3   3 863.496 26.9318  13
  -1  -3   3 861.215 33.3450   3
   1  -3  -3 815.044 26.3826  22
   1   3  -3 837.499 26.0596  32
  -1   3   3 847.497 26.9154  29
  -1   3   3 834.756 28.6595  34
  -1   3   3 774.826 27.4463  32
   1   3  -3 820.745 27.7937  11
   1   3  -3 784.252 28.2885  25
  -1   3   3 851.248 25.7097  16
  -1   3   3 834.951 28.5027  25
  -1   3   3 817.011 27.7801  11
   1  -3   3 318.774 11.0490  18
  -1  -3  -3 324.164 10.9168  10
  -1  -3  -3 317.134 10.6424  22
  -1  -3  -3 333.259 17.4693   3
   1  -3   3 314.051 11.2017  13
   1  -3   3 330.983 11.0732  19
   1  -3   3 328.533 10.7986  22
  -1  -3  -3 302.881 10.3259   9
  -1  -3  -3 313.828 12.2573  24
  -1  -3  -3 327.117 11.0003  17
  -1  -3  -3 343.159 18.1536   6
  -1  -3  -3 318.147 10.6447  15
  -1  -3  -3 318.472 11.3550  31
   1  -3   3 320.575 10.8286   2
   1  -3   3 331.266 10.9752  10
   1  -3   3 330.318 11.5449  17
   1  -3   3 331.462 10.4345   9
  -1  -3  -3 332.512 10.8188  13
   1  -3   3 320.968 12.0768  24
   1   3   3 336.367 12.7260  11
   1   3   3 342.806 11.8795  29
   1   3   3 328.101 13.2626  25
   1   3   3 333.944 12.8878  32
   1   3   3 324.417 10.8047   8
  -1   3  -3 320.514 10.9547  32
   1   3   3 343.725 13.6122  34
  -1   3  -3 339.999 12.3499  11
  -1   3  -3 319.308 12.7302  25
   1   3   3 326.294 10.5413  16
   1   3   3 316.630 10.7971  23
   3  -3   3 254.358 9.46152  19
   3  -3   3 283.629 9.34764  10
   3  -3   3 278.278 9.29397   2
   3  -3   3 279.511 9.72005  18
  -3  -3  -3 258.024 10.0423  17
  -3  -3  -3 269.122 8.97832  22
  -3  -3  -3 274.988 10.4986  24
  -3  -3  -3 287.925 9.19386  13
   3  -3   3 294.681 9.31471  22
  -3  -3  -3 272.911 9.07447  15
  -3  -3  -3 276.158 9.44130  10
  -3  -3  -3 267.357 16.1841   6
   3  -3   3 266.725 8.85754   9
  -3  -3  -3 262.772 8.69810   9
   3  -3   3 261.365 9.65754  13
   3  -3   3 272.092 10.6065  24
  -3  -3  -3 258.977 15.5234   3
  -3  -3  -3 271.998 9.92714  31
   3  -3   3 278.315 10.0119  17
  -3  -3  -3 273.774 9.01991  19
   3  -3   3 263.679 16.1437   7
   3   3   3 280.986 11.3250  11
  -3   3  -3 292.685 10.6440  11
   3   3   3 281.622 12.2270  34
   3   3   3 270.116 9.28841  23
  -3   3  -3 294.924 11.1285  25
  -3   3  -3 286.778 14.9865   4
   3   3   3 277.873 11.9354  25
   3   3   3 280.104 9.99824  32
   3   3   3 283.925 9.59144  21
   3   3   3 278.652 9.26440   8
   3   3   3 274.563 9.08294  16
  -3   3  -3 282.186 9.74306  32
   3   3   3 310.467 12.4994  29
  -5  -3  -3 235.045 8.15630  15
   5  -3   3 248.997 8.38379  10
   5  -3   3 233.727 7.97461   9
   5  -3   3 234.083 8.78491  13
  -5  -3  -3 224.918 15.0097   3
   5  -3   3 253.162 8.43091  22
  -5  -3  -3 226.716 15.6266   6
  -5  -3  -3 244.534 8.06484  19
  -5  -3  -3 236.893 8.57815  10
  -5  -3  -3 241.028 9.18780  24
   5  -3   3 245.946 16.1879   7
  -5  -3  -3 255.539 9.23058  31
   5  -3   3 253.869 9.19758  17
   5  -3   3 247.132 8.67568  19
  -5  -3  -3 243.787 8.19460  13
   5  -3   3 245.417 8.31577  20
   5  -3   3 242.717 8.42931   2
   5  -3   3 242.712 8.64855  18
   5   3   3 252.089 9.25654  29
   5   3   3 236.761 7.87000   8
   5   3   3 239.889 7.89167  23
   5   3   3 235.530 10.2057  11
   5   3   3 234.368 7.68935  16
  -5   3  -3 233.399 8.91645  11
  -5   3  -3 238.263 9.31073  25
   5   3   3 242.741 11.0955  34
   5   3   3 242.245 8.15315  21
  -5   3  -3 241.960 8.61603  32
   5   3   3 224.851 10.5632  25
   5   3   3 247.570 8.58803  32
  -7  -3  -3 320.792 10.4509   9
   7  -3   3 341.675 12.0605  17
  -7  -3  -3 326.886 10.7699  19
   7  -3   3 338.189 11.2755   2
   7  -3   3 350.189 11.7619  13
   7  -3   3 356.206 13.0177  24
   7  -3   3 343.153 11.5593  18
   7  -3   3 325.878 10.7782   9
  -7  -3  -3 339.019 12.1589  31
   7  -3   3 341.881 20.5164   7
   7  -3   3 324.505 11.1991  22
  -7  -3  -3 326.243 19.7978   6
  -7  -3  -3 315.445 10.6232  22
  -7  -3  -3 335.124 19.1182   3
   7  -3   3 322.450 11.4529  19
   7  -3   3 323.442 11.0704  20
   7  -3   3 335.358 11.0800  10
  -7  -3  -3 323.213 10.9433  15
  -7  -3  -3 330.466 10.8952  13
   7   3   3 332.317 11.0060  21
   7   3   3 325.417 13.2868  11
   7   3   3 347.939 12.3975  29
  -7   3  -3 336.671 12.0200  32
   7   3   3 353.279 14.5315  34
   7   3   3 346.078 14.1073  25
   7   3   3 331.443 10.7749  23
   7   3   3 332.181 13.2049  14
  -7   3  -3 316.550 11.5626  11
   7   3   3 334.518 11.4193  32
   7   3   3 333.762 10.6033  16
   7   3   3 325.522 10.7798   8
   7   3   3 350.642 10.6724  27
  -7   3  -3 320.604 10.8280  16
  -7   3  -3 340.016 11.9570  25
  -9  -3  -3 12.1969 0.80031  13
  -9  -3  -3 11.9645 0.64543  22
   9  -3   3 11.4394 1.10024  18
   9  -3   3 12.3638 0.96493  20
   9  -3   3 12.3961 1.41951  19
   9  -3   3 12.3023 0.80766   9
  -9  -3  -3 11.2818 0.73781  19
   9  -3   3 13.4304 1.04275  22
  -9  -3  -3 11.3377 0.53689   9
  -9  -3  -3 13.2883 1.09378  15
   9  -3   3 11.8076 1.22985  13
   9  -3   3 13.2394 1.68598  24
  -9  -3  -3 5.35601 4.48053   3
  -9  -3  -3 13.1909 1.39655  31
  -9  -3  -3 11.8492 1.10835  10
   9  -3   3 14.4583 6.29606   7
  -9   3  -3 12.1570 0.82275  16
  -9   3  -3 12.5120 1.08174  25
   9   3   3 11.4258 0.80507  21
   9   3   3 15.3618 2.26436  34
   9   3   3 12.4876 0.62239  16
   9   3   3 12.8359 0.65747  27
   9   3   3 12.3520 0.70999  23
  -9   3  -3 13.5576 1.33526  32
   9   3   3 13.1390 1.88681  25
   9   3   3 12.5687 1.44515  29
  11  -3   3 189.818 6.73904  20
 -11  -3  -3 183.763 6.13382  22
 -11  -3  -3 191.833 6.34617  19
  11  -3   3 191.648 6.46769   9
 -11  -3  -3 191.360 7.87212  31
  11  -3   3 192.445 7.18217  18
  11  -3   3 199.558 7.69668  17
 -11  -3  -3 174.367 5.98658   9
  11  -3   3 197.264 7.26132  19
  11  -3   3 192.420 7.35727  13
 -11  -3  -3 187.117 6.34575  13
 -11  -3  -3 185.598 7.28527  10
  11  -3   3 187.818 8.50959  24
  11  -3   3 187.643 6.87466  22
  11   3   3 184.851 9.44648  25
  11   3   3 195.737 10.1162  34
  11   3   3 190.302 6.05649  27
 -11   3  -3 184.287 6.42894  16
  11   3   3 187.757 7.84484  29
  11   3   3 183.765 6.23610   8
  11   3   3 185.985 6.13162  23
  11   3   3 191.429 6.34928  21
  11   3   3 186.912 6.62448  32
  11   3   3 182.129 5.99788  16
 -11   3  -3 189.995 7.71801  32
  13  -3   3 109.102 4.28310  20
 -13  -3  -3 113.209 5.38781  31
 -13  -3  -3 106.066 4.86699  10
 -13  -3  -3 102.638 3.56963   9
  13  -3   3 114.164 7.19024  24
  13  -3   3 112.391 4.82275  19
  13  -3   3 108.376 4.62649  18
  13  -3   3 113.207 4.44983  22
 -13  -3  -3 106.828 3.70176  22
  13  -3   3 105.097 3.66896  15
  13  -3   3 115.513 5.15792  17
  13  -3   3 119.450 4.08099   9
  13  -3   3 113.667 4.86032  13
  13   3   3 105.572 7.11362  25
  13   3   3 113.377 3.65959  16
  13   3   3 110.238 4.20810  32
  13   3   3 114.120 3.77281  23
  13   3   3 113.709 3.72327  27
  13   3   3 114.084 3.92044   8
 -13   3  -3 114.830 5.42818  32
  13   3   3 111.348 7.81848  34
 -13   3  -3 102.998 4.52934  23
  13   3   3 113.377 5.48590  29
  13   3   3 115.296 3.99324  21
  15  -3   3 603.014 19.4229  20
  15  -3   3 584.774 19.8708  18
  15  -3   3 593.197 19.5444  22
 -15  -3  -3 635.867 21.0301  31
  15  -3   3 615.064 21.7338  24
  15  -3   3 596.960 20.0143  13
 -15  -3  -3 592.761 18.9577  19
 -15  -3  -3 593.400 20.3452  10
  15  -3   3 587.153 19.0698   9
  15  -3   3 628.459 20.4333  17
  15  -3   3 603.328 18.7626  15
  15  -3   3 561.122 19.9810  19
  15   3   3 603.945 20.8096  29
 -15   3  -3 603.827 20.7871  32
  15   3   3 620.062 24.1440  34
  15   3   3 589.572 18.4492  16
 -15   3  -3 556.657 19.1618   8
  15   3   3 590.289 18.5313  27
  15   3   3 603.589 18.5520  23
 -15   3  -3 583.754 19.5109  23
  15   3   3 591.227 18.7343   8
  15   3   3 600.503 18.8318  21
 -15   3  -3 597.792 19.0573  16
  17  -3   3 134.461 5.65075   9
 -17  -3  -3 132.839 5.95842  10
  17  -3   3 142.711 6.95160  24
 -17  -3  -3 141.733 6.36718  31
 -17  -3  -3 146.880 4.86683  19
  17  -3   3 117.249 5.72647  20
  17  -3   3 128.725 5.68692  22
  17  -3   3 135.894 5.60664  18
  17  -3   3 144.860 5.88752  17
  17  -3   3 145.133 5.77435  13
  17  -3   3 138.093 5.80858  19
 -17   3  -3 136.058 6.45490  32
 -17   3  -3 139.604 5.70447   8
  17   3   3 139.174 5.01368  32
  17   3   3 140.941 4.50145  16
 -17   3  -3 139.877 5.06988  16
  17   3   3 136.012 6.37513  29
  17   3   3 143.841 4.90769  21
  17   3   3 143.805 4.63020  23
 -17   3  -3 134.617 5.33710  26
  17   3   3 133.516 8.61017  34
  17   3   3 151.417 4.90232   8
  17   3   3 140.288 4.60590  27
  19  -3   3 255.114 9.56898  17
  19  -3   3 255.313 8.96355  20
  19  -3   3 260.466 8.63988   9
  19  -3   3 262.645 9.04875  22
  19  -3   3 262.437 9.38389  18
  19  -3   3 264.569 8.35148  15
  19  -3   3 271.829 9.58398  19
  19  -3   3 256.194 9.34685  13
 -19  -3  -3 268.713 10.2569  31
 -19   3  -3 257.321 10.2756  32
 -19   3  -3 264.681 8.70229  16
  19   3   3 250.623 10.1008  29
 -19   3  -3 251.978 9.05493  23
  19   3   3 259.889 8.11549  16
  19   3   3 261.491 8.19391  23
  19   3   3 243.970 12.7859  34
 -19   3  -3 260.302 8.99730  26
  19   3   3 260.182 8.39867   8
  19   3   3 267.108 8.60630  21
 -19   3  -3 254.689 8.78290   8
  19   3   3 260.541 8.25018  27
  21  -3   3 37.2191 2.07226  17
  21  -3   3 34.5301 1.90910  13
  21  -3   3 33.9707 1.97083  18
  21  -3   3 33.3330 2.03292  19
 -21  -3  -3 35.2651 2.46906  31
  21  -3   3 35.7302 1.79796  22
  21  -3   3 35.7518 1.53671   9
 -21   3  -3 36.5834 1.76754   8
  21   3   3 34.9981 1.68124  21
 -21   3  -3 37.0886 1.90465  26
 -21   3  -3 37.3891 2.65395  32
 -21   3  -3 35.8052 1.69305  16
  21   3   3 32.8599 2.46061  29
  21   3   3 37.6054 1.37781  23
  21   3   3 35.8705 1.42357  27
  21   3   3 35.2286 1.29356  16
  21   3   3 36.4290 1.51701   8
 -21   3  -3 36.6031 1.94992  23
  23  -3   3 135.628 5.03261  18
  23  -3   3 136.718 5.07329  19
  23  -3   3 124.460 4.84990  17
 -23  -3  -3 131.561 4.59989  15
  23  -3   3 132.190 4.40849   9
 -23  -3  -3 125.918 5.54497  31
  23  -3   3 128.103 4.67923  22
  23  -3   3 128.965 4.74819  13
 -23   3  -3 129.034 5.18398  23
 -23   3  -3 132.077 4.89674  26
 -23   3  -3 136.667 4.73472   8
  23   3   3 133.793 4.28078  16
  23   3   3 134.124 4.49501   8
 -23   3  -3 129.290 5.89298  32
 -23   3  -3 135.202 4.68377  16
  25  -3   3 63.6364 2.66966  18
 -25  -3  -3 63.4378 2.37919  15
  25  -3   3 61.8704 2.48851   9
  25  -3   3 59.0715 2.79543  22
  25  -3   3 64.8836 2.68984  19
  25   3   3 55.6912 2.01459  23
 -25   3  -3 60.7095 3.21296  32
 -25   3  -3 62.9996 2.35783   8
 -25   3  -3 60.6932 2.31923  16
  25   3   3 63.7859 2.23840   8
 -25   3  -3 62.6327 2.52200  23
 -25   3  -3 61.7781 2.49887  26
  27  -3   3 59.7953 2.35548  19
 -27  -3  -3 59.2936 2.21355  15
 -27   3  -3 59.0218 2.27763  23
  27   3   3 62.3378 2.19745   8
 -27   3  -3 59.5668 2.09216   8
 -27   3  -3 50.0295 2.17631  16
 -27   3  -3 56.8334 2.24007  26
 -29  -3  -3 24.8861 1.01743  12
 -26  -4   3 21.6336 0.92100  12
  26  -4  -3 22.9594 0.85549   9
  26  -4  -3 21.6666 0.95323  22
  26   4  -3 21.6378 0.83827  23
  24  -4  -3 115.124 3.73511   9
 -24  -4   3 111.931 3.84816  12
 -24  -4   3 110.072 3.57403   9
 -24  -4   3 108.441 3.68380  22
  24  -4  -3 111.550 3.94732  22
  24   4  -3 112.168 3.60779  16
 -24   4   3 112.751 3.88779  23
  24   4  -3 110.208 3.69130  23
 -22  -4   3 32.0335 1.43694  12
  22  -4  -3 30.5482 1.54972  22
  22  -4  -3 30.5239 1.32227   9
  22  -4  -3 31.2589 1.20567  15
 -22  -4   3 30.8854 1.12606   9
 -22  -4   3 30.0227 1.23495  22
 -22   4   3 31.2847 1.25243  16
  22   4  -3 31.1478 1.19764  23
  22   4  -3 29.8288 1.21972   8
 -22   4   3 31.5729 1.38431   8
  22   4  -3 31.2860 1.13560  16
 -22   4   3 32.0614 1.38569  23
  20  -4  -3 3.19357 0.35936  15
  20  -4  -3 3.77579 0.49221  17
  20  -4  -3 4.51491 0.62300  22
 -20  -4   3 4.01232 0.35580  19
  20  -4  -3 3.83753 0.45200   9
 -20  -4   3 3.76132 0.43039  12
 -20   4   3 3.33344 0.35358  16
 -20   4   3 4.63870 0.42088  26
  20   4  -3 4.46106 0.26740  16
 -20   4   3 3.77365 0.64444  32
  20   4  -3 3.26041 0.34827   8
  20   4  -3 3.82394 0.30773  23
 -20   4   3 4.64111 0.47122   8
 -18  -4   3 8.27698 0.71152  12
  18  -4  -3 8.60391 0.66293   9
 -18  -4   3 9.12076 0.59323  19
 -18  -4   3 9.10384 0.45968   9
  18  -4  -3 9.06777 0.84166  17
  18  -4  -3 7.60522 0.61594  15
 -18  -4   3 9.37542 0.56129  22
  18  -4  -3 9.10948 0.86406  22
  18   4  -3 9.23036 0.66894  32
 -18   4   3 8.77182 0.61459  16
  18   4  -3 8.76349 0.41508  16
  18   4  -3 8.36394 0.54583  23
 -18   4   3 9.94308 0.77426  23
 -18   4   3 9.18572 1.07449  32
  18   4  -3 8.23056 0.53667   8
 -18   4   3 9.48259 0.72861   8
 -18   4   3 9.93074 0.84701  26
  16  -4  -3 468.677 15.2309   9
  16  -4  -3 482.152 15.7736  17
 -16  -4   3 506.324 15.4330  12
  16  -4  -3 481.789 15.1626  13
 -16  -4   3 475.880 14.9550  22
 -16  -4   3 493.499 14.7894   9
 -16  -4   3 470.623 15.0433  19
  16  -4  -3 465.591 15.7205  22
  16  -4  -3 421.274 15.1841  15
  16   4  -3 488.156 15.3699  32
 -16   4   3 484.171 15.3135  16
  16   4  -3 471.023 14.9886  23
 -16   4   3 492.458 15.5154   8
 -16   4   3 474.609 16.7074  32
  16   4  -3 475.220 14.9071  16
 -16   4   3 472.381 15.3956  26
 -16   4   3 484.574 15.5879  23
 -14  -4   3 28.9584 1.25383  22
 -14  -4   3 27.4576 1.50753  12
  14  -4  -3 28.0916 1.45342  13
  14  -4  -3 28.1660 1.81827  17
 -14  -4   3 24.5020 1.14319  13
  14  -4  -3 27.4150 1.40565   9
  14  -4  -3 29.6053 1.75305  22
 -14  -4   3 29.4661 1.10893   9
 -14  -4   3 29.2817 1.35555  19
  14  -4  -3 29.7835 1.50359  19
  14  -4  -3 27.9111 1.46075  15
 -14   4   3 28.2862 1.56574  23
  14   4  -3 31.0754 1.45573  32
 -14   4   3 28.6282 1.49053   8
 -14   4   3 28.3519 1.37393  16
 -14   4   3 29.2887 2.18704  32
  14   4  -3 28.2028 1.13740  23
 -12  -4   3 98.2840 3.52501  22
 -12  -4   3 101.353 3.34412   9
 -12  -4   3 97.7133 3.58965  13
  12  -4  -3 104.643 3.73696   9
 -12  -4   3 104.059 3.89121  12
 -12  -4   3 103.397 4.70656  10
  12  -4  -3 98.0045 3.82545  19
  12  -4  -3 94.2992 3.75639  15
 -12  -4   3 97.9915 3.67750  19
  12  -4  -3 102.611 4.37743  17
  12  -4  -3 104.808 4.17557  22
  12  -4  -3 95.9646 6.09319  24
  12  -4  -3 99.3590 3.88083  13
  12   4  -3 101.298 3.31493  16
 -12   4   3 99.4667 4.85704  32
 -12   4   3 103.053 3.84980   8
  12   4  -3 106.242 3.78707  32
  12   4  -3 98.4877 3.40718  23
 -12   4   3 103.798 3.71220  16
 -12   4   3 101.031 3.95304  23
 -10  -4   3 24.3996 1.80981  12
 -10  -4   3 27.5922 1.93397  10
  10  -4  -3 24.8285 2.77578  24
  10  -4  -3 30.9174 1.92595  19
  10  -4  -3 31.7567 2.02045  17
 -10  -4   3 31.3486 1.62858  13
 -10  -4   3 31.2075 1.32013   9
 -10  -4   3 27.7311 1.39296  22
 -10   4   3 27.4433 2.12995  32
 -10   4   3 28.8434 1.37030  16
  10   4  -3 28.1321 1.07564  16
  10   4  -3 29.4485 1.45091  32
   8  -4  -3 33.2453 1.83216  22
   8  -4  -3 32.4197 1.78605  13
   8  -4  -3 33.2936 1.64900  15
   8  -4  -3 35.0010 1.57823   9
  -8  -4   3 31.8187 2.08810  10
  -8  -4   3 33.7246 1.72174  19
  -8  -4   3 34.6910 1.35589   9
  -8  -4   3 32.9921 1.65124  12
   8  -4  -3 30.1287 3.05846  24
  -8  -4   3 34.2994 1.75993  13
  -8  -4   3 34.5488 1.55390  22
   8  -4  -3 32.5063 1.74195  19
   8  -4  -3 33.9065 2.08930  17
  -8   4   3 30.0777 1.65049  23
  -8   4   3 31.3345 1.44264  16
   8   4  -3 30.5208 1.17683  16
   8   4  -3 30.9782 1.59256  32
  -8   4   3 31.8268 1.57064   8
  -8   4   3 27.8229 2.15538  32
   6  -4  -3 72.1225 2.98866  19
  -6  -4   3 75.3607 2.66457   9
   6  -4  -3 72.1466 3.09107  13
  -6  -4   3 69.8350 3.44558  10
  -6  -4   3 68.9098 2.84480  12
  -6  -4   3 74.3916 2.91550  22
   6  -4  -3 77.2688 3.15865  22
   6  -4  -3 70.5058 2.90116  15
  -6  -4   3 74.5764 3.06020  19
   6  -4  -3 67.1884 4.72291  24
  -6  -4   3 65.4633 3.05986  13
   6  -4  -3 72.3767 3.41216  17
   6  -4  -3 68.7119 2.73182   9
   6   4  -3 68.9395 3.03625  21
  -6   4   3 71.8876 2.69141  16
  -6   4   3 71.1603 4.80187  32
  -6   4   3 69.8184 3.00537  23
   6   4  -3 69.6457 2.44117  16
   6   4  -3 69.4181 3.59451  32
  -6   4   3 69.3045 2.80196   8
   4  -4  -3 21.6132 1.09462   9
  -4  -4   3 23.9953 1.64411  10
  -4  -4   3 22.4137 1.40784  19
   4  -4  -3 22.3775 1.33501  22
  -4  -4   3 19.4304 1.40826  13
   4  -4  -3 18.5055 2.24380  24
   4  -4  -3 22.4095 1.39402  13
   4  -4  -3 21.2310 1.25686  19
   4  -4  -3 23.1052 1.57868  17
  -4  -4   3 21.5981 1.20589  12
   4  -4  -3 22.2037 1.32726  10
  -4  -4   3 21.1554 1.51359  17
  -4  -4   3 22.4603 1.04149   9
  -4  -4   3 22.4278 1.25598  22
   4  -4  -3 23.9140 1.27826  15
   4   4  -3 21.3411 1.28224  21
  -4   4   3 22.7029 1.12177  16
   4   4  -3 20.9728 1.35254  32
  -4   4   3 21.5931 1.27335  23
  -4   4   3 21.3968 1.76607  32
  -4   4   3 22.6786 1.19853   8
   4   4  -3 21.7750 0.98112  16
  -2  -4   3 53.7187 3.32356  24
   2  -4  -3 57.6579 4.06383  24
  -2  -4   3 53.7695 2.46906  22
  -2  -4   3 59.5095 2.76060  19
   2  -4  -3 63.6439 2.69258  13
  -2  -4   3 59.6146 2.99072  17
   2  -4  -3 59.2811 2.43958  15
   2  -4  -3 56.9577 2.63682  10
   2  -4  -3 57.2252 2.79307  17
  -2  -4   3 57.6216 2.84883  13
   2  -4  -3 58.6013 2.48544  19
  -2  -4   3 58.2061 2.22800   9
   2  -4  -3 61.1785 2.25396   9
   2  -4  -3 58.3514 2.53175  22
  -2  -4   3 60.5379 2.93165  10
  -2   4   3 59.0408 2.27285  16
  -2   4   3 57.3083 2.46385  23
   2   4  -3 55.7376 2.13982  16
  -2   4   3 58.1875 4.25771  34
  -2   4   3 61.8117 2.40209   8
   2   4  -3 59.5884 2.73768  32
  -2   4   3 57.9541 3.15928  32
  -2   4   3 57.0618 2.75215  21
   0  -4   3 141.783 6.69956  24
   0  -4  -3 151.423 5.30614  15
   0  -4  -3 141.985 5.01917   9
   0  -4  -3 149.386 5.51792  13
   0  -4  -3 147.345 5.67624  10
   0  -4  -3 148.581 5.34344  19
   0  -4  -3 159.000 5.76369  17
   0  -4   3 156.263 5.78950  19
   0  -4   3 160.472 5.15302   9
   0  -4   3 152.693 6.13951  17
   0  -4   3 151.313 5.48575  22
   0  -4  -3 147.181 7.23551  24
   0  -4   3 154.230 5.95176  13
   0  -4  -3 153.577 5.35375  22
   0  -4   3 147.277 5.80105  10
   0   4   3 157.335 5.14210  16
   0   4  -3 138.867 5.07585  16
   0   4  -3 151.895 5.79587  32
   0   4   3 151.955 5.26375   8
   0   4   3 152.446 5.35173  23
   0   4   3 156.315 6.22211  32
   0   4   3 150.042 7.91196  34
   0   4   3 154.900 5.73397  21
   2  -4   3 180.078 6.24768  22
   2  -4   3 169.102 6.30207  18
   2  -4   3 176.463 6.96682  17
  -2  -4  -3 165.209 5.88637  22
  -2  -4  -3 164.720 5.62854   9
  -2  -4  -3 173.219 6.27270  17
  -2  -4  -3 163.310 6.38510  10
   2  -4   3 169.205 7.54960  24
   2  -4   3 182.424 5.84584   9
   2  -4   3 173.302 6.43390  10
   2  -4   3 171.108 6.46249  19
  -2  -4  -3 172.027 5.96152  19
  -2  -4  -3 179.109 6.16813  13
  -2  -4  -3 170.579 5.96250  15
   2  -4   3 172.354 6.67474  13
  -2   4  -3 163.168 5.71136  16
   2   4   3 180.296 9.03398  34
   2   4   3 172.373 5.71514  16
   2   4   3 175.704 5.93751  23
   2   4   3 173.307 6.27769  21
  -2   4  -3 171.679 6.54598  32
   2   4   3 170.611 6.72372  32
   2   4   3 170.738 5.85420   8
   4  -4   3 98.1138 3.60646   9
   4  -4   3 104.661 4.00183  22
   4  -4   3 88.4934 5.03116  24
  -4  -4  -3 98.1427 3.75442  13
   4  -4   3 97.1050 4.56835  17
  -4  -4  -3 89.6346 4.05984  10
   4  -4   3 102.295 4.44718  19
  -4  -4  -3 93.3059 3.28300   9
  -4  -4  -3 101.589 3.70198  19
   4  -4   3 94.7064 3.93734  10
   4  -4   3 88.9328 4.00046  18
  -4  -4  -3 93.6747 3.48999  22
   4  -4   3 105.001 4.52352  13
  -4  -4  -3 94.3788 3.69900  15
   4   4   3 98.0303 4.27585  21
   4   4   3 90.7563 3.59560   8
   4   4   3 93.7777 3.23575  16
   4   4   3 96.0594 4.58593  32
   4   4   3 91.3503 5.93260  34
   4   4   3 89.7994 3.63659  23
   4   4   3 93.3504 3.28742  27
  -4   4  -3 88.9663 3.31853  16
   6  -4   3 186.820 6.32084  22
   6  -4   3 168.884 7.88057  24
   6  -4   3 178.540 6.59682  19
  -6  -4  -3 157.202 6.50618  10
   6  -4   3 170.184 5.84549   9
   6  -4   3 164.282 6.37461  18
  -6  -4  -3 167.943 5.68978  22
   6  -4   3 184.032 6.83737  13
  -6  -4  -3 165.419 5.50824   9
  -6  -4  -3 167.359 5.83046  19
   6  -4   3 174.674 7.06392  17
  -6  -4  -3 175.253 5.99702  13
  -6   4  -3 173.800 6.74876  32
   6   4   3 166.948 6.36251  32
   6   4   3 174.377 9.22146  34
   6   4   3 169.222 5.94354  21
   6   4   3 163.169 5.65513   8
   6   4   3 166.413 5.66749  23
   6   4   3 168.710 5.50832  16
   6   4   3 171.771 5.56937  27
  -6   4  -3 159.977 5.67874  16
  -8  -4  -3 79.2702 3.15161  13
  -8  -4  -3 78.4497 2.71009  22
  -8  -4  -3 77.1508 2.55960   9
   8  -4   3 78.9754 4.48519  17
  -8  -4  -3 73.3766 3.59294  10
  -8  -4  -3 72.2795 3.70468  31
   8  -4   3 79.6811 4.13720  13
   8  -4   3 79.6798 4.01836  18
   8  -4   3 71.9000 4.55255  24
   8   4   3 75.4260 3.37399  32
   8   4   3 76.5796 2.72075  16
   8   4   3 75.6247 2.75686  27
   8   4   3 81.8884 3.09620  21
   8   4   3 90.0546 3.26481   8
  -8   4  -3 78.4040 3.94054  32
   8   4   3 78.5210 5.73838  34
  -8   4  -3 79.0947 3.02193  16
 -10  -4  -3 250.840 9.60853  31
  10  -4   3 253.027 8.88239  22
 -10  -4  -3 238.289 9.36204  10
  10  -4   3 244.210 10.7036  24
  10  -4   3 285.431 9.44788  19
 -10  -4  -3 255.036 8.07473   9
 -10  -4  -3 250.535 8.19827  22
 -10  -4  -3 253.619 8.44621  13
  10  -4   3 266.358 9.78786  17
  10  -4   3 251.491 9.11997  18
 -10  -4  -3 264.052 8.43483  19
  10  -4   3 259.119 9.42913  13
  10  -4   3 274.248 8.51536   9
  10   4   3 253.503 12.4757  34
  10   4   3 263.211 8.20816  16
 -10   4  -3 258.325 9.89073  32
  10   4   3 274.200 8.27122  27
  10   4   3 241.146 10.1314  29
  10   4   3 257.938 8.32814  23
 -10   4  -3 271.658 8.65357  16
  10   4   3 253.384 8.84143  32
  10   4   3 260.829 8.42938   8
  10   4   3 254.739 8.54486  21
 -12  -4  -3 477.855 15.2050  19
  12  -4   3 486.462 15.2721   9
  12  -4   3 500.919 16.2459  13
  12  -4   3 454.866 16.1016  19
  12  -4   3 488.363 15.6982  22
  12  -4   3 481.417 15.9704  18
  12  -4   3 476.650 16.4646  17
 -12  -4  -3 465.087 16.5027  31
  12   4   3 487.754 14.6889  16
  12   4   3 473.111 15.3134  32
  12   4   3 469.290 14.8028  27
 -12   4  -3 473.532 16.6170  32
  12   4   3 433.335 16.7326  29
 -12   4  -3 482.918 15.1643  16
  12   4   3 471.661 15.0177  21
 -12   4  -3 465.937 15.5726  23
  12   4   3 479.647 14.9276   8
  12   4   3 475.234 14.7932  23
  14  -4   3 408.102 12.5293   9
  14  -4   3 401.234 13.6396  17
  14  -4   3 389.799 13.1355  18
  14  -4   3 383.179 12.8719  22
  14  -4   3 362.299 13.2842  19
 -14  -4  -3 389.349 13.7680  31
  14  -4   3 397.032 13.3230  13
 -14  -4  -3 392.449 12.4560  19
  14   4   3 393.120 12.2039  23
  14   4   3 397.234 12.1843  27
  14   4   3 392.594 12.1161  16
  14   4   3 388.164 12.6579  32
 -14   4  -3 386.006 14.0189  32
 -14   4  -3 393.472 12.5854  16
  14   4   3 354.022 14.0927  29
  14   4   3 399.915 12.7706  21
 -14   4  -3 385.586 12.9723  23
  14   4   3 393.588 12.3517   8
 -16  -4  -3 124.131 4.08739  19
  16  -4   3 122.612 4.94817  17
 -16  -4  -3 115.900 5.11226  31
  16  -4   3 121.151 4.70774  13
  16  -4   3 113.179 4.76202  19
  16  -4   3 117.658 4.09653   9
  16  -4   3 121.387 4.42110  22
  16  -4   3 116.838 4.62052  18
  16   4   3 123.567 4.31736  32
  16   4   3 119.947 4.05624   8
 -16   4  -3 103.612 4.61686  26
 -16   4  -3 124.651 4.28403  16
 -16   4  -3 116.425 4.51904  23
 -16   4  -3 124.120 5.46995  32
  16   4   3 121.233 4.17588  21
  16   4   3 120.944 3.91743  23
  16   4   3 121.389 3.92843  27
  16   4   3 123.872 3.85423  16
  18  -4   3 162.455 5.85247  18
 -18  -4  -3 155.386 5.33074  15
  18  -4   3 168.063 5.31790   9
  18  -4   3 158.199 5.56353  22
  18  -4   3 167.537 5.81768  13
  18  -4   3 160.230 5.94325  19
  18  -4   3 151.811 5.95476  17
  18   4   3 150.537 5.62093  32
  18   4   3 152.440 5.49621  21
  18   4   3 155.033 5.02588  27
  18   4   3 160.978 5.14971   8
  18   4   3 160.411 4.94347  16
 -18   4  -3 159.864 5.57079  23
 -18   4  -3 143.354 5.41325  26
  18   4   3 158.207 5.01479  23
 -18   4  -3 159.214 5.31881  16
 -18   4  -3 161.073 6.48438  32
  20  -4   3 177.057 5.96138  22
 -20  -4  -3 177.109 5.78181  15
  20  -4   3 182.320 6.23440  18
  20  -4   3 175.387 6.13119  13
  20  -4   3 179.197 5.75553   9
  20  -4   3 178.641 6.30738  17
  20  -4   3 176.300 6.24819  19
  20   4   3 187.156 5.72756  23
  20   4   3 177.957 5.67194  16
  20   4   3 180.838 5.84008   8
 -20   4  -3 171.890 6.94782  32
 -20   4  -3 178.329 6.15592  23
 -20   4  -3 185.450 5.98786  16
  22  -4   3 85.9687 3.28637  19
  22  -4   3 87.0670 3.41842  18
  22  -4   3 85.5287 2.91270  22
 -22  -4  -3 84.6732 2.99712  12
  22  -4   3 90.1650 2.79056   9
  22  -4   3 78.1896 3.04947  17
 -22  -4  -3 83.7373 2.76794  15
 -22   4  -3 86.4130 3.07255  23
  22   4   3 84.2756 2.74457  23
  24   4   3 83.5692 2.94143   8
 -19   5   3 204.723 6.44133  23
 -17  -5   3 35.2502 1.19343   9
 -17  -5   3 35.4008 1.27737  19
  17  -5  -3 35.7783 1.25666   9
  17  -5  -3 36.5170 1.37487  22
 -17  -5   3 35.5278 1.26234  22
  17   5  -3 37.7767 1.28871  23
 -17   5   3 35.9681 1.37388  23
 -15  -5   3 138.428 4.64888  22
  15  -5  -3 134.913 4.60567  22
  15  -5  -3 134.532 4.43694   9
 -15  -5   3 137.196 4.47085  19
 -15  -5   3 141.467 4.50143   9
 -15   5   3 123.606 4.28497   8
  15   5  -3 132.828 4.16060  23
  15   5  -3 131.631 4.11614  16
 -15   5   3 135.014 4.37246  23
 -15   5   3 130.753 4.26091  16
  13  -5  -3 8.47515 0.46462   9
 -13  -5   3 8.15088 0.49013  19
  13  -5  -3 7.43165 0.54875  22
 -13  -5   3 8.15759 0.44758  22
  13  -5  -3 8.29666 0.43908  13
 -13  -5   3 8.43301 0.38010   9
 -13   5   3 7.84058 0.47512  16
  13   5  -3 8.67158 0.39369  23
  13   5  -3 8.54622 0.35304  16
 -13   5   3 9.78327 0.54465   8
 -13   5   3 7.21478 0.53595  23
  11  -5  -3 88.7523 3.13188  13
 -11  -5   3 89.6356 2.95070   9
  11  -5  -3 91.6971 3.51494  17
  11  -5  -3 92.3705 3.08142   9
 -11  -5   3 91.3753 3.15223  19
  11  -5  -3 93.2529 3.29281  22
 -11  -5   3 90.7313 3.06572  22
  11   5  -3 87.0092 2.84680  16
 -11   5   3 91.2428 3.22492  16
 -11   5   3 90.9308 3.84587  32
 -11   5   3 91.4488 3.20210  23
 -11   5   3 88.4824 3.11509   8
  11   5  -3 87.9150 2.89606  23
 -11   5   3 89.4288 3.48552  21
  -9  -5   3 51.5946 1.93602  19
   9  -5  -3 49.2662 1.98954  22
   9  -5  -3 49.5572 2.22172  17
  -9  -5   3 50.2652 1.83954  13
  -9  -5   3 49.7150 1.70022   9
  -9  -5   3 49.3609 1.82052  22
   9  -5  -3 48.4380 1.93457  13
   9  -5  -3 49.3419 1.80219   9
  -9   5   3 49.7408 1.82142  16
  -9   5   3 47.6048 2.18176  21
   9   5  -3 49.8943 1.88288  32
  -9   5   3 48.4967 1.86741   8
   9   5  -3 47.5448 1.60457  16
  -9   5   3 48.3862 1.93616  23
  -9   5   3 49.7710 2.50649  32
   9   5  -3 47.4323 1.65459  23
   7  -5  -3 37.2416 1.60815  13
   7  -5  -3 36.6586 1.47174  19
  -7  -5   3 43.2457 1.62894  22
   7  -5  -3 36.5722 1.40953   9
  -7  -5   3 35.8553 1.55177  13
   7  -5  -3 37.6900 1.59289  22
  -7  -5   3 38.1132 1.70411  19
  -7  -5   3 35.9453 1.38874   9
  -7   5   3 37.9656 1.84237  21
  -7   5   3 36.7813 1.53127   8
  -7   5   3 37.0315 1.48185  16
   7   5  -3 43.7023 2.02279  32
  -7   5   3 35.6695 2.08511  32
  -7   5   3 37.6093 1.61225  23
   7   5  -3 38.4606 1.30095  16
  -5  -5   3 107.916 3.63563  22
  -5  -5   3 104.301 3.78922  13
  -5  -5   3 106.000 3.77472  19
   5  -5  -3 107.805 3.68594  22
  -5  -5   3 110.609 3.46864   9
   5  -5  -3 104.744 3.48439   9
   5  -5  -3 92.3466 4.11532  13
   5  -5  -3 106.012 3.57663  19
  -5   5   3 104.079 3.82290  23
  -5   5   3 109.477 4.03635  21
  -5   5   3 108.354 4.40625  32
  -5   5   3 106.524 3.58253  16
   5   5  -3 103.278 3.79113  32
  -5   5   3 104.141 3.62903   8
   5   5  -3 105.689 3.40669  16
  -3  -5   3 131.287 5.36731  13
  -3  -5   3 145.268 4.98264  19
   3  -5  -3 142.864 4.58927   9
   3  -5  -3 143.244 4.72253  19
  -3  -5   3 143.902 4.61229   9
   3  -5  -3 144.331 4.90055  13
  -3  -5   3 140.231 4.78918  22
   3  -5  -3 141.968 4.76060  22
  -3   5   3 137.176 4.96907  21
  -3   5   3 140.266 4.61966   8
  -3   5   3 131.180 4.57521  27
   3   5  -3 142.719 4.42981  16
  -3   5   3 138.627 4.55442  16
   3   5  -3 138.962 4.82526  32
  -3   5   3 135.423 5.31358  32
  -1  -5   3 5.69902 0.49334  22
  -1  -5   3 6.50603 0.60401  19
   1  -5  -3 6.17181 0.52216  13
  -1  -5   3 6.31444 0.62971  13
  -1  -5   3 5.81984 0.39685   9
   1  -5  -3 5.76183 0.42145  22
   1  -5  -3 6.37577 0.35550   9
   1  -5  -3 5.94737 0.42775  19
  -1  -5   3 5.85594 0.56816  17
   1   5  -3 5.52918 0.36752  27
  -1   5   3 6.69375 0.76051  23
  -1   5   3 5.37493 0.40299  27
  -1   5   3 5.62331 0.38767  16
  -1   5   3 5.69093 0.42295   8
  -1   5   3 5.89458 0.56931  21
   1   5  -3 5.94421 0.55260  32
  -1   5   3 6.06837 0.71111  32
   1   5  -3 5.78232 0.35524  16
  -1  -5  -3 338.370 10.8683  19
   1  -5   3 349.851 11.4290  17
   1  -5   3 337.276 10.8206   9
   1  -5   3 340.646 11.0590  22
  -1  -5  -3 350.470 10.6887   9
  -1  -5  -3 340.667 10.8167  22
   1  -5   3 341.028 11.2583  19
   1   5   3 331.228 10.5264   8
  -1   5  -3 332.668 10.4241  16
   1   5   3 334.251 10.4864  27
  -1   5  -3 319.451 11.1268  32
   1   5   3 324.294 11.1791  32
   1   5   3 334.072 10.8187  21
   1   5   3 343.975 10.4495  16
  -3  -5  -3 33.7419 1.27901  22
  -3  -5  -3 33.2885 1.45859  13
   3  -5   3 36.5035 1.73403  19
   3  -5   3 36.2642 1.39240   9
   3  -5   3 34.7531 1.83999  17
  -3  -5  -3 34.4531 1.37806  19
   3  -5   3 36.1546 1.60325  22
   3  -5   3 33.6688 1.82175  13
  -3  -5  -3 33.7441 1.19014   9
   3   5   3 33.4660 1.27154  16
   3   5   3 34.0956 1.52432  21
  -3   5  -3 30.7464 1.63691  21
   3   5   3 36.6281 1.78808  32
   3   5   3 35.5696 1.73362  23
   3   5   3 32.9877 1.34549   8
  -3   5  -3 36.2256 2.34121  32
   3   5   3 35.7700 1.31512  27
  -3   5  -3 35.0768 1.31574  16
  -5  -5  -3 37.2408 1.46523  19
   5  -5   3 40.2436 1.71795  22
   5  -5   3 38.1789 1.85880  19
  -5  -5  -3 37.9689 1.28733   9
   5  -5   3 40.4603 1.96584  13
   5  -5   3 39.2137 1.49642   9
  -5  -5  -3 36.6011 1.35938  22
   5  -5   3 37.7318 2.01727  17
  -5  -5  -3 37.5061 1.54289  13
  -5   5  -3 36.1135 1.83808  32
  -5   5  -3 36.4626 1.36955  16
   5   5   3 35.0674 1.50226  21
  -5   5  -3 34.5175 1.92873  21
   5   5   3 35.9781 1.27883  16
   5   5   3 36.3403 1.36404  23
   5   5   3 34.9250 1.68946  32
   5   5   3 34.7468 1.29932  27
   5   5   3 34.9123 1.36190   8
   7  -5   3 102.536 3.74299  22
   7  -5   3 111.812 3.55224   9
  -7  -5  -3 105.495 3.58941  13
  -7  -5  -3 102.965 3.52684  19
   7  -5   3 105.787 3.98385  19
   7  -5   3 102.204 4.06914  13
   7  -5   3 106.223 4.22985  17
   7   5   3 102.409 3.31712  27
   7   5   3 101.794 3.51142  21
   7   5   3 104.147 3.34899  23
   7   5   3 102.252 3.38848   8
   7   5   3 101.368 3.26900  16
  -7   5  -3 99.2625 3.40845  16
   7   5   3 97.4372 3.69278  32
   9  -5   3 60.0222 2.59057  13
  -9  -5  -3 60.7120 2.12514  19
   9  -5   3 61.1768 2.74785  17
   9  -5   3 61.7160 2.33145  22
   9  -5   3 60.5739 2.53099  19
   9  -5   3 58.5055 2.12169   9
   9   5   3 59.3831 2.35219  32
   9   5   3 60.2437 2.10271   8
  -9   5  -3 58.8204 2.25538  23
  -9   5  -3 61.2680 2.17566  16
   9   5   3 61.6936 2.05494  23
   9   5   3 60.0615 2.02234  27
   9   5   3 61.9531 1.99849  16
  11  -5   3 0.67986 0.15482   9
 -11  -5  -3 0.62388 0.15403  19
  11  -5   3 1.11252 0.26913  13
  11  -5   3 0.44459 0.15867  22
  11  -5   3 0.94073 0.29688  19
  11  -5   3 0.67096 0.28528  17
 -11   5  -3 1.49413 0.22152  16
  11   5   3 0.72808 0.11557  16
  11   5   3 0.95289 0.16005  23
  13  -5   3 55.1505 2.16374  22
  13  -5   3 53.1285 2.23224  19
  13  -5   3 54.8149 2.35323  13
  13  -5   3 59.7536 2.10281   9
  13  -5   3 50.9388 2.30347  17
  13   5   3 55.1908 1.84751  23
  13   5   3 58.3141 1.94476  16
  13   5   3 54.8271 1.90927   8
  15  -5   3 4.82961 0.45228  17
  15  -5   3 4.67201 0.31406  22
  15  -5   3 4.85949 0.39617  19
  15  -5   3 4.41852 0.24945   9
  15  -5   3 4.50671 0.34439  13
  15   5   3 4.83074 0.24175  23
  15   5   3 4.35957 0.32956   8
  17  -5   3 16.4030 0.89873  17
 -36   0   4 6.98952 0.39657  15
  34   0  -4 37.2424 2.49421  28
 -34   0   4 39.3228 1.59081  15
  34   0  -4 38.0238 1.70096   8
  34   0  -4 38.2434 1.61383  15
  32   0  -4 48.9468 3.25358  28
  32   0  -4 50.4746 2.14478  15
  32   0  -4 48.9380 2.03943   8
 -32   0   4 48.0820 2.05360  15
  30   0  -4 148.062 5.20539  15
 -30   0   4 147.724 5.07901  15
  30   0  -4 140.472 5.76325  28
  30   0  -4 146.929 5.03017   8
  30   0  -4 127.371 4.55574  23
 -30   0   4 135.801 4.94998   8
 -30   0   4 140.842 4.92297  26
  30   0  -4 130.105 6.34826  29
  28   0  -4 5.73542 0.62132   8
  28   0  -4 6.18372 0.89202  28
 -28   0   4 6.35491 0.55981   8
  28   0  -4 5.71442 0.99181  29
 -28   0   4 6.52788 0.58508  29
  28   0  -4 5.89338 0.56987  23
  28   0  -4 6.85534 0.57002  16
 -28   0   4 6.10595 0.66357  15
  28   0  -4 5.82836 0.68974  15
  26   0  -4 185.256 7.66313  32
 -26   0   4 176.705 6.33731   8
  26   0  -4 188.776 7.37463  28
  26   0  -4 191.705 6.20688  16
  26   0  -4 177.435 6.30634  23
 -26   0   4 185.525 7.03838  10
 -26   0   4 186.579 6.56199  29
  26   0  -4 181.823 6.68517  15
 -26   0   4 184.349 6.56361  15
 -26   0   4 188.399 6.53796  26
  26   0  -4 183.299 7.85654  29
  26   0  -4 185.891 6.51047   8
  24   0  -4 65.1261 3.29445  28
 -24   0   4 61.6747 2.58817   8
 -24   0   4 62.4409 2.72680  29
  24   0  -4 62.2950 3.69189  29
 -24   0   4 63.9249 2.73008  15
  24   0  -4 61.4594 2.39858  16
  24   0  -4 61.3699 2.62106   8
 -24   0   4 63.1764 2.72624  26
  24   0  -4 62.4940 2.81105  15
  24   0  -4 59.4476 3.39922  32
 -22   0   4 475.582 15.1040  29
  22   0  -4 424.737 15.1581  15
 -22   0   4 437.846 21.3657   6
  22   0  -4 470.295 16.4838  29
 -22   0   4 483.752 15.1475  26
  22   0  -4 469.841 16.0537  32
 -22   0   4 470.687 15.0956  15
  22   0  -4 473.203 15.7801  28
  22   0  -4 465.771 14.8804  23
  22   0  -4 451.742 14.9445   8
 -20   0   4 52.6632 2.19143  29
  20   0  -4 52.3649 3.01412  29
 -20   0   4 53.4201 5.44056   6
  20   0  -4 52.0868 3.12719  24
 -20   0   4 48.8542 2.13526  22
 -20   0   4 47.8159 1.89074   9
 -20   0   4 48.2925 2.18092  15
  20   0  -4 52.7815 2.78608  32
  20   0  -4 47.7681 1.89566  16
 -20   0   4 47.9463 2.12523   8
  20   0  -4 46.6888 2.07605   8
  20   0  -4 47.3979 10.3475   5
  20   0  -4 51.2792 3.09957  14
  20   0  -4 50.3636 2.05092  23
 -20   0   4 51.5462 2.23506  26
  20   0  -4 48.9886 2.55634  28
  20   0  -4 43.1223 2.22993  15
  20   0  -4 38.4742 8.68321   7
  18   0  -4 312.805 11.0076  29
  18   0  -4 298.345 9.79943  23
 -18   0   4 297.950 9.62686   9
  18   0  -4 297.721 19.3986   7
  18   0  -4 314.507 11.0820  32
 -18   0   4 297.353 9.88219  22
  18   0  -4 301.168 9.65292  16
 -18   0   4 314.092 9.94170  29
 -18   0   4 310.085 13.3788   6
 -18   0   4 278.904 10.0277   8
  18   0  -4 289.025 20.3441   5
 -18   0   4 296.153 9.97911  15
  18   0  -4 295.150 11.0270  14
  18   0  -4 295.779 9.86855   8
  18   0  -4 331.544 11.2654  24
  16   0  -4 3.46227 0.62689  29
  16   0  -4 4.45844 0.75430  14
  16   0  -4 0.47882 2.05373   4
  16   0  -4 3.47685 0.49297  28
 -16   0   4 6.08740 1.51783   6
 -16   0   4 1.12138 1.37437   3
  16   0  -4 3.43648 0.29739  16
  16   0  -4 2.85404 3.92521   5
 -16   0   4 3.77950 0.43379  26
  16   0  -4 4.40897 0.59459  32
 -14   0   4 14.2913 1.88243   6
  14   0  -4 16.9950 1.25349  29
 -14   0   4 12.0785 3.31637   1
  14   0  -4 15.2158 1.02058  28
 -14   0   4 12.2357 2.00169   3
  14   0  -4 16.0692 0.70046  16
  14   0  -4 14.7818 1.25867  14
 -14   0   4 14.7178 0.89697  26
  12   0  -4 1657.58 52.0972  29
  12   0  -4 1734.14 51.9694  32
  12   0  -4 1760.39 61.4241   5
 -12   0   4 1715.70 53.5912   3
 -12   0   4 1614.74 51.3400  29
 -12   0   4 1660.71 57.6990   1
  12   0  -4 1713.77 52.2569  14
 -12   0   4 1430.74 51.4805  26
 -12   0   4 1648.12 52.9686   6
 -12   0   4 1713.13 59.2429   1
  12   0  -4 1642.33 59.5637   4
  10   0  -4 1130.02 42.6704   4
  10   0  -4 1176.60 36.8594  14
  10   0  -4 1188.93 36.7228  29
 -10   0   4 1240.08 37.3029   6
 -10   0   4 1106.17 36.6258  25
 -10   0   4 1192.48 42.2632   1
 -10   0   4 1128.83 41.2287   1
 -10   0   4 1165.10 36.0607  29
  -8   0   4 2822.19 90.6950   6
  -8   0   4 2977.17 95.5474   1
   8   0  -4 2948.00 90.8581   3
  -8   0   4 3129.86 95.1069   1
   8   0  -4 2764.86 90.4857  11
   8   0  -4 2935.94 96.3024   4
   8   0  -4 2900.57 90.5249  29
  -6   0   4 2464.27 79.9947   1
   6   0  -4 2475.76 76.1657  29
  -6   0   4 2413.17 75.6553  10
   6   0  -4 2677.25 83.6261   5
  -6   0   4 2422.42 81.3869   4
   6   0  -4 2451.52 76.9542   3
  -6   0   4 2337.78 76.0544   6
   6   0  -4 2440.99 81.1034   4
  -6   0   4 2458.30 80.2625   1
  -4   0   4 3041.10 101.538   4
  -4   0   4 3041.02 100.350   1
   4   0  -4 3206.36 96.8473  29
   4   0  -4 3094.31 101.276   4
   4   0  -4 3171.19 97.9234   3
   4   0  -4 3258.17 100.397   1
  -2   0   4 0.87858 0.28867  34
  -2   0   4 0.83997 0.69323   1
  -2   0   4 0.03698 1.02779   4
   2   0  -4 0.55124 0.18032  25
   2   0  -4 0.16566 0.38981   4
   2   0  -4 1.99043 1.18873   7
  -2   0   4 0.93326 0.11958  11
   2   0  -4 0.60751 0.21925  32
   2   0  -4 0.61803 0.54902   1
  -2   0   4 0.58773 0.10269  29
   0   0  -4 974.393 30.5287  11
   0   0  -4 898.961 34.5016   4
   0   0   4 1026.08 30.3854  29
   0   0  -4 960.827 30.6717  25
   0   0   4 1031.21 31.2131  34
   0   0  -4 1024.55 34.1450   1
   0   0   4 975.558 33.7976   1
   0   0  -4 978.028 30.7378   6
   0   0  -4 969.567 35.2845   7
  -2   0  -4 85.3591 3.20092  29
  -2   0  -4 79.1654 3.68497  14
   2   0   4 99.6630 3.90661  34
  -2   0  -4 90.1482 3.87057   6
  -2   0  -4 91.4189 6.61439   7
  -2   0  -4 93.5455 3.60825  32
   2   0   4 96.9845 3.07916  29
  -2   0  -4 86.0385 5.58846   1
   2   0   4 83.8589 5.30339   1
   2   0   4 89.2302 3.49877  24
  -4   0  -4 1540.36 48.4632  32
   4   0   4 1530.59 52.9400   7
   4   0   4 1563.18 51.7362   1
   4   0   4 1610.90 47.7981  29
  -4   0  -4 1376.17 48.0250  29
  -4   0  -4 1607.56 52.4918   1
  -4   0  -4 1583.14 52.8937   4
  -4   0  -4 1542.37 48.2863  14
   4   0   4 1535.18 48.8714  34
  -4   0  -4 1543.97 49.0486   6
  -6   0  -4 1.38338 0.27170  29
   6   0   4 1.32358 0.37809  24
  -6   0  -4 0.92114 0.58309   6
   6   0   4 0.07980 0.74525   1
  -6   0  -4 1.67758 0.90726   1
   6   0   4 0.33771 1.69986   7
  -6   0  -4 1.06744 0.36304  32
   6   0   4 0.92709 0.22137  29
  -8   0  -4 172.508 7.60532   6
  -8   0  -4 184.305 10.5175   1
   8   0   4 165.577 7.10008  34
   8   0   4 173.248 10.3400   7
   8   0   4 170.152 6.19199  24
  -8   0  -4 164.406 5.91634  29
   8   0   4 180.170 9.85126   1
   8   0   4 172.551 5.94840  29
 -10   0  -4 4516.33 141.101  16
  10   0   4 4758.99 150.583   1
  10   0   4 4738.97 149.163   7
  10   0   4 5050.60 141.108  11
 -10   0  -4 4344.30 148.700   1
  10   0   4 4585.36 141.046  25
 -10   0  -4 4407.22 141.950  31
  10   0   4 4271.34 140.858  11
 -10   0  -4 4548.25 143.983   6
 -12   0  -4 203.444 6.96483  16
  12   0   4 187.419 6.75731  11
 -12   0  -4 220.152 8.46500  32
  12   0   4 210.054 6.98023  11
  12   0   4 208.915 6.92853  21
 -12   0  -4 202.519 9.77715   6
 -12   0  -4 218.343 7.88207  31
  12   0   4 215.020 7.59500  14
  12   0   4 207.258 13.0215   7
 -12   0  -4 215.273 7.25759  29
  12   0   4 210.088 7.39585  24
  12   0   4 170.507 11.7272   1
 -12   0  -4 195.121 13.1777   1
  12   0   4 207.897 6.64238  27
  14   0   4 562.843 18.4523  15
  14   0   4 572.452 18.6323  12
 -14   0  -4 590.924 24.6142   6
 -14   0  -4 547.309 18.8657  23
  14   0   4 599.287 19.0863  24
  14   0   4 606.507 19.4380  14
  14   0   4 564.289 18.5814  21
 -14   0  -4 581.137 18.9383  29
  14   0   4 609.094 18.9943  29
  14   0   4 561.293 26.8331   7
 -14   0  -4 602.040 20.3623  32
  14   0   4 579.704 18.8080  20
 -14   0  -4 581.493 19.5303  31
 -16   0  -4 140.234 8.78298   6
  16   0   4 139.168 5.27395  24
  16   0   4 128.573 4.69488  15
  16   0   4 127.916 4.48817   8
  16   0   4 130.151 5.10782  29
 -16   0  -4 129.461 4.78111  16
  16   0   4 135.718 5.04746  20
 -16   0  -4 144.280 5.88537  31
 -16   0  -4 130.052 5.15757  29
 -16   0  -4 123.900 5.06214  23
  16   0   4 125.017 11.7819   7
 -16   0  -4 128.013 7.69845  32
  16   0   4 125.596 4.84996  21
  18   0   4 601.951 18.2584  27
 -18   0  -4 579.542 20.5761  32
  18   0   4 581.617 18.7746  21
 -18   0  -4 584.168 19.1413  29
  18   0   4 544.461 29.3714   7
 -18   0  -4 568.408 19.5848  31
  18   0   4 568.449 18.4737  15
  18   0   4 588.216 18.8717  20
 -18   0  -4 553.997 24.8539   6
 -18   0  -4 578.173 18.9517  23
  18   0   4 591.650 18.9513  29
 -18   0  -4 586.276 18.5644  16
  18   0   4 551.065 18.1138   8
  20   0   4 133.380 5.25281  20
 -20   0  -4 132.091 6.53458  31
  20   0   4 132.924 5.24370  21
  20   0   4 133.156 4.60153   8
  20   0   4 130.722 4.91216  15
 -20   0  -4 133.086 5.35652  16
 -20   0  -4 139.023 5.60224  29
  20   0   4 134.557 5.21001  29
 -20   0  -4 137.007 6.63920  32
 -20   0  -4 135.043 5.31220  23
 -22   0  -4 25.2762 1.92269  31
  22   0   4 26.7832 1.47449  29
 -22   0  -4 24.3303 1.62493  23
 -22   0  -4 24.0807 1.77283  29
 -22   0  -4 24.5245 2.29057  32
 -22   0  -4 23.7122 1.42561  15
 -22   0  -4 24.2888 1.37723  16
  22   0   4 24.6653 1.62730  20
  22   0   4 23.6923 1.16734   8
  22   0   4 26.0288 1.69427  21
  22   0   4 26.0317 1.31650  27
  22   0   4 24.8924 1.43122  15
 -24   0  -4 6.23816 0.84267  31
  24   0   4 4.74627 0.47667   8
  24   0   4 5.92479 0.63858  15
 -24   0  -4 5.91577 1.06347  32
 -24   0  -4 6.44128 0.61499  16
  24   0   4 7.75167 0.77358  13
 -24   0  -4 5.35487 0.59310  15
 -24   0  -4 6.55205 0.78414  23
 -24   0  -4 7.70502 1.03028  29
 -26   0  -4 0.55887 0.36540  29
  26   0   4 0.31592 0.32681  13
 -26   0  -4 1.46281 0.28534  16
  26   0   4 0.22639 0.21237  15
 -26   0  -4 0.66736 0.23882  23
 -26   0  -4 0.64536 0.25295  26
 -26   0  -4 0.84032 0.25639  15
 -28   0  -4 1.59072 0.28111  23
 -28   0  -4 2.09021 0.35832  26
 -28   0  -4 1.44959 0.30693  15
  28   0   4 1.48464 0.34889  15
 -30   0  -4 19.0835 1.00309  15
  30   0   4 20.4839 1.06293  15
  32   0   4 199.501 6.49909  15
 -32   0  -4 200.853 6.45896   8
 -35  -1   4 7.90663 0.42032  15
  35   1  -4 8.07650 0.44466   8
 -35   1   4 6.41502 0.46669  15
 -33  -1   4 215.768 6.90035  15
  33  -1  -4 220.983 7.07723  15
  33  -1  -4 194.317 7.42059  28
  33   1  -4 206.425 7.61633  28
 -33   1   4 219.036 6.91577   8
 -33   1   4 219.226 7.20382  15
  33   1  -4 224.692 7.16217   8
  31  -1  -4 102.520 3.85222  15
  31  -1  -4 106.878 3.65530   8
  31  -1  -4 95.0315 4.33527  28
 -31  -1   4 99.2091 4.01739  15
  31   1  -4 108.112 3.58663  23
  31   1  -4 100.076 3.69432  16
 -31   1   4 104.272 3.83002  26
 -31   1   4 103.931 3.65410   8
  31   1  -4 104.063 4.37372  28
 -31   1   4 100.109 3.81430  15
 -29  -1   4 33.9951 1.61377  15
  29  -1  -4 32.5856 1.58886   8
  29  -1  -4 31.1502 2.16328  28
  29  -1  -4 30.4507 2.00016  29
 -29  -1   4 32.4631 1.57028  12
  29   1  -4 31.3493 2.87398  29
  29   1  -4 32.2003 1.99437  28
 -29   1   4 31.0755 1.63725  15
 -29   1   4 30.8946 1.68358  29
  29   1  -4 31.7243 1.46837  23
  29   1  -4 27.4030 2.06572  32
 -29   1   4 32.9259 1.65128  26
  29   1  -4 31.8488 1.56263   8
  29   1  -4 31.6800 1.81362  15
 -29   1   4 34.4610 1.55296   8
  29   1  -4 32.8945 1.36829  16
 -27  -1   4 21.1146 1.17922  12
  27  -1  -4 21.5549 1.28567   8
 -27  -1   4 22.5164 1.27507  15
  27  -1  -4 19.1428 1.68707  29
  27  -1  -4 19.8417 1.75809  28
  27  -1  -4 20.9086 1.39080  15
 -27   1   4 22.3254 1.35726  26
  27   1  -4 18.9211 1.62766  32
  27   1  -4 19.8972 1.55249  28
 -27   1   4 22.0073 1.25784   8
 -27   1   4 20.9224 1.30991  15
  27   1  -4 18.9229 1.62727  15
  27   1  -4 21.1933 1.15187  23
 -27   1   4 20.7183 1.35191  29
  27   1  -4 22.0860 1.22589   8
  27   1  -4 19.2083 1.99886  29
  27   1  -4 22.2136 1.04707  16
 -25  -1   4 1587.66 44.1435   9
  25  -1  -4 1439.47 45.5315  29
  25  -1  -4 1262.63 45.0066  15
 -25  -1   4 1446.46 44.3360  15
 -25  -1   4 1349.37 44.9022  10
 -25  -1   4 1467.78 44.1933  22
  25  -1  -4 1345.56 44.4546   8
  25  -1  -4 1405.75 45.5054  28
 -25  -1   4 1393.24 44.2911  12
  25   1  -4 1425.27 44.6908  16
 -25   1   4 1628.57 45.9246  15
  25   1  -4 1401.88 45.2124   8
  25   1  -4 1386.50 46.9532  29
 -25   1   4 1491.81 45.3053   8
  25   1  -4 1389.01 44.9865  23
 -25   1   4 1410.20 45.2603  29
 -25   1   4 1434.39 45.2969  26
 -25   1   4 1404.09 45.0258  23
 -23  -1   4 136.651 4.91345  22
 -23  -1   4 135.836 5.04272  12
  23  -1  -4 142.998 6.13965  29
 -23  -1   4 139.380 4.64875   9
 -23  -1   4 134.171 4.88661  26
  23  -1  -4 139.215 5.25773  15
 -23  -1   4 137.736 5.57722  10
  23  -1  -4 135.034 6.57176  24
 -23  -1   4 137.377 5.01755  15
  23  -1  -4 140.196 4.87755  23
  23  -1  -4 142.117 5.11899   8
  23  -1  -4 139.257 6.09682  28
  23   1  -4 139.502 6.82825  29
 -23   1   4 133.955 5.08050  15
 -23   1   4 130.119 4.56161  16
 -23   1   4 134.602 4.99984   8
  23   1  -4 137.666 4.56825  16
  23   1  -4 134.943 5.57158  32
  23   1  -4 138.862 4.85042   8
 -23   1   4 132.493 4.78681  23
 -23   1   4 135.500 5.13792  26
 -23   1   4 134.382 5.01352  29
  23   1  -4 138.630 4.73211  23
 -21  -1   4 252.122 7.89181   9
  21  -1  -4 230.680 9.75548  28
  21  -1  -4 283.093 9.35007  23
 -21  -1   4 253.279 8.15073  22
 -21  -1   4 247.250 8.30109  15
 -21  -1   4 232.840 15.5347   6
  21  -1  -4 238.538 8.04250  16
 -21  -1   4 243.786 8.83324  10
  21  -1  -4 231.356 21.8127   5
  21  -1  -4 244.451 8.38144   8
  21  -1  -4 250.174 9.43130  29
  21  -1  -4 256.668 9.84655  32
  21  -1  -4 219.178 9.97633  24
 -21  -1   4 239.936 8.18401  26
  21   1  -4 238.658 7.58835  16
  21   1  -4 229.688 9.33595  29
  21   1  -4 234.142 8.40353  32
 -21   1   4 226.584 7.60898  16
 -21   1   4 242.228 8.03428   8
  21   1  -4 238.954 7.66196  23
 -21   1   4 222.981 8.41926  26
 -21   1   4 229.379 13.7460   6
 -19  -1   4 315.219 10.5020  15
  19  -1  -4 313.668 10.5084  23
  19  -1  -4 331.817 22.6665   5
 -19  -1   4 325.664 10.3329  22
  19  -1  -4 315.360 10.3496  16
 -19  -1   4 327.657 10.1210   9
  19  -1  -4 318.943 10.7668  15
  19  -1  -4 339.517 12.0285  32
 -19  -1   4 303.823 16.3838   6
  19  -1  -4 321.572 10.6338   8
  19  -1  -4 311.448 11.3263  14
 -19  -1   4 321.698 11.0156  10
  19  -1  -4 329.378 24.7565   7
  19  -1  -4 314.374 11.5486  29
  19  -1  -4 323.971 11.6242  28
 -19  -1   4 309.038 10.4426  26
 -19   1   4 323.788 10.5959  26
 -19   1   4 305.304 11.2809  32
  19   1  -4 309.365 10.8018  32
  19   1  -4 321.150 11.7971  29
 -19   1   4 319.793 10.4025  23
  19   1  -4 312.459 10.0531  23
  19   1  -4 316.322 27.5950   5
 -19   1   4 308.763 10.1150  16
 -19   1   4 307.244 10.4859  15
  19   1  -4 313.981 12.0267  14
  19   1  -4 314.626 9.92849  16
  19   1  -4 309.320 20.0367   7
 -19   1   4 324.919 10.3549  29
  19   1  -4 314.106 10.2292   8
 -19   1   4 313.511 10.4590   8
  17  -1  -4 64.8766 3.19690  29
  17  -1  -4 67.2913 3.51499  32
  17  -1  -4 64.4567 3.93098  24
  17  -1  -4 59.4022 2.99935  14
 -17  -1   4 61.3976 2.30396  22
  17  -1  -4 59.3619 2.56295   8
  17  -1  -4 57.1993 2.36208  16
 -17  -1   4 64.8337 2.84644  10
 -17  -1   4 61.0716 2.15505   9
 -17  -1   4 64.1176 2.48045  26
 -17  -1   4 63.5353 2.49448  15
 -17  -1   4 46.3958 7.49406   6
  17  -1  -4 71.5508 9.93783   7
  17  -1  -4 60.8609 9.04563   5
  17  -1  -4 71.8179 3.40421  28
  17   1  -4 58.7422 9.24511   5
  17   1  -4 61.0461 8.13532   7
  17   1  -4 67.6774 2.36544  23
 -17   1   4 63.2516 3.21630  32
  17   1  -4 64.4150 2.16544  16
 -17   1   4 59.5380 2.58577   8
 -17   1   4 60.8983 2.36119  16
  17   1  -4 61.4922 2.41492   8
 -17   1   4 62.9148 3.09571  25
 -17   1   4 65.4941 2.71303  26
  17   1  -4 67.0837 3.47822  29
 -17   1   4 62.7620 2.46806  29
  17   1  -4 59.6900 3.52071  14
 -17   1   4 70.0540 2.66174  23
  15  -1  -4 95.1245 4.09960  29
  15  -1  -4 88.1014 3.34056  16
 -15  -1   4 107.211 7.05066   6
  15  -1  -4 96.9155 3.98808  14
  15  -1  -4 91.8877 9.68879   5
  15  -1  -4 90.1765 10.0742   7
 -15  -1   4 100.339 3.55774  15
  15  -1  -4 91.6635 10.0238   4
  15  -1  -4 99.6048 4.27483  28
  15  -1  -4 88.4458 3.51482   8
  15  -1  -4 94.3775 4.43481  32
 -15  -1   4 91.7564 3.24999  22
 -15  -1   4 96.6452 3.74469  10
  15   1  -4 99.0657 8.73163   4
 -15   1   4 95.0483 3.71336  26
 -15   1   4 95.9210 3.43031  16
 -15   1   4 106.370 4.11722  25
  15   1  -4 107.379 10.8338   5
 -15   1   4 100.215 3.80036  11
  15   1  -4 98.9728 4.39846  29
 -15   1   4 99.3088 4.29956  32
  15   1  -4 93.9740 4.54202  14
  15   1  -4 98.2658 3.18921  16
 -15   1   4 94.8190 3.49437  29
 -13  -1   4 413.458 19.1987   1
  13  -1  -4 400.044 13.1718  16
 -13  -1   4 415.918 13.5216  10
  13  -1  -4 406.452 16.0414   3
  13  -1  -4 389.302 14.5218  32
  13  -1  -4 425.616 13.9930  29
 -13  -1   4 438.668 17.0696   6
  13  -1  -4 408.377 13.8072  14
  13  -1  -4 431.511 22.6172   4
  13  -1  -4 404.924 14.0516  28
  13  -1  -4 441.572 21.5481   5
 -13   1   4 363.422 19.5164   1
  13   1  -4 417.075 13.7607  29
  13   1  -4 398.277 20.1207   4
 -13   1   4 402.375 12.8056  16
 -13   1   4 428.377 13.8626  32
 -13   1   4 415.082 13.1027  11
 -13   1   4 401.072 12.8947  29
  13   1  -4 423.710 12.8760  32
  13   1  -4 397.362 12.5360  16
 -13   1   4 406.178 13.0949  26
  13   1  -4 407.530 14.0175  14
  13   1  -4 429.703 22.6028   5
 -13   1   4 363.740 13.4050  25
  11  -1  -4 415.146 13.9259  16
  11  -1  -4 460.140 14.7959  28
  11  -1  -4 442.769 14.4903  14
  11  -1  -4 468.743 22.2014   4
 -11  -1   4 435.664 14.2082  10
  11  -1  -4 452.483 25.7315   5
  11  -1  -4 447.075 16.9582   3
 -11  -1   4 453.718 17.0105   6
  11  -1  -4 427.415 14.5709  29
 -11  -1   4 420.106 18.4506   1
 -11  -1   4 434.443 18.8165   1
 -11   1   4 428.048 13.9474  26
  11   1  -4 399.657 21.7834   4
  11   1  -4 392.863 21.3669   5
 -11   1   4 423.159 13.6795  16
  11   1  -4 418.306 13.8787  32
 -11   1   4 385.810 19.6633   1
 -11   1   4 496.715 14.3925  25
 -11   1   4 441.224 13.9389  11
  11   1  -4 449.427 14.4881  29
  11   1  -4 481.546 14.9125  14
 -11   1   4 442.370 13.7992  29
   9  -1  -4 1562.74 50.8410   3
  -9  -1   4 1595.53 53.8406   4
   9  -1  -4 1420.62 58.7710   5
   9  -1  -4 1465.25 48.0874  28
  -9  -1   4 1539.15 51.4387   1
   9  -1  -4 1504.54 47.9887  29
  -9  -1   4 1495.73 50.0527   6
  -9  -1   4 1543.90 47.6583  10
   9  -1  -4 1571.44 55.7788   4
   9  -1  -4 1626.63 48.5723  32
   9   1  -4 1529.89 46.1845  32
  -9   1   4 1499.35 46.5291  11
  -9   1   4 1535.95 47.0350  32
   9   1  -4 1489.90 51.7108   4
  -9   1   4 1426.33 46.4469  26
  -9   1   4 1522.90 54.0530   1
   9   1  -4 1424.67 55.0953   5
   9   1  -4 1494.65 47.1743  14
  -9   1   4 1518.62 53.4886   1
  -9   1   4 1523.19 46.4507  29
  -7  -1   4 888.487 27.4401  10
   7  -1  -4 866.590 33.9001   4
   7  -1  -4 906.466 30.6049   3
   7  -1  -4 850.254 33.0830   5
  -7  -1   4 879.801 29.3410   6
  -7  -1   4 872.895 30.3237   1
   7  -1  -4 922.464 28.3119  32
   7  -1  -4 872.487 27.7294  29
  -7  -1   4 894.279 30.0548   1
  -7  -1   4 804.073 31.6936   4
   7   1  -4 898.435 31.9318   4
  -7   1   4 868.515 27.4781  11
   7   1  -4 866.992 27.9602  14
[truncated: 593,866 more chars]
