# Supplementary material for: A synergistic Rh(I)/organoboron-catalysed site-selective carbohydrate functionalization that involves multiple stereocontrol
Source: Nat Chem. 2022 Dec 30;15(3):424–35. doi: 10.1038/s41557-022-01110-z (PMC9986112; doi:10.1038/s41557-022-01110-z)
Supplement: Supplementary file 6 — Cartesian coordinates (.xyz) of all DFT-computed structures for the mechanistic understanding. [file 41557_2022_1110_MOESM6_ESM.zip]

Archive with 10 entries (8 files):
- Cartesian Coordinates of Reaction Path/
- Cartesian Coordinates of Reaction Path/31trun.xyz
- Cartesian Coordinates of Reaction Path/Encounter Complex 33trun + 30a.xyz
- Cartesian Coordinates of Reaction Path/Transition State.xyz
- Cartesian Coordinates of Resting State Boronates/
- Cartesian Coordinates of Resting State Boronates/22rstrun_Butyl_Boronate.xyz
- Cartesian Coordinates of Resting State Boronates/23rstrun_Cyclohexyl_Boronate.xyz
- Cartesian Coordinates of Resting State Boronates/24rstrun_Phenyl_Boronate.xyz
- Cartesian Coordinates of Resting State Boronates/25rstrun_Phenyl_Vinyl_Boronate.xyz
- Cartesian Coordinates of Resting State Boronates/33trun_Cyclohexyl_Vinyl_Boronate.xyz
