# Supplementary material for: A synergistic Rh(I)/organoboron-catalysed site-selective carbohydrate functionalization that involves multiple stereocontrol
Source: Nat Chem. 2022 Dec 30;15(3):424–35. doi: 10.1038/s41557-022-01110-z (PMC9986112; doi:10.1038/s41557-022-01110-z)
Supplement: Supplementary file 6 — Cartesian coordinates (.xyz) of all DFT-computed structures for the mechanistic understanding. [file 41557_2022_1110_MOESM6_ESM.zip › Cartesian Coordinates of Reaction Path/31trun.xyz]

165
Coordinates from ORCA-job IRC_Firstnode_PROD_CPCM_THF_DEFGRID3_r2scan3c
  C   0.80004635382573      1.68869103672345     -2.68156979312286
  C   -0.27607715586126      0.75599369526587     -2.76659343174422
  C   1.84165525335833      1.11995737127887     -1.87759793174897
  C   0.09665150129870     -0.41107094196047     -2.04031728667107
  C   1.41438003848523     -0.20518110717992     -1.49142114946295
  Fe  1.42532803699298     -0.05757631050520     -3.54190737430646
  H   0.83427786594055      2.65043343221506     -3.17588508673559
  H   -0.49481005300150     -1.30947861562106     -1.92740937029410
  H   -1.19103030419627      0.89003894047468     -3.32924329010220
  C   0.93566401804877     -0.32959226119185     -5.51084764562731
  C   1.19087711004666     -1.59068146309056     -4.88808312305328
  C   2.11774463832046      0.46587052907501     -5.39917245104769
  C   3.10344896148054     -0.30317369353318     -4.70660318584728
  C   2.52983251569609     -1.57605879629539     -4.39479294672104
  H   2.23451223884041      1.48324414592942     -5.74942628283599
  H   -0.00146466457191     -0.01639070370811     -5.95257368484486
  H   0.48297144014680     -2.40205377391506     -4.77880753051656
  H   4.10335207175963      0.02882156142223     -4.45688279779308
  H   3.01163731530508     -2.37681615433395     -3.85019948213067
  P   2.11463770629541     -1.16252766513330     -0.11249577173259
  C   0.88915503966169     -2.52974992425197     -0.00613685233271
  C   3.63950920372842     -2.03018171236321     -0.62171946943934
  C   -0.20440246409310     -2.37442181974431      0.84844969655174
  C   0.97651511512739     -3.67588744363028     -0.80296324270540
  C   -0.01173539612888     -4.65428998329819     -0.73420360616065
  C   -1.19863015232619     -3.34669681330521      0.90773198441247
  C   -1.10136722537440     -4.49132642250730      0.11981846633162
  H   -0.26866960702918     -1.48699761592584      1.47376121165837
  H   -2.04353365256347     -3.21569514449969      1.57849032754981
  H   -1.87138551348807     -5.25626077541029      0.17187453329591
  H   0.06703995438727     -5.54407965057696     -1.35306999847508
  H   1.81960904935846     -3.80617855236998     -1.47629576343622
  C   4.07778621846739     -3.07656069640093      0.20087538864470
  C   5.29461360113115     -3.70067730777743     -0.04511482404382
  C   4.45715668618329     -1.60237415967536     -1.66784043075577
  C   5.68042561216565     -2.22472945244292     -1.90964053204044
  C   6.10143754036735     -3.27774549753252     -1.10176741775256
  H   3.47113850337760     -3.39817529326759      1.04398337267083
  H   4.12667732099885     -0.79755740047705     -2.31460534857357
  H   6.30096990895504     -1.88676410244584     -2.73552340093100
  H   7.05451643286363     -3.76433818272411     -1.29026502972159
  H   5.61835655506860     -4.51457393391102      0.59856546700889
  C   3.10910713297884      1.81373796403347     -1.46374714641205
  P   3.13558520164467      2.12472363126824      0.43651426817709
  C   3.43252212429196      2.96934843745124     -2.42045964381030
  H   3.92749756331220      1.08600831412665     -1.53523866124291
  H   2.75781095547919      3.81971577069570     -2.30315443456972
  H   3.33410686932587      2.60032175824468     -3.44857495123256
  H   4.45388371542532      3.32829104570845     -2.29906333274510
  C   1.58680659949597      3.13501201053897      0.88666769022116
  C   1.76813071965771      3.81802727704314      2.24935348419630
  H   2.11800445167155      3.11363471259139      3.00886202709678
  H   0.79473836107633      4.21279658115073      2.56868558057787
  H   2.46336154760625      4.65945673743665      2.19805322447360
  C   1.11188224609829      4.17313896351028     -0.13098871780564
  H   1.86447598665715      4.95100018821921     -0.29115723643785
  H   0.20411791466072      4.65869537387678      0.25267238352611
  H   0.86304069311559      3.71830183493929     -1.09157916046083
  C   0.51100284135780      2.03654236934802      1.04267305700431
  H   0.76762164306205      1.28104804767013      1.84164017144415
  H   0.27488226357641      1.52920539232469      0.10638531949350
  H   -0.41457156261185      2.47414907533700      1.44361821215038
  C   4.76158356190006      3.07594198600443      0.71999345723521
  C   5.86606951323825      2.30539176317812     -0.02872939289673
  C   5.10944056021058      2.99353313821449      2.21431553983316
  C   4.74029018512740      4.55010369111987      0.29331976289159
  H   5.21137626543396      1.94861154886267      2.51529683277552
  H   4.36150686847895      3.47049112360994      2.85206092588991
  H   6.06718015134495      3.50478276260943      2.37780689457771
  H   5.85461480151430      1.24206801443712      0.23835729973651
  H   6.83758620004240      2.71646115437438      0.27307971716173
  H   5.79626307307794      2.39227864314409     -1.11505694277065
  H   4.45990655187127      4.69547779093009     -0.75054647736369
  H   5.74770090377138      4.96531512450429      0.43127455169108
  H   4.05813707913202      5.13804302508673      0.91328381727247
  Rh  2.48071694863192      0.26205943899256      1.73951639593773
  H   4.43365932479298      1.17175167037233      4.20093610316596
  H   1.88255279416058      1.23553943494967      4.31212352646711
  C   3.85648192826205      0.25010695004497      4.32706684378887
  C   2.44766492111621      0.42412916791964      3.85079728743388
  C   2.29314434333222     -4.52048495122177      3.70356882667927
  C   3.68701791934245     -4.57270632803950      3.74185952906303
  H   1.71496795136114     -5.44121568691924      3.72845356714140
  H   4.19843175927669     -5.52995215071719      3.79573575263490
  C   1.63375978860228     -3.29505434114992      3.64412363470292
  C   4.41738091444132     -3.38356512415146      3.71847437232829
  H   0.54694343293781     -3.26310040460713      3.61604070804570
  H   5.50613415674648     -3.40826371228475      3.73752488291860
  C   3.76832441210966     -2.15844448428091      3.64735276874293
  C   2.35937122318306     -2.09557339510005      3.60374433153480
  C   4.47866345177940     -0.85288225174549      3.44960612057020
  C   1.73352642563415     -0.78179909475128      3.47654156400249
  H   5.55772395358323     -0.96864223636008      3.64285113207673
  H   0.64446150576460     -0.77036970910302      3.53122875802136
  O   4.33743750707327     -0.43083352394658      2.09991872442211
  H   5.71774674963560     -7.28581881106172      4.86031784769242
  C   6.13318756214050     -7.28543105597966      5.87568923899068
  H   4.38040324038977     -8.46290941405224      6.41108494408761
  H   7.19935063779906     -7.52550303003817      5.77913752569527
  H   5.89707009983771     -9.34235993108699      6.55081735488418
  H   6.06246860157836     -5.11152623376048      5.71941935133477
  C   5.42957969706267     -8.36573946008391      6.72158803772323
  H   3.84169924334515     -6.05545252619638      6.55380352838542
  H   2.51523317769925     -4.11214687896817      6.79928002931622
  C   5.98538237381007     -5.88170905291729      6.49588174672585
  C   4.64660588994894     -5.75588881543582      7.24038759063475
  O   1.75359610287619     -1.87033792808172      8.30513073446136
  C   3.29648814483395     -3.62550397087042      7.39009516706255
  C   4.39121267736755     -4.34763454742275      7.67040851180291
  H   1.67947394708201     -0.95389379551178      8.60501319577204
  C   5.47391269665286     -7.99110310901183      8.20293275268196
  H   6.79709522792027     -5.69040502187177      7.21167938546466
  B   3.03799881355690     -2.19243404075832      7.93568143330462
  C   4.65672534307489     -6.70970800365263      8.46391127180329
  H   3.61989602981600     -6.96246972972206      8.71728060029283
  H   5.09342043310334     -8.80890021349174      8.82579878479978
  H   6.52071745956574     -7.83560935405430      8.49697056446429
  O   4.00522065310027     -1.23645387072830      8.15987979996467
  H   5.18559001738532     -3.90608916110660      8.28277619508413
  O   3.82128540638347     -0.08422326921239      5.74222635367052
  H   5.07083737986055     -6.17696798873454      9.33049549418261
  C   5.20931892988116     -1.13369725912016      7.39901498626185
  H   5.38375484608482     -2.06149557337800      6.84355656982991
  C   5.07527789048648      0.02277278124964      6.40279368382517
  H   7.30351449027471     -2.79760676105244      6.82385511027396
  H   4.49796916705040      1.33046272363053      8.00824392318412
  H   5.90201305315066     -0.49202398979359      9.33593583085041
  H   4.05372652263691      2.51338820517682      6.14891185877228
  C   6.35544319060163     -0.84652689131102      8.39630127062826
  O   7.09157921844747     -1.97985926746846      8.75727593291446
  H   5.90113378092714     -0.05350504619334      5.67949749540231
  C   7.89635556615149     -2.55479831235307      7.71545993558593
  C   5.21704807404316      1.33493690854451      7.17122248301231
  O   4.99654435240078      2.48915370746161      6.35963954702138
  H   8.30332176735987     -3.47905197237221      8.13032135822750
  H   8.71547190750391     -1.88510299619159      7.43445817840161
  O   7.25084383015850      0.12802074136490      7.86944068796411
  C   6.65669106547816      1.43226481840515      7.69623089919279
  H   6.30297261786819      1.69374865285390      9.80761197369998
  H   8.01698438642131     -0.31932337854392     10.61961074465982
  C   6.74663155427502      2.25579467742592      8.97073070475865
  H   7.26252411032243      1.91410025421971      6.91776566575123
  H   6.14819872425241      3.16634837747471      8.82817049791243
  H   7.64175755812097      0.93434363207941     11.82314087777721
  C   8.43878429920193      0.50287821754742     11.20746112855394
  H   9.18862405417984      0.07568385268338     11.88367639744293
  O   8.07597145371048      2.65153218892692      9.26297990849244
  H   9.84090898882710      0.26808070472499      8.23703406284456
  Si  9.24042450374006      1.78199809570586     10.09373378479386
  C   10.40514188104284      0.95008437093782      8.88130502324332
  H   11.17179394963623      0.36932051066546      9.40712260403407
  H   8.90442801919160      2.90781964033714     12.89524481720096
  H   8.33329567802507      4.11916289374629     11.73113245307342
  H   10.91295246526541      1.68311456099475      8.24450721775446
  C   9.22875917109303      3.67447045730914     12.18177649419279
  C   10.16846429215443      3.09301567173267     11.11308843343119
  H   11.09495265187059      1.63151240414221     12.46573552410669
  H   9.80895814397805      4.72545698162689      9.69662840170162
  C   11.38558138663175      2.45503351296720     11.80207705855777
  H   9.74384218861446      4.46194348301085     12.75100014869743
  C   10.64890696040359      4.22925735768478     10.19528378783285
  H   12.10509733944861      2.06496661377178     11.07280118062060
  H   11.33542268659584      3.86458982535814      9.42191544419307
  H   11.90725656444092      3.20459313574425     12.41471023472495
  H   11.18610642801665      4.98676746121538     10.78460302354160
