# Supplementary material for: A synergistic Rh(I)/organoboron-catalysed site-selective carbohydrate functionalization that involves multiple stereocontrol
Source: Nat Chem. 2022 Dec 30;15(3):424–35. doi: 10.1038/s41557-022-01110-z (PMC9986112; doi:10.1038/s41557-022-01110-z)
Supplement: Supplementary file 6 — Cartesian coordinates (.xyz) of all DFT-computed structures for the mechanistic understanding. [file 41557_2022_1110_MOESM6_ESM.zip › Cartesian Coordinates of Reaction Path/Encounter Complex 33trun + 30a.xyz]

165
Coordinates from ORCA-job IRC_Lastnode_SM_CPCM_THF_DEFGRID3_r2scan3c
  C   1.96146618647624      0.98329204882921     -2.23815678193944
  C   2.42672974341687     -0.06113051384165     -3.09144801343918
  C   2.55672163040058      0.82057309929770     -0.94621986757834
  C   3.33360668599456     -0.87026924457410     -2.35031939091116
  C   3.42778229279187     -0.32931742004306     -1.01615981381745
  Fe  4.00022055402209      1.05191747194673     -2.41749523901711
  H   1.30044801017533      1.78672815197955     -2.53474599480074
  H   3.87167176620021     -1.73269743336998     -2.71885028809473
  H   2.17933227099139     -0.18263275351948     -4.13792141258750
  C   4.69608468739614      1.88272672185545     -4.15416374666198
  C   5.68957758323261      1.02479585148321     -3.58973349812970
  C   4.39974859723316      2.90398118536935     -3.20007620766448
  C   5.20978545680121      2.67786294857106     -2.04548819669681
  C   6.00824696772654      1.51648453996136     -2.28974752268149
  H   3.66665116585741      3.69111562337390     -3.31904116898108
  H   4.21928441522560      1.75599556780120     -5.11739469230156
  H   6.10139383828211      0.13696524394505     -4.05142725504230
  H   5.20986881699119      3.28129090251138     -1.14650709984290
  H   6.70804862864966      1.06607113834128     -1.59846400410133
  P   4.05075641762756     -1.22526389545982      0.42121244097560
  C   4.73844287072024     -2.74824741172624     -0.32796001415410
  C   5.46739676592289     -0.39586008956495      1.20961790319870
  C   3.84991610198678     -3.75139499983010     -0.72985088009505
  C   6.10551782699885     -2.90163811457355     -0.57122815432260
  C   6.57724713722415     -4.05922655598136     -1.18710732723746
  C   4.32343296343152     -4.89976242058002     -1.35230480752391
  C   5.69078991145107     -5.05950797363403     -1.57440272855444
  H   2.78246670824704     -3.63014576344879     -0.56120275044559
  H   3.62533742007605     -5.67295630353052     -1.66015573730245
  H   6.06257506327055     -5.96170602273208     -2.05193857726308
  H   7.64264509177680     -4.17454634757607     -1.36489023359375
  H   6.80519207043157     -2.12396681372851     -0.28118026283051
  C   6.21581662859211     -1.12323921510403      2.14441217596195
  C   7.27328162854342     -0.51671147331367      2.80999747755769
  C   5.76316061019878      0.94870722367778      0.98981434630924
  C   6.81725610337080      1.55638526288141      1.66789920100671
  C   7.57907629561164      0.82299217063463      2.57207909072116
  H   5.97796997781618     -2.16256995744373      2.35147012313819
  H   5.18996196859833      1.51655696367699      0.26704633998877
  H   7.04299516437334      2.60277951548527      1.48288875640197
  H   8.40446164639940      1.29429640901884      3.09929919170679
  H   7.85268432011357     -1.09054803016186      3.52824832087061
  C   2.26995039633112      1.63870836256611      0.27943838425197
  P   1.35654592639963      0.59416975946079      1.59492863982064
  C   1.68880541159477      3.00791220388084     -0.09770500811221
  H   3.21823449312647      1.81388074492235      0.80381063040342
  H   0.66438396623904      2.94763770326749     -0.47027140381853
  H   2.31487287727709      3.42734506051805     -0.89354243982187
  H   1.71095600947441      3.70630775648240      0.73769400133197
  C   -0.19457870845754     -0.17958983518376      0.82041681160752
  C   -1.16398456752913     -0.65298423746681      1.91249207383426
  H   -0.67249985750660     -1.28569441852518      2.65720273877172
  H   -1.95121905199716     -1.24576749192871      1.43044325308431
  H   -1.64632796956494      0.18346719682710      2.42290977982434
  C   -0.95164877285517      0.69776256030877     -0.17758513457643
  H   -1.33361980845097      1.60672693409354      0.29587114379745
  H   -1.81103644277339      0.13171794271719     -0.56025878340973
  H   -0.33054488545169      0.97578873236422     -1.03099246282056
  C   0.35713825044155     -1.42577273000389      0.09183397119926
  H   0.89150659275986     -2.15985940827861      0.76403229170362
  H   0.99778535245670     -1.18481613156067     -0.75656873234726
  H   -0.47973689060570     -2.04191212585804     -0.26517429617505
  C   1.01181327905288      1.78307640644791      3.03042564470889
  C   2.32937154459795      2.53144074245401      3.30784713472899
  C   0.66837043352900      0.99197126066789      4.29952668519073
  C   -0.13569080325381      2.76406440834236      2.74190326694110
  H   1.50426465776029      0.36118507287593      4.60277713449031
  H   -0.22843842690032      0.37883913669592      4.19295023661029
  H   0.48776370798588      1.71557244688213      5.10375611425586
  H   3.15527064328691      1.82806633916711      3.46416007222821
  H   2.20108521591131      3.10564603854790      4.23348057078845
  H   2.60471073672756      3.23397558847434      2.51829219556995
  H   -0.00346383096734      3.33794233654043      1.82474532230591
  H   -0.18619931600471      3.47393119880554      3.57707200063014
  H   -1.09996473249397      2.25128604914928      2.69064517025848
  Rh  2.35008645653799     -1.48681756369689      1.97139285081932
  H   0.81232510415309     -1.89443842690830      4.59669591385717
  H   0.62435917021636     -3.64246695300991      2.79050034687922
  C   1.68286586929654     -2.25047920747079      4.05745233637507
  C   1.59382561232349     -3.27539722789986      3.12307531511895
  C   6.19813488816578     -4.65881370594166      3.80157075187467
  C   6.27456243318658     -3.83594903693803      4.92698003803419
  H   7.01589910674953     -5.33457422969819      3.56617381239307
  H   7.15272801743746     -3.86553744183719      5.56653666380042
  C   5.07396413706973     -4.62293648996371      2.98199929818566
  C   5.23124268303577     -2.95853579486804      5.21852114336262
  H   5.00766507625528     -5.26825296079714      2.10833268630363
  H   5.30598781568802     -2.28555166790106      6.06871152672440
  C   4.10728513807525     -2.90877087819654      4.40170045030297
  C   4.01449953779995     -3.75812876316243      3.28216167761185
  C   3.08872125803522     -1.80534157211847      4.47978866048492
  C   2.78962559576476     -3.71754882724107      2.49404028273131
  H   3.07411903489724     -1.31527759423353      5.46463689769982
  H   2.70788401292417     -4.41920163936199      1.66903546496812
  O   3.48975010761336     -0.86245861407217      3.47876291067893
  H   0.51364955025416     -4.66649601002200      5.65676540130286
  C   0.68553280178511     -4.88223641750178      6.71956044354253
  H   -1.35396372434258     -4.17664987588619      7.01698274799961
  H   1.15183052817556     -5.87454980862502      6.76640620020611
  H   -1.13667986643627     -5.88690447963836      7.36637130428729
  H   2.37158916256456     -3.51468610129699      6.54522125453342
  C   -0.66336381435541     -4.90298766807763      7.46701885935780
  H   0.19993522716205     -2.26636983866611      7.07487748305374
  H   0.88186556798903     -0.00845811312835      7.11979101461809
  C   1.65072319693573     -3.83399036414238      7.30750488549530
  C   0.88199900935318     -2.62516415332435      7.86179118125847
  O   2.07575811285167      2.04516321807344      8.84741058709574
  C   1.71242602107981     -0.22505619487849      7.80797465937444
  C   1.79629827656379     -1.49172313750655      8.23110746017466
  H   2.70238922341621      2.76203501994365      9.00578663727275
  C   -0.45900164464214     -4.54241312486994      8.93880977813005
  H   2.24141983271422     -4.27180174312657      8.12516805029643
  B   2.75417867132572      0.97191712332773      8.14045985298391
  C   0.03980708050123     -3.08886231982065      9.07784446890175
  H   -0.80920876802244     -2.40407258665626      9.19773377249427
  H   -1.38646188445876     -4.67882772466645      9.50756015272592
  H   0.27589998873764     -5.23493490083965      9.37156801122507
  O   3.96836401492683      0.49039825879130      8.88746728703295
  H   2.60488696139108     -1.76319868152415      8.92129600651451
  O   3.37182928649407      1.48388731282287      6.83834924482233
  H   0.64906823654600     -2.99195877223737      9.98671418669477
  C   4.85000800662935     -0.01059828554240      7.91974285231203
  H   4.61203020969607     -1.05853294141971      7.66806897446042
  C   4.61885391246839      0.86492871232729      6.65406883097228
  H   5.57251329329555     -2.59949972875100      8.77143948821641
  H   5.73044308003922      2.53752855591148      7.41075985831080
  H   6.48245254820678      1.02149202254901      8.89917060883876
  H   4.62856469380099      3.04743612853379      5.41711836598691
  C   6.30639738568961      0.07536973751689      8.36337074293539
  O   6.73082482367785     -0.91005713383764      9.26508809768593
  H   4.63414326592337      0.24638471897033      5.73661211996132
  C   6.61814745535799     -2.27120050280798      8.82683539098126
  C   5.72572224788140      1.89582988999988      6.51127776969262
  O   5.53524329873586      2.71452198858702      5.35179490548946
  H   7.13562789388951     -2.86851000299368      9.58092715825938
  H   7.10319219040419     -2.42033614511202      7.85502534399738
  O   7.12580730782590     -0.00496312658641      7.18485713488167
  C   7.06490637334753      1.17482439054864      6.35450415233118
  H   8.32201684742809      2.25513302715965      7.72198801753746
  H   9.23234648682834     -0.10686653686741      8.89558790737086
  C   8.24997421771060      2.08158442469039      6.63619679320346
  H   7.13155855809501      0.81480036378500      5.31894879162979
  H   8.07486273919889      3.04989350279875      6.14868304369903
  H   10.40473054391566      1.21784731956018      9.06344064876624
  C   10.23124413340206      0.23692260460687      8.60663399001947
  H   10.96574203815994     -0.46194823693458      9.02385249229597
  O   9.46830178982025      1.56182064354889      6.11856343838110
  H   8.81599254703207     -1.50387886055847      6.12975765212895
  Si  10.38777874560756      0.30982164176168      6.73971929083219
  C   9.88369928530672     -1.32596840727824      5.96489071249676
  H   10.44171598377685     -2.15853899260604      6.40933589764121
  H   12.65742006480869      1.86123079892146      8.04049086253199
  H   11.95202987992922      2.86479306576333      6.75873703405433
  H   10.07312606241496     -1.33154404287684      4.88527026267690
  C   12.62143349597155      2.01897761334059      6.95621281953592
  C   12.16305632129994      0.75299233066385      6.21472101052316
  H   13.10479647777437     -0.63635174990306      7.63082738873510
  H   11.56983354530794      1.85095412892429      4.41452519683981
  C   13.11232866647793     -0.40626152775343      6.55833236654868
  H   13.63126037681915      2.30611898736526      6.62827290546877
  C   12.21535037580339      1.01308846502875      4.70017860159567
  H   12.84839880612271     -1.32054559614373      6.01395535414690
  H   11.90418244114667      0.13315055824275      4.12447043416657
  H   14.14427646635279     -0.14288800793511      6.28405646343324
  H   13.24304990209027      1.26081234303796      4.39608276133993
