# Supplementary material for: A synergistic Rh(I)/organoboron-catalysed site-selective carbohydrate functionalization that involves multiple stereocontrol
Source: Nat Chem. 2022 Dec 30;15(3):424–35. doi: 10.1038/s41557-022-01110-z (PMC9986112; doi:10.1038/s41557-022-01110-z)
Supplement: Supplementary file 6 — Cartesian coordinates (.xyz) of all DFT-computed structures for the mechanistic understanding. [file 41557_2022_1110_MOESM6_ESM.zip › Cartesian Coordinates of Reaction Path/Transition State.xyz]

165
Coordinates from ORCA-job OptTS_Re_LOOSE_DEFGRID3_THF_CPCM_r2scan3c
  C   0.34171323727894      0.91440122510849     -2.41321943102669
  C   -0.21637557790096     -0.38115801774480     -2.62486974068390
  C   1.54538474673076      0.77959542997879     -1.64815489336763
  C   0.64461217848518     -1.33699961890431     -2.01529682923185
  C   1.74831091267359     -0.63209185668733     -1.41026870560081
  Fe  1.65653836727057     -0.27997755606165     -3.43013578589209
  H   -0.06089468723244      1.83991348055491     -2.80268757760963
  H   0.50949452044617     -2.40990408127083     -2.01237267278134
  H   -1.10809573630895     -0.60316234652476     -3.19667798111987
  C   1.28914902836996     -0.51065322094017     -5.43094434360556
  C   2.07181121513537     -1.60366865126787     -4.94597430030125
  C   2.01976160722211      0.69481478182479     -5.19652546600383
  C   3.25403321710032      0.34745221415320     -4.56578194981416
  C   3.28548905960671     -1.07482031388758     -4.41463522354941
  H   1.68229510642643      1.69697987226255     -5.42670163628834
  H   0.29851895302946     -0.57940499416693     -5.86135404353794
  H   1.78072572285045     -2.64600639428844     -4.94814986712847
  H   4.02144050013189      1.04425737916522     -4.25276575351748
  H   4.07381900308277     -1.64974115242707     -3.94747776578944
  P   2.82359625896716     -1.32530883292369     -0.12469449055580
  C   2.28595465031410     -3.08007196612922     -0.10095592290141
  C   4.56614210853359     -1.38999374807257     -0.65178575572987
  C   1.13196419632327     -3.40501928319800      0.61942808851091
  C   2.95146032779387     -4.08138833642079     -0.81294787078131
  C   2.48094318569964     -5.39259273498101     -0.78219859043425
  C   0.65655357268781     -4.71111417642167      0.63807167234098
  C   1.33646290740619     -5.71088277116388     -0.05586678312232
  H   0.60322320777329     -2.62922827463988      1.16786453395231
  H   -0.23976624879571     -4.95098755000476      1.20333862552288
  H   0.97343508707208     -6.73465130864403     -0.03155088581358
  H   3.01091188435496     -6.16580629877934     -1.33158314795900
  H   3.84088801947052     -3.84310735438486     -1.38876411119498
  C   5.43864348108553     -2.19577365105411      0.09162803775251
  C   6.80020445027491     -2.19092861791637     -0.18587708944619
  C   5.08436709179197     -0.55625544254137     -1.64272314620143
  C   6.45070874492492     -0.54744924706329     -1.91346386534619
  C   7.31128584909172     -1.36770367917127     -1.18875540180359
  H   5.05696457261879     -2.82358049456914      0.89231444350349
  H   4.41647186625242      0.06994795666043     -2.22282231465043
  H   6.83930603498492      0.09937449755006     -2.69546500907858
  H   8.37705453762184     -1.36297304389909     -1.40015985201768
  H   7.46528432078620     -2.82568831136474      0.39346064580709
  C   2.39467453850421      1.90944900842915     -1.13609741925126
  P   2.33309109098001      1.99622468961838      0.77827780493046
  C   2.14946618507395      3.18909135306151     -1.94636097930027
  H   3.44643014304356      1.62696290182382     -1.27314536638993
  H   1.17438765176890      3.63773266517085     -1.74661577333991
  H   2.19158496196447      2.93195055130104     -3.01138138595823
  H   2.91456406471067      3.94229632643472     -1.76167124427516
  C   0.51730971740719      2.15417244914902      1.31877626846344
  C   0.43194654076974      2.66782623532115      2.76310840118281
  H   1.07708748488714      2.09686569274089      3.43726158294895
  H   -0.60425703654601      2.55464293335072      3.10671124720163
  H   0.69000010730376      3.72688737036068      2.83796269351178
  C   -0.39820048823647      2.99801477432568      0.43090118158057
  H   -0.06705233018580      4.03987639110505      0.39000368804138
  H   -1.41275950091984      2.98412805756243      0.85144072996002
  H   -0.45537785949538      2.60448924844264     -0.58595095507069
  C   0.03433449979298      0.68555730151380      1.30262438095503
  H   0.61575359169454      0.00563095881604      1.99507431921502
  H   0.00003351736542      0.25295015595377      0.30231732140166
  H   -0.96989001563470      0.61991902184901      1.74502699593496
  C   3.40373290426640      3.50357150856616      1.22337992236046
  C   4.70771079594608      3.37817589123074      0.41246612796107
  C   3.79828464673646      3.41042981651243      2.70605504205307
  C   2.73017856449509      4.86009643856058      0.97285949686552
  H   4.37245001777219      2.49885652266818      2.88677313964096
  H   2.93610545240022      3.42667969291691      3.37667063624439
  H   4.42903513163254      4.27577312072192      2.94722228343642
  H   5.16240778101799      2.38986841140039      0.54830733272559
  H   5.41636465728702      4.12753181725093      0.78614488229474
  H   4.57245293853372      3.55822408701336     -0.65611285710903
  H   2.38039624567630      4.98730972798604     -0.05231697209576
  H   3.46230712085954      5.65205207388804      1.17834501237708
  H   1.88171638070246      5.01734265242545      1.64430722856271
  Rh  2.59039351642045     -0.10011036700057      1.83429107454456
  H   3.69323600487774      1.27430876472176      4.54475560809666
  H   1.54624274509405     -0.02103154447808      4.47139165882989
  C   3.69547968927984      0.21954392943385      4.30466407171840
  C   2.45403323782183     -0.39190379741415      4.00429411961431
  C   4.86434482256296     -4.58847526031709      3.20832075724223
  C   6.07756936408222     -3.92965246067551      3.41377226734044
  H   4.84823799382033     -5.66831198564267      3.08369401580025
  H   7.00666883902293     -4.49206979872426      3.44511287728658
  C   3.66997338499369     -3.87391712006995      3.17886494895428
  C   6.09051528437278     -2.54282827983253      3.56736822652168
  H   2.72575108356137     -4.39313691762560      3.02982719545658
  H   7.03407831486474     -2.01494462437637      3.69572996122217
  C   4.90339361877045     -1.82195918596086      3.52833852001777
  C   3.67280423684161     -2.48331792695524      3.34589519909087
  C   4.84979704145499     -0.32245883519691      3.47414837865566
  C   2.45933780713947     -1.67085078575920      3.32441953995359
  H   5.80657510297539      0.13161387442308      3.76346694279449
  H   1.52061196510707     -2.22145606165076      3.28913793093298
  O   4.57058624626536      0.06865442354894      2.13313938255570
  H   3.37248072224474     -6.92676970768091      4.87315546095912
  C   3.38310553775655     -7.05188698405712      5.96364065738888
  H   1.21032427882689     -7.06176470630623      5.80286465580899
  H   4.12102170005015     -7.83404161908621      6.18266383388981
  H   1.88780521560558     -8.58892995598427      6.35294165446915
  H   4.54450281519488     -5.20918809956274      5.98858284134663
  C   1.98730557078690     -7.50082688022569      6.44363636014478
  H   2.04057643089593     -4.73457457547938      5.96704634457992
  H   2.05839473758265     -2.38450795191482      5.85408167992433
  C   3.82276227746953     -5.73218075895659      6.62734234231998
  C   2.61009196564584     -4.83022018015614      6.90458822312237
  O   2.12148731658346      0.05577932208817      7.40189303705461
  C   2.70384528510269     -2.30290016150867      6.73535947696948
  C   3.02820663233483     -3.45471598798636      7.33310842120989
  H   2.45197255820863      0.88906904825904      7.76001897185372
  C   1.75012899877517     -7.04920877685120      7.88492560625433
  H   4.33095003401755     -5.93243765277272      7.58173397874420
  B   3.21565332300844     -0.85431430076966      7.19695606503666
  C   1.71477576736959     -5.50942964506978      7.97201780286831
  H   0.68653150303104     -5.14510797133043      7.85235630900014
  H   0.81735904765480     -7.47023091971381      8.27862264018035
  H   2.55937947637509     -7.44266669748331      8.51500598301974
  O   4.16354499443344     -0.87696981857122      8.32619338943540
  H   3.67037574217199     -3.43033445097299      8.22158539250977
  O   4.21263860821396     -0.24124750633320      6.07016423959140
  H   2.04559790536628     -5.18817294820345      8.96906289589842
  C   5.45847089240549     -1.11916524709403      7.82785228329736
  H   5.60350956125593     -2.18337278636469      7.58153864728824
  C   5.56312982428005     -0.30382504131807      6.51762886148171
  H   6.49835390140153     -3.51541390507491      9.00525168368113
  H   5.50783390668428      1.58200167299842      7.53771845105591
  H   6.11836006818460      0.19661150147308      9.40439103081998
  H   5.46015987996589      2.35351494434019      5.49800169251790
  C   6.50709013128167     -0.66873554412245      8.84372201290351
  O   6.82897979430901     -1.60742714884294      9.82880254885960
  H   6.19325191491001     -0.82378987629701      5.78372572372303
  C   7.31574611670673     -2.87779527320110      9.36425961620835
  C   6.15523475673656      1.06933346367081      6.80677107671503
  O   6.29050519859131      1.88207290591701      5.63425723105222
  H   7.78073672730982     -3.35293746054954     10.23085509158069
  H   8.06483332278313     -2.75708577090781      8.57439747193089
  O   7.70394115447322     -0.32050013730633      8.13731837488212
  C   7.57256619274377      0.89475545455659      7.37633211523507
  H   7.36750030941073      2.14245364864402      9.11810972369875
  H   8.06772676492347      0.41816817974344     10.99512131180069
  C   7.98781830086951      2.09761147116440      8.20912748174657
  H   8.26530016185587      0.78609975491620      6.53085333294226
  H   7.78988882234710      3.00627330320032      7.62423015168075
  H   8.26510931411303      2.12161721725010     11.46593247243375
  C   8.80067626129931      1.18939808672601     11.25543215821433
  H   9.29865255363310      0.87329440483879     12.17966263168252
  O   9.36946598229318      2.07084018591153      8.52892998326674
  H   10.03824339057256     -0.96654190798082      9.16159018309616
  Si  10.07043199570446      1.39157075598950      9.88935732677056
  C   10.82742368309041     -0.27121832646483      9.46531455542766
  H   11.34906747303005     -0.69806783901164     10.32960755908212
  H   10.14030268417391      3.83692775976754     11.69202316198900
  H   10.16405213536744      4.37928625950482     10.00261641413110
  H   11.54652469049476     -0.18838684273187      8.64259135469031
  C   10.77783104937541      3.95949472832062     10.80845319652351
  C   11.42616307134231      2.63030931455467     10.38895476778267
  H   11.61783259195934      1.87700719879255     12.44244944895165
  H   11.82168585838077      3.29414193406050      8.33876747165314
  C   12.24516170166383      2.07434947340100     11.56484347682176
  H   11.55395774930914      4.69753945917370     11.05849147700890
  C   12.36465546160253      2.88330601205777      9.19746912865289
  H   12.75786583165703      1.14274239224171     11.29793246316270
  H   12.86645255370088      1.96352594920084      8.87416424682702
  H   13.01382315490705      2.80120427088852     11.86525032676085
  H   13.14502238185727      3.60529089293009      9.47946772919613
