# Supplementary material for: A synergistic Rh(I)/organoboron-catalysed site-selective carbohydrate functionalization that involves multiple stereocontrol
Source: Nat Chem. 2022 Dec 30;15(3):424–35. doi: 10.1038/s41557-022-01110-z (PMC9986112; doi:10.1038/s41557-022-01110-z)
Supplement: Supplementary file 6 — Cartesian coordinates (.xyz) of all DFT-computed structures for the mechanistic understanding. [file 41557_2022_1110_MOESM6_ESM.zip › Cartesian Coordinates of Resting State Boronates/22rstrun_Butyl_Boronate.xyz]

62
Coordinates from ORCA-job Butyl_Boronate_Ester_r2scan3c
  O   -3.32005711446129      2.35559433416550     -0.17568694781176
  C   -2.10527993479460      1.59070859860321     -0.25108943383372
  C   -4.06777075147477      2.12795444222499      1.03729358066517
  C   -3.86497260887567      0.70069296783243      1.55076162785911
  C   -2.46014926308060      0.11478019767034     -0.44769784018197
  C   -3.71350633108388     -0.25817995775265      0.37722619651670
  O   -3.50150060625487     -1.57315801425716      0.82345038410080
  H   -4.63054128290176     -0.19583241554726     -0.23469005446714
  C   -3.69909870262553      3.16058646930464      2.08958610673135
  H   -5.12407300571766      2.25372481638205      0.76254529487513
  O   -4.08723032994806      4.47463574578743      1.71321518793899
  H   -2.61688269123506      3.10666528136506      2.28648323342334
  H   -4.22197142703464      2.90727649154693      3.02221327064021
  Si  -3.17540707527537      5.57705915943828      0.84752945637307
  C   -3.54841111139573      7.24903673472154      1.68007397362089
  C   -2.80476273359000      8.38127574649504      0.95404052369269
  C   -3.09165072475930      7.20479475723369      3.14687147368536
  H   -3.59120937787535      6.39965397770533      3.69829261575970
  H   -3.33012001261731      8.15444902091417      3.64811056994440
  H   -2.00917561985850      7.05041451878920      3.22865213150882
  H   -3.11959110645641      8.46934843488839     -0.09242292903610
  H   -1.71847578560957      8.23172240466695      0.96962522205479
  H   -3.01261776562445      9.34396371332528      1.44380106206929
  C   -5.05939461756241      7.52895113000612      1.63171344662393
  H   -5.42457193404243      7.59684072730870      0.60011010436990
  H   -5.28272300873792      8.48580136233430      2.12646086486678
  H   -5.63106123117832      6.74619937853636      2.14318001001922
  C   -1.34950444054665      5.16113421467672      0.95568990538875
  H   -1.00282758424773      5.07571279616542      1.99149512138228
  H   -0.75912539324198      5.94537195731911      0.46744926143015
  H   -1.13735000333000      4.21826640753539      0.44009641373006
  C   -3.71951009251050      5.60768005018763     -0.94749669308661
  H   -4.80061938207712      5.76194989348567     -1.03708809924679
  H   -3.47109145755736      4.65178372795252     -1.41960774503826
  H   -3.21518747710714      6.40881298836385     -1.50013172093810
  O   -4.98725207148133      0.35342109840830      2.36668641728112
  H   -2.94306619028579      0.64498485103074      2.15991553719540
  H   -4.90213185632826     -0.60008897899091      2.51703379327638
  O   -1.43827980171692     -0.71933594487064      0.03153925481371
  H   -2.67213507942390     -0.06860190571866     -1.51541482891263
  B   -2.04441480889815     -1.97500584019404      0.61964805888195
  O   -1.39064753835841     -2.30209842879689      1.89248893028042
  H   -1.43298652506875     -1.53355960608148      2.47399889132381
  O   -1.29780171155025      2.16120186384344     -1.24531080609565
  H   -1.51766654942625      1.70452133749096      0.67398214611182
  C   -1.79653381200534      2.08408656075691     -2.58951542536644
  H   -1.22862165372714      2.82127522603854     -3.16228368946971
  H   -2.86198029968438      2.33416108956399     -2.63946368887624
  H   -1.63026815601994      1.09092231331357     -3.02447205031709
  C   -1.93583803704777     -3.26465464826314     -0.36792118431378
  C   -2.45268155684081     -3.02061585474932     -1.78757724958142
  H   -2.49468944238475     -4.10870122356549      0.07317105192672
  H   -0.88667055206043     -3.60183212301886     -0.42764002774224
  C   -2.41625724553205     -4.24822886510095     -2.70038317366984
  H   -1.86291327876380     -2.21723083933528     -2.25584935287982
  H   -3.48754151474216     -2.64589840736211     -1.74121656262302
  C   -2.92784433721836     -3.96081143514412     -4.11211972347998
  H   -3.01547940367333     -5.05092991541340     -2.24681587820994
  H   -1.38531961166383     -4.62756765113099     -2.75076287307135
  H   -3.96496988104893     -3.60526512438939     -4.08521433867115
  H   -2.89504790575107     -4.85226694035071     -4.74870356207350
  H   -2.32458919460774     -3.18191266734540     -4.59401524136800
