# Supplementary material for: A synergistic Rh(I)/organoboron-catalysed site-selective carbohydrate functionalization that involves multiple stereocontrol
Source: Nat Chem. 2022 Dec 30;15(3):424–35. doi: 10.1038/s41557-022-01110-z (PMC9986112; doi:10.1038/s41557-022-01110-z)
Supplement: Supplementary file 6 — Cartesian coordinates (.xyz) of all DFT-computed structures for the mechanistic understanding. [file 41557_2022_1110_MOESM6_ESM.zip › Cartesian Coordinates of Resting State Boronates/23rstrun_Cyclohexyl_Boronate.xyz]

66
Coordinates from ORCA-job Cyclohexyl_without_vinyl_Boronate_Ester_r2scan3c
  O   -3.49933725086886      2.18666419354405     -0.15915843822726
  C   -2.32057133535216      1.38413315153968     -0.34078935370852
  C   -4.14207402629812      1.98475887659459      1.11680559025410
  C   -3.92008100090346      0.55964782601159      1.62732386323700
  C   -2.73334717066257     -0.08287632529476     -0.49157062857921
  C   -3.90715418265774     -0.41680322048723      0.45829994210167
  O   -3.68161361500319     -1.73098247754477      0.90023922109508
  H   -4.87927223499454     -0.34104353486077     -0.05953972535333
  C   -3.66378914085929      3.01746087020336      2.12365961518515
  H   -5.21624881871875      2.12722757708182      0.93487331604187
  O   -4.05790815059111      4.33655510119940      1.77244940206999
  H   -2.56986970735448      2.94272528507503      2.22622388140625
  H   -4.10868058131880      2.78007379892523      3.09987034519638
  Si  -3.19987399704978      5.41718254926365      0.82793676162108
  C   -3.41481570828202      7.09235680279682      1.70781332756990
  C   -2.77871046261947      8.21474002118625      0.87236128075670
  C   -2.73345611691575      7.03948950592226      3.08474682659763
  H   -3.14930372339705      6.23860558183017      3.70773599667075
  H   -2.88079467129528      7.99003961833512      3.61823733137011
  H   -1.65344319472406      6.87346447960217      2.99519348196859
  H   -3.25783517358985      8.31155492789687     -0.10892694889771
  H   -1.70700634711635      8.04647189916216      0.71104277414269
  H   -2.88725874343448      9.17888399147901      1.39046267194641
  C   -4.91013527445434      7.39409260891875      1.90048893901480
  H   -5.43766566450127      7.46340284599590      0.94173989703755
  H   -5.03739638817412      8.35581187665064      2.41906785679599
  H   -5.40057454590853      6.62107314870593      2.50275136637773
  C   -1.38975131318916      4.93274553896532      0.73830269275441
  H   -0.95196810714293      4.78257734402221      1.73131216599503
  H   -0.81826349803752      5.72228927485111      0.23619238627578
  H   -1.26357536002317      4.01109892978493      0.16003935294805
  C   -3.93729915055517      5.49059498805400     -0.89547960672602
  H   -4.99350633768301      5.78109234397678     -0.86781651988624
  H   -3.86397428102251      4.50560357465942     -1.36778847153381
  H   -3.40329088152517      6.21396532102581     -1.52251347581343
  O   -4.96292914908760      0.24911093767583      2.55531060830054
  H   -2.94349835480663      0.49095647027808      2.14186073675173
  H   -4.88414123796158     -0.70380977196994      2.71236299535492
  O   -1.68981829472553     -0.93936761345502     -0.10848581142773
  H   -3.05399329497226     -0.26723917222238     -1.53176514261797
  B   -2.25412359474607     -2.15931107531367      0.58749464237081
  O   -1.48849436351428     -2.43485725031333      1.81041577794561
  H   -1.48019558451217     -1.64316048259977      2.36119084241005
  O   -1.58969768451759      1.92492132486525     -1.40799228813885
  H   -1.64738202213808      1.48208043517734      0.52576131745025
  C   -2.21399700966098      1.86812920319138     -2.69939625829929
  H   -1.65790737012201      2.56541294820625     -3.33062189911694
  H   -3.26239665639034      2.18270004380240     -2.65420323296879
  H   -2.14867098674650      0.86407977918629     -3.13610715532702
  C   -2.23544501559347     -3.49152919471015     -0.35420728051966
  C   -2.92984783478127     -4.69388771835938      0.30465227104318
  C   -2.84905075618238     -3.24400655335441     -1.73976143904014
  H   -1.17610901231860     -3.77404593412651     -0.51440645541084
  C   -2.83851047379491     -4.49169853842915     -2.62997579425036
  H   -2.31704263610471     -2.42442679210810     -2.24225790554761
  H   -3.89127025287088     -2.90693054333707     -1.61124300437730
  C   -2.91891579870551     -5.94920890990925     -0.57527081828273
  H   -3.97690414060222     -4.42248577034851      0.51651166119491
  H   -2.46310585722831     -4.91322248015237      1.27404215622317
  C   -3.54096867647833     -5.66645416859290     -1.94486126674462
  H   -3.45033916410801     -6.77487774233996     -0.08081949411065
  H   -1.87838299436641     -6.28015202545441     -0.71705094106998
  H   -4.60489357415161     -5.41759275555561     -1.80990215334703
  H   -3.50179258654729     -6.56225800095430     -2.57965763510425
  H   -1.79469675230434     -4.77359204715396     -2.83812030223821
  H   -3.31036271373587     -4.28104489669528     -3.60030384881034
