# Supplementary material for: A synergistic Rh(I)/organoboron-catalysed site-selective carbohydrate functionalization that involves multiple stereocontrol
Source: Nat Chem. 2022 Dec 30;15(3):424–35. doi: 10.1038/s41557-022-01110-z (PMC9986112; doi:10.1038/s41557-022-01110-z)
Supplement: Supplementary file 6 — Cartesian coordinates (.xyz) of all DFT-computed structures for the mechanistic understanding. [file 41557_2022_1110_MOESM6_ESM.zip › Cartesian Coordinates of Resting State Boronates/24rstrun_Phenyl_Boronate.xyz]

60
Coordinates from ORCA-job Phenyl_Boronate_Ester_r2scan3c
  O   -3.29285805615801      2.31781664745210     -0.10634398275218
  C   -2.12275823794461      1.48555119050426     -0.05390557425122
  C   -4.16565726800977      2.15944140115245      1.03182509666566
  C   -4.09503634955129      0.73631671108885      1.59122919342506
  C   -2.54365190578784      0.02977662520897     -0.25949681415570
  C   -3.88406344978843     -0.26006096991711      0.46156533152148
  O   -3.76987457102887     -1.56800132935201      0.96950301707378
  H   -4.73761622837161     -0.17882897083690     -0.23467973554035
  C   -3.84140475654280      3.19338868677088      2.09765932644349
  H   -5.18172714571634      2.33691096775749      0.65350793547095
  O   -4.12698526003635      4.51748417067615      1.66962241794041
  H   -2.78536865969429      3.08865216705896      2.39220075847820
  H   -4.45787004235213      2.98353779923669      2.98258703802065
  Si  -3.08681853963308      5.55364265945728      0.86867327802036
  C   -3.43647252204054      7.26025145217230      1.63828398389278
  C   -2.63185657806594      8.34479050966316      0.90410383055097
  C   -3.03236454951576      7.24884643006503      3.12126018910523
  H   -3.56560764118140      6.46833238393384      3.67704701565288
  H   -3.27161843425765      8.21601813708186      3.58722418404107
  H   -1.95654085788327      7.07839474087564      3.24516390005240
  H   -2.91794659238839      8.41698051028581     -0.15169297795462
  H   -1.55281511966872      8.15380123440783      0.95038799179415
  H   -2.81405732981117      9.32687520758701      1.36460476187179
  C   -4.93507348421007      7.58588661763406      1.52889711034717
  H   -5.26663577974901      7.62214676857818      0.48438465402120
  H   -5.14087992409384      8.56930523680258      1.97683025568893
  H   -5.54706359151719      6.84351245690929      2.05340843162480
  C   -1.30292062320338      5.04243085771914      1.14213160398606
  H   -1.05844998412813      4.94841691348103      2.20592197464932
  H   -0.62963434483253      5.79095488917312      0.70802877989112
  H   -1.09420191465792      4.08536017361089      0.65174982226366
  C   -3.47891204811344      5.57284737411921     -0.96568303114241
  H   -4.52526721570654      5.84055189855402     -1.15048431693193
  H   -3.30083907752310      4.57716400760959     -1.38445123667101
  H   -2.84558175191351      6.29074009026197     -1.49953407687331
  O   -5.31019658513902      0.47824504995252      2.30027998571399
  H   -3.24042829731320      0.64550555769226      2.28738663585239
  H   -5.28722890038387     -0.46626520558980      2.51285167448979
  O   -1.61745036975993     -0.84973821112053      0.32361106910193
  H   -2.67229600522052     -0.16901805036682     -1.33848433248861
  B   -2.37160082603239     -2.09579764710891      0.72931712703893
  O   -1.78832896875864     -2.68055354062597      1.92633614759706
  H   -1.76979871569393     -2.01087376759574      2.62057568958781
  O   -1.19314731445812      1.98743831089228     -0.97437232724738
  H   -1.62013872880412      1.58371037859392      0.92158836419480
  C   -1.56910031261966      1.91745130126674     -2.35877650996719
  H   -0.90299926121399      2.60563276479102     -2.88461448249439
  H   -2.60648155981115      2.23483193346708     -2.51102717575990
  H   -1.42898045387670      0.90783733096432     -2.76340743453927
  C   -2.34811075254007     -3.19319942726754     -0.47517292575098
  C   -1.21861770891517     -3.99713911943260     -0.70419566783324
  C   -3.40766949328481     -3.32848728630059     -1.38413965138551
  C   -3.35110805567716     -4.21236543851022     -2.46355444874204
  C   -1.14796830209331     -4.88697607257340     -1.77469761251935
  C   -2.21814826481335     -4.99816826041767     -2.66315381401390
  H   -0.37267097320206     -3.92338315512597     -0.02229964420759
  H   -4.30421427271478     -2.72856061566880     -1.23529316687960
  H   -4.19348554373145     -4.29171381364648     -3.14784117263617
  H   -2.16883732568372     -5.69113786768307     -3.49976106936098
  H   -0.25839317318177     -5.49671079536980     -1.91957539397151
