# Supplementary material for: A synergistic Rh(I)/organoboron-catalysed site-selective carbohydrate functionalization that involves multiple stereocontrol
Source: Nat Chem. 2022 Dec 30;15(3):424–35. doi: 10.1038/s41557-022-01110-z (PMC9986112; doi:10.1038/s41557-022-01110-z)
Supplement: Supplementary file 6 — Cartesian coordinates (.xyz) of all DFT-computed structures for the mechanistic understanding. [file 41557_2022_1110_MOESM6_ESM.zip › Cartesian Coordinates of Resting State Boronates/25rstrun_Phenyl_Vinyl_Boronate.xyz]

64
Coordinates from ORCA-job Phenyl_vinyl_Boronate_Ester_r2scan3c
  O   -3.45562870363541      2.01907253111730      0.01783215119119
  C   -2.33477032575044      1.12969348196053      0.15037929853661
  C   -4.33845349350523      2.01215308040444      1.15860517638937
  C   -4.33860129163681      0.64729483106759      1.85178406900853
  C   -2.84000820754515     -0.31056051919435      0.06933404729900
  C   -4.18821947664631     -0.46113017351687      0.82160158873800
  O   -4.13729774635276     -1.71924156057287      1.45217492637271
  H   -5.04129207293490     -0.40106849105289      0.12267449963939
  C   -3.96811685702019      3.12731684743090      2.12243951587606
  H   -5.34383295779047      2.20082319981580      0.75751004986731
  O   -4.17572358029970      4.41557952027493      1.56073158736733
  H   -2.92243727527483      2.99586996587631      2.44221206366018
  H   -4.60405413477361      3.04052497519153      3.01408929050670
  Si  -3.07241023958233      5.31025550129116      0.67798165574073
  C   -3.33390233312158      7.10006945231065      1.27370698625127
  C   -2.48214721611210      8.06700905751540      0.43581210427356
  C   -2.92375074940885      7.21735778590539      2.75076277382185
  H   -3.48817886898623      6.52051248259091      3.38190218274323
  H   -3.11842978177490      8.23570693695579      3.11793234248365
  H   -1.85585461970967      7.01280165619912      2.89074341505596
  H   -2.77418512861886      8.05264605855920     -0.62065797440458
  H   -1.41357877893494      7.82662134989799      0.49509532382644
  H   -2.61015563217520      9.09642323946355      0.80143313303024
  C   -4.81586716836170      7.48536984620338      1.13327997895139
  H   -5.15027364243220      7.43701744116325      0.09019803349229
  H   -4.97242306799393      8.51616258044493      1.48419312721137
  H   -5.45963617704358      6.82690155957992      1.72701206601989
  C   -1.32282302175029      4.73174079580084      1.02821543826743
  H   -1.09911022625615      4.72090369014245      2.10061447993100
  H   -0.60396236142537      5.40198051809148      0.54236045155142
  H   -1.16079117427339      3.72457754436608      0.62913907050121
  C   -3.44225711292010      5.17782873929787     -1.15638615896088
  H   -4.46235781341947      5.50608373233288     -1.38529734021468
  H   -3.33618419611561      4.13627926578213     -1.47576927306559
  H   -2.74880932995210      5.79221357771108     -1.74219428297831
  O   -5.56131075065778      0.52444492893333      2.58422707993609
  H   -3.48563310901299      0.57856730650848      2.55229430574152
  H   -5.58486021727967     -0.39284223427761      2.89306462920981
  O   -1.95864399070242     -1.19134615388224      0.71658012310468
  H   -2.99364192164565     -0.59084504505282     -0.98775277625810
  B   -2.78659859531555     -2.35610672053970      1.21477443222175
  O   -2.21875705246874     -2.91311031758552      2.43280528289366
  H   -2.19620581680955     -2.22668935055581      3.11058721791097
  O   -1.37635548072277      1.49551212111469     -0.80409018287517
  H   -1.82808345689133      1.28376362791046      1.11660972201719
  C   -1.75169826167970      1.32228952982570     -2.17939250996282
  H   -1.04449977978771      1.91970238596859     -2.75968944821898
  H   -2.76793291576230      1.68501238465203     -2.36840390179945
  H   -1.67060565952021      0.27366338651978     -2.49035544659390
  C   -2.84452159324601     -3.50775563493165      0.07991225257092
  C   -3.88079582253936     -3.72771875306668     -0.74697613953424
  H   -1.94031694778794     -4.11032094227127     -0.07139625370225
  C   -3.97467842443840     -4.68832029561354     -1.85535870738915
  H   -4.78555226737317     -3.13271103772251     -0.59484808251039
  C   -2.92118438513595     -5.53939468651752     -2.23415503392189
  C   -5.17293123687037     -4.77324851063867     -2.58426656017108
  C   -5.31826112276490     -5.66623106664956     -3.64176586490787
  C   -4.26448724226469     -6.50309899647864     -4.00102511662698
  C   -3.06564563582396     -6.43184046739105     -3.28849045292427
  H   -1.97829241360569     -5.50047341447085     -1.69572738661522
  H   -6.00116641133806     -4.12333787111320     -2.30896864998761
  H   -6.25809135458069     -5.70848492736676     -4.18646097789039
  H   -4.37249592041665     -7.20220472202753     -4.82565094358201
  H   -2.23536745002323     -7.07885502368786     -3.56069640811614
