# Supplementary material for: A synergistic Rh(I)/organoboron-catalysed site-selective carbohydrate functionalization that involves multiple stereocontrol
Source: Nat Chem. 2022 Dec 30;15(3):424–35. doi: 10.1038/s41557-022-01110-z (PMC9986112; doi:10.1038/s41557-022-01110-z)
Supplement: Supplementary file 6 — Cartesian coordinates (.xyz) of all DFT-computed structures for the mechanistic understanding. [file 41557_2022_1110_MOESM6_ESM.zip › Cartesian Coordinates of Resting State Boronates/33trun_Cyclohexyl_Vinyl_Boronate.xyz]

70
Coordinates from ORCA-job Cyclohexyl_Boronate_Ester_r2scan3c
  O   -3.00843985988775      2.27945630386277     -0.10078816702606
  C   -1.74763768129783      1.59222820615181     -0.05690180244364
  C   -3.84959206447161      2.02712973694002      1.04384643703009
  C   -3.60091254378304      0.63068688380739      1.61828724634455
  C   -1.99260850889521      0.09386209058449     -0.23635634736270
  C   -3.28776183271829     -0.34417138768142      0.49346019310048
  O   -3.02176185794021     -1.62680559747340      1.00794172882787
  H   -4.14895082595213     -0.36283863172405     -0.19815238607812
  C   -3.65482727585734      3.10909502944382      2.09255014125556
  H   -4.88132765195615      2.06995067170053      0.66847932219142
  O   -4.09565938797465      4.38129811497791      1.63857422275557
  H   -2.59517607550905      3.13797461312179      2.39112835301083
  H   -4.24563943613498      2.84294420072895      2.97990366122596
  Si  -3.18316077054417      5.52955816385921      0.83638238386183
  C   -3.76148087332521      7.18633984802494      1.57606505777433
  C   -3.04707759335175      8.35661514765720      0.88192864557752
  C   -3.44000948327977      7.21885699716708      3.07871611312510
  H   -3.92341804606051      6.39080052994660      3.61039083953328
  H   -3.79876137618402      8.15904105409976      3.52273758696701
  H   -2.36094076286036      7.15633053969624      3.26264622434927
  H   -3.26895457691272      8.38974859956802     -0.19117013804300
  H   -1.95848948477198      8.29785379137379      1.00118655506704
  H   -3.37630063803244      9.31136157349541      1.31760508983137
  C   -5.27970623696382      7.33926342718619      1.38492871760185
  H   -5.55563971972189      7.35312152836211      0.32383739082842
  H   -5.62288005022715      8.28531445680794      1.82914850847621
  H   -5.83014455296748      6.52369603972103      1.86761650722123
  C   -1.35268881259978      5.25306866660726      1.14107134594386
  H   -1.10783475434991      5.22323671587930      2.20848923576728
  H   -0.77295226593528      6.06458593234279      0.68575965379990
  H   -1.02363866321248      4.31383382938312      0.68336518047071
  C   -3.53914668576625      5.47843585916794     -1.00443515920458
  H   -4.61210102482229      5.56642573638585     -1.20890048337208
  H   -3.18991133735450      4.52579196032595     -1.41548645724281
  H   -3.02540872278267      6.29122833459502     -1.53059851398977
  O   -4.76693549340074      0.23668251381052      2.34766300094434
  H   -2.73246808545592      0.64884888987434      2.30252720766278
  H   -4.63301572960729     -0.69984699208210      2.55485607852605
  O   -0.96935568684726     -0.65983531585716      0.35897938407140
  H   -2.09836179954574     -0.14062082933215     -1.31092210853701
  B   -1.57829799289997     -1.99989005645502      0.72522284871208
  C   -1.44517325351304     -3.03030740829044     -0.51416612303125
  C   -2.40035703936085     -3.32127510370647     -1.40485657100091
  C   -2.25981191049296     -4.18386189598255     -2.62685485194956
  C   -2.39243693645740     -3.33394314676593     -3.91729286915994
  H   -0.46141672275254     -3.48573760587021     -0.70219230687838
  H   -3.39769614643869     -2.88634309859823     -1.26569637296702
  C   -2.83706086627852     -4.16370976986316     -5.13930955732745
  H   -1.42832238280330     -2.84894571485549     -4.11651595974563
  H   -3.11472923963246     -2.52597817101710     -3.73644135249550
  C   -2.33697203349331     -5.60333181516711     -5.02113456316030
  H   -2.47474196441539     -3.69778797296209     -6.06357100047120
  H   -3.93364320810342     -4.17612223396117     -5.20693783832377
  C   -2.99775056440795     -6.30252594206682     -3.81565501013566
  H   -1.24558230751362     -5.58946522451652     -4.89686988837792
  H   -2.53833703575899     -6.16527330585287     -5.94101414073527
  C   -3.29783815586494     -5.31505300537525     -2.66879990191537
  H   -2.34045327359343     -7.10189304464661     -3.45111829739866
  H   -3.93068028699449     -6.78496900745120     -4.13407563264850
  H   -3.32094066002321     -5.84396709713741     -1.70859959853314
  H   -4.29251106979556     -4.86548021974962     -2.80147335234172
  H   -1.25940423305457     -4.64238365309712     -2.60586686491967
  O   -0.91987781317562     -2.55707149468065      1.89874796955770
  H   -1.00491824406249     -1.93220624646691      2.62912755209985
  O   -0.89990429977101      2.18842480902157     -1.00120267338099
  H   -1.24398407730204      1.76409064137827      0.90779950259445
  C   -1.28989050752968      2.05364057747535     -2.37671658491892
  H   -0.71642812365562      2.80490275894030     -2.92502201171045
  H   -2.35940309859531      2.24790773750861     -2.51248625499044
  H   -1.04262832299768      1.06019847770493     -2.77035874428971
